# Supplementary material for: Discerning Endoscopic Severity of Inflammatory Bowel Disease by Scoping the Peripheral Blood Transcriptome
Source: Gastro Hep Adv. 2024 Mar 5;3(5):618–33. doi: 10.1016/j.gastha.2024.02.009 (PMC11330933; doi:10.1016/j.gastha.2024.02.009)
Supplement: Table A1 — Proportions of peripheral blood cell types for each study subject, estimated using gene expression deconvolution. [file mmc1.xlsx]

## Sheet: Blad1
	Median proportions					CD.nI		CD.I		UC.nI		UC.I
Cell type	Cntrl	CD.nI	CD.I	UC.nI	UC.I	pVal	adjPVal	pVal	adjPVal	pVal	adjPVal	pVal	adjPVal
B cell	0.0433998	0.0413235	0.0240972	0.0390611	0.0289101	0.448175	0.766674	0.00630596	0.0153145	0.263258	0.543797	0.0228721	0.0299097
plasma cell	0	0	0.00463986	0	0.00961346	0.191498	0.651093	0.00134117	0.00569998	0.919047	0.919047	2.26154e-05	0.000177032
naïve B cell	0.0433998	0.0413235	0.0150697	0.0315838	0.0132325	0.450984	0.766674	0.00132403	0.00569998	0.116836	0.543797	0.000613631	0.00115908
memory B cell	0	0	0	0	0	NA	NA	NA	NA	NA	NA	NA	NA
T cell	0.229617	0.218141	0.187381	0.203912	0.165306	0.714961	0.826727	0.0286335	0.0405641	0.229419	0.543797	0.00518811	0.00801799
CD4+ T cell	0.228106	0.212838	0.175283	0.196517	0.165306	0.826727	0.826727	0.0146472	0.0271821	0.245948	0.543797	0.0043584	0.00740927
CD8+ T cell	0	9.59891e-05	0.00335427	0	0	0.63525	0.826727	0.129604	0.137704	0.536417	0.651364	0.670177	0.670177
gamma-delta T cell	0	0	0	0	0	NA	NA	NA	NA	NA	NA	NA	NA
granulocyte	0.298586	0.356885	0.357754	0.330439	0.381397	0.678801	0.826727	0.101958	0.115552	0.406299	0.562057	0.0642144	0.0779746
basophil	0	0	0.00148242	0	0.00398288	0.261181	0.740013	0.0179626	0.0277604	0.729838	0.82715	3.12409e-05	0.000177032
neutrophil	0.282243	0.322747	0.342751	0.297602	0.362026	0.448175	0.766674	0.0390218	0.0510286	0.319881	0.543797	0.0159304	0.0225681
eosinophil	0.0264412	0.0312852	0	0.0169864	0	0.819457	0.826727	0.243062	0.243062	0.819066	0.870258	0.125886	0.142671
mast cell	0	0	0	0	0	NA	NA	NA	NA	NA	NA	NA	NA
monocyte	0.213145	0.262341	0.288056	0.242863	0.293538	0.11592	0.546668	0.000570895	0.0048526	0.429809	0.562057	0.000277895	0.000674887
CD14+ monocyte	0.213145	0.262341	0.288056	0.242863	0.293538	0.11592	0.546668	0.000570895	0.0048526	0.429809	0.562057	0.000277895	0.000674887
CD16+ monocyte	0	0	0	0	0	NA	NA	NA	NA	NA	NA	NA	NA
M0 macrophage	0.0390069	0.0364321	0.0321369	0.0302913	0.0208117	0.33833	0.766674	0.0159895	0.0271821	0.104326	0.543797	0.000194192	0.000674887
M1 macrophage	0	0	0	0	0	NA	NA	NA	NA	NA	NA	NA	NA
M2 macrophage	0	0	0	0	0.0116298	0.735317	0.826727	0.00236418	0.00803821	0.0415516	0.543797	2.89285e-05	0.000177032
plasmacytoid dendritic cell	0	0	0	0	0	NA	NA	NA	NA	NA	NA	NA	NA
myeloid dendritic cell	0	0	0	0	0	NA	NA	NA	NA	NA	NA	NA	NA
natural killer cell	0.144986	0.123993	0.0749957	0.106383	0.0516993	0.128628	0.546668	0.00515733	0.0146124	0.263258	0.543797	0.000277895	0.000674887
CD56-bright natural killer cell	0.137727	0.104044	0.0749957	0.0963478	0.0516993	0.104139	0.546668	0.00844399	0.0179435	0.319881	0.543797	0.000554409	0.00115908
CD56-dim natural killer cell	0	0.000346715	0	0	0	NA	NA	NA	NA	NA	NA	NA	NA
hematopoietic progenitor	0.00974359	0.00345598	0.00365252	0	0.00495236	0.706023	0.826727	0.0773866	0.0939694	0.163537	0.543797	0.33224	0.353005

## Sheet: Blad2
	CD14_positive_monocyte	CD16_positive_monocyte	CD4_positive_alpha_beta_T_cell	CD56bright_natural_killer_cell	CD56dim_natural_killer_cell	CD8_positive_alpha_beta_T_cell	MAST_cell	basophil	eosinophil	gamma_delta_T_cell	hematopoietic_progenitor	macrophage_m0	macrophage_m1	macrophage_m2	memory_B_cell	myeloid_dendritic_cell	naive_B_cell	neutrophil	plasma_cell	plasmacytoid_dendritic_cell	natural_killer_cell	monocyte	B_cell	T_cell	granulocyte
Cntrl.nI	0.213145	0	0.228106	0.137727	0	0	0	0	0.0264412	0	0.00974359	0.0390069	0	0	0	0	0.0433998	0.282243	0	0	0.144986	0.213145	0.0433998	0.229617	0.298586
CD.I	0.288056	0	0.175283	0.0749957	0	0.00335427	0	0.00148242	0	0	0.00365252	0.0321369	0	0	0	0	0.0150697	0.342751	0.00463986	0	0.0749957	0.288056	0.0240972	0.187381	0.357754
UC.I	0.293538	0	0.165306	0.0516993	0	0	0	0.00398288	0	0	0.00495236	0.0208117	0	0.0116298	0	0	0.0132325	0.362026	0.00961346	0	0.0516993	0.293538	0.0289101	0.165306	0.381397
CD.nI	0.262341	0	0.212838	0.104044	0.000346715	9.59891e-05	0	0	0.0312852	0	0.00345598	0.0364321	0	0	0	0	0.0413235	0.322747	0	0	0.123993	0.262341	0.0413235	0.218141	0.356885
UC.nI	0.242863	0	0.196517	0.0963478	0	0	0	0	0.0169864	0	0	0.0302913	0	0	0	0	0.0315838	0.297602	0	0	0.106383	0.242863	0.0390611	0.203912	0.330439
