# Supplementary material for: Discerning Endoscopic Severity of Inflammatory Bowel Disease by Scoping the Peripheral Blood Transcriptome
Source: Gastro Hep Adv. 2024 Mar 5;3(5):618–33. doi: 10.1016/j.gastha.2024.02.009 (PMC11330933; doi:10.1016/j.gastha.2024.02.009)
Supplement: Table A2 — Genes differentially expressed in peripheral blood from study subjects with an inflamed intestinal mucosa (CD.I and UC.I) or with a non-inflamed intestinal mucosa (CD.nI and UC.nI) compared to peripheral blood from controls (Cntrl). [file mmc2.xlsx]

## Sheet: CD.nI_vs_Cntrl
	baseMean	log2FoldChange	lfcSE	stat	pvalue	padj	Ensembl_ID	geneSymbol	Entrez_ID	fullGeneName	chromosome	geneLength
ENSG00000253671	0.439891	-15.9636	2.75821	-5.78769	7.13629e-09	0.000172299	ENSG00000253671	MTUS1-DT	101930275	MTUS1 divergent transcript	8p22	4166
ENSG00000119630	18.1359	7.99052	1.83131	4.36329	1.28121e-05	0.154668	ENSG00000119630	PGF	5228	placental growth factor	14q24.3	5804
ENSG00000123612	79.1383	-1.0768	0.264167	-4.07621	4.57753e-05	0.368399	ENSG00000123612	ACVR1C	130399	activin A receptor type 1C	2q24.1	9054
ENSG00000146250	6.491	-3.72114	0.932119	-3.99214	6.5481e-05	0.395243	ENSG00000146250	PRSS35	167681	serine protease 35	6q14.2	2444
ENSG00000169255	22.0195	0.993128	0.262814	3.77882	0.000157573	0.634074	ENSG00000169255	B3GALNT1	8706	beta-1,3-N-acetylgalactosaminyltransferase 1 (globoside blood group)	3q26.1	7816
ENSG00000075643	5.39164	3.32142	0.875562	3.79348	0.000148553	0.634074	ENSG00000075643	MOCOS	55034	molybdenum cofactor sulfurase	18q12.2	6303
ENSG00000172215	182.15	-1.52844	0.420733	-3.6328	0.000280362	0.752117	ENSG00000172215	CXCR6	10663	C-X-C motif chemokine receptor 6	3p21.31	3775
ENSG00000223189	7.27018	1.44071	0.39365	3.65989	0.000252325	0.752117	ENSG00000223189	RNU6-177P	106481232	RNA, U6 small nuclear 177, pseudogene	7q32.1	104
ENSG00000184304	6.79261	-3.09499	0.837224	-3.69673	0.000218397	0.752117	ENSG00000184304	PRKD1	5587	protein kinase D1	14q12	5811
ENSG00000068615	7.66629	2.91426	0.808502	3.60452	0.000312727	0.755048	ENSG00000068615	REEP1	65055	receptor accessory protein 1	2p11.2	6937
ENSG00000186827	5.91582	-0.77659	0.660167	-1.17635	0.239454	0.999959	ENSG00000186827	TNFRSF4	7293	TNF receptor superfamily member 4	1p36.33	1722
ENSG00000186891	4.92983	-0.392574	0.580448	-0.67633	0.498831	0.999959	ENSG00000186891	TNFRSF18	8784	TNF receptor superfamily member 18	1p36.33	1271
ENSG00000160072	108.549	-0.00443744	0.264764	-0.01676	0.986628	0.999959	ENSG00000160072	ATAD3B	83858	ATPase family AAA domain containing 3B	1p36.33	7686
ENSG00000225972	161.461	0.263668	0.277634	0.949697	0.342266	0.999959	ENSG00000225972	MTND1P23	100887749	MT-ND1 pseudogene 23	1p36.33	372
ENSG00000224315	5.77231	-0.814031	0.420981	-1.93365	0.0531558	0.999959	ENSG00000224315	RPL7P7	644896	ribosomal protein L7 pseudogene 7	1p36.23	703
ENSG00000198744	255.157	0.137345	0.270428	0.50788	0.611537	0.999959	ENSG00000198744	MTCO3P12	107075270	MT-CO3 pseudogene 12	1p36.33	547
ENSG00000228037	8.53521	-0.448594	0.411653	-1.08974	0.275828	0.999959	ENSG00000228037	LOC100996583	100996583	uncharacterized LOC100996583	1p36.32	626
ENSG00000142611	0.125006	-0.227751	4.20944	-0.0541049	0.956852	0.999959	ENSG00000142611	PRDM16	63976	PR/SET domain 16	1p36.32	9767
ENSG00000225630	442.482	0.147302	0.276861	0.532042	0.594697	0.999959	ENSG00000225630	MTND2P28	100652939	MT-ND2 pseudogene 28	1p36.33	1044
ENSG00000131584	95.1317	0.0368994	0.316392	0.116626	0.907157	0.999959	ENSG00000131584	ACAP3	116983	ArfGAP with coiled-coil, ankyrin repeat and PH domains 3	1p36.33	8707
ENSG00000169972	12.0449	-0.148609	0.406597	-0.365496	0.714742	0.999959	ENSG00000169972	PUSL1	126789	pseudouridine synthase like 1	1p36.33	2459
ENSG00000157911	38.1513	0.130308	0.232365	0.560789	0.574941	0.999959	ENSG00000157911	PEX10	5192	peroxisomal biogenesis factor 10	1p36.32	3782
ENSG00000269896	3.45214	0.336553	0.497864	0.675993	0.499045	0.999959	ENSG00000269896	LOC100129534	100129534	small nuclear ribonucleoprotein polypeptide N pseudogene	1p36.32	2407
ENSG00000237973	5032.77	0.145877	0.168532	0.865577	0.386722	0.999959	ENSG00000237973	MTCO1P12	107075141	MT-CO1 pseudogene 12	1p36.33	1543
ENSG00000224051	6.68906	0.0555456	0.466533	0.11906	0.905228	0.999959	ENSG00000224051	CPTP	80772	ceramide-1-phosphate transfer protein	1p36.33	2555
ENSG00000228463	68.8757	0.530676	0.311776	1.70211	0.088735	0.999959	ENSG00000228463	RPL23AP21	728481	ribosomal protein L23a pseudogene 21	1p36.33	8224
ENSG00000157933	70.3931	0.416003	0.232602	1.78848	0.0736993	0.999959	ENSG00000157933	SKI	6497	SKI proto-oncogene	1p36.33-p36.32	6550
ENSG00000162591	266.524	-0.385415	0.278236	-1.38521	0.165988	0.999959	ENSG00000162591	MEGF6	1953	multiple EGF like domains 6	1p36.32	9021
ENSG00000224340	0.489292	0.527667	1.19508	0.441533	0.658827	0.999959	ENSG00000224340	RPL21P21	100270877	ribosomal protein L21 pseudogene 21	1p36.22	337
ENSG00000169962	1.62014	-0.44855	0.811285	-0.552889	0.58034	0.999959	ENSG00000169962	TAS1R3	83756	taste 1 receptor member 3	1p36.33	3475
ENSG00000116285	11.3493	-0.557395	0.302351	-1.84354	0.0652507	0.999959	ENSG00000116285	ERRFI1	54206	ERBB receptor feedback inhibitor 1	1p36.23	4179
ENSG00000229280	0.658255	0.632827	1.07203	0.590308	0.554984	0.999959	ENSG00000229280	EEF1DP6	644357	eukaryotic translation elongation factor 1 delta pseudogene 6	1p36.32	372
ENSG00000142655	13.0884	-0.302197	0.314969	-0.95945	0.337332	0.999959	ENSG00000142655	PEX14	5195	peroxisomal biogenesis factor 14	1p36.22	2932
ENSG00000240409	9.09088	0.195548	0.499646	0.391374	0.695521	0.999959	ENSG00000240409	MTATP8P1	106480795	MT-ATP8 pseudogene 1	1p36.33	207
ENSG00000229344	705.167	0.107175	0.216331	0.49542	0.620303	0.999959	ENSG00000229344	MTCO2P12	107075310	MT-CO2 pseudogene 12	1p36.33	682
ENSG00000149527	24.7762	-0.368744	0.324664	-1.13577	0.256053	0.999959	ENSG00000149527	PLCH2	9651	phospholipase C eta 2	1p36.32	10809
ENSG00000171621	9.30359	0.0808546	0.33548	0.241012	0.809546	0.999959	ENSG00000171621	SPSB1	80176	splA/ryanodine receptor domain and SOCS box containing 1	1p36.22	3389
ENSG00000236679	6.19538	-0.723692	0.557573	-1.29793	0.194311	0.999959	ENSG00000236679	RPL23AP24	728517	ribosomal protein L23a pseudogene 24	1p36.33	385
ENSG00000162441	591.168	0.020013	0.0843338	0.237307	0.812419	0.999959	ENSG00000162441	LZIC	84328	leucine zipper and CTNNBIP1 domain containing	1p36.22	5459
ENSG00000230021	23.3207	0.273663	0.28722	0.952799	0.340692	0.999959	ENSG00000230021	LOC101928626	101928626	uncharacterized LOC101928626	1p36.33	5495
ENSG00000227372	59.503	-0.245481	0.192781	-1.27337	0.202888	0.999959	ENSG00000227372	TP73-AS1	57212	TP73 antisense RNA 1	1p36.32	9701
ENSG00000142583	45.911	0.216673	0.553872	0.391197	0.695652	0.999959	ENSG00000142583	SLC2A5	6518	solute carrier family 2 member 5	1p36.23	6632
ENSG00000074800	4919.9	0.00193381	0.163378	0.0118364	0.990556	0.999959	ENSG00000074800	ENO1	2023	enolase 1	1p36.23	5216
ENSG00000116786	204.785	0.043804	0.198431	0.220751	0.825286	0.999959	ENSG00000116786	PLEKHM2	23207	pleckstrin homology and RUN domain containing M2	1p36.21	4134
ENSG00000176022	82.0788	-0.137216	0.219582	-0.624895	0.53204	0.999959	ENSG00000176022	B3GALT6	126792	beta-1,3-galactosyltransferase 6	1p36.33	2805
ENSG00000162496	84.2217	-0.454139	0.261148	-1.73901	0.0820333	0.999959	ENSG00000162496	DHRS3	9249	dehydrogenase/reductase 3	1p36.21	3515
ENSG00000131686	3.25343	-0.548003	0.822603	-0.666181	0.505295	0.999959	ENSG00000131686	CA6	765	carbonic anhydrase 6	1p36.23	2662
ENSG00000226457	47.9534	0.0383936	0.227755	0.168574	0.866132	0.999959	ENSG00000226457	RPL22P3	729662	ribosomal protein L22 pseudogene 3	1p36.13	381
ENSG00000173614	183.49	0.0155379	0.170394	0.091188	0.927343	0.999959	ENSG00000173614	NMNAT1	64802	nicotinamide nucleotide adenylyltransferase 1	1p36.22	4610
ENSG00000248527	136.54	0.240795	0.275907	0.87274	0.382805	0.999959	ENSG00000248527	MTATP6P1	106480796	MT-ATP6 pseudogene 1	1p36.33	681
ENSG00000233623	4.25256	0.202433	0.444864	0.455045	0.649077	0.999959	ENSG00000233623	PGAM1P11	100420660	phosphoglycerate mutase 1 pseudogene 11	1p36.22	680
ENSG00000162592	0.332885	1.95868	1.69659	1.15448	0.248302	0.999959	ENSG00000162592	CCDC27	148870	coiled-coil domain containing 27	1p36.32	4238
ENSG00000116254	5.46174	-0.29563	0.433611	-0.681787	0.495374	0.999959	ENSG00000116254	CHD5	26038	chromodomain helicase DNA binding protein 5	1p36.31	10094
ENSG00000049245	1157.06	0.19867	0.163078	1.21825	0.223129	0.999959	ENSG00000049245	VAMP3	9341	vesicle associated membrane protein 3	1p36.23	2733
ENSG00000204624	0.477924	-0.513332	1.24811	-0.411288	0.680861	0.999959	ENSG00000204624	DISP3	57540	dispatched RND transporter family member 3	1p36.22	6120
ENSG00000171603	234.519	-0.00206088	0.192103	-0.010728	0.99144	0.999959	ENSG00000171603	CLSTN1	22883	calsyntenin 1	1p36.22	5241
ENSG00000142606	1.88587	-0.606583	0.740887	-0.818725	0.412943	0.999959	ENSG00000142606	MMEL1	79258	membrane metalloendopeptidase like 1	1p36.32	3870
ENSG00000162572	8.38797	-0.0716447	0.460507	-0.155578	0.876366	0.999959	ENSG00000162572	SCNN1D	6339	sodium channel epithelial 1 subunit delta	1p36.33	4025
ENSG00000171729	3.56079	-1.05971	0.742039	-1.4281	0.153263	0.999959	ENSG00000171729	TMEM51	55092	transmembrane protein 51	1p36.21	2238
ENSG00000175262	0.762213	0.236519	0.993917	0.237966	0.811907	0.999959	ENSG00000175262	C1orf127	148345	chromosome 1 open reading frame 127	1p36.22	3573
ENSG00000162571	0.224822	-0.366008	2.22449	-0.164536	0.869309	0.999959	ENSG00000162571	TTLL10	254173	tubulin tyrosine ligase like 10	1p36.33	3998
ENSG00000231181	96.4816	0.0310509	0.20915	0.148463	0.881978	0.999959	ENSG00000231181	RPL9P11	642740	ribosomal protein L9 pseudogene 11	1p36.22	559
ENSG00000158109	668.086	0.0612674	0.156527	0.391418	0.695488	0.999959	ENSG00000158109	TPRG1L	127262	tumor protein p63 regulated 1 like	1p36.32	2401
ENSG00000037637	411.937	0.121538	0.0922827	1.31701	0.187834	0.999959	ENSG00000037637	FBXO42	54455	F-box protein 42	1p36.13	9009
ENSG00000184163	0.54744	-0.116148	1.45967	-0.0795712	0.936578	0.999959	ENSG00000184163	C1QTNF12	388581	C1q and TNF related 12	1p36.33	1794
ENSG00000159423	19.3062	0.195904	0.32557	0.601726	0.547356	0.999959	ENSG00000159423	ALDH4A1	8659	aldehyde dehydrogenase 4 family member A1	1p36.13	3632
ENSG00000142599	721.94	0.0781531	0.142141	0.549827	0.582438	0.999959	ENSG00000142599	RERE	473	arginine-glutamic acid dipeptide repeats	1p36.23	14112
ENSG00000011021	73.5064	0.0690805	0.194938	0.354371	0.723061	0.999959	ENSG00000011021	CLCN6	1185	chloride voltage-gated channel 6	1p36.22	8173
ENSG00000215912	3.66121	0.360198	0.585289	0.615418	0.538279	0.999959	ENSG00000215912	TTC34	100287898	tetratricopeptide repeat domain 34	1p36.32	8814
ENSG00000157916	811.775	0.0427355	0.0933758	0.457672	0.647188	0.999959	ENSG00000157916	RER1	11079	retention in endoplasmic reticulum sorting receptor 1	1p36.32	5689
ENSG00000157881	169.544	0.0425819	0.20322	0.209536	0.83403	0.999959	ENSG00000157881	PANK4	55229	pantothenate kinase 4 (inactive)	1p36.32	5072
ENSG00000116213	146.114	0.0490727	0.197307	0.248713	0.803583	0.999959	ENSG00000116213	WRAP73	49856	WD repeat containing, antisense to TP73	1p36.32	7634
ENSG00000283611	0.659685	1.06895	1.24318	0.859849	0.389872	0.999959	ENSG00000283611	TMEM274P	113391335	transmembrane protein 274, pseudogene	1p36.22	444
ENSG00000048707	1641.76	0.151366	0.172409	0.87795	0.379971	0.999959	ENSG00000048707	VPS13D	55187	vacuolar protein sorting 13 homolog D	1p36.22-p36.21	20768
ENSG00000158748	1.68144	0.663702	0.825172	0.80432	0.421212	0.999959	ENSG00000158748	HTR6	3362	5-hydroxytryptamine receptor 6	1p36.13	3800
ENSG00000235643	0.286945	-0.00872489	2.59322	-0.00336449	0.997316	0.999959	ENSG00000235643	LINC01647	101929181	long intergenic non-protein coding RNA 1647	1p36.22	1351
ENSG00000130762	0.145307	0.136075	3.67744	0.0370027	0.970483	0.999959	ENSG00000130762	ARHGEF16	27237	Rho guanine nucleotide exchange factor 16	1p36.32	5324
ENSG00000162444	209.976	0.0988531	0.291462	0.339163	0.734487	0.999959	ENSG00000162444	RBP7	116362	retinol binding protein 7	1p36.22	862
ENSG00000180758	44.0516	0.326845	0.202196	1.61648	0.105991	0.999959	ENSG00000180758	GPR157	80045	G protein-coupled receptor 157	1p36.22	5304
ENSG00000184677	558.702	-0.104203	0.158503	-0.657423	0.510909	0.999959	ENSG00000184677	ZBTB40	9923	zinc finger and BTB domain containing 40	1p36.12	9169
ENSG00000230679	1.5967	-0.736397	0.890754	-0.826712	0.4084	0.999959	ENSG00000230679	ENO1-AS1	100505975	ENO1 antisense RNA 1	1p36.23	456
ENSG00000132879	47.963	-0.0869623	0.270516	-0.321469	0.747855	0.999959	ENSG00000132879	FBXO44	93611	F-box protein 44	1p36.22	3527
ENSG00000131697	30.1063	-0.077802	0.2629	-0.295937	0.767278	0.999959	ENSG00000131697	NPHP4	261734	nephrocystin 4	1p36.31	13167
ENSG00000284692	1.20787	0.319675	1.21936	0.262166	0.793193	0.999959	ENSG00000284692	LOC105376686	105376686	uncharacterized LOC105376686	1p36.31	2316
ENSG00000188807	2.91598	-0.387039	0.639216	-0.60549	0.544854	0.999959	ENSG00000188807	TMEM201	199953	transmembrane protein 201	1p36.22	6981
ENSG00000198793	675.728	0.0419553	0.0901346	0.465474	0.641592	0.999959	ENSG00000198793	MTOR	2475	mechanistic target of rapamycin kinase	1p36.22	12163
ENSG00000078900	0.393369	0.698899	1.66917	0.41871	0.675428	0.999959	ENSG00000078900	TP73	7161	tumor protein p73	1p36.32	6767
ENSG00000116288	684.403	-0.0268344	0.0984698	-0.272514	0.785227	0.999959	ENSG00000116288	PARK7	11315	Parkinsonism associated deglycase	1p36.23	2397
ENSG00000169504	913.235	0.119058	0.231441	0.514419	0.606959	0.999959	ENSG00000169504	CLIC4	25932	chloride intracellular channel 4	1p36.11	4467
ENSG00000225159	674.481	-0.113665	0.163769	-0.694055	0.487648	0.999959	ENSG00000225159	NPM1P39	440577	nucleophosmin 1 pseudogene 39	1p36.11	867
ENSG00000174950	0.278893	0.559589	2.18563	0.256031	0.797927	0.999959	ENSG00000174950	CD164L2	388611	CD164 molecule like 2	1p36.11	1994
ENSG00000055070	255.059	0.335708	0.185414	1.81059	0.0702044	0.999959	ENSG00000055070	SZRD1	26099	SUZ RNA binding domain containing 1	1p36.13	4742
ENSG00000175087	298.174	-0.0720303	0.147443	-0.488529	0.625175	0.999959	ENSG00000175087	PDIK1L	149420	PDLIM1 interacting kinase 1 like	1p36.11	4560
ENSG00000171735	193.856	-0.0104883	0.150409	-0.0697321	0.944407	0.999959	ENSG00000171735	CAMTA1	23261	calmodulin binding transcription activator 1	1p36.31-p36.23	9903
ENSG00000157191	648.529	0.0768602	0.110179	0.697592	0.485432	0.999959	ENSG00000157191	NECAP2	55707	NECAP endocytosis associated 2	1p36.13	5510
ENSG00000229985	0.970646	-0.886937	1.04437	-0.849252	0.395741	0.999959	ENSG00000229985	RPL18AP5	729955	ribosomal protein L18a pseudogene 5	1p36.11	527
ENSG00000116663	120.893	0.475227	0.38609	1.23087	0.218371	0.999959	ENSG00000116663	FBXO6	26270	F-box protein 6	1p36.22	1735
ENSG00000162511	4162.09	0.41357	0.188994	2.18827	0.02865	0.999959	ENSG00000162511	LAPTM5	7805	lysosomal protein transmembrane 5	1p35.2	3228
ENSG00000204138	155.237	0.0627704	0.157355	0.39891	0.689959	0.999959	ENSG00000204138	PHACTR4	65979	phosphatase and actin regulator 4	1p35.3	7317
ENSG00000142675	1.76886	-0.120889	0.76289	-0.158462	0.874093	0.999959	ENSG00000142675	CNKSR1	10256	connector enhancer of kinase suppressor of Ras 1	1p36.11	3960
ENSG00000197245	0.134506	0.567621	3.68647	0.153974	0.87763	0.999959	ENSG00000197245	FAM110D	79927	family with sequence similarity 110 member D	1p36.11	2799
ENSG00000116237	316.204	-0.0666907	0.144391	-0.461875	0.644171	0.999959	ENSG00000116237	ICMT	23463	isoprenylcysteine carboxyl methyltransferase	1p36.31	4910
ENSG00000158195	1111.8	0.225694	0.197627	1.14202	0.253448	0.999959	ENSG00000158195	WASF2	10163	WASP family member 2	1p36.11	5681
ENSG00000130772	177.562	0.0457857	0.134857	0.339513	0.734223	0.999959	ENSG00000130772	MED18	54797	mediator complex subunit 18	1p35.3	2017
ENSG00000215899	4.76339	-0.385814	0.485723	-0.794309	0.427015	0.999959	ENSG00000215899	EEF1A1P46	441880	eukaryotic translation elongation factor 1 alpha 1 pseudogene 46	1p35.2	1342
ENSG00000090020	34.2685	0.404938	0.274257	1.47649	0.139812	0.999959	ENSG00000090020	SLC9A1	6548	solute carrier family 9 member A1	1p36.11	6195
ENSG00000157978	222.539	0.0941726	0.223621	0.421126	0.673663	0.999959	ENSG00000157978	LDLRAP1	26119	low density lipoprotein receptor adaptor protein 1	1p36.11	5371
ENSG00000130770	125.696	0.138067	0.13984	0.987327	0.323482	0.999959	ENSG00000130770	ATP5IF1	93974	ATP synthase inhibitory factor subunit 1	1p35.3	2225
ENSG00000162512	5.51592	1.10677	0.657	1.68458	0.0920695	0.999959	ENSG00000162512	SDC3	9672	syndecan 3	1p35.2	7065
ENSG00000179840	3.56212	0.0474413	0.594374	0.0798171	0.936383	0.999959	ENSG00000179840	PIK3CD-AS1	644997	PIK3CD antisense RNA 1	1p36.22	1823
ENSG00000158006	202.593	0.106594	0.14811	0.719695	0.471713	0.999959	ENSG00000158006	PAFAH2	5051	platelet activating factor acetylhydrolase 2	1p36.11	3795
ENSG00000142784	644.672	0.367608	0.222648	1.65107	0.0987242	0.999959	ENSG00000142784	WDTC1	23038	WD and tetratricopeptide repeats 1	1p36.11	5911
ENSG00000227950	0.113159	-0.305683	3.39127	-0.0901382	0.928177	0.999959	ENSG00000227950	RPL37P9	100270828	ribosomal protein L37 pseudogene 9	1p36.31	286
ENSG00000126698	653.038	-0.0788464	0.0954337	-0.82619	0.408696	0.999959	ENSG00000126698	DNAJC8	22826	DnaJ heat shock protein family (Hsp40) member C8	1p35.3	2892
ENSG00000229994	582.721	-0.0862058	0.159599	-0.54014	0.5891	0.999959	ENSG00000229994	RPL5P4	643343	ribosomal protein L5 pseudogene 4	1p34.3	886
ENSG00000130766	44.5585	0.243608	0.210626	1.15659	0.247439	0.999959	ENSG00000130766	SESN2	83667	sestrin 2	1p35.3	3462
ENSG00000168528	3.70501	1.43942	0.713723	2.01678	0.0437183	0.999959	ENSG00000168528	SERINC2	347735	serine incorporator 2	1p35.2	3452
ENSG00000196581	5.12351	0.747461	0.585543	1.27653	0.20177	0.999959	ENSG00000196581	AJAP1	55966	adherens junctions associated protein 1	1p36.32	12528
ENSG00000169403	3446.41	0.17225	0.212429	0.810857	0.417448	0.999959	ENSG00000169403	PTAFR	5724	platelet activating factor receptor	1p35.3	4208
ENSG00000117676	2233.7	0.162033	0.192976	0.839652	0.401104	0.999959	ENSG00000117676	RPS6KA1	6195	ribosomal protein S6 kinase A1	1p36.11	5884
ENSG00000060688	384.51	-0.0957283	0.128032	-0.747687	0.454649	0.999959	ENSG00000060688	SNRNP40	9410	small nuclear ribonucleoprotein U5 subunit 40	1p35.2	3887
ENSG00000171612	38.4108	-0.0916311	0.179936	-0.509243	0.610582	0.999959	ENSG00000171612	SLC25A33	84275	solute carrier family 25 member 33	1p36.22	3865
ENSG00000116138	494.322	-0.0214193	0.107842	-0.198617	0.842562	0.999959	ENSG00000116138	DNAJC16	23341	DnaJ heat shock protein family (Hsp40) member C16	1p36.21	8563
ENSG00000142765	245.874	0.0428094	0.301238	0.142112	0.886992	0.999959	ENSG00000142765	SYTL1	84958	synaptotagmin like 1	1p36.11	5584
ENSG00000158161	728.806	0.121233	0.12891	0.940447	0.346989	0.999959	ENSG00000158161	EYA3	2140	EYA transcriptional coactivator and phosphatase 3	1p35.3	6424
ENSG00000142684	13.017	0.0245663	0.339385	0.0723848	0.942296	0.999959	ENSG00000142684	ZNF593	51042	zinc finger protein 593	1p36.11	732
ENSG00000234619	66.3466	-0.0862534	0.255961	-0.336979	0.736133	0.999959	ENSG00000234619	RPL7P11	100270823	ribosomal protein L7 pseudogene 11	1p36.23	658
ENSG00000142627	1.10532	0.416706	1.06324	0.39192	0.695117	0.999959	ENSG00000142627	EPHA2	1969	EPH receptor A2	1p36.13	4141
ENSG00000142632	20.605	-0.607685	0.319779	-1.90033	0.0573897	0.999959	ENSG00000142632	ARHGEF19	128272	Rho guanine nucleotide exchange factor 19	1p36.13	3788
ENSG00000162490	21.2174	-0.469035	0.361589	-1.29715	0.19458	0.999959	ENSG00000162490	DRAXIN	374946	dorsal inhibitory axon guidance protein	1p36.22	7365
ENSG00000158292	2.44549	-0.627232	0.693382	-0.904598	0.365678	0.999959	ENSG00000158292	GPR153	387509	G protein-coupled receptor 153	1p36.31	4198
ENSG00000142733	31.549	-0.0787433	0.275096	-0.28624	0.774695	0.999959	ENSG00000142733	MAP3K6	9064	mitogen-activated protein kinase kinase kinase 6	1p36.11	5746
ENSG00000189337	43.3283	0.264416	0.463434	0.570558	0.568299	0.999959	ENSG00000189337	KAZN	23254	kazrin, periplakin interacting protein	1p36.21	13860
ENSG00000028137	1655.76	0.135863	0.207385	0.655127	0.512386	0.999959	ENSG00000028137	TNFRSF1B	7133	TNF receptor superfamily member 1B	1p36.22	3778
ENSG00000227409	0.17781	0.519668	2.65732	0.195561	0.844954	0.999959	ENSG00000227409	ZMYM4-AS1	100861513	ZMYM4 antisense RNA 1	1p34.3	459
ENSG00000142687	659.038	-0.0113977	0.272856	-0.0417719	0.966681	0.999959	ENSG00000142687	KIAA0319L	79932	KIAA0319 like	1p34.3	9619
ENSG00000130939	510.711	0.150247	0.153248	0.98042	0.326879	0.999959	ENSG00000130939	UBE4B	10277	ubiquitination factor E4B	1p36.22	9237
ENSG00000175147	0.806348	0.327896	1.1694	0.280396	0.779174	0.999959	ENSG00000175147	TMEM51-AS1	200197	TMEM51 antisense RNA 1	1p36.21	11973
ENSG00000127472	0.157167	-0.292229	2.94565	-0.099207	0.920974	0.999959	ENSG00000127472	PLA2G5	5322	phospholipase A2 group V	1p36.13	3342
ENSG00000060656	1.61435	-2.80387	1.06541	-2.63173	0.00849502	0.999959	ENSG00000060656	PTPRU	10076	protein tyrosine phosphatase receptor type U	1p35.3	6682
ENSG00000163867	312.2	0.0902083	0.152381	0.59199	0.553857	0.999959	ENSG00000163867	ZMYM6	9204	zinc finger MYM-type containing 6	1p34.3	9568
ENSG00000134698	5312.99	0.223291	0.226096	0.987593	0.323352	0.999959	ENSG00000134698	AGO4	192670	argonaute RISC component 4	1p34.3	7423
ENSG00000134690	18.7942	-0.16766	0.270781	-0.619173	0.535802	0.999959	ENSG00000134690	CDCA8	55143	cell division cycle associated 8	1p34.3	2406
ENSG00000132881	7.09174	-0.036705	0.47452	-0.0773518	0.938344	0.999959	ENSG00000132881	CPLANE2	79363	ciliogenesis and planar polarity effector complex subunit 2	1p36.13	1574
ENSG00000273274	0.366319	0.767228	1.43001	0.536519	0.5916	0.999959	ENSG00000273274	ZBTB8B	728116	zinc finger and BTB domain containing 8B	1p35.1	12831
ENSG00000116251	2975.24	-0.134262	0.163603	-0.820657	0.411842	0.999959	ENSG00000116251	RPL22	6146	ribosomal protein L22	1p36.31	4665
ENSG00000158286	6.08412	-0.355669	0.441877	-0.804904	0.420875	0.999959	ENSG00000158286	RNF207	388591	ring finger protein 207	1p36.31	6595
ENSG00000158008	0.106854	-0.00798659	3.81315	-0.00209449	0.998329	0.999959	ENSG00000158008	EXTL1	2134	exostosin like glycosyltransferase 1	1p36.11	4542
ENSG00000130940	19.5034	0.471208	0.295558	1.5943	0.110869	0.999959	ENSG00000130940	CASZ1	54897	castor zinc finger 1	1p36.22	11336
ENSG00000116771	52.5813	-0.103844	0.296134	-0.350666	0.725839	0.999959	ENSG00000116771	AGMAT	79814	agmatinase	1p36.21	3095
ENSG00000162585	28.2185	-0.00231038	0.268436	-0.00860682	0.993133	0.999959	ENSG00000162585	FAAP20	199990	FA core complex associated protein 20	1p36.33	10916
ENSG00000163879	0.253135	-0.0248907	2.20648	-0.0112807	0.990999	0.999959	ENSG00000163879	DNALI1	7802	dynein axonemal light intermediate chain 1	1p34.3	4456
ENSG00000169991	274.875	-0.108477	0.20041	-0.541276	0.588317	0.999959	ENSG00000169991	IFFO2	126917	intermediate filament family orphan 2	1p36.13	6179
ENSG00000116954	252.026	0.11153	0.163133	0.683677	0.494179	0.999959	ENSG00000116954	RRAGC	64121	Ras related GTP binding C	1p34.3	5116
ENSG00000163873	0.463314	-1.73381	1.3909	-1.24654	0.212566	0.999959	ENSG00000163873	GRIK3	2899	glutamate ionotropic receptor kainate type subunit 3	1p34.3	10497
ENSG00000117215	0.134065	-0.137238	2.97846	-0.0460768	0.963249	0.999959	ENSG00000117215	PLA2G2D	26279	phospholipase A2 group IID	1p36.12	2681
ENSG00000196449	110.569	-0.208358	0.123222	-1.69091	0.0908537	0.999959	ENSG00000196449	YRDC	79693	yrdC N6-threonylcarbamoyltransferase domain containing	1p34.3	1848
ENSG00000116661	4.02597	-0.340881	0.614837	-0.554425	0.579288	0.999959	ENSG00000116661	FBXO2	26232	F-box protein 2	1p36.22	3163
ENSG00000179051	558.094	0.142474	0.154609	0.921507	0.356786	0.999959	ENSG00000179051	RCC2	55920	regulator of chromosome condensation 2	1p36.13	4079
ENSG00000215895	79.9857	0.600503	0.182636	3.28797	0.00100911	0.999959	ENSG00000215895	HSPA5P1	400750	HSPA5 pseudogene 1	1p34.3	1960
ENSG00000126067	188.734	0.176145	0.121872	1.44533	0.148365	0.999959	ENSG00000126067	PSMB2	5690	proteasome 20S subunit beta 2	1p34.3	4528
ENSG00000132906	138.381	-0.0298465	0.169474	-0.176112	0.860206	0.999959	ENSG00000132906	CASP9	842	caspase 9	1p36.21	5269
ENSG00000197312	1575.68	0.048063	0.139278	0.345087	0.730029	0.999959	ENSG00000197312	DDI2	84301	DNA damage inducible 1 homolog 2	1p36.21	12178
ENSG00000173660	583.772	0.0144022	0.136059	0.105853	0.915699	0.999959	ENSG00000173660	UQCRH	7388	ubiquinol-cytochrome c reductase hinge protein	1p33	1341
ENSG00000092847	748.355	0.241665	0.160862	1.50232	0.133015	0.999959	ENSG00000092847	AGO1	26523	argonaute RISC component 1	1p34.3	13890
ENSG00000241014	6.59763	0.117188	0.453369	0.258482	0.796035	0.999959	ENSG00000241014	GPR199P	653160	G protein-coupled receptor 199, pseudogene	1p34.3	1887
ENSG00000054118	2888.7	0.0515456	0.0779727	0.661073	0.508566	0.999959	ENSG00000054118	THRAP3	9967	thyroid hormone receptor associated protein 3	1p34.3	4720
ENSG00000276747	2.10643	-2.0712	1.18081	-1.75405	0.0794219	0.999959	ENSG00000276747	PADI6	353238	peptidyl arginine deiminase 6	1p36.13	2396
ENSG00000228526	1.9971	0.680287	0.855056	0.795605	0.426261	0.999959	ENSG00000228526	MIR34AHG	106614088	MIR34A host gene	1p36.22	8702
ENSG00000159339	705.052	0.292196	0.368594	0.792733	0.427934	0.999959	ENSG00000159339	PADI4	23569	peptidyl arginine deiminase 4	1p36.13	2971
ENSG00000197982	37.4738	0.139921	0.194673	0.718746	0.472298	0.999959	ENSG00000197982	C1orf122	127687	chromosome 1 open reading frame 122	1p34.3	2231
ENSG00000183317	0.136211	0.287411	3.31941	0.0865851	0.931001	0.999959	ENSG00000183317	EPHA10	284656	EPH receptor A10	1p34.3	8152
ENSG00000183386	55.242	0.467658	0.325452	1.43695	0.150732	0.999959	ENSG00000183386	FHL3	2275	four and a half LIM domains 3	1p34.3	2004
ENSG00000204084	574.847	0.103322	0.122234	0.845279	0.397955	0.999959	ENSG00000204084	INPP5B	3633	inositol polyphosphate-5-phosphatase B	1p34.3	8930
ENSG00000186973	0.116504	-0.0286946	3.75875	-0.00763409	0.993909	0.999959	ENSG00000186973	FAM183A	440585	family with sequence similarity 183 member A	1p34.2	843
ENSG00000146463	882.133	0.00880104	0.0891591	0.0987116	0.921367	0.999959	ENSG00000146463	ZMYM4	9202	zinc finger MYM-type containing 4	1p34.3	7905
ENSG00000183520	165.368	-0.212111	0.125471	-1.69051	0.0909295	0.999959	ENSG00000183520	UTP11	51118	UTP11 small subunit processome component	1p34.3	3381
ENSG00000142686	98.248	-0.0994132	0.212954	-0.466829	0.640622	0.999959	ENSG00000142686	C1orf216	127703	chromosome 1 open reading frame 216	1p34.3	3049
ENSG00000117000	1743.69	0.0822585	0.126308	0.651252	0.514884	0.999959	ENSG00000117000	RLF	6018	RLF zinc finger	1p34.2	6232
ENSG00000178585	48.03	-0.300328	0.211241	-1.42173	0.155104	0.999959	ENSG00000178585	CTNNBIP1	56998	catenin beta interacting protein 1	1p36.22	3339
ENSG00000092853	154.303	0.0893358	0.24183	0.369416	0.711818	0.999959	ENSG00000092853	CLSPN	63967	claspin	1p34.3	9591
ENSG00000134697	429.325	-0.0642535	0.102819	-0.624916	0.532026	0.999959	ENSG00000134697	GNL2	29889	G protein nucleolar 2	1p34.3	5747
ENSG00000187513	0.288067	0.0223557	2.40667	0.00928905	0.992589	0.999959	ENSG00000187513	GJA4	2701	gap junction protein alpha 4	1p34.3	1716
ENSG00000238145	0.658118	0.270649	1.03281	0.262051	0.793282	0.999959	ENSG00000238145	TUBAP8	100533627	tubulin alpha pseudogene 8	1p33	1192
ENSG00000116151	18.0221	0.360654	0.271502	1.32837	0.184057	0.999959	ENSG00000116151	MORN1	79906	MORN repeat containing 1	1p36.32	11337
ENSG00000182873	1.1335	-0.391808	0.993863	-0.394228	0.693413	0.999959	ENSG00000182873	PRKCZ-AS1	100506504	PRKCZ antisense RNA 1	1p36.33	1734
ENSG00000006555	48.0628	0.0703938	0.19119	0.368187	0.712734	0.999959	ENSG00000006555	TTC22	55001	tetratricopeptide repeat domain 22	1p32.3	6111
ENSG00000236111	331.172	-0.0758641	0.168556	-0.450082	0.652651	0.999959	ENSG00000236111	RPL6P1	440587	ribosomal protein L6 pseudogene 1	1p34.1	681
ENSG00000066056	1.88205	-0.0245077	0.918041	-0.0266957	0.978702	0.999959	ENSG00000066056	TIE1	7075	tyrosine kinase with immunoglobulin like and EGF like domains 1	1p34.2	6705
ENSG00000214114	399.016	0.108023	0.123633	0.873735	0.382262	0.999959	ENSG00000214114	MYCBP	26292	MYC binding protein	1p34.3	2773
ENSG00000173436	153.741	-0.0627959	0.113787	-0.551872	0.581036	0.999959	ENSG00000173436	MICOS10	440574	mitochondrial contact site and cristae organizing system subunit 10	1p36.13	5480
ENSG00000116544	1.03071	-0.00808363	0.957149	-0.00844554	0.993262	0.999959	ENSG00000116544	DLGAP3	58512	DLG associated protein 3	1p34.3	4042
ENSG00000231900	0.381748	0.603035	2.09908	0.287286	0.773893	0.999959	ENSG00000231900	GOT2P1	645538	GOT2 pseudogene 1	1p32.3	1309
ENSG00000117016	21.8643	-0.0236879	0.222551	-0.106438	0.915235	0.999959	ENSG00000117016	RIMS3	9783	regulating synaptic membrane exocytosis 3	1p34.2	7259
ENSG00000121310	130.236	0.0341943	0.239844	0.142569	0.886631	0.999959	ENSG00000121310	ECHDC2	55268	enoyl-CoA hydratase domain containing 2	1p32.3	11572
ENSG00000169213	0.458391	1.29203	1.39226	0.928011	0.353402	0.999959	ENSG00000169213	RAB3B	5865	RAB3B, member RAS oncogene family	1p32.3	12780
ENSG00000163866	370.023	0.00395573	0.081423	0.0485824	0.961252	0.999959	ENSG00000163866	SMIM12	113444	small integral membrane protein 12	1p34.3	10337
ENSG00000049249	111.499	0.13163	0.284849	0.462105	0.644006	0.999959	ENSG00000049249	TNFRSF9	3604	TNF receptor superfamily member 9	1p36.23	6354
ENSG00000284696	0.0673364	0.232432	5.34362	0.0434971	0.965305	0.999959	ENSG00000284696	LINC02808	105378712	long intergenic non-protein coding RNA 2808	1p32.3	3511
ENSG00000117419	59.1057	-0.173652	0.188535	-0.921064	0.357017	0.999959	ENSG00000117419	ERI3	79033	ERI1 exoribonuclease family member 3	1p34.1	2785
ENSG00000162384	241.99	-0.113142	0.111527	-1.01448	0.310355	0.999959	ENSG00000162384	CZIB	54987	CXXC motif containing zinc binding protein	1p32.3	4504
ENSG00000174348	1.99728	-0.461372	0.843958	-0.546677	0.584601	0.999959	ENSG00000174348	PODN	127435	podocan	1p32.3	4899
ENSG00000117859	1338.53	0.0568566	0.175758	0.323493	0.746322	0.999959	ENSG00000117859	OSBPL9	114883	oxysterol binding protein like 9	1p32.3	10273
ENSG00000162396	9.16627	0.564525	0.311962	1.8096	0.0703585	0.999959	ENSG00000162396	PARS2	25973	prolyl-tRNA synthetase 2, mitochondrial	1p32.3	2356
ENSG00000203995	2.03857	-2.1962	1.07535	-2.04232	0.0411201	0.999959	ENSG00000203995	ZYG11A	440590	zyg-11 family member A, cell cycle regulator	1p32.3	4694
ENSG00000162378	1454.67	0.180438	0.147092	1.2267	0.219934	0.999959	ENSG00000162378	ZYG11B	79699	zyg-11 family member B, cell cycle regulator	1p32.3	8206
ENSG00000233079	0.259315	0.057205	2.89451	0.0197633	0.984232	0.999959	ENSG00000233079	LINC01755	105378738	long intergenic non-protein coding RNA 1755	1p32.2	3391
ENSG00000162599	795.493	0.181177	0.167577	1.08115	0.279629	0.999959	ENSG00000162599	NFIA	4774	nuclear factor I A	1p31.3	55886
ENSG00000229444	0.336848	1.31565	2.05646	0.639762	0.522327	0.999959	ENSG00000229444	ST3GAL3-AS1	101929592	ST3GAL3 antisense RNA 1	1p34.1	469
ENSG00000240563	9.97798	0.386713	0.505925	0.764367	0.444649	0.999959	ENSG00000240563	L1TD1	54596	LINE1 type transposase domain containing 1	1p31.3	3831
ENSG00000117862	15.3127	0.192352	0.268083	0.717511	0.473059	0.999959	ENSG00000117862	TXNDC12	51060	thioredoxin domain containing 12	1p32.3	2864
ENSG00000183431	680.688	-0.119085	0.125329	-0.950177	0.342022	0.999959	ENSG00000183431	SF3A3	10946	splicing factor 3a subunit 3	1p34.3	3894
ENSG00000224609	4.82356	-0.673623	0.622896	-1.08144	0.279503	0.999959	ENSG00000224609	HSD52	729467	uncharacterized LOC729467	1p32.1	7581
ENSG00000169174	1.46568	-0.262484	3.31706	-0.0791316	0.936928	0.999959	ENSG00000169174	PCSK9	255738	proprotein convertase subtilisin/kexin type 9	1p32.3	5711
ENSG00000243725	5.48955	-0.364788	0.410587	-0.888456	0.374296	0.999959	ENSG00000243725	TTC4	7268	tetratricopeptide repeat domain 4	1p32.3	3488
ENSG00000171872	0.354719	1.95477	1.38415	1.41225	0.157876	0.999959	ENSG00000171872	KLF17	128209	Kruppel like factor 17	1p34.1	3160
ENSG00000162407	8.05448	0.609527	0.522779	1.16594	0.24364	0.999959	ENSG00000162407	PLPP3	8613	phospholipid phosphatase 3	1p32.2	5272
ENSG00000163877	435.937	-0.00693037	0.0914952	-0.0757457	0.939621	0.999959	ENSG00000163877	SNIP1	79753	Smad nuclear interacting protein 1	1p34.3	5718
ENSG00000228929	2025.38	-0.109781	0.149519	-0.734226	0.462811	0.999959	ENSG00000228929	RPS13P2	729236	ribosomal protein S13 pseudogene 2	1p32.3	455
ENSG00000224980	0.0661391	0.0274799	5.36348	0.00512352	0.995912	0.999959	ENSG00000224980	RPL23AP85	100419650	ribosomal protein L23a pseudogene 85	1p32.2	433
ENSG00000157184	184.206	-0.0244403	0.121146	-0.201742	0.840118	0.999959	ENSG00000157184	CPT2	1376	carnitine palmitoyltransferase 2	1p32.3	10089
ENSG00000198815	640.1	0.143836	0.107275	1.34081	0.179981	0.999959	ENSG00000198815	FOXJ3	22887	forkhead box J3	1p34.2	6896
ENSG00000134744	1187.2	0.0154881	0.128005	0.120997	0.903694	0.999959	ENSG00000134744	TUT4	23318	terminal uridylyl transferase 4	1p32.3	16199
ENSG00000184292	15.7404	0.24954	0.887417	0.281198	0.778558	0.999959	ENSG00000184292	TACSTD2	4070	tumor associated calcium signal transducer 2	1p32.1	1820
ENSG00000226754	1.68735	0.8602	0.636745	1.35093	0.176717	0.999959	ENSG00000226754	MAGOH-DT	100507564	MAGOH divergent transcript	1p32.3	1941
ENSG00000234088	0.110852	-0.305682	3.80525	-0.0803317	0.935973	0.999959	ENSG00000234088	RPS15AP7	100271142	ribosomal protein S15a pseudogene 7	1p31.3	405
ENSG00000236973	0.110681	-0.121387	3.38694	-0.0358398	0.97141	0.999959	ENSG00000236973	GAPDHP51	100421271	glyceraldehyde 3 phosphate dehydrogenase pseudogene 51	1p32.3	1000
ENSG00000162385	128.576	-0.114043	0.12559	-0.908054	0.36385	0.999959	ENSG00000162385	MAGOH	4116	mago homolog, exon junction complex subunit	1p32.3	1363
ENSG00000234264	0.33636	0.482916	1.97411	0.244625	0.806747	0.999959	ENSG00000234264	DEPDC1-AS1	101927220	DEPDC1 antisense RNA 1	1p31.3-p31.2	1247
ENSG00000275350	0.0753911	0.0192607	5.22077	0.00368924	0.997056	0.999959	ENSG00000275350	TUBB6P1	100418964	tubulin beta 6 class V pseudogene 1	1p34.3	585
ENSG00000123080	61.2072	0.00875058	0.208139	0.042042	0.966465	0.999959	ENSG00000123080	CDKN2C	1031	cyclin dependent kinase inhibitor 2C	1p32.3	3018
ENSG00000077549	685.515	0.182999	0.171977	1.06409	0.287287	0.999959	ENSG00000077549	CAPZB	832	capping actin protein of muscle Z-line subunit beta	1p36.13	19094
ENSG00000225675	1.21787	0.460409	0.753051	0.611391	0.540941	0.999959	ENSG00000225675	LRP8-DT	105378732	LRP8 divergent transcript	1p32.3	567
ENSG00000237622	0.107464	-0.445788	3.40267	-0.131011	0.895767	0.999959	ENSG00000237622	ELOCP18	100130626	elongin C pseudogene 18	1p31.3	337
ENSG00000162598	5.32758	1.49551	1.44867	1.03233	0.301919	0.999959	ENSG00000162598	C1orf87	127795	chromosome 1 open reading frame 87	1p32.1	4422
ENSG00000162415	27.6852	-0.127824	0.279127	-0.457944	0.646993	0.999959	ENSG00000162415	ZSWIM5	57643	zinc finger SWIM-type containing 5	1p34.1	6095
ENSG00000162600	775.271	-0.0449244	0.122015	-0.368186	0.712734	0.999959	ENSG00000162600	OMA1	115209	OMA1 zinc metallopeptidase	1p32.2-p32.1	3718
ENSG00000116704	480.75	-0.0152885	0.129325	-0.118217	0.905895	0.999959	ENSG00000116704	SLC35D1	23169	solute carrier family 35 member D1	1p31.3	6193
ENSG00000157193	115.746	-0.0466743	0.149207	-0.312815	0.754421	0.999959	ENSG00000157193	LRP8	7804	LDL receptor related protein 8	1p32.3	19668
ENSG00000116205	277.13	0.110912	0.112351	0.98719	0.32355	0.999959	ENSG00000116205	TCEANC2	127428	transcription elongation factor A N-terminal and central domain containing 2	1p32.3	12168
ENSG00000198841	39.3137	0.0478256	0.181958	0.262839	0.792674	0.999959	ENSG00000198841	KTI12	112970	KTI12 chromatin associated homolog	1p32.3	1708
ENSG00000116212	51.506	-0.026197	0.171647	-0.152621	0.878697	0.999959	ENSG00000116212	LRRC42	115353	leucine rich repeat containing 42	1p32.3	2164
ENSG00000233994	319.77	-0.0900737	0.150847	-0.597118	0.550428	0.999959	ENSG00000233994	GDI2P2	100420259	GDP dissociation inhibitor 2 pseudogene 2	1p31.1	608
ENSG00000162616	441.964	0.132052	0.206977	0.638004	0.523471	0.999959	ENSG00000162616	DNAJB4	11080	DnaJ heat shock protein family (Hsp40) member B4	1p31.1	3702
ENSG00000162607	1682.91	0.0149341	0.095948	0.155648	0.876311	0.999959	ENSG00000162607	USP1	7398	ubiquitin specific peptidase 1	1p31.3	3869
ENSG00000233602	4.83368	0.31344	0.514292	0.60946	0.54222	0.999959	ENSG00000233602	ERI3-IT1	100874278	ERI3 intronic transcript 1	1p34.1	619
ENSG00000154027	122.472	-0.281215	0.35284	-0.797004	0.425449	0.999959	ENSG00000154027	AK5	26289	adenylate kinase 5	1p31.1	6948
ENSG00000232676	17.163	-0.353803	0.261814	-1.35135	0.176582	0.999959	ENSG00000232676	ADH5P2	343296	ADH5 pseudogene 2	1p31.1	1124
ENSG00000132122	71.1989	-0.0353772	0.265553	-0.133221	0.894019	0.999959	ENSG00000132122	SPATA6	54558	spermatogenesis associated 6	1p33	5938
ENSG00000137960	10.1179	0.14551	0.427207	0.340608	0.733399	0.999959	ENSG00000137960	GIPC2	54810	GIPC PDZ domain containing family member 2	1p31.1	3904
ENSG00000172380	1.00482	-1.60742	1.08376	-1.48319	0.138024	0.999959	ENSG00000172380	GNG12	55970	G protein subunit gamma 12	1p31.3	4715
ENSG00000229636	0.151893	-0.43816	2.94085	-0.148991	0.881561	0.999959	ENSG00000229636	KRT8P21	126811	keratin 8 pseudogene 21	1p31.1	1491
ENSG00000116675	2724.33	0.0165178	0.248637	0.0664334	0.947033	0.999959	ENSG00000116675	DNAJC6	9829	DnaJ heat shock protein family (Hsp40) member C6	1p31.3	6958
ENSG00000162433	35.0498	-0.1872	0.254626	-0.735196	0.46222	0.999959	ENSG00000162433	AK4	205	adenylate kinase 4	1p31.3	7578
ENSG00000213625	589.624	0.255712	0.165758	1.54269	0.122907	0.999959	ENSG00000213625	LEPROT	54741	leptin receptor overlapping transcript	1p31.3	5237
ENSG00000227207	307.781	-0.143609	0.168767	-0.850931	0.394808	0.999959	ENSG00000227207	RPL31P12	100270887	ribosomal protein L31 pseudogene 12	1p31.1	358
ENSG00000237928	0.389346	-1.01191	1.7988	-0.562549	0.573742	0.999959	ENSG00000237928	NFIA-AS2	100996570	NFIA antisense RNA 2	1p31.3	6214
ENSG00000158966	25.3252	0.112772	0.369252	0.305406	0.760057	0.999959	ENSG00000158966	CACHD1	57685	cache domain containing 1	1p31.3	7022
ENSG00000203965	90.9596	-0.256499	0.153038	-1.67605	0.0937284	0.999959	ENSG00000203965	EFCAB7	84455	EF-hand calcium binding domain 7	1p31.3	5704
ENSG00000153898	125.122	-0.163258	0.304315	-0.536476	0.591629	0.999959	ENSG00000153898	MCOLN2	255231	mucolipin TRP cation channel 2	1p22.3	3442
ENSG00000117069	0.139138	0.876688	3.68907	0.237644	0.812157	0.999959	ENSG00000117069	ST6GALNAC5	81849	ST6 N-acetylgalactosaminide alpha-2,6-sialyltransferase 5	1p31.1	6059
ENSG00000125703	338.448	-0.107295	0.0984872	-1.08943	0.275963	0.999959	ENSG00000125703	ATG4C	84938	autophagy related 4C cysteine peptidase	1p31.3	3116
ENSG00000185839	164.436	0.0080893	0.125821	0.0642922	0.948738	0.999959	ENSG00000185839	AK2P1	266920	adenylate kinase 2 pseudogene 1	1p32.1	690
ENSG00000226891	171.064	0.1476	0.353125	0.417982	0.67596	0.999959	ENSG00000226891	LINC01359	101927084	long intergenic non-protein coding RNA 1359	1p31.3	7863
ENSG00000229554	0.0731449	-0.16939	4.58475	-0.0369465	0.970528	0.999959	ENSG00000229554	RPL21P24	100270880	ribosomal protein L21 pseudogene 24	1p33	448
ENSG00000162618	0.245861	-0.463231	2.40091	-0.19294	0.847006	0.999959	ENSG00000162618	ADGRL4	64123	adhesion G protein-coupled receptor L4	1p31.1	5798
ENSG00000224986	4.06267	0.286115	0.492195	0.581305	0.561035	0.999959	ENSG00000224986	PPP1R8P1	5512	protein phosphatase 1 regulatory subunit 8 pseudogene 1	1p33	1044
ENSG00000188786	509.777	0.384692	0.210908	1.82398	0.0681553	0.999959	ENSG00000188786	MTF1	4520	metal regulatory transcription factor 1	1p34.3	7989
ENSG00000162434	10239.2	0.0239385	0.112495	0.212795	0.831487	0.999959	ENSG00000162434	JAK1	3716	Janus kinase 1	1p31.3	12620
ENSG00000137941	54.495	0.10681	0.250699	0.42605	0.670072	0.999959	ENSG00000137941	TTLL7	79739	tubulin tyrosine ligase like 7	1p31.1	10547
ENSG00000116717	145.859	0.460101	0.33609	1.36898	0.171005	0.999959	ENSG00000116717	GADD45A	1647	growth arrest and DNA damage inducible alpha	1p31.3	1925
ENSG00000066135	401.617	-0.0714931	0.083387	-0.857365	0.391243	0.999959	ENSG00000066135	KDM4A	9682	lysine demethylase 4A	1p34.2-p34.1	5184
ENSG00000215874	0.202622	2.22534	2.5827	0.861635	0.388888	0.999959	ENSG00000215874	CAPNS1P1	391053	calpain small subunit 1 pseudogene 1	1p22.2	633
ENSG00000232453	4.24189	-0.0502313	0.577924	-0.0869167	0.930738	0.999959	ENSG00000232453	LINC02777	105378753	long intergenic non-protein coding RNA 2777	1p32.1	2068
ENSG00000260386	1.17111	-2.94023	1.31173	-2.2415	0.0249939	0.999959	ENSG00000260386	LDC1P	149086	leucine decarboxylase 1, pseudogene	1p35.2	3555
ENSG00000117174	227.115	-0.0942905	0.164082	-0.574655	0.565524	0.999959	ENSG00000117174	ZNHIT6	54680	zinc finger HIT-type containing 6	1p22.3	6203
ENSG00000237413	0.196314	0.434879	2.4335	0.178706	0.858169	0.999959	ENSG00000237413	MGC27382	149047	uncharacterized MGC27382	1p31.1	2481
ENSG00000184313	1.11348	-1.3521	1.18203	-1.14388	0.252674	0.999959	ENSG00000184313	MROH7	374977	maestro heat like repeat family member 7	1p32.3	9088
ENSG00000122420	10.0842	0.0877781	0.696031	0.126112	0.899643	0.999959	ENSG00000122420	PTGFR	5737	prostaglandin F receptor	1p31.1	5764
ENSG00000236290	1.24061	-1.65257	1.0344	-1.5976	0.110131	0.999959	ENSG00000236290	EEF1GP7	645311	eukaryotic translation elongation factor 1 gamma pseudogene 7	1p32.3	703
ENSG00000143013	318.897	0.0550979	0.126956	0.433991	0.664295	0.999959	ENSG00000143013	LMO4	8543	LIM domain only 4	1p22.3	5421
ENSG00000226084	4044.11	-0.15138	0.171662	-0.881852	0.377857	0.999959	ENSG00000226084	RPL17P6	645441	ribosomal protein L17 pseudogene 6	1p31.1	555
ENSG00000134748	607.033	0.0592762	0.0748763	0.791656	0.428561	0.999959	ENSG00000134748	PRPF38A	84950	pre-mRNA processing factor 38A	1p32.3	5617
ENSG00000142892	591.555	-0.0903512	0.120723	-0.74842	0.454207	0.999959	ENSG00000142892	PIGK	10026	phosphatidylinositol glycan anchor biosynthesis class K	1p31.1	5514
ENSG00000219102	6.74155	0.360835	0.404707	0.891595	0.37261	0.999959	ENSG00000219102	HNRNPA3P12	100421395	heterogeneous nuclear ribonucleoprotein A3 pseudogene 12	1p32.3	1063
ENSG00000184005	125.426	0.000734465	0.399808	0.00183705	0.998534	0.999959	ENSG00000184005	ST6GALNAC3	256435	ST6 N-acetylgalactosaminide alpha-2,6-sialyltransferase 3	1p31.1	7212
ENSG00000229752	1.42085	-1.38459	0.935048	-1.48077	0.138667	0.999959	ENSG00000229752	RPL7P10	646538	ribosomal protein L7 pseudogene 10	1p31.1	739
ENSG00000237505	17.4602	0.367531	0.340079	1.08073	0.279819	0.999959	ENSG00000237505	PKN2-AS1	101927891	PKN2 antisense RNA 1	1p22.2	16635
ENSG00000162402	3691.36	-0.0589109	0.0816418	-0.721578	0.470554	0.999959	ENSG00000162402	USP24	23358	ubiquitin specific peptidase 24	1p32.3	12023
ENSG00000232846	2.19946	0.0199344	0.756711	0.0263435	0.978983	0.999959	ENSG00000232846	SLC25A6P3	100422686	solute carrier family 25 member 6 pseudogene 3	1p32.3	879
ENSG00000230787	1.38816	1.18534	0.740198	1.60139	0.109291	0.999959	ENSG00000230787	PSAT1P3	729779	phosphoserine aminotransferase 1 pseudogene 3	1p31.1	1111
ENSG00000116641	238.752	-0.0819553	0.143224	-0.572216	0.567176	0.999959	ENSG00000116641	DOCK7	85440	dedicator of cytokinesis 7	1p31.3	24890
ENSG00000235927	1.71415	0.852661	0.880051	0.968877	0.332607	0.999959	ENSG00000235927	NEXN-AS1	374987	NEXN antisense RNA 1	1p31.1	2292
ENSG00000172260	18.8641	0.0844274	0.377268	0.223786	0.822924	0.999959	ENSG00000172260	NEGR1	257194	neuronal growth regulator 1	1p31.1	13208
ENSG00000117480	35.3778	0.659773	0.276779	2.38376	0.017137	0.999959	ENSG00000117480	FAAH	2166	fatty acid amide hydrolase	1p33	2724
ENSG00000137944	254.83	0.10393	0.124164	0.837036	0.402572	0.999959	ENSG00000137944	KYAT3	56267	kynurenine aminotransferase 3	1p22.2	2196
ENSG00000228187	3.13168	-0.719962	0.626726	-1.14877	0.250653	0.999959	ENSG00000228187	LOC100421400	100421400	alanyl-tRNA synthetase domain containing 1 pseudogene	1p31.1	571
ENSG00000182183	54.8659	-0.137659	0.2357	-0.584043	0.559191	0.999959	ENSG00000182183	SHISAL2A	348378	shisa like 2A	1p32.3	2684
ENSG00000067334	902.446	0.00750456	0.0933454	0.0803956	0.935923	0.999959	ENSG00000067334	DNTTIP2	30836	deoxynucleotidyltransferase terminal interacting protein 2	1p22.1	7518
ENSG00000213559	0.476433	0.562235	1.3132	0.42814	0.668549	0.999959	ENSG00000213559	HNRNPA1P64	100129325	heterogeneous nuclear ribonucleoprotein A1 pseudogene 64	1p31.1	922
ENSG00000142949	29.5479	0.256792	0.375433	0.683988	0.493983	0.999959	ENSG00000142949	PTPRF	5792	protein tyrosine phosphatase receptor type F	1p34.2	10712
ENSG00000116133	27.8347	0.3113	0.316088	0.984854	0.324696	0.999959	ENSG00000116133	DHCR24	1718	24-dehydrocholesterol reductase	1p32.3	6214
ENSG00000171502	62.7132	-0.167819	0.344709	-0.486843	0.626369	0.999959	ENSG00000171502	COL24A1	255631	collagen type XXIV alpha 1 chain	1p22.3	9568
ENSG00000162399	2.57004	0.990071	0.617359	1.60372	0.108776	0.999959	ENSG00000162399	BSND	7809	barttin CLCNK type accessory subunit beta	1p32.3	9761
ENSG00000116157	66.3775	-0.219748	0.253526	-0.86677	0.386068	0.999959	ENSG00000116157	GPX7	2882	glutathione peroxidase 7	1p32.3	1692
ENSG00000143036	2.58287	1.01303	0.730152	1.38742	0.165314	0.999959	ENSG00000143036	SLC44A3	126969	solute carrier family 44 member 3	1p21.3	2869
ENSG00000232672	0.498655	0.702199	1.14853	0.611388	0.540943	0.999959	ENSG00000232672	ACTG1P21	100131291	actin gamma 1 pseudogene 21	1p31.1	1000
ENSG00000230817	0.645963	0.722706	1.75258	0.412368	0.68007	0.999959	ENSG00000230817	LINC01362	103283057	long intergenic non-protein coding RNA 1362	1p31.1	2155
ENSG00000235613	24.0475	-0.0669826	0.217639	-0.307769	0.758258	0.999959	ENSG00000235613	NSRP1P1	100420557	nuclear speckle splicing regulatory protein 1 pseudogene 1	1p31.1	1693
ENSG00000065243	4043.22	0.0179167	0.177285	0.101062	0.919502	0.999959	ENSG00000065243	PKN2	5586	protein kinase N2	1p22.2	6897
ENSG00000234080	19.8714	0.129513	0.433234	0.298944	0.764983	0.999959	ENSG00000234080	RPS2P11	343184	ribosomal protein S2 pseudogene 11	1p32.3	877
ENSG00000225492	706.837	0.346283	0.387993	0.892497	0.372126	0.999959	ENSG00000225492	GBP1P1	400759	guanylate binding protein 1 pseudogene 1	1p22.2	2352
ENSG00000227290	0.0822085	0.152324	5.12996	0.0296929	0.976312	0.999959	ENSG00000227290	LINC01364	100505768	long intergenic non-protein coding RNA 1364	1p22.3	920
ENSG00000223683	0.0892061	-0.0875521	4.4333	-0.0197488	0.984244	0.999959	ENSG00000223683	RPSAP65	107075109	ribosomal protein SA pseudogene 65	1p31.3	595
ENSG00000231090	0.766649	0.741679	1.00673	0.736724	0.46129	0.999959	ENSG00000231090	MIR4422HG	109729135	MIR4422 host gene	1p32.3	2568
ENSG00000117528	612.977	-0.119712	0.0984377	-1.21612	0.22394	0.999959	ENSG00000117528	ABCD3	5825	ATP binding cassette subfamily D member 3	1p21.3	7655
ENSG00000172339	30.0082	-0.136874	0.206265	-0.663586	0.506955	0.999959	ENSG00000172339	ALG14	199857	ALG14 UDP-N-acetylglucosaminyltransferase subunit	1p21.3	9641
ENSG00000036549	1056.26	-0.140948	0.123179	-1.14425	0.252519	0.999959	ENSG00000036549	ZZZ3	26009	zinc finger ZZ-type containing 3	1p31.1	9008
ENSG00000058799	423.004	0.125072	0.200501	0.623797	0.532761	0.999959	ENSG00000058799	YIPF1	54432	Yip1 domain family member 1	1p32.3	2036
ENSG00000225191	13.0265	-0.016821	0.315603	-0.0532981	0.957494	0.999959	ENSG00000225191	LOC100131348	100131348	adaptor related protein complex 2 subunit beta 1 pseudogene	1p21.1	1240
ENSG00000232048	0.182913	0.713316	2.0744	0.343866	0.730947	0.999959	ENSG00000232048	HNRNPCP9	100130196	heterogeneous nuclear ribonucleoprotein C pseudogene 9	1p31.3	859
ENSG00000179178	0.1372	-0.112169	3.29134	-0.0340802	0.972813	0.999959	ENSG00000179178	TMEM125	128218	transmembrane protein 125	1p34.2	2138
ENSG00000127124	37.4327	0.306762	0.315415	0.972566	0.330769	0.999959	ENSG00000127124	HIVEP3	59269	HIVEP zinc finger 3	1p34.2	14625
ENSG00000266993	5.42792	-0.164741	0.560418	-0.293961	0.768788	0.999959	ENSG00000266993	LOC105378721	105378721	uncharacterized LOC105378721	1p32.3	1819
ENSG00000097033	3836.75	0.271013	0.205631	1.31795	0.187519	0.999959	ENSG00000097033	SH3GLB1	51100	SH3 domain containing GRB2 like, endophilin B1	1p22.3	6881
ENSG00000162604	368.103	0.00962438	0.0949633	0.101348	0.919274	0.999959	ENSG00000162604	TM2D1	83941	TM2 domain containing 1	1p31.3	5516
ENSG00000116171	970.422	-0.0165886	0.11731	-0.141408	0.887547	0.999959	ENSG00000116171	SCP2	6342	sterol carrier protein 2	1p32.3	8253
ENSG00000137936	7.12519	-0.218563	0.441542	-0.494999	0.620601	0.999959	ENSG00000137936	BCAR3	8412	BCAR3 adaptor protein, NSP family member	1p22.1	6919
ENSG00000178028	212.25	-0.0931515	0.158995	-0.585875	0.557959	0.999959	ENSG00000178028	DMAP1	55929	DNA methyltransferase 1 associated protein 1	1p34.1	5599
ENSG00000168710	835.399	0.0821093	0.0967568	0.848616	0.396095	0.999959	ENSG00000168710	AHCYL1	10768	adenosylhomocysteinase like 1	1p13.3	5035
ENSG00000117519	17.0585	-0.126756	0.382231	-0.331623	0.740174	0.999959	ENSG00000117519	CNN3	1266	calponin 3	1p21.3	2783
ENSG00000215869	4.01533	-0.885128	0.663043	-1.33495	0.181893	0.999959	ENSG00000215869	LOC100129138	100129138	THAP domain containing 3 pseudogene	1p21.1	3146
ENSG00000134215	1060	0.10146	0.202179	0.501832	0.615785	0.999959	ENSG00000134215	VAV3	10451	vav guanine nucleotide exchange factor 3	1p13.3	7306
ENSG00000229887	12.0178	-0.00130204	0.298147	-0.00436712	0.996516	0.999959	ENSG00000229887	HNRNPA1P6	729423	heterogeneous nuclear ribonucleoprotein A1 pseudogene 6	1p32.2	1447
ENSG00000236268	0.507095	-0.721379	1.49883	-0.481295	0.630307	0.999959	ENSG00000236268	LINC01361	101927498	long intergenic non-protein coding RNA 1361	1p31.1	4746
ENSG00000188641	5765.11	0.0927426	0.184218	0.50344	0.614655	0.999959	ENSG00000188641	DPYD	1806	dihydropyrimidine dehydrogenase	1p21.3	7131
ENSG00000152078	967.895	0.171846	0.256845	0.669065	0.503454	0.999959	ENSG00000152078	TLCD4	148534	TLC domain containing 4	1p21.3	7385
ENSG00000185668	0.0786493	0.0411054	5.17607	0.00794142	0.993664	0.999959	ENSG00000185668	POU3F1	5453	POU class 3 homeobox 1	1p34.3	2965
ENSG00000171492	704.058	0.123759	0.111639	1.10857	0.267617	0.999959	ENSG00000171492	LRRC8D	55144	leucine rich repeat containing 8 VRAC subunit D	1p22.2	4852
ENSG00000170989	1321.58	-0.0944816	0.206856	-0.456751	0.64785	0.999959	ENSG00000170989	S1PR1	1901	sphingosine-1-phosphate receptor 1	1p21.2	5223
ENSG00000116299	482.798	0.698691	0.432743	1.61456	0.106405	0.999959	ENSG00000116299	ELAPOR1	57535	endosome-lysosome associated apoptosis and autophagy regulator 1	1p13.3	9194
ENSG00000137962	31.9648	0.108716	0.424507	0.2561	0.797873	0.999959	ENSG00000137962	ARHGAP29	9411	Rho GTPase activating protein 29	1p22.1	18370
ENSG00000236674	4.2714	0.48401	0.460098	1.05197	0.292812	0.999959	ENSG00000236674	LOC441887	441887	DnaJ heat shock protein family (Hsp40) member C7 pseudogene	1p31.3	1357
ENSG00000079739	413.426	0.198064	0.18314	1.08149	0.27948	0.999959	ENSG00000079739	PGM1	5236	phosphoglucomutase 1	1p31.3	4077
ENSG00000162377	78.3421	-0.219779	0.166137	-1.32287	0.185877	0.999959	ENSG00000162377	COA7	65260	cytochrome c oxidase assembly factor 7	1p32.3	4148
ENSG00000224613	0.203986	1.26705	3.48957	0.363095	0.716534	0.999959	ENSG00000224613	RNPC3-DT	101928436	RNPC3 divergent transcript	1p21.1	2774
ENSG00000116670	101.16	0.097984	0.237588	0.412411	0.680038	0.999959	ENSG00000116670	MAD2L2	10459	mitotic arrest deficient 2 like 2	1p36.22	3324
ENSG00000116774	3.17369	-0.944126	0.671698	-1.40558	0.159848	0.999959	ENSG00000116774	OLFML3	56944	olfactomedin like 3	1p13.2	2821
ENSG00000023909	599.172	0.0430807	0.167891	0.2566	0.797488	0.999959	ENSG00000023909	GCLM	2730	glutamate-cysteine ligase modifier subunit	1p22.1	5426
ENSG00000069702	474.574	-0.191384	0.355449	-0.538428	0.590282	0.999959	ENSG00000069702	TGFBR3	7049	transforming growth factor beta receptor 3	1p22.1	8577
ENSG00000230489	2.23802	-0.181029	0.695038	-0.260459	0.794509	0.999959	ENSG00000230489	VAV3-AS1	100873946	VAV3 antisense RNA 1	1p13.3	619
ENSG00000230721	261.595	-0.119786	0.181885	-0.65858	0.510166	0.999959	ENSG00000230721	RPL17P5	388132	ribosomal protein L17 pseudogene 5	1p22.3	555
ENSG00000228399	136.578	0.353765	0.282496	1.25228	0.210466	0.999959	ENSG00000228399	RPS20P6	100270900	ribosomal protein S20 pseudogene 6	1p21.2	343
ENSG00000236776	0.32971	0.24842	1.5975	0.155505	0.876423	0.999959	ENSG00000236776	RPL21P23	100270879	ribosomal protein L21 pseudogene 23	1p32.2	460
ENSG00000198198	386.312	0.122653	0.177785	0.689893	0.490261	0.999959	ENSG00000198198	SZT2	23334	SZT2 subunit of KICSTOR complex	1p34.2	26354
ENSG00000116793	501.343	0.414943	0.259258	1.6005	0.109488	0.999959	ENSG00000116793	PHTF1	10745	putative homeodomain transcription factor 1	1p13.2	7170
ENSG00000134201	9.89237	-0.429221	0.603394	-0.711345	0.47687	0.999959	ENSG00000134201	GSTM5	2949	glutathione S-transferase mu 5	1p13.3	6067
ENSG00000213366	50.0781	-0.0809471	0.372143	-0.217516	0.827806	0.999959	ENSG00000213366	GSTM2	2946	glutathione S-transferase mu 2	1p13.3	9116
ENSG00000232918	0.155409	-0.258816	3.27015	-0.0791451	0.936917	0.999959	ENSG00000232918	RPL21P26	100270882	ribosomal protein L21 pseudogene 26	1p21.3	488
ENSG00000183298	837.417	-0.227962	0.190929	-1.19397	0.232491	0.999959	ENSG00000183298	RPSAP19	730029	ribosomal protein SA pseudogene 19	1p21.2	880
ENSG00000117525	1.38079	-0.52508	0.895293	-0.58649	0.557547	0.999959	ENSG00000117525	F3	2152	coagulation factor III, tissue factor	1p21.3	2886
ENSG00000225079	7.76749	1.02374	0.516712	1.98125	0.047563	0.999959	ENSG00000225079	FTH1P22	100462772	ferritin heavy chain 1 pseudogene 22	1p13.1	520
ENSG00000226483	0.0740828	0.0732574	5.2397	0.0139812	0.988845	0.999959	ENSG00000226483	LOC100420170	100420170	ribosomal protein L7 like 1 pseudogene	1p13.3	670
ENSG00000268993	1.72826	-0.848492	1.29665	-0.654375	0.51287	0.999959	ENSG00000268993	RPL22P6	100132047	ribosomal protein L22 pseudogene 6	1p11.2	388
ENSG00000162692	5.59468	-0.748478	0.669997	-1.11714	0.263936	0.999959	ENSG00000162692	VCAM1	7412	vascular cell adhesion molecule 1	1p21.2	6049
ENSG00000203914	102.737	-0.0618514	0.198132	-0.312172	0.75491	0.999959	ENSG00000203914	HSP90B3P	343477	heat shock protein 90 beta family member 3, pseudogene	1p22.1	1567
ENSG00000163349	5043.49	0.193501	0.173531	1.11508	0.264818	0.999959	ENSG00000163349	HIPK1	204851	homeodomain interacting protein kinase 1	1p13.2	9148
ENSG00000228057	78.2346	-0.0660274	0.150854	-0.43769	0.661611	0.999959	ENSG00000228057	SEC63P1	100420341	SEC63 homolog, protein translocation regulator pseudogene 1	1p21.3	1258
ENSG00000224445	0.192867	-0.14623	2.67248	-0.0547169	0.956364	0.999959	ENSG00000224445	LINC01708	101928270	long intergenic non-protein coding RNA 1708	1p21.2	1045
ENSG00000181656	1.27911	0.144773	0.892206	0.162264	0.871098	0.999959	ENSG00000181656	GPR88	54112	G protein-coupled receptor 88	1p21.2	3492
ENSG00000122481	66.2078	0.00298195	0.174847	0.0170547	0.986393	0.999959	ENSG00000122481	RWDD3	25950	RWD domain containing 3	1p21.3	1927
ENSG00000198162	6033.99	-0.0886214	0.15271	-0.580326	0.561695	0.999959	ENSG00000198162	MAN1A2	10905	mannosidase alpha class 1A member 2	1p12	9667
ENSG00000238198	1.28879	0.920056	0.652647	1.40973	0.15862	0.999959	ENSG00000238198	LRIG2-DT	100996251	LRIG2 divergent transcript	1p13.2	2467
ENSG00000171517	9.80294	0.411168	0.564225	0.72873	0.466167	0.999959	ENSG00000171517	LPAR3	23566	lysophosphatidic acid receptor 3	1p22.3	3536
ENSG00000232878	0.180239	-0.415272	2.91987	-0.142223	0.886904	0.999959	ENSG00000232878	DPYD-AS1	100873932	DPYD antisense RNA 1	1p21.3	1479
ENSG00000143079	39.8168	0.167348	0.238881	0.700549	0.483584	0.999959	ENSG00000143079	CTTNBP2NL	55917	CTTNBP2 N-terminal like	1p13.2	7371
ENSG00000232450	22.2998	0.147534	0.403986	0.365197	0.714965	0.999959	ENSG00000232450	RPS2P14	100270827	ribosomal protein S2 pseudogene 14	1p13.2	748
ENSG00000235527	14.195	-0.131441	0.282062	-0.466002	0.641214	0.999959	ENSG00000235527	HIPK1-AS1	101928846	HIPK1 antisense RNA 1	1p13.2	3090
ENSG00000143093	364.215	0.0444588	0.0964766	0.460825	0.644924	0.999959	ENSG00000143093	STRIP1	85369	striatin interacting protein 1	1p13.3	7344
ENSG00000188761	30.5472	0.207208	0.405221	0.511345	0.609109	0.999959	ENSG00000188761	BCL2L15	440603	BCL2 like 15	1p13.2	9095
ENSG00000085491	765.671	-0.153293	0.175274	-0.874591	0.381796	0.999959	ENSG00000085491	SLC25A24	29957	solute carrier family 25 member 24	1p13.3	6726
ENSG00000173947	0.904819	-0.662512	1.00448	-0.65956	0.509536	0.999959	ENSG00000173947	PIFO	128344	primary cilia formation	1p13.2	3949
ENSG00000241361	1.69222	0.155976	1.20507	0.129434	0.897015	0.999959	ENSG00000241361	SLC25A24P1	727941	SLC25A24 pseudogene 1	1p13.3	1882
ENSG00000134198	743.494	0.00753421	0.33053	0.0227943	0.981814	0.999959	ENSG00000134198	TSPAN2	10100	tetraspanin 2	1p13.2	3413
ENSG00000226053	0.721061	0.419702	1.28408	0.326849	0.743782	0.999959	ENSG00000226053	LINC01776	729987	long intergenic non-protein coding RNA 1776	1p21.3	2229
ENSG00000226128	0.0932493	0.215545	4.38293	0.0491783	0.960777	0.999959	ENSG00000226128	RPL26P9	100270885	ribosomal protein L26 pseudogene 9	1p21.3	433
ENSG00000198799	527.688	-0.0520149	0.0986353	-0.527346	0.597954	0.999959	ENSG00000198799	LRIG2	9860	leucine rich repeats and immunoglobulin like domains 2	1p13.2	12467
ENSG00000117620	476.827	-0.00106024	0.118925	-0.00891521	0.992887	0.999959	ENSG00000117620	SLC35A3	23443	solute carrier family 35 member A3	1p21.2	18235
ENSG00000162688	557.516	-0.071898	0.121504	-0.591733	0.554029	0.999959	ENSG00000162688	AGL	178	amylo-alpha-1, 6-glucosidase, 4-alpha-glucanotransferase	1p21.2	8157
ENSG00000236137	0.622662	1.13926	1.30491	0.873056	0.382633	0.999959	ENSG00000236137	CD101-AS1	101929099	CD101 antisense RNA 1	1p13.1	1946
ENSG00000213421	0.415592	-0.903011	1.34596	-0.670903	0.502283	0.999959	ENSG00000213421	RPL7AP17	100270897	ribosomal protein L7a pseudogene 17	1p21.2	783
ENSG00000134242	1097.09	-0.0855267	0.148073	-0.577598	0.563535	0.999959	ENSG00000134242	PTPN22	26191	protein tyrosine phosphatase non-receptor type 22	1p13.2	4497
ENSG00000236804	4.05065	0.502548	0.399453	1.25809	0.208359	0.999959	ENSG00000236804	RPS3AP12	100270905	RPS3A pseudogene 12	1p12	753
ENSG00000185946	722.692	0.0134349	0.159232	0.0843732	0.93276	0.999959	ENSG00000185946	RNPC3	55599	RNA binding region (RNP1, RRM) containing 3	1p21.1	6867
ENSG00000162627	1.34679	-2.06741	1.14834	-1.80035	0.0718058	0.999959	ENSG00000162627	SNX7	51375	sorting nexin 7	1p21.3	2067
ENSG00000134262	448.169	-0.0393755	0.0941452	-0.418243	0.67577	0.999959	ENSG00000134262	AP4B1	10717	adaptor related protein complex 4 subunit beta 1	1p13.2	5847
ENSG00000162695	962.49	0.0576023	0.0937402	0.614489	0.538893	0.999959	ENSG00000162695	SLC30A7	148867	solute carrier family 30 member 7	1p21.2	8600
ENSG00000226419	39.5717	0.0528004	0.226221	0.233402	0.815449	0.999959	ENSG00000226419	SLC16A1-AS1	100506392	SLC16A1 antisense RNA 1	1p13.2	12677
ENSG00000134184	46.7286	-0.0890173	0.636127	-0.139936	0.88871	0.999959	ENSG00000134184	GSTM1	2944	glutathione S-transferase mu 1	1p13.3	2512
ENSG00000265808	1912.97	0.235739	0.142496	1.65435	0.0980565	0.999959	ENSG00000265808	SEC22B	9554	SEC22 homolog B, vesicle trafficking protein	1p12	9039
ENSG00000162601	1246.72	0.145353	0.129527	1.12218	0.261784	0.999959	ENSG00000162601	MYSM1	114803	Myb like, SWIRM and MPN domains 1	1p32.1	13115
ENSG00000225923	0.530488	0.142976	1.20897	0.118262	0.90586	0.999959	ENSG00000225923	LOC101060164	101060164	secretory carrier membrane protein 1 pseudogene	1p21.3	742
ENSG00000134247	14.8674	0.576462	0.326832	1.76379	0.0777677	0.999959	ENSG00000134247	PTGFRN	5738	prostaglandin F2 receptor inhibitor	1p13.1	6488
ENSG00000116752	270.927	-0.168122	0.104604	-1.60722	0.108005	0.999959	ENSG00000116752	BCAS2	10286	BCAS2 pre-mRNA processing factor	1p13.2	1289
ENSG00000162664	414.366	-0.0215031	0.114072	-0.188504	0.850481	0.999959	ENSG00000162664	ZNF326	284695	zinc finger protein 326	1p22.2	10988
ENSG00000236866	0.104796	0.296544	3.80667	0.0779011	0.937907	0.999959	ENSG00000236866	TENT5C-DT	100996263	TENT5C divergent transcript	1p12	1091
ENSG00000134253	2.88655	-0.1013	0.583351	-0.173652	0.862139	0.999959	ENSG00000134253	TRIM45	80263	tripartite motif containing 45	1p13.1	4368
ENSG00000179571	7.19901	0.0614605	0.394234	0.155899	0.876113	0.999959	ENSG00000179571	NBPF17P	401967	NBPF member 17, pseudogene	1q21.1	2119
ENSG00000227850	65.653	0.204078	0.150649	1.35466	0.175525	0.999959	ENSG00000227850	SEPTIN2P1	100873333	septin 2 pseudogene 1	1p21.1	180
ENSG00000235777	0.169193	0.0506628	4.02385	0.0125906	0.989954	0.999959	ENSG00000235777	DPYD-AS2	100873933	DPYD antisense RNA 2	1p21.3	974
ENSG00000173218	61.8549	0.284677	0.204937	1.38909	0.164805	0.999959	ENSG00000173218	VANGL1	81839	VANGL planar cell polarity protein 1	1p13.1	9045
ENSG00000232650	0.141893	-0.19991	3.29035	-0.0607567	0.951553	0.999959	ENSG00000232650	LINC01780	105378934	long intergenic non-protein coding RNA 1780	1p12	1528
ENSG00000183508	47818	0.00727436	0.293945	0.0247473	0.980256	0.999959	ENSG00000183508	TENT5C	54855	terminal nucleotidyltransferase 5C	1p12	5654
ENSG00000174827	3.96503	0.332712	0.459303	0.724385	0.468829	0.999959	ENSG00000174827	PDZK1	5174	PDZ domain containing 1	1q21.1	2480
ENSG00000236806	0.862364	-1.22754	1.18339	-1.03731	0.29959	0.999959	ENSG00000236806	RPL7AP15	100270895	ribosomal protein L7a pseudogene 15	1q21.1	795
ENSG00000272150	291.661	0.113637	0.141083	0.805465	0.420551	0.999959	ENSG00000272150	NBPF25P	101929780	NBPF member 25, pseudogene	1q21.1	3827
ENSG00000270231	4720.3	0.126337	0.128082	0.986378	0.323948	0.999959	ENSG00000270231	NBPF8	728841	NBPF member 8	1p11.2	5961
ENSG00000136631	418.853	-0.129647	0.116423	-1.11359	0.265457	0.999959	ENSG00000136631	VPS45	11311	vacuolar protein sorting 45 homolog	1q21.2	6637
ENSG00000261737	6.45963	0.579093	0.318604	1.8176	0.0691257	0.999959	ENSG00000261737	CLCA4-AS1	105378828	CLCA4 antisense RNA 1	1p22.3	961
ENSG00000265491	659.245	0.0740389	0.104544	0.708208	0.478816	0.999959	ENSG00000265491	RNF115	27246	ring finger protein 115	1q21.1	11059
ENSG00000143398	538.271	0.207334	0.0874391	2.37118	0.0177313	0.999959	ENSG00000143398	PIP5K1A	8394	phosphatidylinositol-4-phosphate 5-kinase type 1 alpha	1q21.3	5405
ENSG00000196505	787.956	0.210486	0.150668	1.39702	0.162409	0.999959	ENSG00000196505	GDAP2	54834	ganglioside induced differentiation associated protein 2	1p12	10487
ENSG00000117360	518.034	-0.0438375	0.115667	-0.378998	0.704689	0.999959	ENSG00000117360	PRPF3	9129	pre-mRNA processing factor 3	1q21.2	5408
ENSG00000223489	0.238141	0.154094	2.39371	0.0643745	0.948672	0.999959	ENSG00000223489	NEFHP1	339396	neurofilament heavy pseudogene 1	1p13.1	2629
ENSG00000118655	83.0401	0.0668983	0.14331	0.466809	0.640637	0.999959	ENSG00000118655	DCLRE1B	64858	DNA cross-link repair 1B	1p13.2	3868
ENSG00000143442	468.252	0.207776	0.16261	1.27776	0.201336	0.999959	ENSG00000143442	POGZ	23126	pogo transposable element derived with ZNF domain	1q21.3	10301
ENSG00000118292	10.0065	-0.0751494	0.369195	-0.203549	0.838706	0.999959	ENSG00000118292	C1orf54	79630	chromosome 1 open reading frame 54	1q21.2	1270
ENSG00000065183	529.099	-0.182989	0.152227	-1.20208	0.229333	0.999959	ENSG00000065183	WDR3	10885	WD repeat domain 3	1p12	10276
ENSG00000023902	1205.47	-0.0117835	0.156332	-0.0753749	0.939916	0.999959	ENSG00000023902	PLEKHO1	51177	pleckstrin homology domain containing O1	1q21.2	6629
ENSG00000227082	3.96753	-0.514537	0.531542	-0.968008	0.33304	0.999959	ENSG00000227082	LINC02798	107985194	long intergenic non-protein coding RNA 2798	1p11.2	4737
ENSG00000226126	14.2213	0.347492	0.235319	1.47669	0.13976	0.999959	ENSG00000226126	PSMC1P12	644094	proteasome 26S subunit, ATPase 1 pseudogene 12	1p12	1314
ENSG00000163393	734.368	0.285039	0.298591	0.954613	0.339774	0.999959	ENSG00000163393	SLC22A15	55356	solute carrier family 22 member 15	1p13.1	5277
ENSG00000163156	154.693	0.0284768	0.163953	0.173689	0.86211	0.999959	ENSG00000163156	SCNM1	79005	sodium channel modifier 1	1q21.3	3264
ENSG00000197323	2605.65	0.107392	0.108505	0.989741	0.322301	0.999959	ENSG00000197323	TRIM33	51592	tripartite motif containing 33	1p13.2	9604
ENSG00000233029	31.0307	0.0229134	0.450879	0.0508193	0.959469	0.999959	ENSG00000233029	LOC100996318	100996318	uncharacterized LOC100996318	1p11.2	3543
ENSG00000237975	1.62145	0.216341	0.875901	0.246992	0.804914	0.999959	ENSG00000237975	FLG-AS1	339400	FLG antisense RNA 1	1q21.3	14980
ENSG00000079335	643.713	-0.0717319	0.13953	-0.514098	0.607183	0.999959	ENSG00000079335	CDC14A	8556	cell division cycle 14A	1p21.2	6510
ENSG00000143119	4299.02	0.130795	0.200991	0.650748	0.515209	0.999959	ENSG00000143119	CD53	963	CD53 molecule	1p13.3	2152
ENSG00000226167	0.366992	0.476613	1.67068	0.28528	0.775429	0.999959	ENSG00000226167	AP4B1-AS1	100287722	AP4B1 antisense RNA 1	1p13.2	1734
ENSG00000117362	931.573	-0.028739	0.12446	-0.230909	0.817385	0.999959	ENSG00000117362	APH1A	51107	aph-1 homolog A, gamma-secretase subunit	1q21.2	3473
ENSG00000233432	7.33429	-0.0553704	0.414554	-0.133566	0.893746	0.999959	ENSG00000233432	MTIF2P1	80713	mitochondrial translational initiation factor 2 pseudogene 1	1p11.2	1548
ENSG00000171943	887.739	0.0166609	0.224068	0.0743566	0.940727	0.999959	ENSG00000171943	SRGAP2C	653464	SLIT-ROBO Rho GTPase activating protein 2C	1p11.2	7335
ENSG00000155761	4.97871	-0.547481	0.569846	-0.960753	0.336677	0.999959	ENSG00000155761	SPAG17	200162	sperm associated antigen 17	1p12	9828
ENSG00000159208	1.67466	-0.597318	0.810017	-0.737415	0.46087	0.999959	ENSG00000159208	CIART	148523	circadian associated repressor of transcription	1q21.2	2849
ENSG00000230806	0.412373	-0.377426	1.59126	-0.237187	0.812512	0.999959	ENSG00000230806	SRGAP2-AS1	100873165	SRGAP2 antisense RNA 1	1p11.2	2649
ENSG00000116830	169.158	0.00589197	0.188729	0.0312192	0.975095	0.999959	ENSG00000116830	TTF2	8458	transcription termination factor 2	1p13.1	10158
ENSG00000234422	2.433	0.318729	0.593933	0.536641	0.591515	0.999959	ENSG00000234422	UBE2WP1	619457	ubiquitin conjugating enzyme E2 W pseudogene 1	1p21.3	340
ENSG00000163218	0.542366	-0.550945	1.36831	-0.402648	0.687208	0.999959	ENSG00000163218	PGLYRP4	57115	peptidoglycan recognition protein 4	1q21.3	2273
ENSG00000227056	1.01155	-0.601891	0.950016	-0.633559	0.526369	0.999959	ENSG00000227056	RPL6P2	343495	ribosomal protein L6 pseudogene 2	1p12	783
ENSG00000143614	242.73	0.26377	0.178298	1.47938	0.139039	0.999959	ENSG00000143614	GATAD2B	57459	GATA zinc finger domain containing 2B	1q21.3	9244
ENSG00000081026	47.4614	0.141599	0.251861	0.56221	0.573973	0.999959	ENSG00000081026	MAGI3	260425	membrane associated guanylate kinase, WW and PDZ domain containing 3	1p13.2	8414
ENSG00000226984	1.78512	-0.241118	0.725716	-0.332248	0.739702	0.999959	ENSG00000226984	RPL26P10	100270886	ribosomal protein L26 pseudogene 10	1p13.2	427
ENSG00000143554	201.493	-0.114317	0.248965	-0.459167	0.646115	0.999959	ENSG00000143554	SLC27A3	11000	solute carrier family 27 member 3	1q21.3	5470
ENSG00000143458	493.445	0.0780246	0.112982	0.690593	0.489821	0.999959	ENSG00000143458	GABPB2	126626	GA binding protein transcription factor subunit beta 2	1q21.3	9189
ENSG00000223861	35.38	-0.190029	0.235842	-0.805747	0.420389	0.999959	ENSG00000223861	RPS10P6	729374	ribosomal protein S10 pseudogene 6	1q21.3	495
ENSG00000073754	0.267462	1.19935	2.02582	0.59203	0.55383	0.999959	ENSG00000073754	CD5L	922	CD5 molecule like	1q23.1	2469
ENSG00000143546	38182.9	0.38029	0.352538	1.07872	0.280712	0.999959	ENSG00000143546	S100A8	6279	S100 calcium binding protein A8	1q21.3	891
ENSG00000233839	33.6406	0.0061706	0.337399	0.0182887	0.985409	0.999959	ENSG00000233839	RPS19P2	85487	ribosomal protein S19 pseudogene 2	1p13.2	410
ENSG00000143416	1815.76	-0.281723	0.397422	-0.708876	0.478401	0.999959	ENSG00000143416	SELENBP1	8991	selenium binding protein 1	1q21.3	3476
ENSG00000131781	150.423	-0.255814	0.167585	-1.52647	0.126893	0.999959	ENSG00000131781	FMO5	2330	flavin containing dimethylaniline monoxygenase 5	1q21.1	5984
ENSG00000231551	60.4248	-0.070423	0.213501	-0.329848	0.741515	0.999959	ENSG00000231551	PDE4DIPP6	100132057	PDE4DIP pseudogene 6	1q21.2	3330
ENSG00000163220	48397.5	0.358259	0.334919	1.06969	0.284761	0.999959	ENSG00000163220	S100A9	6280	S100 calcium binding protein A9	1q21.3	573
ENSG00000163155	13.8288	0.357655	0.276059	1.29558	0.195122	0.999959	ENSG00000163155	LYSMD1	388695	LysM domain containing 1	1q21.3	2508
ENSG00000143603	3.42252	0.577869	0.666541	0.866968	0.38596	0.999959	ENSG00000143603	KCNN3	3782	potassium calcium-activated channel subfamily N member 3	1q21.3	13599
ENSG00000270392	0.291698	-0.567473	1.83305	-0.309578	0.756882	0.999959	ENSG00000270392	PFN1P2	767846	profilin 1 pseudogene 2	1p11.2	1849
ENSG00000143552	15.5575	-1.12759	0.602887	-1.87032	0.0614396	0.999959	ENSG00000143552	NUP210L	91181	nucleoporin 210 like	1q21.3	5889
ENSG00000175984	150.628	-0.0766958	0.293555	-0.261265	0.793888	0.999959	ENSG00000175984	DENND2C	163259	DENN domain containing 2C	1p13.2	7413
ENSG00000116824	460.46	-0.060697	0.201399	-0.301377	0.763127	0.999959	ENSG00000116824	CD2	914	CD2 molecule	1p13.1	1635
ENSG00000088035	470.012	0.00791146	0.0914229	0.086537	0.93104	0.999959	ENSG00000088035	ALG6	29929	ALG6 alpha-1,3-glucosyltransferase	1p31.3	5487
ENSG00000236887	12.5711	-0.276014	0.643136	-0.429169	0.667801	0.999959	ENSG00000236887	RPS15P1	728428	ribosomal protein S15 pseudogene 1	1p13.2	434
ENSG00000230779	4.09185	-0.457016	0.656298	-0.696355	0.486207	0.999959	ENSG00000230779	RPLP0P4	391102	ribosomal protein lateral stalk subunit P0 pseudogene 4	1q21.3	927
ENSG00000024526	54.1323	0.32372	0.239115	1.35382	0.175793	0.999959	ENSG00000024526	DEPDC1	55635	DEP domain containing 1	1p31.3	5904
ENSG00000198019	1488.91	0.93563	0.416983	2.24381	0.0248448	0.999959	ENSG00000198019	FCGR1BP	2210	Fc gamma receptor Ib, pseudogene	1p11.2	4234
ENSG00000117262	725.261	-0.0847913	0.117669	-0.72059	0.471162	0.999959	ENSG00000117262	GPR89A	653519	G protein-coupled receptor 89A	1q21.1	5561
ENSG00000143624	485.431	0.20276	0.209222	0.969115	0.332488	0.999959	ENSG00000143624	INTS3	65123	integrator complex subunit 3	1q21.3	10467
ENSG00000163221	3695.58	0.580691	0.452266	1.28396	0.199156	0.999959	ENSG00000163221	S100A12	6283	S100 calcium binding protein A12	1q21.3	485
ENSG00000137947	867.546	-0.0142145	0.128684	-0.11046	0.912044	0.999959	ENSG00000137947	GTF2B	2959	general transcription factor IIB	1p22.2	2524
ENSG00000117586	350.6	0.17351	0.28031	0.618994	0.535921	0.999959	ENSG00000117586	TNFSF4	7292	TNF superfamily member 4	1q25.1	3963
ENSG00000162728	0.342572	1.11862	2.4215	0.461954	0.644114	0.999959	ENSG00000162728	KCNJ9	3765	potassium inwardly rectifying channel subfamily J member 9	1q23.2	4202
ENSG00000231029	0.761191	0.580519	0.985597	0.589002	0.55586	0.999959	ENSG00000231029	RPS18P4	100271075	ribosomal protein S18 pseudogene 4	1q24.2	455
ENSG00000184371	22.5185	-0.07761	0.369939	-0.209792	0.83383	0.999959	ENSG00000184371	CSF1	1435	colony stimulating factor 1	1p13.3	5238
ENSG00000232499	81.9356	-0.00237977	0.1479	-0.0160904	0.987162	0.999959	ENSG00000232499	LOC100421402	100421402	heterogeneous nuclear ribonucleoprotein A1 pseudogene	1p13.2	1029
ENSG00000143375	2.57781	0.114324	0.6472	0.176644	0.859788	0.999959	ENSG00000143375	CGN	57530	cingulin	1q21.3	6616
ENSG00000232265	7.22069	0.827518	0.656039	1.26139	0.20717	0.999959	ENSG00000232265	LINC02805	100505824	long intergenic non-protein coding RNA 2805	1q21.2	6391
ENSG00000163154	737.848	0.00655708	0.14666	0.0447095	0.964339	0.999959	ENSG00000163154	TNFAIP8L2	79626	TNF alpha induced protein 8 like 2	1q21.3	1158
ENSG00000232995	27.7827	0.385158	0.260545	1.47828	0.139333	0.999959	ENSG00000232995	RGS5	8490	regulator of G protein signaling 5	1q23.3	3626
ENSG00000227777	1.48473	-0.906095	1.00663	-0.900131	0.368051	0.999959	ENSG00000227777	RPL7AP19	100271036	ribosomal protein L7a pseudogene 19	1q24.2	618
ENSG00000231671	0.302024	0.484835	1.82031	0.266348	0.789971	0.999959	ENSG00000231671	LINC01307	104355286	long intergenic non-protein coding RNA 1307	1p21.2	1238
ENSG00000162729	39.5649	-0.37632	0.365172	-1.03053	0.302763	0.999959	ENSG00000162729	IGSF8	93185	immunoglobulin superfamily member 8	1q23.2	2592
ENSG00000143158	455.21	-0.0202632	0.184184	-0.110016	0.912397	0.999959	ENSG00000143158	MPC2	25874	mitochondrial pyruvate carrier 2	1q24.2	2638
ENSG00000271092	26.245	-0.0404875	0.220702	-0.183449	0.854446	0.999959	ENSG00000271092	TLCD4-RWDD3	100527978	TLCD4-RWDD3 readthrough	1p21.3	1961
ENSG00000238118	0.108854	0.692004	4.88003	0.141803	0.887236	0.999959	ENSG00000238118	SLC25A24P2	100422608	SLC25A24 pseudogene 2	1p13.3	510
ENSG00000278811	0.214347	-1.17631	5.86411	-0.200594	0.841016	0.999959	ENSG00000278811	LINC00624	100289211	long intergenic non-protein coding RNA 624	1q21.1-q21.2	5564
ENSG00000117281	121.175	-0.615454	0.447525	-1.37524	0.169057	0.999959	ENSG00000117281	CD160	11126	CD160 molecule	1q21.1	3971
ENSG00000000460	191.995	-0.0339889	0.124955	-0.272009	0.785615	0.999959	ENSG00000000460	C1orf112	55732	chromosome 1 open reading frame 112	1q24.2	5970
ENSG00000188859	0.675341	-0.525872	1.13835	-0.461961	0.644109	0.999959	ENSG00000188859	FAM78B	149297	family with sequence similarity 78 member B	1q24.1	5719
ENSG00000135862	108.024	-0.243198	0.327304	-0.743034	0.457461	0.999959	ENSG00000135862	LAMC1	3915	laminin subunit gamma 1	1q25.3	8446
ENSG00000232952	375.447	-0.110059	0.124487	-0.884102	0.376641	0.999959	ENSG00000232952	LOC401957	401957	matrin 3 pseudogene	1p21.1	1779
ENSG00000158473	589.195	0.0424525	0.195545	0.217099	0.828131	0.999959	ENSG00000158473	CD1D	912	CD1d molecule	1q23.1	4359
ENSG00000143198	217.035	-0.198579	0.14978	-1.3258	0.184905	0.999959	ENSG00000143198	MGST3	4259	microsomal glutathione S-transferase 3	1q24.1	8052
ENSG00000143318	0.793352	1.44211	1.48272	0.97261	0.330747	0.999959	ENSG00000143318	CASQ1	844	calsequestrin 1	1q23.2	2157
ENSG00000117560	50.58	-0.111301	0.365208	-0.304761	0.760548	0.999959	ENSG00000117560	FASLG	356	Fas ligand	1q24.3	1805
ENSG00000143621	912.449	-0.159303	0.13314	-1.19651	0.231497	0.999959	ENSG00000143621	ILF2	3608	interleukin enhancer binding factor 2	1q21.3	2261
ENSG00000143155	682.827	-0.0383581	0.113983	-0.336524	0.736476	0.999959	ENSG00000143155	TIPRL	261726	TOR signaling pathway regulator	1q24.2	3186
ENSG00000143156	78.9936	-0.150479	0.137261	-1.09629	0.272951	0.999959	ENSG00000143156	NME7	29922	NME/NM23 family member 7	1q24.2	5718
ENSG00000198771	3963.37	0.038274	0.127449	0.300307	0.763943	0.999959	ENSG00000198771	RCSD1	92241	RCSD domain containing 1	1q24.2	8165
ENSG00000225462	4.99326	0.363386	0.438762	0.828207	0.407553	0.999959	ENSG00000225462	FDPSP1	343332	farnesyl diphosphate synthase pseudogene 1	1q31.1	1071
ENSG00000116147	2.97925	-1.02647	0.732691	-1.40095	0.161228	0.999959	ENSG00000116147	TNR	7143	tenascin R	1q25.1	12806
ENSG00000213064	1044.53	0.303002	0.154361	1.96295	0.0496524	0.999959	ENSG00000213064	SFT2D2	375035	SFT2 domain containing 2	1q24.2	11217
ENSG00000143179	91.3067	0.228441	0.159898	1.42867	0.1531	0.999959	ENSG00000143179	UCK2	7371	uridine-cytidine kinase 2	1q24.1	6984
ENSG00000143315	145.561	0.0623555	0.136235	0.457706	0.647164	0.999959	ENSG00000143315	PIGM	93183	phosphatidylinositol glycan anchor biosynthesis class M	1q23.2	7038
ENSG00000116199	1101.15	-0.141673	0.183047	-0.773967	0.43895	0.999959	ENSG00000116199	FAM20B	9917	FAM20B glycosaminoglycan xylosylkinase	1q25.2	6046
ENSG00000143185	45.3048	-0.190005	0.349977	-0.542907	0.587194	0.999959	ENSG00000143185	XCL2	6846	X-C motif chemokine ligand 2	1q24.2	562
ENSG00000235145	13.6566	-0.25498	0.414391	-0.615312	0.538349	0.999959	ENSG00000235145	RPSAP16	100270872	ribosomal protein SA pseudogene 16	1q25.2	821
ENSG00000116260	220.029	0.232864	0.256078	0.909349	0.363166	0.999959	ENSG00000116260	QSOX1	5768	quiescin sulfhydryl oxidase 1	1q25.2	9276
ENSG00000143190	870.375	0.19083	0.121142	1.57526	0.115197	0.999959	ENSG00000143190	POU2F1	5451	POU class 2 homeobox 1	1q24.2	16031
ENSG00000232223	0.483423	-0.0425364	1.22075	-0.0348445	0.972204	0.999959	ENSG00000232223	CNN2P10	646693	calponin 2 pseudogene 10	1q24.1	918
ENSG00000075945	509.941	-0.00670755	0.111797	-0.0599977	0.952157	0.999959	ENSG00000075945	KIFAP3	22920	kinesin associated protein 3	1q24.2	4978
ENSG00000162779	2.94797	-1.92166	1.02325	-1.878	0.0603813	0.999959	ENSG00000162779	AXDND1	126859	axonemal dynein light chain domain containing 1	1q25.2	6089
ENSG00000224468	0.272974	-0.118269	2.24535	-0.0526726	0.957993	0.999959	ENSG00000224468	LAMC1-AS1	110841583	LAMC1 antisense RNA 1	1q25.3	479
ENSG00000092607	0.0961938	0.68379	4.37279	0.156374	0.875738	0.999959	ENSG00000092607	TBX15	6913	T-box transcription factor 15	1p12	4344
ENSG00000227741	1.92916	-0.00629874	0.853397	-0.00738079	0.994111	0.999959	ENSG00000227741	LOC729867	729867	uncharacterized LOC729867	1q23.2	1578
ENSG00000237049	1.8241	0.295168	0.676012	0.436631	0.662379	0.999959	ENSG00000237049	RPL34P1	26514	ribosomal protein L34 pseudogene 1	1q24.2	354
ENSG00000232751	3.35841	-1.41831	0.589858	-2.40448	0.0161953	0.999959	ENSG00000232751	RPL26P11	730070	ribosomal protein L26 pseudogene 11	1q25.1	316
ENSG00000117091	3696.73	-0.162725	0.133935	-1.21495	0.224384	0.999959	ENSG00000117091	CD48	962	CD48 molecule	1q23.3	3254
ENSG00000235378	16.5012	-0.578188	0.260127	-2.22271	0.0262352	0.999959	ENSG00000235378	MRPS10P1	359753	mitochondrial ribosomal protein S10 pseudogene 1	1q24.2	130
ENSG00000047410	7714.72	0.0169195	0.105227	0.16079	0.872259	0.999959	ENSG00000047410	TPR	7175	translocated promoter region, nuclear basket protein	1q31.1	12350
ENSG00000018625	0.220057	0.503727	2.2533	0.223551	0.823107	0.999959	ENSG00000018625	ATP1A2	477	ATPase Na+/K+ transporting subunit alpha 2	1q23.2	6298
ENSG00000171806	160.837	-0.212487	0.158093	-1.34407	0.178927	0.999959	ENSG00000171806	METTL18	92342	methyltransferase like 18	1q24.2	1575
ENSG00000229914	1.40884	0.485184	0.664572	0.730069	0.465348	0.999959	ENSG00000229914	RPS10P8	729780	ribosomal protein S10 pseudogene 8	1q23.1	499
ENSG00000198358	0.27722	-0.160485	2.08077	-0.0771275	0.938522	0.999959	ENSG00000198358	LOC101928372	101928372	uncharacterized LOC101928372	1q23.3	2136
ENSG00000254154	1.23968	-2.1184	1.09434	-1.93578	0.0528942	0.999959	ENSG00000254154	SEC16B	89866	SEC16 homolog B, endoplasmic reticulum export factor	1q25.2	7841
ENSG00000162694	40.6517	-0.123516	0.194532	-0.63494	0.525468	0.999959	ENSG00000162694	EXTL2	2135	exostosin like glycosyltransferase 2	1p21.2	4015
ENSG00000143401	1210.68	0.0996032	0.128595	0.774547	0.438608	0.999959	ENSG00000143401	ANP32E	81611	acidic nuclear phosphoprotein 32 family member E	1q21.2	3605
ENSG00000215835	223.948	0.041399	0.117128	0.353451	0.72375	0.999959	ENSG00000215835	LOC284685	284685	EWS RNA binding protein 1 pseudogene	1q24.1	1969
ENSG00000118197	459.952	-0.0166612	0.125324	-0.132945	0.894237	0.999959	ENSG00000118197	DDX59	83479	DEAD-box helicase 59	1q32.1	4410
ENSG00000135842	14061.8	0.481152	0.284007	1.69415	0.0902362	0.999959	ENSG00000135842	NIBAN1	116496	niban apoptosis regulator 1	1q25.3	8330
ENSG00000229258	0.684908	0.469156	1.19022	0.394175	0.693452	0.999959	ENSG00000229258	LPGAT1-AS1	102723727	LPGAT1 antisense RNA 1	1q32.3	1580
ENSG00000232393	38.9446	-0.0120744	0.218975	-0.0551404	0.956027	0.999959	ENSG00000232393	RPL5P6	646784	ribosomal protein L5 pseudogene 6	1p22.2	886
ENSG00000121454	3.32528	2.77947	1.6709	1.66346	0.0962206	0.999959	ENSG00000121454	LHX4	89884	LIM homeobox 4	1q25.2	6085
ENSG00000126070	1067.66	0.0623213	0.135971	0.458344	0.646705	0.999959	ENSG00000126070	AGO3	192669	argonaute RISC catalytic component 3	1p34.3	21153
ENSG00000058085	0.222407	0.778879	3.15791	0.246644	0.805184	0.999959	ENSG00000058085	LAMC2	3918	laminin subunit gamma 2	1q25.3	6770
ENSG00000260088	0.0760045	0.121215	5.21217	0.0232562	0.981446	0.999959	ENSG00000260088	DDX59-AS1	101929224	DDX59 antisense RNA 1	1q32.1	736
ENSG00000287978	13.9897	-0.905201	0.405793	-2.2307	0.025701	0.999959	ENSG00000287978	LOC100996756	100996756	uncharacterized LOC100996756	1q21.1	668
ENSG00000116815	692.001	0.257641	0.223221	1.15419	0.24842	0.999959	ENSG00000116815	CD58	965	CD58 molecule	1p13.1	1784
ENSG00000233057	7545.84	-0.21275	0.166666	-1.27651	0.201776	0.999959	ENSG00000233057	EEF1A1P14	647167	eukaryotic translation elongation factor 1 alpha 1 pseudogene 14	1q31.3	1376
ENSG00000116741	21807	0.146254	0.324704	0.450424	0.652405	0.999959	ENSG00000116741	RGS2	5997	regulator of G protein signaling 2	1q31.2	2088
ENSG00000143167	47.7148	-0.39386	0.326936	-1.2047	0.228319	0.999959	ENSG00000143167	GPA33	10223	glycoprotein A33	1q24.1	2946
ENSG00000143184	37.8087	0.00717766	0.323933	0.0221579	0.982322	0.999959	ENSG00000143184	XCL1	6375	X-C motif chemokine ligand 1	1q24.2	1227
ENSG00000223450	0.318073	-0.727999	1.41552	-0.514299	0.607043	0.999959	ENSG00000223450	RPS24P5	100271094	ribosomal protein S24 pseudogene 5	1q25.2	371
ENSG00000177807	1.83131	0.0754723	1.07738	0.0700517	0.944153	0.999959	ENSG00000177807	KCNJ10	3766	potassium inwardly rectifying channel subfamily J member 10	1q23.2	6252
ENSG00000143228	49.5322	-0.0655452	0.252162	-0.259933	0.794915	0.999959	ENSG00000143228	NUF2	83540	NUF2 component of NDC80 kinetochore complex	1q23.3	3362
ENSG00000235827	0.159859	-0.365087	2.68603	-0.135921	0.891884	0.999959	ENSG00000235827	TUBB8P9	255208	tubulin beta 8 class VIII pseudogene 9	1q42.13	1276
ENSG00000231615	38.3005	0.165868	0.300505	0.551965	0.580973	0.999959	ENSG00000231615	LOC646870	646870	centrosomal protein 57kDa pseudogene	1q25.1	1337
ENSG00000174514	6.61527	-0.0709262	0.388931	-0.182362	0.855298	0.999959	ENSG00000174514	MFSD4A	148808	major facilitator superfamily domain containing 4A	1q32.1	5790
ENSG00000143178	22.3715	0.235362	0.281155	0.837125	0.402522	0.999959	ENSG00000143178	TBX19	9095	T-box transcription factor 19	1q24.2	3810
ENSG00000116833	1.48513	-1.50588	1.24038	-1.21405	0.224729	0.999959	ENSG00000116833	NR5A2	2494	nuclear receptor subfamily 5 group A member 2	1q32.1	7543
ENSG00000000457	594.523	0.103333	0.103128	1.00198	0.316351	0.999959	ENSG00000000457	SCYL3	57147	SCY1 like pseudokinase 3	1q24.2	6883
ENSG00000143507	69.2656	-0.168437	0.180242	-0.934505	0.350044	0.999959	ENSG00000143507	DUSP10	11221	dual specificity phosphatase 10	1q41	2827
ENSG00000230987	24.16	0.195858	0.219253	0.893296	0.371699	0.999959	ENSG00000230987	LOC647132	647132	DExH-box helicase 29 pseudogene	1q31.1	3528
ENSG00000232527	28.0567	0.0874397	0.353051	0.247669	0.80439	0.999959	ENSG00000232527	LINC02802	100996732	long intergenic non-protein coding RNA 2802	1q21.1	878
ENSG00000215833	5.74725	-0.754153	0.442791	-1.70318	0.0885345	0.999959	ENSG00000215833	QRSL1P1	730016	QRSL1 pseudogene 1	1q24.2	1540
ENSG00000157064	1.20593	-0.113191	1.2486	-0.0906539	0.927768	0.999959	ENSG00000157064	NMNAT2	23057	nicotinamide nucleotide adenylyltransferase 2	1q25.3	6943
ENSG00000226015	236.921	-0.127258	0.137789	-0.92357	0.35571	0.999959	ENSG00000226015	CCT8P1	644131	chaperonin containing TCP1 subunit 8 pseudogene 1	1q21.1	1657
ENSG00000059588	545.826	-0.0709581	0.147229	-0.481958	0.629836	0.999959	ENSG00000059588	TARBP1	6894	TAR (HIV-1) RNA binding protein 1	1q42.2	7819
ENSG00000143162	2269.11	0.223076	0.292227	0.763367	0.445244	0.999959	ENSG00000143162	CREG1	8804	cellular repressor of E1A stimulated genes 1	1q24.2	3286
ENSG00000122224	278.979	0.0547323	0.181653	0.301301	0.763185	0.999959	ENSG00000122224	LY9	4063	lymphocyte antigen 9	1q23.3	9118
ENSG00000162782	0.244538	-0.295257	2.62265	-0.11258	0.910364	0.999959	ENSG00000162782	TDRD5	163589	tudor domain containing 5	1q25.2	4090
ENSG00000238051	0.106682	0.51803	3.40659	0.152067	0.879134	0.999959	ENSG00000238051	ISCUP1	100462833	iron-sulfur cluster assembly enzyme pseudogene 1	1q24.2	448
ENSG00000233196	0.135454	1.17443	3.66603	0.320355	0.748699	0.999959	ENSG00000233196	LOC100131939	100131939	parkin coregulated like pseudogene	1q31.1	677
ENSG00000143653	199.831	-0.0140026	0.142135	-0.0985166	0.921522	0.999959	ENSG00000143653	SCCPDH	51097	saccharopine dehydrogenase (putative)	1q44	2141
ENSG00000135837	5000.29	0.0336538	0.0819953	0.410436	0.681486	0.999959	ENSG00000135837	CEP350	9857	centrosomal protein 350	1q25.2	14261
ENSG00000158711	1977.52	0.0640238	0.134777	0.475037	0.634761	0.999959	ENSG00000158711	ELK4	2005	ETS transcription factor ELK4	1q32.1	12191
ENSG00000234975	680.454	0.0624839	0.23159	0.269804	0.787311	0.999959	ENSG00000234975	FTH1P2	2497	ferritin heavy chain 1 pseudogene 2	1q42.13	412
ENSG00000162851	114.288	-0.123696	0.129892	-0.952299	0.340945	0.999959	ENSG00000162851	TFB2M	64216	transcription factor B2, mitochondrial	1q44	1784
ENSG00000143353	410.533	-0.00545394	0.134107	-0.0406685	0.96756	0.999959	ENSG00000143353	LYPLAL1	127018	lysophospholipase like 1	1q41	2941
ENSG00000197965	888.209	0.0534223	0.324178	0.164793	0.869107	0.999959	ENSG00000197965	MPZL1	9019	myelin protein zero like 1	1q24.2	7069
ENSG00000143493	289.357	0.0359057	0.103439	0.347118	0.728503	0.999959	ENSG00000143493	INTS7	25896	integrator complex subunit 7	1q32.3	5326
ENSG00000179397	11.5431	-0.032123	0.309257	-0.103871	0.917271	0.999959	ENSG00000179397	CATSPERE	257044	catsper channel auxiliary subunit epsilon	1q44	4431
ENSG00000117592	5639.06	-0.0985845	0.30437	-0.323897	0.746016	0.999959	ENSG00000117592	PRDX6	9588	peroxiredoxin 6	1q25.1	2311
ENSG00000186197	5.87571	0.0536449	0.438372	0.122373	0.902603	0.999959	ENSG00000186197	EDARADD	128178	EDAR associated death domain	1q42.3-q43	3996
ENSG00000143199	12.2034	0.321374	0.324127	0.991508	0.321438	0.999959	ENSG00000143199	ADCY10	55811	adenylate cyclase 10	1q24.2	6141
ENSG00000179930	0.345465	-0.370254	1.70364	-0.217331	0.82795	0.999959	ENSG00000179930	ZNF648	127665	zinc finger protein 648	1q25.3	3649
ENSG00000007908	0.201999	-0.947134	3.2415	-0.29219	0.770141	0.999959	ENSG00000007908	SELE	6401	selectin E	1q24.2	4586
ENSG00000092978	346.234	-0.0756359	0.114507	-0.660536	0.50891	0.999959	ENSG00000092978	GPATCH2	55105	G-patch domain containing 2	1q41	8841
ENSG00000143499	309.988	-0.133759	0.114305	-1.17019	0.241923	0.999959	ENSG00000143499	SMYD2	56950	SET and MYND domain containing 2	1q32.3	4889
ENSG00000188404	14529.7	0.442688	0.255901	1.72992	0.0836445	0.999959	ENSG00000188404	SELL	6402	selectin L	1q24.2	2731
ENSG00000203697	2.02686	-0.149403	0.666862	-0.224038	0.822728	0.999959	ENSG00000203697	CAPN8	388743	calpain 8	1q41	5174
ENSG00000116574	403.512	0.200108	0.22627	0.884379	0.376492	0.999959	ENSG00000116574	RHOU	58480	ras homolog family member U	1q42.13	3965
ENSG00000186283	182.275	-0.121773	0.156561	-0.777796	0.436689	0.999959	ENSG00000186283	TOR3A	64222	torsin family 3 member A	1q25.2	3224
ENSG00000226292	1.27261	-1.05904	0.966431	-1.09583	0.273154	0.999959	ENSG00000226292	RPS3AP10	401975	RPS3A pseudogene 10	1q24.1	813
ENSG00000121481	585.626	0.038351	0.102716	0.37337	0.708873	0.999959	ENSG00000121481	RNF2	6045	ring finger protein 2	1q25.3	3906
ENSG00000117139	713.012	0.214233	0.173848	1.2323	0.217838	0.999959	ENSG00000117139	KDM5B	10765	lysine demethylase 5B	1q32.1	24899
ENSG00000143248	4.55214	-0.104083	0.511352	-0.203544	0.83871	0.999959	ENSG00000143248	RGS5	8490	regulator of G protein signaling 5	1q23.3	6624
ENSG00000162814	0.460448	1.83489	1.52249	1.20519	0.228131	0.999959	ENSG00000162814	SPATA17	128153	spermatogenesis associated 17	1q41	6515
ENSG00000238042	3.07492	0.257734	0.74505	0.345929	0.729396	0.999959	ENSG00000238042	LINC02257	105372950	long intergenic non-protein coding RNA 2257	1q41	998
ENSG00000116679	3956.72	0.213644	0.210958	1.01274	0.311187	0.999959	ENSG00000116679	IVNS1ABP	10625	influenza virus NS1A binding protein	1q25.3	7873
ENSG00000215149	0.25105	0.352545	2.06166	0.171001	0.864223	0.999959	ENSG00000215149	KRT18P32	391179	keratin 18 pseudogene 32	1q43	1287
ENSG00000143476	98.2384	0.00589653	0.246041	0.0239656	0.98088	0.999959	ENSG00000143476	DTL	51514	denticleless E3 ubiquitin protein ligase homolog	1q32.3	4923
ENSG00000121486	649.717	-0.0315417	0.123467	-0.255467	0.798362	0.999959	ENSG00000121486	TRMT1L	81627	tRNA methyltransferase 1 like	1q25.3	4914
ENSG00000214837	102.765	0.447528	0.286696	1.56099	0.118527	0.999959	ENSG00000214837	LINC01347	731275	long intergenic non-protein coding RNA 1347	1q43	3841
ENSG00000057252	1581.12	0.0279755	0.115064	0.243129	0.807905	0.999959	ENSG00000057252	SOAT1	6646	sterol O-acyltransferase 1	1q25.2	7005
ENSG00000237783	1.73797	-1.0268	0.979956	-1.04781	0.294728	0.999959	ENSG00000237783	RPS2P10	401974	ribosomal protein S2 pseudogene 10	1q24.1	864
ENSG00000123685	14.7207	-0.398276	0.391039	-1.01851	0.308437	0.999959	ENSG00000123685	BATF3	55509	basic leucine zipper ATF-like transcription factor 3	1q32.3	2569
ENSG00000162852	1924.22	0.177441	0.149642	1.18577	0.235711	0.999959	ENSG00000162852	CNST	163882	consortin, connexin sorting protein	1q44	5933
ENSG00000143842	7.26606	0.195021	0.420263	0.464045	0.642615	0.999959	ENSG00000143842	SOX13	9580	SRY-box transcription factor 13	1q32.1	7420
ENSG00000237409	1.01649	-0.0610472	0.850833	-0.0717499	0.942801	0.999959	ENSG00000237409	RPL27AP2	391124	ribosomal protein L27a pseudogene 2	1q23.2	428
ENSG00000116962	48.6803	0.54923	0.318558	1.72412	0.0846871	0.999959	ENSG00000116962	NID1	4811	nidogen 1	1q42.3	5811
ENSG00000229757	20.5769	0.147356	0.259768	0.56726	0.570537	0.999959	ENSG00000229757	RPL7AP21	100271038	ribosomal protein L7a pseudogene 21	1q24.2	787
ENSG00000159388	303.573	0.269529	0.177414	1.51921	0.128709	0.999959	ENSG00000159388	BTG2	7832	BTG anti-proliferation factor 2	1q32.1	2757
ENSG00000220749	572.884	0.0100903	0.204272	0.0493965	0.960603	0.999959	ENSG00000220749	RPL21P28	100131205	ribosomal protein L21 pseudogene 28	1q32.3	483
ENSG00000181450	385.035	-0.182082	0.134697	-1.35179	0.176443	0.999959	ENSG00000181450	ZNF678	339500	zinc finger protein 678	1q42.13	8915
ENSG00000120333	262.417	-0.224042	0.105043	-2.13287	0.0329356	0.999959	ENSG00000120333	MRPS14	63931	mitochondrial ribosomal protein S14	1q25.1	2594
ENSG00000162753	0.754956	0.544501	1.21987	0.446359	0.655338	0.999959	ENSG00000162753	SLC9C2	284525	solute carrier family 9 member C2 (putative)	1q25.1	5123
ENSG00000121644	497.513	-0.121814	0.0879583	-1.3849	0.166083	0.999959	ENSG00000121644	DESI2	51029	desumoylating isopeptidase 2	1q44	4936
ENSG00000158715	23.4927	-0.010727	0.345079	-0.0310856	0.975201	0.999959	ENSG00000158715	SLC45A3	85414	solute carrier family 45 member 3	1q32.1	3752
ENSG00000143195	6.06754	0.792755	0.509415	1.55621	0.119659	0.999959	ENSG00000143195	ILDR2	387597	immunoglobulin like domain containing receptor 2	1q24.1	13946
ENSG00000162849	3.2778	-0.348481	0.716595	-0.486301	0.626754	0.999959	ENSG00000162849	KIF26B	55083	kinesin family member 26B	1q44	14404
ENSG00000067533	240.449	-0.0995148	0.177973	-0.559156	0.576055	0.999959	ENSG00000067533	RRP15	51018	ribosomal RNA processing 15 homolog	1q41	7877
ENSG00000196071	4.77717	0.0327148	0.586315	0.0557973	0.955503	0.999959	ENSG00000196071	OR2L13	284521	olfactory receptor family 2 subfamily L member 13	1q44	2019
ENSG00000116209	2913.69	0.020872	0.127443	0.163775	0.869908	0.999959	ENSG00000116209	TMEM59	9528	transmembrane protein 59	1p32.3	9149
ENSG00000143643	687.131	-0.0567485	0.103439	-0.548618	0.583268	0.999959	ENSG00000143643	TTC13	79573	tetratricopeptide repeat domain 13	1q42.2	4212
ENSG00000116161	456.044	-0.207744	0.107526	-1.93204	0.0533551	0.999959	ENSG00000116161	CACYBP	27101	calcyclin binding protein	1q25.1	4611
ENSG00000287364	0.267779	-0.443131	3.18713	-0.139038	0.88942	0.999959	ENSG00000287364	LOC105371672	105371672	uncharacterized LOC105371672	1q31.3	7089
ENSG00000077157	1581.48	0.312928	0.308641	1.01389	0.310635	0.999959	ENSG00000077157	PPP1R12B	4660	protein phosphatase 1 regulatory subunit 12B	1q32.1	21069
ENSG00000152104	1.66691	0.3383	0.793115	0.426546	0.66971	0.999959	ENSG00000152104	PTPN14	5784	protein tyrosine phosphatase non-receptor type 14	1q32.3-q41	18752
ENSG00000162909	1920.42	-0.0335124	0.125465	-0.267106	0.789388	0.999959	ENSG00000162909	CAPN2	824	calpain 2	1q41	8585
ENSG00000117650	17.8469	0.717279	0.428757	1.67293	0.0943419	0.999959	ENSG00000117650	NEK2	4751	NIMA related kinase 2	1q32.3	3095
ENSG00000203724	0.527346	0.415744	1.21177	0.343089	0.731532	0.999959	ENSG00000203724	C1orf53	388722	chromosome 1 open reading frame 53	1q31.3	628
ENSG00000158764	10.7504	0.224053	0.503861	0.444672	0.656557	0.999959	ENSG00000158764	ITLN2	142683	intelectin 2	1q23.3	1646
ENSG00000168118	399.031	0.0320176	0.124461	0.257249	0.796987	0.999959	ENSG00000168118	RAB4A	5867	RAB4A, member RAS oncogene family	1q42.13	3310
ENSG00000173726	1128.11	0.0451123	0.104548	0.431499	0.666106	0.999959	ENSG00000173726	TOMM20	9804	translocase of outer mitochondrial membrane 20	1q42.3	3438
ENSG00000228110	195.563	-0.0296524	0.219549	-0.13506	0.892564	0.999959	ENSG00000228110	ST13P19	100131961	ST13, Hsp70 interacting protein pseudogene 19	1q32.2	1124
ENSG00000270188	0.366253	0.190249	1.33985	0.141993	0.887086	0.999959	ENSG00000270188	MTRNR2L11	100463489	MT-RNR2 like 11 (pseudogene)	1q43	1552
ENSG00000152382	155.411	0.0072928	0.135894	0.0536655	0.957202	0.999959	ENSG00000152382	TADA1	117143	transcriptional adaptor 1	1q24.1	2900
ENSG00000261024	0.145405	0.054258	2.95465	0.0183636	0.985349	0.999959	ENSG00000261024	GS1-279B7.1	100288079	microtubule associated protein 1 light chain 3 beta pseudogene	1q25.3	1205
ENSG00000187080	1.59428	-1.31242	1.04751	-1.25289	0.210247	0.999959	ENSG00000187080	OR2AK2	391191	olfactory receptor family 2 subfamily AK member 2	1q44	1154
ENSG00000230547	18.9325	-0.174803	0.257549	-0.67872	0.497315	0.999959	ENSG00000230547	HMGB1P11	100419996	high mobility group box 1 pseudogene 11	1q24.3	637
ENSG00000173409	107.463	-0.193281	0.122896	-1.57273	0.115782	0.999959	ENSG00000173409	ARV1	64801	ARV1 homolog, fatty acid homeostasis modulator	1q42.2	2125
ENSG00000143514	673.013	0.0895132	0.100531	0.890407	0.373247	0.999959	ENSG00000143514	TP53BP2	7159	tumor protein p53 binding protein 2	1q41	5979
ENSG00000232215	2.17389	-0.975023	0.8596	-1.13428	0.256679	0.999959	ENSG00000232215	OR2L6P	81465	olfactory receptor family 2 subfamily L member 6 pseudogene	1q44	940
ENSG00000135829	3303.61	-0.0616236	0.073056	-0.843512	0.398942	0.999959	ENSG00000135829	DHX9	1660	DExH-box helicase 9	1q25.3	5898
ENSG00000134717	472.738	-0.015126	0.0837113	-0.180693	0.856609	0.999959	ENSG00000134717	BTF3L4	91408	basic transcription factor 3 like 4	1p32.3	5948
ENSG00000116668	4112.53	-0.10036	0.218483	-0.459347	0.645985	0.999959	ENSG00000116668	SWT1	54823	SWT1 RNA endoribonuclease homolog	1q25.3	4068
ENSG00000143756	868.572	0.0508266	0.083134	0.611381	0.540947	0.999959	ENSG00000143756	FBXO28	23219	F-box protein 28	1q42.11	6020
ENSG00000143702	1679.2	0.0368004	0.146428	0.25132	0.801567	0.999959	ENSG00000143702	CEP170	9859	centrosomal protein 170	1q43	10939
ENSG00000232341	486.893	-0.0757526	0.181267	-0.417907	0.676015	0.999959	ENSG00000232341	RPL4P2	646688	ribosomal protein L4 pseudogene 2	1q24.1	1282
ENSG00000143207	2578.73	0.186012	0.196931	0.944554	0.344886	0.999959	ENSG00000143207	COP1	64326	COP1 E3 ubiquitin ligase	1q25.1-q25.2	4177
ENSG00000237492	1.227	-1.18454	1.08066	-1.09612	0.273026	0.999959	ENSG00000237492	OR2L9P	81462	olfactory receptor family 2 subfamily L member 9 pseudogene	1q44	913
ENSG00000026751	420.097	0.0227171	0.276981	0.0820167	0.934633	0.999959	ENSG00000026751	SLAMF7	57823	SLAM family member 7	1q23.3	4833
ENSG00000150681	10165	0.275435	0.245218	1.12323	0.261341	0.999959	ENSG00000150681	RGS18	64407	regulator of G protein signaling 18	1q31.2	2801
ENSG00000116906	653.112	-0.0649398	0.0782718	-0.82967	0.406726	0.999959	ENSG00000116906	GNPAT	8443	glyceronephosphate O-acyltransferase	1q42.2	3261
ENSG00000092969	7.80023	-0.277203	0.475191	-0.58335	0.559658	0.999959	ENSG00000092969	TGFB2	7042	transforming growth factor beta 2	1q41	6050
ENSG00000163545	189.151	0.18305	0.229196	0.798661	0.424487	0.999959	ENSG00000163545	NUAK2	81788	NUAK family kinase 2	1q32.1	3391
ENSG00000157181	414.238	0.00628031	0.0947112	0.0663101	0.947131	0.999959	ENSG00000157181	ODR4	54953	odr-4 GPCR localization factor homolog	1q31.1	4073
ENSG00000076258	39.3186	-0.156621	0.201845	-0.775946	0.437781	0.999959	ENSG00000076258	FMO4	2329	flavin containing dimethylaniline monoxygenase 4	1q24.3	2542
ENSG00000117697	712.02	0.107789	0.0835449	1.2902	0.196982	0.999959	ENSG00000117697	NSL1	25936	NSL1 component of MIS12 kinetochore complex	1q32.3	13867
ENSG00000162669	17.6475	0.0413033	0.377527	0.109405	0.912881	0.999959	ENSG00000162669	HFM1	164045	helicase for meiosis 1	1p22.2	5814
ENSG00000132681	2.21859	0.995779	0.988649	1.00721	0.313833	0.999959	ENSG00000132681	ATP1A4	480	ATPase Na+/K+ transporting subunit alpha 4	1q23.2	6271
ENSG00000270920	0.225872	-0.35301	2.6449	-0.133468	0.893823	0.999959	ENSG00000270920	MCRIP2P2	106480278	MAPK regulated corepressor interacting protein 2 pseudogene 2	1q25.3	209
ENSG00000143641	206.009	0.276616	0.229346	1.20611	0.227777	0.999959	ENSG00000143641	GALNT2	2590	polypeptide N-acetylgalactosaminyltransferase 2	1q42.13	7712
ENSG00000227630	2.56305	-0.549228	0.747307	-0.734943	0.462374	0.999959	ENSG00000227630	LINC01132	100506810	long intergenic non-protein coding RNA 1132	1q42.3	5083
ENSG00000010932	0.277453	0.512777	1.9034	0.2694	0.787622	0.999959	ENSG00000010932	FMO1	2326	flavin containing dimethylaniline monoxygenase 1	1q24.3	3602
ENSG00000010072	283.549	0.0247195	0.0939224	0.26319	0.792404	0.999959	ENSG00000010072	SPRTN	83932	SprT-like N-terminal domain	1q42.2	5906
ENSG00000135766	158.738	0.298268	0.239836	1.24363	0.213634	0.999959	ENSG00000135766	EGLN1	54583	egl-9 family hypoxia inducible factor 1	1q42.2	5381
ENSG00000232626	94.7047	-0.0252942	0.478147	-0.0529005	0.957811	0.999959	ENSG00000232626	LOC100420423	100420423	FKBP prolyl isomerase 8 pseudogene	1q32.1	1562
ENSG00000279261	0.165015	-0.371082	2.42711	-0.152891	0.878485	0.999959	ENSG00000279261	LINC02961	100130249	long intergenic non-protein coding RNA 2961	1q42.3	2438
ENSG00000213051	386.411	-0.0620219	0.168964	-0.367072	0.713565	0.999959	ENSG00000213051	RPL5P5	730213	ribosomal protein L5 pseudogene 5	1q25.3	893
ENSG00000163534	499.741	-0.404358	0.336548	-1.20149	0.229562	0.999959	ENSG00000163534	FCRL1	115350	Fc receptor like 1	1q23.1	3950
ENSG00000143816	0.456405	-0.205523	1.47734	-0.139117	0.889357	0.999959	ENSG00000143816	WNT9A	7483	Wnt family member 9A	1q42.13	4005
ENSG00000168243	0.158469	0.570892	3.26063	0.175087	0.861012	0.999959	ENSG00000168243	GNG4	2786	G protein subunit gamma 4	1q42.3	5194
ENSG00000237469	0.116878	0.0307088	3.35814	0.0091446	0.992704	0.999959	ENSG00000237469	TUBB8P10	391171	tubulin beta 8 class VIII pseudogene 10	1q42.13	1279
ENSG00000224939	0.298169	-0.244735	1.93061	-0.126765	0.899126	0.999959	ENSG00000224939	LINC00184	100302691	long intergenic non-protein coding RNA 184	1q42.3	2270
ENSG00000227613	0.456432	-0.720167	1.51027	-0.476846	0.633472	0.999959	ENSG00000227613	QRSL1P2	100422330	QRSL1 pseudogene 2	1q41	964
ENSG00000116183	2.5024	0.204182	0.688392	0.296607	0.766767	0.999959	ENSG00000116183	PAPPA2	60676	pappalysin 2	1q25.2	10926
ENSG00000270106	5.03892	0.67318	0.482153	1.39619	0.162656	0.999959	ENSG00000270106	TSNAX-DISC1	100303453	TSNAX-DISC1 readthrough (NMD candidate)	1q42.2	4207
ENSG00000226235	0.125258	0.228078	4.18557	0.0544914	0.956544	0.999959	ENSG00000226235	LEMD1-AS1	284576	LEMD1 antisense RNA 1	1q32.1	2781
ENSG00000170382	0.916355	-1.48445	1.44185	-1.02954	0.303225	0.999959	ENSG00000170382	LRRN2	10446	leucine rich repeat neuronal 2	1q32.1	5686
ENSG00000066027	2554.93	0.142758	0.220248	0.648171	0.516875	0.999959	ENSG00000066027	PPP2R5A	5525	protein phosphatase 2 regulatory subunit B'alpha	1q32.3	3942
ENSG00000094975	3188.22	0.168788	0.198388	0.850797	0.394882	0.999959	ENSG00000094975	SUCO	51430	SUN domain containing ossification factor	1q24.3	7894
ENSG00000162772	20.3336	0.31876	0.577576	0.551892	0.581022	0.999959	ENSG00000162772	ATF3	467	activating transcription factor 3	1q32.3	4040
ENSG00000135828	1555.63	0.10217	0.196258	0.52059	0.602652	0.999959	ENSG00000135828	RNASEL	6041	ribonuclease L	1q25.3	6125
ENSG00000224227	2.54026	-0.188267	0.676531	-0.278283	0.780795	0.999959	ENSG00000224227	OR2L1P	26247	olfactory receptor family 2 subfamily L member 1 pseudogene	1q44	1023
ENSG00000076356	75.3111	0.325272	0.341011	0.953846	0.340162	0.999959	ENSG00000076356	PLXNA2	5362	plexin A2	1q32.2	13845
ENSG00000215819	0.128036	-0.373758	2.73539	-0.136638	0.891317	0.999959	ENSG00000215819	KRT18P12	643471	keratin 18 pseudogene 12	1q41	1273
ENSG00000185523	1.86468	-0.191121	0.779952	-0.245042	0.806424	0.999959	ENSG00000185523	SPATA45	149643	spermatogenesis associated 45	1q32.3	506
ENSG00000116711	195.272	0.256417	0.191299	1.3404	0.180116	0.999959	ENSG00000116711	PLA2G4A	5321	phospholipase A2 group IVA	1q31.1	2879
ENSG00000231022	0.0707279	-0.172614	4.61376	-0.0374128	0.970156	0.999959	ENSG00000231022	RPS3AP9	100271129	RPS3A pseudogene 9	1q31.1	792
ENSG00000143845	2.32558	0.018353	0.626792	0.0292808	0.976641	0.999959	ENSG00000143845	ETNK2	55224	ethanolamine kinase 2	1q32.1	4513
ENSG00000069812	0.104158	1.17325	4.92181	0.238378	0.811588	0.999959	ENSG00000069812	HES2	54626	hes family bHLH transcription factor 2	1p36.31	5407
ENSG00000157060	0.34306	-1.30075	1.54044	-0.844403	0.398444	0.999959	ENSG00000157060	SHCBP1L	81626	SHC binding and spindle associated 1 like	1q25.3	2982
ENSG00000235467	2.90642	-0.798636	0.615611	-1.29731	0.194526	0.999959	ENSG00000235467	RPL10AP5	645998	ribosomal protein L10a pseudogene 5	1q43	634
ENSG00000123684	5368.81	0.225381	0.19304	1.16753	0.242995	0.999959	ENSG00000123684	LPGAT1	9926	lysophosphatidylglycerol acyltransferase 1	1q32.3	8790
ENSG00000117707	1.14041	-0.182166	0.974098	-0.18701	0.851653	0.999959	ENSG00000117707	PROX1	5629	prospero homeobox 1	1q32.3	8936
ENSG00000225338	16.2373	-0.486866	0.298193	-1.63272	0.102528	0.999959	ENSG00000225338	RPL23AP18	728134	ribosomal protein L23a pseudogene 18	1q32.3	468
ENSG00000232463	0.672741	0.482358	1.00159	0.481592	0.630096	0.999959	ENSG00000232463	RPL13P7	391140	ribosomal protein L13 pseudogene 7	1q25.2	631
ENSG00000225171	1.69382	-0.270551	0.792044	-0.341586	0.732662	0.999959	ENSG00000225171	DUTP6	100873912	deoxyuridine triphosphatase pseudogene 6	1q24.1	462
ENSG00000123836	851.235	0.446735	0.473608	0.943259	0.345548	0.999959	ENSG00000123836	PFKFB2	5208	6-phosphofructo-2-kinase/fructose-2,6-biphosphatase 2	1q32.1	10176
ENSG00000117691	84.8273	0.105144	0.168701	0.623257	0.533116	0.999959	ENSG00000117691	NENF	29937	neudesin neurotrophic factor	1q32.3	1264
ENSG00000203705	281.457	0.224765	0.115968	1.93816	0.0526035	0.999959	ENSG00000203705	TATDN3	128387	TatD DNase domain containing 3	1q32.3	3992
ENSG00000174175	512.789	0.0282481	0.297892	0.0948266	0.924453	0.999959	ENSG00000174175	SELP	6403	selectin P	1q24.2	3490
ENSG00000081237	56528.5	0.0330092	0.15659	0.210801	0.833043	0.999959	ENSG00000081237	PTPRC	5788	protein tyrosine phosphatase receptor type C	1q31.3-q32.1	9168
ENSG00000171161	133.977	0.11971	0.146437	0.817484	0.413652	0.999959	ENSG00000171161	ZNF672	79894	zinc finger protein 672	1q44	3741
ENSG00000196878	7.45785	0.347287	0.453858	0.765188	0.444159	0.999959	ENSG00000196878	LAMB3	3914	laminin subunit beta 3	1q32.2	4647
ENSG00000133059	663.009	0.0483215	0.0929275	0.519991	0.60307	0.999959	ENSG00000133059	DSTYK	25778	dual serine/threonine and tyrosine protein kinase	1q32.1	8475
ENSG00000224668	33.811	-0.143563	0.1822	-0.787941	0.430731	0.999959	ENSG00000224668	IPO8P1	100418819	importin 8 pseudogene 1	1q32.2	3109
ENSG00000074964	112.084	0.130616	0.343849	0.379863	0.704047	0.999959	ENSG00000074964	ARHGEF10L	55160	Rho guanine nucleotide exchange factor 10 like	1p36.13	7954
ENSG00000116918	936.485	0.0399253	0.113753	0.350983	0.725601	0.999959	ENSG00000116918	TSNAX	7257	translin associated factor X	1q42.2	6353
ENSG00000274020	146.341	0.122284	0.222463	0.549684	0.582536	0.999959	ENSG00000274020	LINC01138	388685	long intergenic non-protein coding RNA 1138	1q21.2	7757
ENSG00000231767	452.325	-0.0992813	0.158195	-0.627587	0.530274	0.999959	ENSG00000231767	RPS27AP5	100271374	ribosomal protein S27a pseudogene 5	1q31.2	522
ENSG00000198929	1.79151	0.535006	0.896883	0.596517	0.55083	0.999959	ENSG00000198929	NOS1AP	9722	nitric oxide synthase 1 adaptor protein	1q23.3	7854
ENSG00000176393	181.837	0.310788	0.220443	1.40984	0.158588	0.999959	ENSG00000176393	RNPEP	6051	arginyl aminopeptidase	1q32.1	3455
ENSG00000174606	775.001	0.00567156	0.0867189	0.0654017	0.947854	0.999959	ENSG00000174606	ANGEL2	90806	angel homolog 2	1q32.3	7317
ENSG00000179914	95.3312	-0.179817	0.508958	-0.353304	0.72386	0.999959	ENSG00000179914	ITLN1	55600	intelectin 1	1q23.3	1492
ENSG00000235750	2021.11	0.263924	0.220527	1.19679	0.231388	0.999959	ENSG00000235750	KIAA0040	9674	KIAA0040	1q25.1	4767
ENSG00000121446	0.642653	0.891533	1.39135	0.64077	0.521672	0.999959	ENSG00000121446	RGSL1	353299	regulator of G protein signaling like 1	1q25.3	9063
ENSG00000226758	10.3583	0.752129	0.403814	1.86256	0.0625236	0.999959	ENSG00000226758	DISC1-IT1	104472714	DISC1 intronic transcript 1	1q42.2	762
ENSG00000236905	28.2271	0.0961745	0.301606	0.318874	0.749822	0.999959	ENSG00000236905	RPS5P4	100129090	RPS5 pseudogene 4	1q32.3	479
ENSG00000116903	1112.91	0.0954187	0.135071	0.706434	0.479918	0.999959	ENSG00000116903	EXOC8	149371	exocyst complex component 8	1q42.2	5100
ENSG00000281406	0.585962	-0.0188498	1.42485	-0.0132293	0.989445	0.999959	ENSG00000281406	BLACAT1	101669762	BLACAT1 overlapping LEMD1 locus	1q32.1	6731
ENSG00000151414	4124.99	0.00577561	0.163592	0.0353049	0.971837	0.999959	ENSG00000151414	NEK7	140609	NIMA related kinase 7	1q31.3	5454
ENSG00000177614	1.15065	0.697954	0.97466	0.716099	0.47393	0.999959	ENSG00000177614	PGBD5	79605	piggyBac transposable element derived 5	1q42.13	11257
ENSG00000213041	13.4313	0.0175326	0.337515	0.0519463	0.958571	0.999959	ENSG00000213041	RPL17P8	730255	ribosomal protein L17 pseudogene 8	1q32.1	552
ENSG00000143858	0.184288	-0.734203	2.63236	-0.278915	0.78031	0.999959	ENSG00000143858	SYT2	127833	synaptotagmin 2	1q32.1	7811
ENSG00000197472	4.43781	-0.158419	0.500281	-0.316661	0.751501	0.999959	ENSG00000197472	ZNF695	57116	zinc finger protein 695	1q44	3756
ENSG00000136643	569.436	-0.0527587	0.0962982	-0.547868	0.583783	0.999959	ENSG00000136643	RPS6KC1	26750	ribosomal protein S6 kinase C1	1q32.3	6191
ENSG00000236317	0.412827	-0.217908	1.6873	-0.129146	0.897242	0.999959	ENSG00000236317	RPS28P2	100271120	ribosomal protein S28 pseudogene 2	1q32.3	192
ENSG00000176855	0.501871	-0.949122	1.35418	-0.700881	0.483377	0.999959	ENSG00000176855	KRT18P28	343326	keratin 18 pseudogene 28	1q25.3	1332
ENSG00000133069	198.342	0.532003	0.42202	1.26061	0.207449	0.999959	ENSG00000133069	TMCC2	9911	transmembrane and coiled-coil domain family 2	1q32.1	5822
ENSG00000162877	2.22298	-0.084781	0.769298	-0.110206	0.912246	0.999959	ENSG00000162877	PM20D1	148811	peptidase M20 domain containing 1	1q32.1	2611
ENSG00000228190	0.874732	0.861763	0.861478	1.00033	0.31715	0.999959	ENSG00000228190	RPL23AP16	647201	ribosomal protein L23a pseudogene 16	1q32.1	421
ENSG00000135747	3.25155	-0.421605	0.705329	-0.597742	0.550012	0.999959	ENSG00000135747	ZNF670-ZNF695	100533111	ZNF670-ZNF695 readthrough (NMD candidate)	1q44	3197
ENSG00000069248	881.836	-0.126223	0.0895625	-1.40933	0.158738	0.999959	ENSG00000069248	NUP133	55746	nucleoporin 133	1q42.13	6081
ENSG00000232812	0.196716	-0.562131	3.22106	-0.174518	0.861459	0.999959	ENSG00000232812	LINC01717	105372893	long intergenic non-protein coding RNA 1717	1q32.2	1666
ENSG00000231666	0.358406	-0.427265	1.54944	-0.275755	0.782736	0.999959	ENSG00000231666	LINC01704	646268	long intergenic non-protein coding RNA 1704	1q23.1	2071
ENSG00000090104	52.1156	0.129223	0.400592	0.322581	0.747013	0.999959	ENSG00000090104	RGS1	5996	regulator of G protein signaling 1	1q31.2	4074
ENSG00000285280	36.5514	-0.0455968	0.52068	-0.0875717	0.930217	0.999959	ENSG00000285280	LOC105371664	105371664	uncharacterized LOC105371664	1q31.2	10098
ENSG00000236468	37.4484	-0.367043	0.249261	-1.47253	0.140879	0.999959	ENSG00000236468	EEF1A1P44	100421840	eukaryotic translation elongation factor 1 alpha 1 pseudogene 44	1q32.1	1335
ENSG00000143322	452.696	0.307663	0.133061	2.31219	0.020767	0.999959	ENSG00000143322	ABL2	27	ABL proto-oncogene 2, non-receptor tyrosine kinase	1q25.2	16689
ENSG00000185220	162.493	-0.02655	0.0919065	-0.288881	0.772672	0.999959	ENSG00000185220	PGBD2	267002	piggyBac transposable element derived 2	1q44	3651
ENSG00000226003	1.02244	-1.48114	1.08168	-1.36929	0.170909	0.999959	ENSG00000226003	PPIAP37	111082976	peptidylprolyl isomerase A pseudogene 37	1q23.3	493
ENSG00000162769	530.017	-0.0318004	0.139815	-0.227446	0.820077	0.999959	ENSG00000162769	FLVCR1	28982	FLVCR heme transporter 1	1q32.3	6422
ENSG00000224717	0.38671	0.649609	1.49421	0.434751	0.663743	0.999959	ENSG00000224717	LEMD1-DT	284577	LEMD1 divergent transcript	1q32.1	2885
ENSG00000133065	26.5287	0.207051	0.287919	0.719128	0.472062	0.999959	ENSG00000133065	SLC41A1	254428	solute carrier family 41 member 1	1q32.1	6378
ENSG00000042781	0.145696	-0.262085	2.94194	-0.0890858	0.929014	0.999959	ENSG00000042781	USH2A	7399	usherin	1q41	20633
ENSG00000233084	127.716	-0.224409	0.378161	-0.593422	0.552899	0.999959	ENSG00000233084	RPL23AP25	653789	ribosomal protein L23a pseudogene 25	1q44	463
ENSG00000227815	3.29655	-0.103092	0.64399	-0.160084	0.872815	0.999959	ENSG00000227815	LOC100129734	100129734	zinc finger AN1-type containing 1 pseudogene	1q25.2	795
ENSG00000277462	48.3028	-0.127719	0.17947	-0.711642	0.476687	0.999959	ENSG00000277462	ZNF670	93474	zinc finger protein 670	1q44	4197
ENSG00000035687	834.288	-0.00585294	0.0946754	-0.0618212	0.950705	0.999959	ENSG00000035687	ADSS2	159	adenylosuccinate synthase 2	1q44	3441
ENSG00000180287	0.212197	-1.0704	2.25669	-0.474324	0.635269	0.999959	ENSG00000180287	PLD5	200150	phospholipase D family member 5	1q43	9546
ENSG00000163431	16.1773	0.0633695	0.683357	0.0927327	0.926116	0.999959	ENSG00000163431	LMOD1	25802	leiomodin 1	1q32.1	3967
ENSG00000230124	243.022	0.0915936	0.169123	0.541581	0.588107	0.999959	ENSG00000230124	ACBD6	84320	acyl-CoA binding domain containing 6	1q25.2-q25.3	7512
ENSG00000007341	255.233	0.123693	0.141884	0.871789	0.383323	0.999959	ENSG00000007341	ST7L	54879	suppression of tumorigenicity 7 like	1p13.2	8108
ENSG00000117222	709.644	-0.000971787	0.0809157	-0.0120099	0.990418	0.999959	ENSG00000117222	RBBP5	5929	RB binding protein 5, histone lysine methyltransferase complex subunit	1q32.1	4404
ENSG00000143324	822.84	0.0830781	0.0979609	0.848074	0.396397	0.999959	ENSG00000143324	XPR1	9213	xenotropic and polytropic retrovirus receptor 1	1q25.3	8913
ENSG00000179452	0.0823231	0.516431	5.1425	0.100424	0.920008	0.999959	ENSG00000179452	LINC01699	100287948	long intergenic non-protein coding RNA 1699	1q25.3	259
ENSG00000118193	1045.58	-0.0603447	0.261049	-0.231162	0.817189	0.999959	ENSG00000118193	KIF14	9928	kinesin family member 14	1q32.1	7294
ENSG00000231940	136.199	0.0617173	0.158739	0.388797	0.697426	0.999959	ENSG00000231940	RPS7P3	440732	ribosomal protein S7 pseudogene 3	1q42.2	580
ENSG00000198842	0.326986	1.07305	2.40061	0.446993	0.65488	0.999959	ENSG00000198842	STYXL2	92235	serine/threonine/tyrosine interacting like 2	1q24.1	4274
ENSG00000198756	21.5474	0.576097	0.495433	1.16281	0.244905	0.999959	ENSG00000198756	COLGALT2	23127	collagen beta(1-O)galactosyltransferase 2	1q25.3	7806
ENSG00000259823	0.502276	-1.40857	1.79124	-0.786367	0.431652	0.999959	ENSG00000259823	LYPD8	646627	LY6/PLAUR domain containing 8	1q44	1162
ENSG00000135749	275.112	-0.138351	0.210876	-0.656076	0.511775	0.999959	ENSG00000135749	PCNX2	80003	pecanex 2	1q42.2	13827
ENSG00000143786	63.2215	0.0748028	0.386667	0.193455	0.846602	0.999959	ENSG00000143786	CNIH3	149111	cornichon family AMPA receptor auxiliary protein 3	1q42.12	6367
ENSG00000054282	550.116	0.0563397	0.119762	0.470431	0.638047	0.999959	ENSG00000054282	SDCCAG8	10806	SHH signaling and ciliogenesis regulator SDCCAG8	1q43-q44	5321
ENSG00000183780	6.37253	-0.290858	0.577096	-0.504003	0.614259	0.999959	ENSG00000183780	SLC35F3	148641	solute carrier family 35 member F3	1q42.2	3447
ENSG00000229663	2.57202	-1.58518	0.817056	-1.94011	0.0523658	0.999959	ENSG00000229663	DPY19L4P1	100131533	DPY19L4 pseudogene 1	1q44	2158
ENSG00000162702	1575.45	0.257027	0.222941	1.15289	0.248954	0.999959	ENSG00000162702	ZNF281	23528	zinc finger protein 281	1q32.1	4895
ENSG00000143194	1.53208	1.07856	0.946462	1.13957	0.254467	0.999959	ENSG00000143194	MAEL	84944	maelstrom spermatogenic transposon silencer	1q24.1	3148
ENSG00000229531	2.00651	-0.485645	0.6892	-0.70465	0.481028	0.999959	ENSG00000229531	RABGAP1L-AS1	101928696	RABGAP1L antisense RNA 1	1q25.1	975
ENSG00000271329	0.199854	0.691923	2.63791	0.262299	0.793091	0.999959	ENSG00000271329	LOC100130714	100130714	metaxin 3 pseudogene	1p34.1	796
ENSG00000054267	3660.52	0.0999875	0.132249	0.756057	0.449615	0.999959	ENSG00000054267	ARID4B	51742	AT-rich interaction domain 4B	1q42.3	11073
ENSG00000232166	1.08797	-1.71243	1.04899	-1.63245	0.102585	0.999959	ENSG00000232166	RPL9P10	100270855	ribosomal protein L9 pseudogene 10	1q42.2	570
ENSG00000175137	737.004	0.168269	0.220853	0.761904	0.446118	0.999959	ENSG00000175137	SH3BP5L	80851	SH3 binding domain protein 5 like	1q44	5724
ENSG00000134245	5.13738	-0.754207	0.504252	-1.4957	0.134733	0.999959	ENSG00000134245	WNT2B	7482	Wnt family member 2B	1p13.2	12374
ENSG00000227373	9.44446	0.210464	0.317963	0.661914	0.508026	0.999959	ENSG00000227373	RABGAP1L-DT	102724601	RABGAP1L divergent transcript	1q25.1	7845
ENSG00000069275	1873.35	0.0354094	0.127851	0.276959	0.781812	0.999959	ENSG00000069275	NUCKS1	64710	nuclear casein kinase and cyclin dependent kinase substrate 1	1q32.1	6449
ENSG00000143674	22.9702	-0.130527	0.222904	-0.585577	0.55816	0.999959	ENSG00000143674	MAP3K21	84451	mitogen-activated protein kinase kinase kinase 21	1q42.2	7960
ENSG00000134375	267.629	-0.113691	0.108199	-1.05075	0.293374	0.999959	ENSG00000134375	TIMM17A	10440	translocase of inner mitochondrial membrane 17A	1q32.1	3504
ENSG00000097046	272.942	-0.0714549	0.196028	-0.364513	0.715475	0.999959	ENSG00000097046	CDC7	8317	cell division cycle 7	1p22.2-p22.1	3599
ENSG00000235605	26.0293	0.00974382	0.438928	0.0221991	0.982289	0.999959	ENSG00000235605	RPS15P2	100271066	ribosomal protein S15 pseudogene 2	1q42.2	438
ENSG00000203737	29.5781	0.263868	0.287436	0.918005	0.358616	0.999959	ENSG00000203737	GPR52	9293	G protein-coupled receptor 52	1q25.1	1582
ENSG00000238003	142.549	-0.126452	0.188537	-0.670701	0.502411	0.999959	ENSG00000238003	RPL10P4	391151	ribosomal protein L10 pseudogene 4	1q32.1	308
ENSG00000185420	129.899	-0.0302052	0.159664	-0.18918	0.849952	0.999959	ENSG00000185420	SMYD3	64754	SET and MYND domain containing 3	1q44	5866
ENSG00000076321	323.789	-0.110156	0.0813691	-1.35379	0.175805	0.999959	ENSG00000076321	KLHL20	27252	kelch like family member 20	1q25.1	4244
ENSG00000135778	141.048	-0.0134822	0.204416	-0.0659545	0.947414	0.999959	ENSG00000135778	NTPCR	84284	nucleoside-triphosphatase, cancer-related	1q42.2	15854
ENSG00000213070	2.34762	-1.10345	0.937334	-1.17722	0.239108	0.999959	ENSG00000213070	HMGB3P6	729952	high mobility group box 3 pseudogene 6	1q23.3	598
ENSG00000117280	739.501	-0.0463264	0.142963	-0.324046	0.745903	0.999959	ENSG00000117280	RAB29	8934	RAB29, member RAS oncogene family	1q32.1	3904
ENSG00000236719	0.209836	-0.450626	3.16474	-0.14239	0.886772	0.999959	ENSG00000236719	OVAAL	148756	ovarian adenocarcinoma amplified long non-coding RNA	1q25.3	2213
ENSG00000136636	108.395	0.201474	0.151004	1.33423	0.182127	0.999959	ENSG00000136636	KCTD3	51133	potassium channel tetramerization domain containing 3	1q41	5017
ENSG00000163874	80.3544	0.162286	0.271327	0.598118	0.549761	0.999959	ENSG00000163874	ZC3H12A	80149	zinc finger CCCH-type containing 12A	1p34.3	3091
ENSG00000213068	2.26486	-0.639795	0.704012	-0.908785	0.363464	0.999959	ENSG00000213068	RPS17P6	391130	ribosomal protein S17 pseudogene 6	1q24.1	415
ENSG00000054392	34.5094	-0.175994	0.214098	-0.822025	0.411063	0.999959	ENSG00000054392	HHAT	55733	hedgehog acyltransferase	1q32.2	6645
ENSG00000122223	517.373	-0.122072	0.180978	-0.674511	0.499986	0.999959	ENSG00000122223	CD244	51744	CD244 molecule	1q23.3	2889
ENSG00000235869	0.0969836	-0.0407306	3.85981	-0.0105525	0.99158	0.999959	ENSG00000235869	RPS26P12	100271104	ribosomal protein S26 pseudogene 12	1q25.1	334
ENSG00000188739	14.9911	-0.0434494	0.285071	-0.152416	0.878859	0.999959	ENSG00000188739	RBM34	23029	RNA binding motif protein 34	1q42.3	2939
ENSG00000135750	2.69751	0.847164	0.744156	1.13842	0.254944	0.999959	ENSG00000135750	KCNK1	3775	potassium two pore domain channel subfamily K member 1	1q42.2	3527
ENSG00000203729	0.952652	0.511966	1.22925	0.416486	0.677054	0.999959	ENSG00000203729	LINC00272	388719	long intergenic non-protein coding RNA 272	1q25.3	740
ENSG00000261729	0.712616	1.38244	1.02269	1.35176	0.176451	0.999959	ENSG00000261729	GS1-204I12.4	105371653	uncharacterized GS1-204I12.4	1q25.3	1354
ENSG00000229228	0.164397	0.0628203	3.60837	0.0174096	0.98611	0.999959	ENSG00000229228	LINC00582	100287814	long intergenic non-protein coding RNA 582	1q42.2	597
ENSG00000215796	5.91058	0.390397	0.464358	0.840725	0.400502	0.999959	ENSG00000215796	LOC100420880	100420880	DNA primase subunit 1 pseudogene	1q44	1231
ENSG00000143341	10.1842	-0.273114	0.357192	-0.764614	0.444501	0.999959	ENSG00000143341	HMCN1	83872	hemicentin 1	1q25.3-q31.1	18739
ENSG00000229739	34.2364	-0.0252482	0.257662	-0.0979897	0.92194	0.999959	ENSG00000229739	PDC-AS1	102724919	PDC antisense RNA 1	1q31.1	6997
ENSG00000273874	1.28325	0.250498	0.951128	0.26337	0.792266	0.999959	ENSG00000273874	MIR6859-2	102465909	microRNA 6859-2	1p36.33	68
ENSG00000265141	0.691015	-2.06505	1.22835	-1.68115	0.0927331	0.999959	ENSG00000265141	RN7SL451P	106480377	RNA, 7SL, cytoplasmic 451, pseudogene	1p36.23	299
ENSG00000265521	0.187992	-0.437064	2.92871	-0.149234	0.881369	0.999959	ENSG00000265521	MIR5697	100847055	microRNA 5697	1p36.22	78
ENSG00000243267	0.242306	0.853088	1.9167	0.445081	0.656261	0.999959	ENSG00000243267	RN7SL614P	106481089	RNA, 7SL, cytoplasmic 614, pseudogene	1p36.22	280
ENSG00000274258	0.462331	-0.579964	1.43471	-0.404237	0.686038	0.999959	ENSG00000274258	MIR6728	102465436	microRNA 6728	1p36.23	89
ENSG00000239149	6.41915	-0.207551	0.404867	-0.512639	0.608204	0.999959	ENSG00000239149	SNORA59B	677882	small nucleolar RNA, H/ACA box 59B	17p11.2	152
ENSG00000221340	0.310246	-1.2376	2.29747	-0.538681	0.590107	0.999959	ENSG00000221340	RNU6ATAC18P	106479551	RNA, U6atac small nuclear 18, pseudogene	1p36.21	101
ENSG00000276830	0.325821	0.138224	1.71047	0.0808104	0.935593	0.999959	ENSG00000276830	MIR6730	102466722	microRNA 6730	1p36.21	67
ENSG00000278034	1.30136	-0.0397604	0.870183	-0.045692	0.963556	0.999959	ENSG00000278034	MIR6731	102465437	microRNA 6731	1p36.11	72
ENSG00000243905	2.04497	-0.671302	1.05102	-0.638715	0.523008	0.999959	ENSG00000243905	RN7SL679P	106481855	RNA, 7SL, cytoplasmic 679, pseudogene	1p36.11	304
ENSG00000222784	3.11508	-0.00123604	0.585328	-0.0021117	0.998315	0.999959	ENSG00000222784	RN7SKP91	106480861	RN7SK pseudogene 91	1p35.2	288
ENSG00000206888	1.26119	0.103471	0.897874	0.11524	0.908255	0.999959	ENSG00000206888	RNU6-48P	100887744	RNA, U6 small nuclear 48, pseudogene	1p36.11	107
ENSG00000251866	1.02933	0.219516	0.876725	0.250382	0.802292	0.999959	ENSG00000251866	SCARNA21B	107397391	small Cajal body-specific RNA 21B	1p36.21	140
ENSG00000264371	0.13425	0.552406	3.69758	0.149397	0.881241	0.999959	ENSG00000264371	MIR4425	100616365	microRNA 4425	1p36.11	84
ENSG00000253005	1.02423	0.442299	0.76277	0.579858	0.56201	0.999959	ENSG00000253005	RNU6-176P	106479644	RNA, U6 small nuclear 176, pseudogene	1p35.3	105
ENSG00000264773	2.1667	0.169338	0.679176	0.249329	0.803106	0.999959	ENSG00000264773	MIR4420	100616164	microRNA 4420	1p35.2	77
ENSG00000238705	0.862035	-0.196914	1.13845	-0.172967	0.862677	0.999959	ENSG00000238705	MIR1976	100302190	microRNA 1976	1p36.11	52
ENSG00000264613	0.0671727	0.161586	5.34631	0.030224	0.975888	0.999959	ENSG00000264613	RN7SL290P	106481001	RNA, 7SL, cytoplasmic 290, pseudogene	1p32.3	300
ENSG00000207508	1.25819	0.518837	0.859048	0.603967	0.545865	0.999959	ENSG00000207508	RNU6-1237P	106480651	RNA, U6 small nuclear 1237, pseudogene	1p34.2	107
ENSG00000263675	1.925	-0.331615	0.730338	-0.454056	0.649788	0.999959	ENSG00000263675	MIR5581	100847010	microRNA 5581	1p34.3	60
ENSG00000200575	0.296216	0.0906402	1.61293	0.0561961	0.955186	0.999959	ENSG00000200575	RNU6-414P	106479749	RNA, U6 small nuclear 414, pseudogene	1p31.3	104
ENSG00000212360	0.31278	-0.244732	1.85672	-0.131809	0.895135	0.999959	ENSG00000212360	RNU6-1177P	106480645	RNA, U6 small nuclear 1177, pseudogene	1p31.3	104
ENSG00000242860	0.270972	1.60281	2.36377	0.678073	0.497726	0.999959	ENSG00000242860	RN7SL180P	106480970	RNA, 7SL, cytoplasmic 180, pseudogene	1p31.3	294
ENSG00000264128	11.1418	-0.542913	0.545276	-0.995666	0.319412	0.999959	ENSG00000264128	RN7SL713P	106480381	RNA, 7SL, cytoplasmic 713, pseudogene	1p32.1	302
ENSG00000263529	0.522768	-1.15212	1.29484	-0.889774	0.373587	0.999959	ENSG00000263529	RN7SL122P	106480954	RNA, 7SL, cytoplasmic 122, pseudogene	1p35.1	301
ENSG00000222624	0.149752	0.0404485	4.08343	0.00990552	0.992097	0.999959	ENSG00000222624	RNU2-15P	106866980	RNA, U2 small nuclear 15, pseudogene	1p31.3	191
ENSG00000239640	0.359811	-0.846322	1.57026	-0.538969	0.589908	0.999959	ENSG00000239640	RN7SL62P	106479246	RNA, 7SL, cytoplasmic 62, pseudogene	1p32.3	297
ENSG00000283749	0.0822307	0.0405584	5.14366	0.00788513	0.993709	0.999959	ENSG00000283749	MIR4781	100616315	microRNA 4781	1p32.3	76
ENSG00000251767	0.0801051	0.0754385	5.15688	0.0146287	0.988328	0.999959	ENSG00000251767	RNU7-8P	100147756	RNA, U7 small nuclear 8 pseudogene	1p31.1	62
ENSG00000243437	0.293012	-0.605914	1.70205	-0.355991	0.721847	0.999959	ENSG00000243437	RN7SL370P	106481024	RNA, 7SL, cytoplasmic 370, pseudogene	1p31.1	295
ENSG00000200601	0.110301	-0.24891	4.2662	-0.0583447	0.953474	0.999959	ENSG00000200601	RNA5SP50	106478992	RNA, 5S ribosomal pseudogene 50	1p31.1	107
ENSG00000212257	3.83494	0.673464	0.566516	1.18878	0.234525	0.999959	ENSG00000212257	RNU6-1176P	106481551	RNA, U6 small nuclear 1176, pseudogene	1p31.3	107
ENSG00000239504	0.147654	-0.802554	2.97832	-0.269466	0.787571	0.999959	ENSG00000239504	RN7SL583P	106481082	RNA, 7SL, cytoplasmic 583, pseudogene	1p22.2	287
ENSG00000251720	0.146169	0.645108	2.6848	0.240281	0.810112	0.999959	ENSG00000251720	RNU7-123P	106479071	RNA, U7 small nuclear 123 pseudogene	1p31.3	60
ENSG00000265996	43.0773	0.0943014	0.248668	0.379226	0.70452	0.999959	ENSG00000265996	MIR3671	100500854	microRNA 3671	1p31.3	88
ENSG00000198974	2.34186	0.772748	0.604765	1.27777	0.201332	0.999959	ENSG00000198974	MIR30E	407034	microRNA 30e	1p34.2	92
ENSG00000212248	0.699358	-0.739216	1.30215	-0.56769	0.570245	0.999959	ENSG00000212248	RNU6-750P	106479897	RNA, U6 small nuclear 750, pseudogene	1p21.2	107
ENSG00000199135	20.0512	-0.245495	0.362332	-0.67754	0.498064	0.999959	ENSG00000199135	MIR101-1	406893	microRNA 101-1	1p31.3	75
ENSG00000207962	2.68485	-0.153418	0.542053	-0.283031	0.777153	0.999959	ENSG00000207962	MIR30C1	407031	microRNA 30c-1	1p34.2	89
ENSG00000207234	3.47265	-0.31121	0.611041	-0.509312	0.610534	0.999959	ENSG00000207234	RNU6-125P	106479621	RNA, U6 small nuclear 125, pseudogene	1p22.2	107
ENSG00000244256	5.61648	-0.543736	0.465501	-1.16807	0.24278	0.999959	ENSG00000244256	RN7SL130P	106479269	RNA, 7SL, cytoplasmic 130, pseudogene	1p31.3	305
ENSG00000283899	0.165874	-0.548965	2.93006	-0.187356	0.851381	0.999959	ENSG00000283899	MIR761	100313892	microRNA 761	1p32.3	59
ENSG00000215930	0.346147	-0.639143	1.86329	-0.343018	0.731585	0.999959	ENSG00000215930	MIR942	100126331	microRNA 942	1p13.1	86
ENSG00000264419	1.35189	0.651915	0.811624	0.803223	0.421846	0.999959	ENSG00000264419	MIR548AC	100616384	microRNA 548ac	1p13.1	88
ENSG00000199879	0.307409	-0.0998313	1.84123	-0.0542198	0.95676	0.999959	ENSG00000199879	RNVU1-22	106481627	RNA, variant U1 small nuclear 22	1q21.2	157
ENSG00000283676	0.640238	-0.312931	1.37358	-0.227821	0.819785	0.999959	ENSG00000283676	MIR5087	100847044	microRNA 5087	1q21.2	76
ENSG00000207340	0.265779	0.469275	1.65967	0.282752	0.777367	0.999959	ENSG00000207340	RNVU1-1	101954273	RNA, variant U1 small nuclear 1	1q21.2	164
ENSG00000266187	109.06	-0.937755	1.12509	-0.833493	0.404567	0.999959	ENSG00000266187	RN7SL480P	106481757	RNA, 7SL, cytoplasmic 480, pseudogene	1q21.2	294
ENSG00000252135	0.130005	-0.238059	3.70697	-0.0642193	0.948796	0.999959	ENSG00000252135	RNU1-155P	115409986	RNA, U1 small nuclear 155 pseudogene	1q21.2	135
ENSG00000238825	7.60567	-0.997509	0.57246	-1.7425	0.0814218	0.999959	ENSG00000238825	RNVU1-2	26860	RNA, variant U1 small nuclear 2	1q21.2	162
ENSG00000201183	0.712797	-1.33621	1.37803	-0.969658	0.332217	0.999959	ENSG00000201183	RNVU1-3	101954272	RNA, variant U1 small nuclear 3	1q21.2	161
ENSG00000202408	0.409828	-1.26592	1.5785	-0.801976	0.422567	0.999959	ENSG00000202408	RNVU1-21	106480190	RNA, variant U1 small nuclear 21	1q21.2	156
ENSG00000207606	0.150042	0.917612	3.24644	0.282652	0.777444	0.999959	ENSG00000207606	MIR554	693139	microRNA 554	1q21.3	96
ENSG00000252552	0.194829	-0.339463	2.89553	-0.117237	0.906672	0.999959	ENSG00000252552	RNU6-307P	106481276	RNA, U6 small nuclear 307, pseudogene	1q25.1	106
ENSG00000264916	51.3439	-0.198087	0.399122	-0.496308	0.619677	0.999959	ENSG00000264916	RN7SL230P	106479306	RNA, 7SL, cytoplasmic 230, pseudogene	1q25.2	303
ENSG00000265753	2.32159	-0.124159	0.764896	-0.162321	0.871053	0.999959	ENSG00000265753	RN7SL444P	106479384	RNA, 7SL, cytoplasmic 444, pseudogene	1q21.3	300
ENSG00000207975	1.02917	0.915556	1.02247	0.895436	0.370554	0.999959	ENSG00000207975	MIR181B1	406955	microRNA 181b-1	1q32.1	110
ENSG00000207759	2.14962	-0.57335	0.76655	-0.747961	0.454484	0.999959	ENSG00000207759	MIR181A1	406995	microRNA 181a-1	1q32.1	110
ENSG00000201544	5.89751	0.724373	0.427632	1.69392	0.090281	0.999959	ENSG00000201544	SNORA16B	692157	small nucleolar RNA, H/ACA box 16B	1q32.3	135
ENSG00000207082	0.12151	0.714312	3.74817	0.190576	0.848858	0.999959	ENSG00000207082	RNU6-171P	106481230	RNA, U6 small nuclear 171, pseudogene	1q23.3	107
ENSG00000221545	0.585152	0.186158	1.30734	0.142394	0.886769	0.999959	ENSG00000221545	MIR1255B2	100313835	microRNA 1255b-2	1q24.2	67
ENSG00000252906	30.3098	0.334258	0.327056	1.02202	0.30677	0.999959	ENSG00000252906	SCARNA3	677679	small Cajal body-specific RNA 3	1q25.1	143
ENSG00000242794	0.866045	-0.0168128	1.19645	-0.0140522	0.988788	0.999959	ENSG00000242794	RN7SL299P	106479331	RNA, 7SL, cytoplasmic 299, pseudogene	1q42.2	280
ENSG00000207181	6.99089	-0.46152	0.493181	-0.935802	0.349375	0.999959	ENSG00000207181	SNORA14B	677802	small nucleolar RNA, H/ACA box 14B	1q42.3	135
ENSG00000239494	1.71059	0.308022	0.766689	0.401756	0.687863	0.999959	ENSG00000239494	RN7SL333P	106481014	RNA, 7SL, cytoplasmic 333, pseudogene	1q24.2	297
ENSG00000212230	0.309083	0.16248	1.97516	0.0822619	0.934438	0.999959	ENSG00000212230	RNU6-747P	106480399	RNA, U6 small nuclear 747, pseudogene	1q43	104
ENSG00000200033	0.466293	-0.248311	1.58678	-0.156487	0.875649	0.999959	ENSG00000200033	RNU6-403P	106480578	RNA, U6 small nuclear 403, pseudogene	1q41	104
ENSG00000239690	1.13946	-1.38027	1.13397	-1.21721	0.223526	0.999959	ENSG00000239690	RN7SL668P	106479466	RNA, 7SL, cytoplasmic 668, pseudogene	1q42.3	303
ENSG00000202184	0.833499	0.217273	1.01169	0.214763	0.829952	0.999959	ENSG00000202184	RNU6-1283P	106481782	RNA, U6 small nuclear 1283, pseudogene	1q44	105
ENSG00000241395	5.92355	0.124129	0.464576	0.267189	0.789324	0.999959	ENSG00000241395	RN7SL344P	106480503	RNA, 7SL, cytoplasmic 344, pseudogene	1q32.3	296
ENSG00000275207	0.640792	0.384957	1.23475	0.311769	0.755216	0.999959	ENSG00000275207	MIR6740	102465443	microRNA 6740	1q32.1	113
ENSG00000223075	1.59982	0.328093	1.26346	0.259678	0.795112	0.999959	ENSG00000223075	RN7SKP126	106480872	RN7SK pseudogene 126	1q31.2	300
ENSG00000222986	0.900145	-0.0165586	1.00832	-0.016422	0.986898	0.999959	ENSG00000222986	RNU5A-5P	100873835	RNA, U5A small nuclear 5, pseudogene	1q42.2	116
ENSG00000265435	0.182143	-0.25132	2.91874	-0.0861055	0.931383	0.999959	ENSG00000265435	MIR3121	100423032	microRNA 3121	1q25.3	77
ENSG00000222240	0.75766	-0.64263	1.11808	-0.574762	0.565452	0.999959	ENSG00000222240	RN7SKP156	106480882	RN7SK pseudogene 156	1q31.1	342
ENSG00000206637	0.118626	-0.537342	3.74753	-0.143386	0.885986	0.999959	ENSG00000206637	SNORA70H	109616993	small nucleolar RNA, H/ACA box 70H	1q32.1	135
ENSG00000222831	8.03046	0.187714	0.386811	0.485288	0.627472	0.999959	ENSG00000222831	MIR1537	100302139	microRNA 1537	1q42.3	61
ENSG00000200972	0.118494	-0.117027	3.74822	-0.031222	0.975092	0.999959	ENSG00000200972	RNU5A-8P	100873838	RNA, U5A small nuclear 8, pseudogene	1q32.2	114
ENSG00000243051	1.88046	-0.392102	0.676126	-0.579924	0.561966	0.999959	ENSG00000243051	RN7SL269P	106479320	RNA, 7SL, cytoplasmic 269, pseudogene	1q24.2	305
ENSG00000212157	4.7415	1.57751	0.650551	2.42488	0.0153133	0.999959	ENSG00000212157	RNU6-1319P	106480142	RNA, U6 small nuclear 1319, pseudogene	1q42.11	104
ENSG00000252879	3.15198	-0.830387	0.645584	-1.28626	0.198353	0.999959	ENSG00000252879	RN7SKP98	106480863	RN7SK pseudogene 98	1q32.3	156
ENSG00000285609	0.832534	-0.739276	1.3656	-0.541357	0.588262	0.999959	ENSG00000285609	RNA5SP71	100873305	RNA, 5S ribosomal pseudogene 71	1q25.3	126
ENSG00000230175	0.855023	0.679656	0.909676	0.747141	0.454978	0.999959	ENSG00000230175	RPS13P1	100128305	ribosomal protein S13 pseudogene 1	1q24.1	470
ENSG00000225272	0.687262	-1.30875	1.17965	-1.10944	0.267242	0.999959	ENSG00000225272	RPL21P27	100270952	ribosomal protein L21 pseudogene 27	1q24.1	472
ENSG00000215838	0.64644	0.492783	1.28837	0.382484	0.702102	0.999959	ENSG00000215838	LOC440700	440700	carbonic anhydrase 14 pseudogene	1q24.1	1854
ENSG00000230659	3.04592	-0.363947	0.536011	-0.678991	0.497143	0.999959	ENSG00000230659	RPL26P12	391126	ribosomal protein L26 pseudogene 12	1q24.1	435
ENSG00000162545	2.48735	0.701482	0.621982	1.12782	0.259397	0.999959	ENSG00000162545	CAMK2N1	55450	calcium/calmodulin dependent protein kinase II inhibitor 1	1p36.12	2605
ENSG00000090432	158.071	0.139901	0.139055	1.00609	0.314374	0.999959	ENSG00000090432	MUL1	79594	mitochondrial E3 ubiquitin protein ligase 1	1p36.12	2428
ENSG00000215520	1.16805	-0.170446	0.776266	-0.219571	0.826205	0.999959	ENSG00000215520	RPS4XP4	441878	ribosomal protein S4X pseudogene 4	1p36.12	763
ENSG00000158825	98.1341	0.230356	0.374524	0.615062	0.538514	0.999959	ENSG00000158825	CDA	978	cytidine deaminase	1p36.12	820
ENSG00000158828	1866.5	-0.0584777	0.277347	-0.210846	0.833007	0.999959	ENSG00000158828	PINK1	65018	PTEN induced kinase 1	1p36.12	4833
ENSG00000117242	49.4522	-0.00358523	0.213894	-0.0167618	0.986627	0.999959	ENSG00000117242	PINK1-AS	100861548	PINK1 antisense RNA	1p36.12	4443
ENSG00000234473	9.69319	-0.312918	0.363491	-0.860869	0.38931	0.999959	ENSG00000234473	ZNF101P2	730190	zinc finger protein 101 pseudogene 2	1q31.2	1229
ENSG00000238754	1.71249	-0.866982	0.948868	-0.913701	0.360874	0.999959	ENSG00000238754	SCARNA18B	107397392	small Cajal body-specific RNA 18B	1q31.2	135
ENSG00000134371	1238.8	0.133105	0.113155	1.17631	0.23947	0.999959	ENSG00000134371	CDC73	79577	cell division cycle 73	1q31.2	10512
ENSG00000221680	0.421202	-0.677316	1.78923	-0.378553	0.70502	0.999959	ENSG00000221680	MIR1278	100302163	microRNA 1278	1q31.2	81
ENSG00000162630	60.921	-0.198732	0.383345	-0.518416	0.604168	0.999959	ENSG00000162630	B3GALT2	8707	beta-1,3-galactosyltransferase 2	1q31.2	3548
ENSG00000232077	1.87326	0.526705	0.897849	0.586631	0.557452	0.999959	ENSG00000232077	LINC01031	101929184	long intergenic non-protein coding RNA 1031	1q31.2	2017
ENSG00000240692	2.67261	-0.972113	0.764509	-1.27155	0.203533	0.999959	ENSG00000240692	RN7SL538P	106480517	RNA, 7SL, cytoplasmic 538, pseudogene	1p31.1	304
ENSG00000066557	382.525	-0.0516997	0.103426	-0.499873	0.617164	0.999959	ENSG00000066557	LRRC40	55631	leucine rich repeat containing 40	1p31.1	2843
ENSG00000244389	2.86722	0.218107	0.52144	0.418278	0.675744	0.999959	ENSG00000244389	RN7SL242P	106480496	RNA, 7SL, cytoplasmic 242, pseudogene	1p31.1	297
ENSG00000118454	716.209	-0.0488775	0.144745	-0.33768	0.735604	0.999959	ENSG00000118454	ANKRD13C	81573	ankyrin repeat domain 13C	1p31.1	6184
ENSG00000116761	18.6632	0.114968	0.255725	0.449576	0.653016	0.999959	ENSG00000116761	CTH	1491	cystathionine gamma-lyase	1p31.1	2414
ENSG00000237033	0.835292	0.867954	0.881795	0.984303	0.324966	0.999959	ENSG00000237033	CASP3P1	100131616	caspase 3 pseudogene 1	1p31.1	609
ENSG00000007968	825.781	0.143527	0.370525	0.387361	0.698489	0.999959	ENSG00000007968	E2F2	1870	E2F transcription factor 2	1p36.12	5462
ENSG00000117318	22.1292	-0.215534	0.387507	-0.556207	0.578069	0.999959	ENSG00000117318	ID3	3399	inhibitor of DNA binding 3, HLH protein	1p36.12	1496
ENSG00000142676	8761.34	-0.221256	0.157938	-1.4009	0.161244	0.999959	ENSG00000142676	RPL11	6135	ribosomal protein L11	1p36.11	2659
ENSG00000057757	4992.31	-0.256688	0.335742	-0.764538	0.444546	0.999959	ENSG00000057757	PITHD1	57095	PITH domain containing 1	1p36.11	2173
ENSG00000011009	76.8648	0.0440288	0.261213	0.168555	0.866147	0.999959	ENSG00000011009	LYPLA2	11313	lysophospholipase 2	1p36.11	2021
ENSG00000117308	40.1065	0.0511725	0.242123	0.211349	0.832615	0.999959	ENSG00000117308	GALE	2582	UDP-galactose-4-epimerase	1p36.11	3955
ENSG00000080910	0.356987	-1.31621	1.86642	-0.705205	0.480683	0.999959	ENSG00000080910	CFHR2	3080	complement factor H related 2	1q31.3	2750
ENSG00000223963	10.2368	0.0813298	0.309156	0.263071	0.792496	0.999959	ENSG00000223963	THAP12P8	645939	THAP domain containing 12 pseudogene 8	1q43	2115
ENSG00000233615	0.867957	-0.00962255	1.33226	-0.0072227	0.994237	0.999959	ENSG00000233615	HNRNPA1P42	100287266	heterogeneous nuclear ribonucleoprotein A1 pseudogene 42	1q43	957
ENSG00000224348	0.134744	0.655944	4.72941	0.138695	0.889691	0.999959	ENSG00000224348	RPL36P6	100271008	ribosomal protein L36 pseudogene 6	1q43	303
ENSG00000235226	0.0852852	0.0580028	3.94529	0.0147018	0.98827	0.999959	ENSG00000235226	RPL27P2	646446	ribosomal protein L27 pseudogene 2	1q23.2	420
ENSG00000158716	49.0458	0.14388	0.175668	0.819044	0.412761	0.999959	ENSG00000158716	DUSP23	54935	dual specificity phosphatase 23	1q23.2	827
ENSG00000181036	241.475	-0.0554897	0.46301	-0.119846	0.904605	0.999959	ENSG00000181036	FCRL6	343413	Fc receptor like 6	1q23.2	2677
ENSG00000158714	11.7672	1.03832	0.503212	2.06339	0.039076	0.999959	ENSG00000158714	SLAMF8	56833	SLAM family member 8	1q23.2	3178
ENSG00000243284	0.291675	-0.688704	1.92647	-0.357495	0.720721	0.999959	ENSG00000243284	VSIG8	391123	V-set and immunoglobulin domain containing 8	1q23.2	1818
ENSG00000272668	17.5896	0.439678	0.485806	0.90505	0.365439	0.999959	ENSG00000272668	LOC107985216	107985216	uncharacterized LOC107985216	1q23.2	7134
ENSG00000213085	80.3655	-0.0139282	0.430775	-0.0323329	0.974207	0.999959	ENSG00000213085	CFAP45	25790	cilia and flagella associated protein 45	1q23.2	2627
ENSG00000162723	0.227775	0.305588	1.92163	0.159026	0.873649	0.999959	ENSG00000162723	SLAMF9	89886	SLAM family member 9	1q23.2	1139
ENSG00000188004	0.240189	-0.0461277	1.90261	-0.0242444	0.980658	0.999959	ENSG00000188004	SNHG28	284677	small nucleolar RNA host gene 28	1q23.2	5656
ENSG00000163399	1117.94	0.158112	0.191015	0.827749	0.407813	0.999959	ENSG00000163399	ATP1A1	476	ATPase Na+/K+ transporting subunit alpha 1	1p13.1	7277
ENSG00000233154	13.6242	0.032578	0.422327	0.0771392	0.938513	0.999959	ENSG00000233154	LINC01762	101929023	long intergenic non-protein coding RNA 1762	1p13.1	1759
ENSG00000177888	641.92	-0.12184	0.128674	-0.946895	0.343692	0.999959	ENSG00000177888	ZBTB41	360023	zinc finger and BTB domain containing 41	1q31.3	8679
ENSG00000243364	31.2287	0.226712	0.213941	1.0597	0.289283	0.999959	ENSG00000243364	EFNA4	1945	ephrin A4	1q21.3	1257
ENSG00000143590	0.435068	-1.38459	1.3482	-1.02699	0.304426	0.999959	ENSG00000143590	EFNA3	1944	ephrin A3	1q21.3	1944
ENSG00000169242	6.78995	0.0364852	0.471269	0.0774191	0.93829	0.999959	ENSG00000169242	EFNA1	1942	ephrin A1	1q22	2165
ENSG00000169241	148.701	-0.123574	0.147122	-0.839945	0.400939	0.999959	ENSG00000169241	SLC50A1	55974	solute carrier family 50 member 1	1q22	2340
ENSG00000163463	22.2177	-0.0719167	0.2742	-0.262279	0.793107	0.999959	ENSG00000163463	KRTCAP2	200185	keratinocyte associated protein 2	1q22	3814
ENSG00000169231	143.804	-0.0103256	0.218087	-0.0473462	0.962237	0.999959	ENSG00000169231	THBS3	7059	thrombospondin 3	1q22	4623
ENSG00000236675	217.012	0.0805767	0.312417	0.257914	0.796474	0.999959	ENSG00000236675	MTX1P1	4581	metaxin 1 pseudogene 1	1q22	838
ENSG00000177628	178.672	0.226027	0.240271	0.940717	0.34685	0.999959	ENSG00000177628	GBA	2629	glucosylceramidase beta	1q22	3648
ENSG00000116521	108	0.0784765	0.176859	0.443724	0.657242	0.999959	ENSG00000116521	SCAMP3	10067	secretory carrier membrane protein 3	1q22	2442
ENSG00000176444	318.191	-0.18148	0.0928356	-1.95486	0.0505999	0.999959	ENSG00000176444	CLK2	1196	CDC like kinase 2	1q22	3658
ENSG00000143630	3.15664	-1.29278	0.636046	-2.03253	0.0420997	0.999959	ENSG00000143630	HCN3	57657	hyperpolarization activated cyclic nucleotide gated potassium channel 3	1q22	4241
ENSG00000143627	0.621466	1.16358	0.963158	1.20809	0.227012	0.999959	ENSG00000143627	PKLR	5313	pyruvate kinase L/R	1q22	3168
ENSG00000162594	17.881	-0.933217	0.531689	-1.75519	0.0792266	0.999959	ENSG00000162594	IL23R	149233	interleukin 23 receptor	1p31.3	3213
ENSG00000228523	26.2095	0.153348	0.216522	0.708236	0.478799	0.999959	ENSG00000228523	DNAJB6P4	100130497	DNAJB6 pseudogene 4	1p31.3	728
ENSG00000197721	1261.92	0.238856	0.222795	1.07209	0.28368	0.999959	ENSG00000197721	CR1L	1379	complement C3b/C4b receptor 1 like	1q32.2	2768
ENSG00000244703	275.534	0.177264	0.179354	0.988343	0.322985	0.999959	ENSG00000244703	CD46P1	4182	CD46 molecule pseudogene 1	1q32.2	763
ENSG00000226289	0.22812	0.338274	2.38657	0.141741	0.887285	0.999959	ENSG00000226289	CDCA4P3	100420558	cell division cycle associated 4 pseudogene 3	1q32.2	689
ENSG00000174059	1.26717	1.77424	0.962824	1.84274	0.0653668	0.999959	ENSG00000174059	CD34	947	CD34 molecule	1q32.2	9219
ENSG00000201746	0.522176	1.90017	1.15141	1.6503	0.0988823	0.999959	ENSG00000201746	RNU6-828P	106479932	RNA, U6 small nuclear 828, pseudogene	1p36.22	107
ENSG00000199562	6.95197	-0.204647	0.421371	-0.485669	0.627202	0.999959	ENSG00000199562	RNU6-37P	106478920	RNA, U6 small nuclear 37, pseudogene	1p36.22	107
ENSG00000142657	2628.86	0.375694	0.307668	1.2211	0.222047	0.999959	ENSG00000142657	PGD	5226	phosphogluconate dehydrogenase	1p36.22	3333
ENSG00000175279	3.3488	-0.60471	0.606649	-0.996804	0.31886	0.999959	ENSG00000175279	CENPS	378708	centromere protein S	1p36.22	1748
ENSG00000160049	326.096	-0.0396851	0.140429	-0.282599	0.777484	0.999959	ENSG00000160049	DFFA	1676	DNA fragmentation factor subunit alpha	1p36.22	6625
ENSG00000221643	1.65043	0.354474	0.745998	0.475168	0.634668	0.999959	ENSG00000221643	SNORA77	677843	small nucleolar RNA, H/ACA box 77	1q32.1	125
ENSG00000122188	285.561	-0.0248139	0.205904	-0.120512	0.904078	0.999959	ENSG00000122188	LAX1	54900	lymphocyte transmembrane adaptor 1	1q32.1	3336
ENSG00000257315	1.68631	-0.322176	0.735556	-0.438004	0.661384	0.999959	ENSG00000257315	ZBED6	100381270	zinc finger BED-type containing 6	1q32.1	12481
ENSG00000182004	232.695	-0.12013	0.134154	-0.895459	0.370542	0.999959	ENSG00000182004	SNRPE	6635	small nuclear ribonucleoprotein polypeptide E	1q32.1	2080
ENSG00000130768	6.20659	-0.400571	0.617637	-0.648554	0.516626	0.999959	ENSG00000130768	SMPDL3B	27293	sphingomyelin phosphodiesterase acid like 3B	1p35.3	2663
ENSG00000240750	5.61398	0.0388027	0.426133	0.0910577	0.927447	0.999959	ENSG00000240750	RN7SL559P	106481849	RNA, 7SL, cytoplasmic 559, pseudogene	1p35.3	297
ENSG00000158156	235.097	0.201659	0.280026	0.720143	0.471437	0.999959	ENSG00000158156	XKR8	55113	XK related 8	1p35.3	5180
ENSG00000182118	31.9237	-0.586012	0.220714	-2.65508	0.00792898	0.999959	ENSG00000182118	FAM89A	375061	family with sequence similarity 89 member A	1q42.2	2402
ENSG00000143633	189.002	-0.106946	0.105714	-1.01166	0.311703	0.999959	ENSG00000143633	C1orf131	128061	chromosome 1 open reading frame 131	1q42.2	5413
ENSG00000281912	1.16362	0.979732	0.740148	1.3237	0.185603	0.999959	ENSG00000281912	LINC01144	400752	long intergenic non-protein coding RNA 1144	1p34.1	1710
ENSG00000132773	83.0675	-0.314317	0.151378	-2.07637	0.0378599	0.999959	ENSG00000132773	TOE1	114034	target of EGR1, exonuclease	1p34.1	2358
ENSG00000070759	97.2206	0.472183	0.206407	2.28763	0.022159	0.999959	ENSG00000070759	TESK2	10420	testis associated actin remodelling kinase 2	1p34.1	3319
ENSG00000236872	5.88537	-0.467672	0.474467	-0.985679	0.324291	0.999959	ENSG00000236872	PPIAP36	111082961	peptidylprolyl isomerase A pseudogene 36	1p34.1	325
ENSG00000280670	7.13864	-0.207728	0.486954	-0.426587	0.66968	0.999959	ENSG00000280670	CCDC163	126661	coiled-coil domain containing 163	1p34.1	2757
ENSG00000132763	13.0166	-0.217	0.316428	-0.685781	0.492851	0.999959	ENSG00000132763	MMACHC	25974	metabolism of cobalamin associated C	1p34.1	5049
ENSG00000215795	4.84553	-0.185233	0.565349	-0.327643	0.743181	0.999959	ENSG00000215795	LOC100131465	100131465	peroxisomal biogenesis factor 5 pseudogene	1q44	1670
ENSG00000252516	0.484953	1.58479	1.25722	1.26055	0.207471	0.999959	ENSG00000252516	RNA5SP82	100873316	RNA, 5S ribosomal pseudogene 82	1q44	92
ENSG00000203664	0.424538	-0.103814	1.3538	-0.0766831	0.938876	0.999959	ENSG00000203664	OR2W5P	441932	olfactory receptor family 2 subfamily W member 5 pseudogene	1q44	1647
ENSG00000169224	66.8343	0.484649	0.300354	1.61359	0.106616	0.999959	ENSG00000169224	GCSAML	148823	germinal center associated signaling and motility like	1q44	4680
ENSG00000177476	0.227078	-0.318313	3.17319	-0.100313	0.920096	0.999959	ENSG00000177476	OR2G3	81469	olfactory receptor family 2 subfamily G member 3	1q44	930
ENSG00000230411	0.183127	0.00114667	3.23853	0.000354071	0.999717	0.999959	ENSG00000230411	OR3D1P	504175	olfactory receptor family 3 subfamily D member 1 pseudogene	1q44	955
ENSG00000162711	688.643	0.0895623	0.222167	0.403131	0.686852	0.999959	ENSG00000162711	NLRP3	114548	NLR family pyrin domain containing 3	1q44	4753
ENSG00000233355	451.445	-0.0913851	0.255584	-0.357554	0.720677	0.999959	ENSG00000233355	CHRM3-AS2	100506915	CHRM3 antisense RNA 2	1q43	9393
ENSG00000215805	0.969436	0.228165	0.949368	0.240334	0.810071	0.999959	ENSG00000215805	LOC128136	128136	3-hydroxy-3-methylglutaryl-Coenzyme A synthase 1 (soluble) pseudogene	1q43	1459
ENSG00000228818	167.081	-0.0113601	0.133479	-0.0851077	0.932176	0.999959	ENSG00000228818	PSMD2P1	266783	proteasome 26S subunit, non-ATPase, 2 pseudogene 1	1q43	2720
ENSG00000223694	5.09766	-0.543406	0.51055	-1.06435	0.287168	0.999959	ENSG00000223694	ADH5P3	100131810	ADH5 pseudogene 3	1q43	1137
ENSG00000133019	5.89851	-0.0816466	0.386189	-0.211416	0.832562	0.999959	ENSG00000133019	CHRM3	1131	cholinergic receptor muscarinic 3	1q43	15173
ENSG00000162636	623.419	0.00707036	0.106021	0.0666881	0.94683	0.999959	ENSG00000162636	FAM102B	284611	family with sequence similarity 102 member B	1p13.3	9350
ENSG00000162639	266.614	0.0451905	0.114183	0.395773	0.692272	0.999959	ENSG00000162639	HENMT1	113802	HEN methyltransferase 1	1p13.3	2426
ENSG00000134186	1159.97	-0.0263645	0.138879	-0.189838	0.849436	0.999959	ENSG00000134186	PRPF38B	55119	pre-mRNA processing factor 38B	1p13.3	6955
ENSG00000143107	2.21389	-0.194605	0.805628	-0.241557	0.809124	0.999959	ENSG00000143107	FNDC7	163479	fibronectin type III domain containing 7	1p13.3	3090
ENSG00000116266	2042.56	0.11232	0.15827	0.709675	0.477906	0.999959	ENSG00000116266	STXBP3	6814	syntaxin binding protein 3	1p13.3	5892
ENSG00000244716	3484.16	-0.167719	0.176657	-0.949407	0.342414	0.999959	ENSG00000244716	RPL17P7	100132742	ribosomal protein L17 pseudogene 7	1p13.3	555
ENSG00000215717	1287.63	0.108182	0.15187	0.712335	0.476257	0.999959	ENSG00000215717	TMEM167B	56900	transmembrane protein 167B	1p13.3	3613
ENSG00000198452	2.37416	-0.234442	0.741172	-0.316312	0.751765	0.999959	ENSG00000198452	OR14L1P	127617	olfactory receptor family 14 subfamily L member 1 pseudogene	1q44	3009
ENSG00000132676	873.031	-0.0354103	0.0826618	-0.428376	0.668377	0.999959	ENSG00000132676	DAP3	7818	death associated protein 3	1q22	4588
ENSG00000132718	294.831	0.106254	0.174734	0.608093	0.543126	0.999959	ENSG00000132718	SYT11	23208	synaptotagmin 11	1q22	5182
ENSG00000143622	1934.41	0.161239	0.184583	0.87353	0.382374	0.999959	ENSG00000143622	RIT1	6016	Ras like without CAAX 1	1q22	4038
ENSG00000132680	470.974	-0.168283	0.0940846	-1.78864	0.0736734	0.999959	ENSG00000132680	KHDC4	22889	KH domain containing 4, pre-mRNA splicing factor	1q22	5646
ENSG00000207475	3.39467	0.788573	0.463223	1.70236	0.0886876	0.999959	ENSG00000207475	SNORA80E	677823	small nucleolar RNA, H/ACA box 80E	1q22	137
ENSG00000277817	2.04495	0.147714	0.757987	0.194876	0.84549	0.999959	ENSG00000277817	MIR6738	102465442	microRNA 6738	1q22	64
ENSG00000273002	8.9595	-0.127894	0.368074	-0.347468	0.72824	0.999959	ENSG00000273002	ARHGEF2-AS2	107985209	ARHGEF2 antisense RNA 2	1q22	2157
ENSG00000224276	0.150708	0.418846	3.24424	0.129104	0.897275	0.999959	ENSG00000224276	ARHGEF2-AS1	107985210	ARHGEF2 antisense RNA 1	1q22	401
ENSG00000163479	1498.61	-0.0557402	0.10089	-0.552483	0.580618	0.999959	ENSG00000163479	SSR2	6746	signal sequence receptor subunit 2	1q22	6643
ENSG00000160803	46.447	-0.125053	0.224293	-0.557542	0.577157	0.999959	ENSG00000160803	UBQLN4	56893	ubiquilin 4	1q22	3884
ENSG00000116586	155.314	-0.0314696	0.160001	-0.196684	0.844075	0.999959	ENSG00000116586	LAMTOR2	28956	late endosomal/lysosomal adaptor, MAPK and MTOR activator 2	1q22	1404
ENSG00000132698	0.423222	-0.33061	1.39588	-0.236846	0.812776	0.999959	ENSG00000132698	RAB25	57111	RAB25, member RAS oncogene family	1q22	1689
ENSG00000242252	0.651976	-0.225992	1.15208	-0.19616	0.844485	0.999959	ENSG00000242252	BGLAP	632	bone gamma-carboxyglutamate protein	1q22	964
ENSG00000198952	628.911	0.0662567	0.174852	0.37893	0.70474	0.999959	ENSG00000198952	SMG5	23381	SMG5 nonsense mediated mRNA decay factor	1q22	5304
ENSG00000163472	21.2442	-0.00658246	0.25766	-0.0255471	0.979619	0.999959	ENSG00000163472	TMEM79	84283	transmembrane protein 79	1q22	3032
ENSG00000198715	28.2526	-0.235334	0.291673	-0.806842	0.419758	0.999959	ENSG00000198715	GLMP	112770	glycosylated lysosomal membrane protein	1q22	3471
ENSG00000163468	1199.74	-0.175852	0.144283	-1.2188	0.222919	0.999959	ENSG00000163468	CCT3	7203	chaperonin containing TCP1 subunit 3	1q22	3864
ENSG00000254726	0.846393	-0.29665	1.05708	-0.280631	0.778994	0.999959	ENSG00000254726	MEX3A	92312	mex-3 RNA binding family member A	1q22	6591
ENSG00000225154	0.271893	-0.133508	1.59115	-0.0839062	0.933131	0.999959	ENSG00000225154	TUBAP9	100533626	tubulin alpha pseudogene 9	1p33	1202
ENSG00000224805	8.85662	0.360218	0.424337	0.848895	0.39594	0.999959	ENSG00000224805	LINC00853	100874253	long intergenic non-protein coding RNA 853	1p33	661
ENSG00000162366	260.429	0.531351	0.402141	1.32131	0.186399	0.999959	ENSG00000162366	PDZK1IP1	10158	PDZK1 interacting protein 1	1p33	1430
ENSG00000237424	2.43601	0.473386	0.640234	0.739396	0.459667	0.999959	ENSG00000237424	FOXD2-AS1	84793	FOXD2 adjacent opposite strand RNA 1	1p33	2509
ENSG00000189030	0.276663	0.152588	1.68386	0.0906177	0.927796	0.999959	ENSG00000189030	VHLL	391104	VHL like	1q22	684
ENSG00000143061	2.04742	0.839977	0.726443	1.15629	0.247564	0.999959	ENSG00000143061	IGSF3	3321	immunoglobulin superfamily member 3	1p13.1	7400
ENSG00000179172	53.8434	-0.0699241	0.164627	-0.424744	0.671024	0.999959	ENSG00000179172	HNRNPCL1	343069	heterogeneous nuclear ribonucleoprotein C like 1	1p36.21	1134
ENSG00000135821	20298	0.0929367	0.22819	0.407278	0.683804	0.999959	ENSG00000135821	GLUL	2752	glutamate-ammonia ligase	1q25.3	12638
ENSG00000162374	0.854169	-1.46668	1.23249	-1.19001	0.234041	0.999959	ENSG00000162374	ELAVL4	1996	ELAV like RNA binding protein 4	1p33-p32.3	8368
ENSG00000168275	75.9484	-0.207918	0.195337	-1.06441	0.287143	0.999959	ENSG00000168275	COA6	388753	cytochrome c oxidase assembly factor 6	1q42.2	2288
ENSG00000241563	0.12748	-0.108309	3.71886	-0.0291243	0.976765	0.999959	ENSG00000241563	CORT	1325	cortistatin	1p36.22	914
ENSG00000153207	4049.51	0.0927373	0.184475	0.502709	0.615169	0.999959	ENSG00000153207	AHCTF1	25909	AT-hook containing transcription factor 1	1q44	9579
ENSG00000156869	126.484	0.388243	0.270188	1.43694	0.150736	0.999959	ENSG00000156869	FRRS1	391059	ferric chelate reductase 1	1p21.2	8624
ENSG00000033122	16.2422	-0.820245	0.601358	-1.36399	0.172571	0.999959	ENSG00000033122	LRRC7	57554	leucine rich repeat containing 7	1p31.1	30043
ENSG00000151418	0.166485	-0.206092	3.57889	-0.0575853	0.954079	0.999959	ENSG00000151418	ATP6V1G3	127124	ATPase H+ transporting V1 subunit G3	1q31.3	678
ENSG00000143278	0.353121	0.249494	1.84331	0.135351	0.892335	0.999959	ENSG00000143278	F13B	2165	coagulation factor XIII B chain	1q31.3	2893
ENSG00000116678	934.91	0.314474	0.254768	1.23435	0.217071	0.999959	ENSG00000116678	LEPR	3953	leptin receptor	1p31.3	11370
ENSG00000185630	203.43	0.276551	0.277249	0.997483	0.31853	0.999959	ENSG00000185630	PBX1	5087	PBX homeobox 1	1q23.3	21370
ENSG00000159352	1210.34	-0.0553367	0.141587	-0.39083	0.695923	0.999959	ENSG00000159352	PSMD4	5710	proteasome 26S subunit ubiquitin receptor, non-ATPase 4	1q21.3	3021
ENSG00000158710	4174.77	0.0615364	0.237018	0.259628	0.795151	0.999959	ENSG00000158710	TAGLN2	8407	transgelin 2	1q23.2	2262
ENSG00000162734	190.257	0.172751	0.187617	0.920768	0.357172	0.999959	ENSG00000162734	PEA15	8682	proliferation and apoptosis adaptor protein 15	1q23.2	2763
ENSG00000049239	282.651	0.323289	0.179245	1.80362	0.0712913	0.999959	ENSG00000049239	H6PD	9563	hexose-6-phosphate dehydrogenase/glucose 1-dehydrogenase	1p36.22	9322
ENSG00000186564	1.66063	-0.394232	0.865939	-0.455265	0.648918	0.999959	ENSG00000186564	FOXD2	2306	forkhead box D2	1p33	2648
ENSG00000244038	941.369	-0.0457123	0.16354	-0.279518	0.779847	0.999959	ENSG00000244038	DDOST	1650	dolichyl-diphosphooligosaccharide--protein glycosyltransferase non-catalytic subunit	1p36.12	2721
ENSG00000158747	8.07705	0.203215	0.519614	0.391088	0.695732	0.999959	ENSG00000158747	NBL1	4681	NBL1, DAN family BMP antagonist	1p36.13	3448
ENSG00000116690	2.44397	1.10688	0.630153	1.75652	0.0789995	0.999959	ENSG00000116690	PRG4	10216	proteoglycan 4	1q31.1	5049
ENSG00000126091	49.2334	-0.208828	0.217507	-0.960096	0.337007	0.999959	ENSG00000126091	ST3GAL3	6487	ST3 beta-galactoside alpha-2,3-sialyltransferase 3	1p34.1	19448
ENSG00000162383	4.83037	0.0146489	0.744796	0.0196684	0.984308	0.999959	ENSG00000162383	SLC1A7	6512	solute carrier family 1 member 7	1p32.3	5413
ENSG00000171163	163.496	-0.0845809	0.190232	-0.44462	0.656595	0.999959	ENSG00000171163	ZNF692	55657	zinc finger protein 692	1q44	3929
ENSG00000172456	213.396	-0.130767	0.224034	-0.583696	0.559425	0.999959	ENSG00000172456	FGGY	55277	FGGY carbohydrate kinase domain containing	1p32.1	12174
ENSG00000162946	506.994	0.376771	0.250461	1.50431	0.132501	0.999959	ENSG00000162946	DISC1	27185	DISC1 scaffold protein	1q42.2	12931
ENSG00000160087	194.89	-0.0161142	0.150055	-0.107388	0.914481	0.999959	ENSG00000160087	UBE2J2	118424	ubiquitin conjugating enzyme E2 J2	1p36.33	4691
ENSG00000118733	0.309158	1.13767	1.90418	0.597458	0.550202	0.999959	ENSG00000118733	OLFM3	118427	olfactomedin 3	1p21.1	4393
ENSG00000157870	29.2443	-0.0537007	0.260684	-0.205999	0.836792	0.999959	ENSG00000157870	PRXL2B	127281	peroxiredoxin like 2B	1p36.32	3371
ENSG00000179085	8.26164	-0.176977	0.535989	-0.330188	0.741258	0.999959	ENSG00000179085	DPM3	54344	dolichyl-phosphate mannosyltransferase subunit 3, regulatory	1q22	622
ENSG00000183347	67.558	0.882598	0.51985	1.69779	0.0895469	0.999959	ENSG00000183347	GBP6	163351	guanylate binding protein family member 6	1p22.2	4685
ENSG00000120937	0.0942039	0.825528	4.37477	0.188702	0.850326	0.999959	ENSG00000120937	NPPB	4879	natriuretic peptide B	1p36.22	708
ENSG00000224904	2.70735	-0.254713	0.611706	-0.416397	0.677119	0.999959	ENSG00000224904	SBF1P2	390997	SBF1 pseudogene 2	1p36.22	2637
ENSG00000201801	1.67614	0.108787	0.769749	0.141328	0.887611	0.999959	ENSG00000201801	RNU5E-4P	100873829	RNA, U5E small nuclear 4, pseudogene	1p36.22	120
ENSG00000116685	212.3	0.0338725	0.232314	0.145805	0.884076	0.999959	ENSG00000116685	KIAA2013	90231	KIAA2013	1p36.22	3281
ENSG00000083444	391.85	0.165598	0.242324	0.683374	0.494371	0.999959	ENSG00000083444	PLOD1	5351	procollagen-lysine,2-oxoglutarate 5-dioxygenase 1	1p36.22	5320
ENSG00000116691	187.286	0.0995933	0.384699	0.258886	0.795723	0.999959	ENSG00000116691	MIIP	60672	migration and invasion inhibitory protein	1p36.22	2821
ENSG00000243539	1.26459	-0.150127	0.947391	-0.158463	0.874092	0.999959	ENSG00000243539	RN7SL649P	106481100	RNA, 7SL, cytoplasmic 649, pseudogene	1p36.22	275
ENSG00000120949	69.7782	-0.277653	0.264827	-1.04843	0.29444	0.999959	ENSG00000120949	TNFRSF8	943	TNF receptor superfamily member 8	1p36.22	3812
ENSG00000227875	0.123633	0.932874	2.74893	0.33936	0.734339	0.999959	ENSG00000227875	RPL23AP89	106480336	ribosomal protein L23a pseudogene 89	1p36.22	255
ENSG00000263676	0.422426	1.59852	1.27905	1.24977	0.211383	0.999959	ENSG00000263676	MIR4632	100616438	microRNA 4632	1p36.22	61
ENSG00000162521	1061.44	0.02279	0.107212	0.21257	0.831663	0.999959	ENSG00000162521	RBBP4	5928	RB binding protein 4, chromatin remodeling factor	1p35.1	9470
ENSG00000162520	4.90887	-0.0910099	0.543913	-0.167324	0.867115	0.999959	ENSG00000162520	SYNC	81493	syncoilin, intermediate filament protein	1p35.1	3722
ENSG00000162522	4.52303	0.901876	0.552847	1.63133	0.102821	0.999959	ENSG00000162522	KIAA1522	57648	KIAA1522	1p35.1	6020
ENSG00000116497	618.75	0.113967	0.100659	1.13221	0.257546	0.999959	ENSG00000116497	S100PBP	64766	S100P binding protein	1p35.1	9190
ENSG00000160097	0.36498	-0.708312	1.67905	-0.421853	0.673132	0.999959	ENSG00000160097	FNDC5	252995	fibronectin type III domain containing 5	1p35.1	3199
ENSG00000121905	0.0867414	1.20274	5.08803	0.236386	0.813133	0.999959	ENSG00000121905	HPCA	3208	hippocalcin	1p35.1	1964
ENSG00000121900	0.690287	0.66741	1.44219	0.462775	0.643525	0.999959	ENSG00000121900	TMEM54	113452	transmembrane protein 54	1p35.1	1417
ENSG00000143222	586.56	-0.0938595	0.122351	-0.767132	0.443003	0.999959	ENSG00000143222	UFC1	51506	ubiquitin-fold modifier conjugating enzyme 1	1q23.3	2100
ENSG00000143224	111.592	-0.0721518	0.189062	-0.381631	0.702735	0.999959	ENSG00000143224	PPOX	5498	protoporphyrinogen oxidase	1q23.3	4725
ENSG00000158850	214.555	0.12179	0.231559	0.525955	0.59892	0.999959	ENSG00000158850	B4GALT3	8703	beta-1,4-galactosyltransferase 3	1q23.3	3890
ENSG00000158859	5.44656	-0.249359	0.436788	-0.570892	0.568073	0.999959	ENSG00000158859	ADAMTS4	9507	ADAM metallopeptidase with thrombospondin type 1 motif 4	1q23.3	10338
ENSG00000158869	1658.25	0.087173	0.271714	0.320826	0.748342	0.999959	ENSG00000158869	FCER1G	2207	Fc epsilon receptor Ig	1q23.3	964
ENSG00000158882	117.326	0.102448	0.158578	0.646044	0.518251	0.999959	ENSG00000158882	TOMM40L	84134	translocase of outer mitochondrial membrane 40 like	1q23.3	3291
ENSG00000284035	0.366288	0.45421	1.62005	0.280368	0.779195	0.999959	ENSG00000284035	MIR5187	100847090	microRNA 5187	1q23.3	76
ENSG00000236484	0.57693	-0.484901	1.67041	-0.290289	0.771595	0.999959	ENSG00000236484	RRM2P2	6244	ribonucleotide reductase M2 polypeptide pseudogene 2	1q23.3	652
ENSG00000188092	735.851	-0.0976216	0.118573	-0.823306	0.410334	0.999959	ENSG00000188092	GPR89B	51463	G protein-coupled receptor 89B	1q21.2	5214
ENSG00000206585	4.86177	-0.0918247	0.442684	-0.207427	0.835676	0.999959	ENSG00000206585	RNVU1-7	26864	RNA, variant U1 small nuclear 7	1q21.2	164
ENSG00000236497	0.208633	-0.220935	2.6502	-0.0833654	0.933561	0.999959	ENSG00000236497	LINC01744	101927683	long intergenic non-protein coding RNA 1744	1q42.2	2269
ENSG00000223949	0.124235	-0.249503	3.74271	-0.0666637	0.946849	0.999959	ENSG00000223949	ROR1-AS1	101927034	ROR1 antisense RNA 1	1p31.3	4614
ENSG00000116688	1578.79	0.0686158	0.215261	0.318757	0.749911	0.999959	ENSG00000116688	MFN2	9927	mitofusin 2	1p36.22	10234
ENSG00000188800	0.391565	-0.967645	1.43607	-0.673816	0.500428	0.999959	ENSG00000188800	TMCO2	127391	transmembrane and coiled-coil domains 2	1p34.2	846
ENSG00000084073	857.392	0.0936703	0.147513	0.634995	0.525432	0.999959	ENSG00000084073	ZMPSTE24	10269	zinc metallopeptidase STE24	1p34.2	4022
ENSG00000049089	21.308	-0.250472	0.470167	-0.532731	0.59422	0.999959	ENSG00000049089	COL9A2	1298	collagen type IX alpha 2 chain	1p34.2	4215
ENSG00000227311	626.529	-0.120141	0.219061	-0.548435	0.583393	0.999959	ENSG00000227311	RPL21P20	388621	ribosomal protein L21 pseudogene 20	1p34.2	480
ENSG00000187801	27.6467	0.123123	0.221686	0.555397	0.578623	0.999959	ENSG00000187801	ZFP69B	65243	ZFP69 zinc finger protein B	1p34.2	2566
ENSG00000158887	27.2107	0.156332	0.307327	0.508683	0.610975	0.999959	ENSG00000158887	MPZ	4359	myelin protein zero	1q23.3	2150
ENSG00000117640	308.123	0.147841	0.122641	1.20547	0.228021	0.999959	ENSG00000117640	MTFR1L	56181	mitochondrial fission regulator 1 like	1p36.11	5797
ENSG00000127423	5.32273	0.253993	0.444903	0.570895	0.568071	0.999959	ENSG00000127423	AUNIP	79000	aurora kinase A and ninein interacting protein	1p36.11	2408
ENSG00000182749	63.306	-0.208906	0.200981	-1.03943	0.298604	0.999959	ENSG00000182749	PAQR7	164091	progestin and adipoQ receptor family member 7	1p36.11	3244
ENSG00000117632	228.252	-0.031442	0.231191	-0.136	0.891821	0.999959	ENSG00000117632	STMN1	3925	stathmin 1	1p36.11	6247
ENSG00000187147	283.48	-0.0498084	0.132266	-0.376577	0.706488	0.999959	ENSG00000187147	RNF220	55182	ring finger protein 220	1p34.1	9687
ENSG00000126106	9.96736	0.202926	0.306272	0.662567	0.507608	0.999959	ENSG00000126106	TMEM53	79639	transmembrane protein 53	1p34.1	3561
ENSG00000198520	31.9677	0.176167	0.262837	0.67025	0.502698	0.999959	ENSG00000198520	ARMH1	339541	armadillo like helical domain containing 1	1p34.1	3290
ENSG00000199377	1.50775	-0.982265	0.970214	-1.01242	0.311336	0.999959	ENSG00000199377	RNU5F-1	26828	RNA, U5F small nuclear 1	1p34.1	117
ENSG00000200169	1.05424	0.231148	0.848291	0.272487	0.785248	0.999959	ENSG00000200169	RNU5D-1	26830	RNA, U5D small nuclear 1	1p34.1	116
ENSG00000142945	17.4789	-0.50944	0.480675	-1.05984	0.289216	0.999959	ENSG00000142945	KIF2C	11004	kinesin family member 2C	1p34.1	3646
ENSG00000142937	5461.02	-0.12416	0.171948	-0.72208	0.470246	0.999959	ENSG00000142937	RPS8	6202	ribosomal protein S8	1p34.1	2781
ENSG00000200913	8.24466	-0.464576	0.377615	-1.23029	0.218589	0.999959	ENSG00000200913	SNORD46	94161	small nucleolar RNA, C/D box 46	1p34.1	104
ENSG00000202031	2.54061	-0.313104	0.672911	-0.465299	0.641717	0.999959	ENSG00000202031	SNORD38A	94162	small nucleolar RNA, C/D box 38A	1p34.1	70
ENSG00000234093	389.287	-0.204416	0.175221	-1.16662	0.243365	0.999959	ENSG00000234093	RPS15AP11	644790	ribosomal protein S15a pseudogene 11	1p34.1	385
ENSG00000142959	1.6397	0.224848	0.781821	0.287595	0.773657	0.999959	ENSG00000142959	BEST4	266675	bestrophin 4	1p34.1	2512
ENSG00000173846	58.6589	-0.030667	0.253209	-0.121113	0.903601	0.999959	ENSG00000173846	PLK3	1263	polo like kinase 3	1p34.1	3327
ENSG00000117425	1.07846	0.0178929	0.938403	0.0190674	0.984787	0.999959	ENSG00000117425	PTCH2	8643	patched 2	1p34.1	5334
ENSG00000070785	128.435	-0.270302	0.152758	-1.76947	0.0768148	0.999959	ENSG00000070785	EIF2B3	8891	eukaryotic translation initiation factor 2B subunit gamma	1p34.1	3411
ENSG00000126107	129.537	-0.0499682	0.1954	-0.255722	0.798165	0.999959	ENSG00000126107	HECTD3	79654	HECT domain E3 ubiquitin protein ligase 3	1p34.1	5072
ENSG00000126088	309.538	0.0551514	0.172304	0.320082	0.748906	0.999959	ENSG00000126088	UROD	7389	uroporphyrinogen decarboxylase	1p34.1	4029
ENSG00000162408	323.158	0.0147787	0.130233	0.113479	0.909651	0.999959	ENSG00000162408	NOL9	79707	nucleolar protein 9	1p36.31	7271
ENSG00000173662	0.0778057	0.923658	5.18741	0.178058	0.858678	0.999959	ENSG00000173662	TAS1R1	80835	taste 1 receptor member 1	1p36.31	2764
ENSG00000204859	155.099	0.00316682	0.185971	0.0170285	0.986414	0.999959	ENSG00000204859	ZBTB48	3104	zinc finger and BTB domain containing 48	1p36.31	4510
ENSG00000171488	937.669	0.0172943	0.162526	0.10641	0.915257	0.999959	ENSG00000171488	LRRC8C	84230	leucine rich repeat containing 8 VRAC subunit C	1p22.2	11724
ENSG00000223776	1.34367	0.520116	0.700512	0.74248	0.457797	0.999959	ENSG00000223776	LGALS8-AS1	100287902	LGALS8 antisense RNA 1	1q43	1457
ENSG00000119285	1104.49	-0.0906819	0.124995	-0.725484	0.468155	0.999959	ENSG00000119285	HEATR1	55127	HEAT repeat containing 1	1q43	9061
ENSG00000226498	42.0086	-0.202134	0.254932	-0.792896	0.427838	0.999959	ENSG00000226498	RPSAP21	729079	ribosomal protein SA pseudogene 21	1q43	885
ENSG00000237991	233.563	-0.110356	0.278311	-0.396521	0.691721	0.999959	ENSG00000237991	RPL35P1	440737	ribosomal protein L35 pseudogene 1	1q43	370
ENSG00000117758	722.72	0.0910467	0.127205	0.715747	0.474148	0.999959	ENSG00000117758	STX12	23673	syntaxin 12	1p35.3	3801
ENSG00000223062	1.46893	-0.220386	0.873639	-0.252263	0.800838	0.999959	ENSG00000223062	RNU6-1245P	106480109	RNA, U6 small nuclear 1245, pseudogene	1p35.3	106
ENSG00000117751	502.182	-0.164836	0.107553	-1.5326	0.125374	0.999959	ENSG00000117751	PPP1R8	5511	protein phosphatase 1 regulatory subunit 8	1p35.3	2815
ENSG00000252947	3.03816	-0.421332	0.621566	-0.677856	0.497863	0.999959	ENSG00000252947	SCARNA1	677774	small Cajal body-specific RNA 1	1p35.3	166
ENSG00000130775	3416.52	0.185057	0.236332	0.78304	0.433603	0.999959	ENSG00000130775	THEMIS2	9473	thymocyte selection associated family member 2	1p35.3	4621
ENSG00000117748	668.619	-0.094152	0.148921	-0.632227	0.527238	0.999959	ENSG00000117748	RPA2	6118	replication protein A2	1p35.3	1981
ENSG00000207005	2559.43	-0.101723	0.236356	-0.430381	0.666919	0.999959	ENSG00000207005	RNU1-2	26870	RNA, U1 small nuclear 2	1p36.13	164
ENSG00000159363	31.6463	-0.15383	0.334181	-0.460319	0.645287	0.999959	ENSG00000159363	ATP13A2	23400	ATPase cation transporting 13A2	1p36.13	5253
ENSG00000117118	632.254	0.0634562	0.13489	0.47043	0.638048	0.999959	ENSG00000117118	SDHB	6390	succinate dehydrogenase complex iron sulfur subunit B	1p36.13	2324
ENSG00000117115	897.894	0.102618	0.347493	0.295308	0.767758	0.999959	ENSG00000117115	PADI2	11240	peptidyl arginine deiminase 2	1p36.13	6000
ENSG00000142623	0.354627	-0.475906	1.47246	-0.323205	0.74654	0.999959	ENSG00000142623	PADI1	29943	peptidyl arginine deiminase 1	1p36.13	4903
ENSG00000142619	0.0768452	0.0754383	5.20051	0.0145059	0.988426	0.999959	ENSG00000142619	PADI3	51702	peptidyl arginine deiminase 3	1p36.13	3189
ENSG00000222399	0.0884325	0.143561	4.42607	0.0324353	0.974125	0.999959	ENSG00000222399	RNU6-791P	106479916	RNA, U6 small nuclear 791, pseudogene	1q41	104
ENSG00000143512	1.21704	-1.03892	1.02622	-1.01237	0.311362	0.999959	ENSG00000143512	HHIPL2	79802	HHIP like 2	1q41	3290
ENSG00000143498	88.81	-0.217165	0.161729	-1.34277	0.179345	0.999959	ENSG00000143498	TAF1A	9015	TATA-box binding protein associated factor, RNA polymerase I subunit A	1q41	2891
ENSG00000225265	5.08455	0.146868	0.464074	0.316475	0.751642	0.999959	ENSG00000225265	TAF1A-AS1	100506161	TAF1A antisense RNA 1	1q41	2261
ENSG00000154305	1644.92	0.104336	0.102594	1.01698	0.309163	0.999959	ENSG00000154305	MIA3	375056	MIA SH3 domain ER export factor 3	1q41	10155
ENSG00000186063	1828.71	-0.0119623	0.203565	-0.058764	0.95314	0.999959	ENSG00000186063	AIDA	64853	axin interactor, dorsalization associated	1q41	4232
ENSG00000162819	1924.9	0.128767	0.128478	1.00225	0.316224	0.999959	ENSG00000162819	BROX	148362	BRO1 domain and CAAX motif containing	1q41	4980
ENSG00000234523	0.827528	-0.00282174	0.974129	-0.00289668	0.997689	0.999959	ENSG00000234523	NDUFB1P2	100380272	NADH:ubiquinone oxidoreductase subunit B1 pseudogene 2	1q41	176
ENSG00000287338	3.63587	1.00694	0.695565	1.44765	0.147714	0.999959	ENSG00000287338	LOC107985323	107985323	uncharacterized LOC107985323	1q41	5233
ENSG00000187554	630.698	0.584815	0.381866	1.53147	0.125654	0.999959	ENSG00000187554	TLR5	7100	toll like receptor 5	1q41	7733
ENSG00000164010	324.086	0.379215	0.241557	1.56988	0.116444	0.999959	ENSG00000164010	ERMAP	114625	erythroblast membrane associated protein (Scianna blood group)	1p34.2	5720
ENSG00000164011	62.953	-0.106719	0.153147	-0.696842	0.485901	0.999959	ENSG00000164011	ZNF691	51058	zinc finger protein 691	1p34.2	2036
ENSG00000284138	1.33801	1.52327	0.778243	1.95732	0.0503103	0.999959	ENSG00000284138	ATP6V0CP4	112436690	ATPase H+ transporting V0 subunit c pseudogene 4	1p34.2	440
ENSG00000154309	144.885	0.00292595	0.150287	0.0194691	0.984467	0.999959	ENSG00000154309	DISP1	84976	dispatched RND transporter family member 1	1q41	13030
ENSG00000229570	0.964862	-0.393459	1.00449	-0.391699	0.695281	0.999959	ENSG00000229570	GAPDHP58	391077	glyceraldehyde 3 phosphate dehydrogenase pseudogene 58	1p12	1006
ENSG00000260941	6.89419	-0.735642	0.552276	-1.33202	0.182854	0.999959	ENSG00000260941	LINC00622	644242	long intergenic non-protein coding RNA 622	1p12	1570
ENSG00000143067	90.3192	-0.142865	0.244367	-0.584631	0.558796	0.999959	ENSG00000143067	ZNF697	90874	zinc finger protein 697	1p12	5579
ENSG00000134193	0.626493	1.69535	1.05604	1.60539	0.108409	0.999959	ENSG00000134193	REG4	83998	regenerating family member 4	1p12	3414
ENSG00000226446	1.48211	0.694327	0.852486	0.814473	0.415374	0.999959	ENSG00000226446	NOTCH2P1	100420260	notch 2 pseudogene 1	1p12	624
ENSG00000092621	24.4506	0.421845	0.327858	1.28667	0.198209	0.999959	ENSG00000092621	PHGDH	26227	phosphoglycerate dehydrogenase	1p12	9187
ENSG00000027644	0.0853155	-0.083737	5.09182	-0.0164454	0.986879	0.999959	ENSG00000027644	INSRR	3645	insulin receptor related receptor	1q23.1	5200
ENSG00000241992	0.40899	-0.814749	1.65691	-0.491727	0.622912	0.999959	ENSG00000241992	RN7SL831P	106481862	RNA, 7SL, cytoplasmic 831, pseudogene	1p21.3	319
ENSG00000137970	5666.39	-0.065075	0.170293	-0.382135	0.702361	0.999959	ENSG00000137970	RPL7P9	653702	ribosomal protein L7 pseudogene 9	1p21.3	747
ENSG00000130764	176.971	0.0172379	0.156276	0.110304	0.912168	0.999959	ENSG00000130764	LRRC47	57470	leucine rich repeat containing 47	1p36.32	4509
ENSG00000266075	0.491754	-1.62553	1.55474	-1.04554	0.295776	0.999959	ENSG00000266075	RN7SL574P	106481079	RNA, 7SL, cytoplasmic 574, pseudogene	1p36.32	297
ENSG00000284770	40.5131	-0.410364	0.240313	-1.70762	0.0877064	0.999959	ENSG00000284770	TBCE	6905	tubulin folding cofactor E	1q42.3	12444
ENSG00000198837	470.29	0.0828506	0.155094	0.534197	0.593205	0.999959	ENSG00000198837	DENND4B	9909	DENN domain containing 4B	1q21.3	7606
ENSG00000160741	86.041	0.247142	0.164502	1.50237	0.133002	0.999959	ENSG00000160741	CRTC2	200186	CREB regulated transcription coactivator 2	1q21.3	3602
ENSG00000143578	43.3101	-0.269472	0.194901	-1.38261	0.166784	0.999959	ENSG00000143578	CREB3L4	148327	cAMP responsive element binding protein 3 like 4	1q21.3	2902
ENSG00000143543	440.443	-0.0150536	0.126726	-0.118789	0.905443	0.999959	ENSG00000143543	JTB	10899	jumping translocation breakpoint	1q21.3	1482
ENSG00000143545	8.92197	0.464115	0.468881	0.989836	0.322254	0.999959	ENSG00000143545	RAB13	5872	RAB13, member RAS oncogene family	1q21.3	2751
ENSG00000177954	8854.44	-0.349327	0.193998	-1.80067	0.071755	0.999959	ENSG00000177954	RPS27	6232	ribosomal protein S27	1q21.3	1028
ENSG00000231416	6.10988	0.134391	0.417235	0.322099	0.747378	0.999959	ENSG00000231416	RPL34P5	100270995	ribosomal protein L34 pseudogene 5	1q21.3	329
ENSG00000162642	295.463	-0.153397	0.0942352	-1.62781	0.103565	0.999959	ENSG00000162642	C1orf52	148423	chromosome 1 open reading frame 52	1p22.3	3420
ENSG00000142867	503.892	0.224229	0.147608	1.51908	0.128742	0.999959	ENSG00000142867	BCL10	8915	BCL10 immune signaling adaptor	1p22.3	4346
ENSG00000117394	612.499	0.448133	0.300913	1.48924	0.136423	0.999959	ENSG00000117394	SLC2A1	6513	solute carrier family 2 member 1	1p34.2	6614
ENSG00000116198	190.563	0.171294	0.14616	1.17196	0.241215	0.999959	ENSG00000116198	CEP104	9731	centrosomal protein 104	1p36.32	11885
ENSG00000169598	78.0349	-0.128549	0.138323	-0.929341	0.352712	0.999959	ENSG00000169598	DFFB	1677	DNA fragmentation factor subunit beta	1p36.32	3870
ENSG00000162836	102.567	0.152983	0.190192	0.804359	0.42119	0.999959	ENSG00000162836	ACP6	51205	acid phosphatase 6, lysophosphatidic	1q21.2	11993
ENSG00000244568	0.126337	-0.35146	3.72433	-0.0943686	0.924816	0.999959	ENSG00000244568	RN7SL654P	106479461	RNA, 7SL, cytoplasmic 654, pseudogene	1q25.3	292
ENSG00000271387	0.346472	-0.269634	2.10652	-0.128	0.898149	0.999959	ENSG00000271387	C1orf21-DT	118827814	C1orf21 divergent transcript	1q25.3	952
ENSG00000116667	183.962	-0.304153	0.373921	-0.813413	0.415981	0.999959	ENSG00000116667	C1orf21	81563	chromosome 1 open reading frame 21	1q25.3	11594
ENSG00000232036	4.25362	0.0612517	0.578491	0.105882	0.915676	0.999959	ENSG00000232036	LOC100129573	100129573	tRNA methyltransferase 2 homolog B (S. cerevisiae) pseudogene	1q25.3	1325
ENSG00000125945	184.099	0.0467598	0.0885416	0.528111	0.597422	0.999959	ENSG00000125945	ZNF436	80818	zinc finger protein 436	1p36.12	4786
ENSG00000204219	60.8803	-0.134036	0.289404	-0.463144	0.643261	0.999959	ENSG00000204219	TCEA3	6920	transcription elongation factor A3	1p36.12	3675
ENSG00000162885	234.443	0.116962	0.206791	0.565604	0.571663	0.999959	ENSG00000162885	B3GALNT2	148789	beta-1,3-N-acetylgalactosaminyltransferase 2	1q42.3	10279
ENSG00000173110	1446.62	0.183933	0.273659	0.672126	0.501504	0.999959	ENSG00000173110	HSPA6	3310	heat shock protein family A (Hsp70) member 6	1q23.3	2355
ENSG00000224203	0.915745	-0.407301	1.10558	-0.368404	0.712572	0.999959	ENSG00000224203	RPS23P10	100419471	ribosomal protein S23 pseudogene 10	1q23.3	486
ENSG00000231586	1.40649	-0.807375	0.89066	-0.906491	0.364676	0.999959	ENSG00000231586	RPS23P9	100419472	ribosomal protein S23 pseudogene 9	1q23.3	438
ENSG00000162747	44080.4	-0.135974	0.303386	-0.448187	0.654018	0.999959	ENSG00000162747	FCGR3B	2215	Fc gamma receptor IIIb	1q23.3	2787
ENSG00000213075	3.52152	-1.5741	0.686921	-2.29153	0.0219327	0.999959	ENSG00000213075	RPL31P11	641311	ribosomal protein L31 pseudogene 11	1q23.3	1558
ENSG00000143226	7888.61	0.265428	0.264804	1.00236	0.316171	0.999959	ENSG00000143226	FCGR2A	2212	Fc gamma receptor IIa	1q23.3	5422
ENSG00000177272	186.68	-0.0569948	0.189127	-0.301357	0.763142	0.999959	ENSG00000177272	KCNA3	3738	potassium voltage-gated channel subfamily A member 3	1p13.3	2476
ENSG00000177301	21.3699	-0.195718	0.321965	-0.607887	0.543263	0.999959	ENSG00000177301	KCNA2	3737	potassium voltage-gated channel subfamily A member 2	1p13.3	18723
ENSG00000225855	13.5999	-0.135779	0.332093	-0.408857	0.682644	0.999959	ENSG00000225855	RUSC1-AS1	284618	RUSC1 antisense RNA 1	1q22	3516
ENSG00000283701	0.182219	1.112	3.22797	0.34449	0.730478	0.999959	ENSG00000283701	MIR555	693140	microRNA 555	1q22	96
ENSG00000207134	1.014	1.49095	0.758816	1.96483	0.0494334	0.999959	ENSG00000207134	RNU6-106P	106479613	RNA, U6 small nuclear 106, pseudogene	1q22	107
ENSG00000237872	1.02407	-1.50398	1.31569	-1.14311	0.252992	0.999959	ENSG00000237872	POU5F1P4	645682	POU class 5 homeobox 1 pseudogene 4	1q22	1085
ENSG00000125459	137.477	-0.380263	0.162607	-2.33854	0.0193594	0.999959	ENSG00000125459	MSTO1	55154	misato mitochondrial distribution and morphology regulator 1	1q22	4192
ENSG00000160752	437.897	-0.0935855	0.0882055	-1.06099	0.288693	0.999959	ENSG00000160752	FDPS	2224	farnesyl diphosphate synthase	1q22	3718
ENSG00000121957	484.322	-0.00900235	0.217961	-0.0413026	0.967055	0.999959	ENSG00000121957	GPSM2	29899	G protein signaling modulator 2	1p13.3	19578
ENSG00000235089	8.34147	-0.464167	0.482087	-0.962827	0.335634	0.999959	ENSG00000235089	RPL10AP4	343301	ribosomal protein L10a pseudogene 4	1p31.1	643
ENSG00000188396	7.49422	0.255758	0.48881	0.523226	0.600817	0.999959	ENSG00000188396	DYNLT4	343521	dynein light chain Tctex-type 4	1p34.1	1355
ENSG00000207349	0.121371	0.396998	3.35459	0.118345	0.905794	0.999959	ENSG00000207349	RNVU1-17	101954269	RNA, variant U1 small nuclear 17	1q21.1	164
ENSG00000206737	3.01959	0.127905	0.527082	0.242666	0.808265	0.999959	ENSG00000206737	RNVU1-18	26863	RNA, variant U1 small nuclear 18	1q21.1	164
ENSG00000263590	215.215	0.0672291	0.221308	0.30378	0.761295	0.999959	ENSG00000263590	LINC01145	103091866	long intergenic non-protein coding RNA 1145	1q21.1	5243
ENSG00000265531	867.255	0.911305	0.429047	2.12402	0.0336684	0.999959	ENSG00000265531	FCGR1CP	100132417	Fc gamma receptor Ic, pseudogene	1q21.1	1127
ENSG00000268074	2.83506	-0.801442	0.868043	-0.923274	0.355865	0.999959	ENSG00000268074	RPL22P5	100132479	ribosomal protein L22 pseudogene 5	1q21.1	389
ENSG00000116747	2978.77	-0.0561719	0.0735388	-0.76384	0.444962	0.999959	ENSG00000116747	RO60	6738	Ro60, Y RNA binding protein	1q31.2	9070
ENSG00000118729	0.0771773	-0.147545	4.53899	-0.0325062	0.974068	0.999959	ENSG00000118729	CASQ2	845	calsequestrin 2	1p13.1	2688
ENSG00000134207	0.199231	0.744294	2.60706	0.285492	0.775267	0.999959	ENSG00000134207	SYT6	148281	synaptotagmin 6	1p13.2	5065
ENSG00000163467	0.480367	0.612263	1.33677	0.458015	0.646941	0.999959	ENSG00000163467	TSACC	128229	TSSK6 activating cochaperone	1q22	1115
ENSG00000243710	2.09253	-0.358389	0.752282	-0.476403	0.633788	0.999959	ENSG00000243710	CFAP57	149465	cilia and flagella associated protein 57	1p34.2	5583
ENSG00000117395	151.686	-0.176137	0.145269	-1.21249	0.225325	0.999959	ENSG00000117395	EBNA1BP2	10969	EBNA1 binding protein 2	1p34.2	3561
ENSG00000120942	124.005	0.0444236	0.190244	0.233509	0.815366	0.999959	ENSG00000120942	UBIAD1	29914	UbiA prenyltransferase domain containing 1	1p36.22	5090
ENSG00000116874	92.5807	-0.296855	0.170917	-1.73683	0.0824168	0.999959	ENSG00000116874	WARS2	10352	tryptophanyl tRNA synthetase 2, mitochondrial	1p12	3830
ENSG00000065600	142.471	-0.0688987	0.118681	-0.580538	0.561552	0.999959	ENSG00000065600	PACC1	55248	proton activated chloride channel 1	1q32.3	2917
ENSG00000162576	2.03628	-1.13623	0.983295	-1.15554	0.247871	0.999959	ENSG00000162576	MXRA8	54587	matrix remodeling associated 8	1p36.33	3622
ENSG00000009780	150.355	-0.143395	0.106949	-1.34078	0.179993	0.999959	ENSG00000009780	FAM76A	199870	family with sequence similarity 76 member A	1p35.3	4046
ENSG00000023572	259.966	-0.0425464	0.0988298	-0.430501	0.666831	0.999959	ENSG00000023572	GLRX2	51022	glutaredoxin 2	1q31.2	6210
ENSG00000077254	2877.91	-0.00580578	0.0980291	-0.0592251	0.952773	0.999959	ENSG00000077254	USP33	23032	ubiquitin specific peptidase 33	1p31.1	6918
ENSG00000134644	990.652	0.0617423	0.0934063	0.661008	0.508607	0.999959	ENSG00000134644	PUM1	9698	pumilio RNA binding family member 1	1p35.2	6621
ENSG00000215788	144.632	-0.261216	0.260369	-1.00325	0.31574	0.999959	ENSG00000215788	TNFRSF25	8718	TNF receptor superfamily member 25	1p36.31	4263
ENSG00000266472	244.41	-0.0902453	0.137863	-0.654601	0.512725	0.999959	ENSG00000266472	MRPS21	54460	mitochondrial ribosomal protein S21	1q21.2	1500
ENSG00000117834	14.1607	0.102671	0.607073	0.169125	0.865698	0.999959	ENSG00000117834	SLC5A9	200010	solute carrier family 5 member 9	1p33	4535
ENSG00000117625	956.372	0.118094	0.149696	0.788894	0.430174	0.999959	ENSG00000117625	RCOR3	55758	REST corepressor 3	1q32.2-q32.3	9092
ENSG00000179902	0.514966	0.814156	1.34507	0.60529	0.544986	0.999959	ENSG00000179902	CFAP276	127003	cilia and flagella associated protein 276	1p13.3	1227
ENSG00000020633	117.592	0.154908	0.267378	0.579358	0.562348	0.999959	ENSG00000020633	RUNX3	864	RUNX family transcription factor 3	1p36.11	4922
ENSG00000121766	322.43	-0.203016	0.129019	-1.57354	0.115594	0.999959	ENSG00000121766	ZCCHC17	51538	zinc finger CCHC-type containing 17	1p35.2	1921
ENSG00000143157	606.24	-0.127472	0.11189	-1.13926	0.254594	0.999959	ENSG00000143157	POGK	57645	pogo transposable element derived with KRAB domain	1q24.1	8463
ENSG00000160058	1038.23	-0.0638553	0.0929745	-0.686805	0.492206	0.999959	ENSG00000160058	BSDC1	55108	BSD domain containing 1	1p35.1	6741
ENSG00000162873	7.76099	0.339485	0.557976	0.608423	0.542907	0.999959	ENSG00000162873	KLHDC8A	55220	kelch domain containing 8A	1q32.1	3666
ENSG00000162614	216.626	0.113104	0.301048	0.375701	0.707139	0.999959	ENSG00000162614	NEXN	91624	nexilin F-actin binding protein	1p31.1	4436
ENSG00000160781	15.3046	0.127931	0.412196	0.310364	0.756284	0.999959	ENSG00000160781	PAQR6	79957	progestin and adipoQ receptor family member 6	1q22	2531
ENSG00000143344	33.8679	0.631422	0.365456	1.72776	0.0840305	0.999959	ENSG00000143344	RGL1	23179	ral guanine nucleotide dissociation stimulator like 1	1q25.3	5306
ENSG00000142748	0.140074	0.00624236	3.65568	0.00170757	0.998638	0.999959	ENSG00000142748	FCN3	8547	ficolin 3	1p36.11	2169
ENSG00000162613	2547.56	-0.125562	0.10044	-1.25012	0.211255	0.999959	ENSG00000162613	FUBP1	8880	far upstream element binding protein 1	1p31.1	7559
ENSG00000198758	0.103236	-0.190054	4.3319	-0.0438732	0.965005	0.999959	ENSG00000198758	EPS8L3	79574	EPS8 like 3	1p13.3	3477
ENSG00000049247	23.9188	-0.703609	0.870236	-0.808527	0.418787	0.999959	ENSG00000049247	UTS2	10911	urotensin 2	1p36.23	1793
ENSG00000117569	460.204	-0.191369	0.153823	-1.24408	0.213469	0.999959	ENSG00000117569	PTBP2	58155	polypyrimidine tract binding protein 2	1p21.3	14681
ENSG00000142856	192.558	-0.0848097	0.142645	-0.594552	0.552143	0.999959	ENSG00000142856	ITGB3BP	23421	integrin subunit beta 3 binding protein	1p31.3	5459
ENSG00000158022	0.201358	-0.0141108	3.57438	-0.00394776	0.99685	0.999959	ENSG00000158022	TRIM63	84676	tripartite motif containing 63	1p36.11	2576
ENSG00000116396	19.3619	0.166585	0.315277	0.528376	0.597238	0.999959	ENSG00000116396	KCNC4	3749	potassium voltage-gated channel subfamily C member 4	1p13.3	26071
ENSG00000058668	1444.79	0.0942334	0.159288	0.591592	0.554124	0.999959	ENSG00000058668	ATP2B4	493	ATPase plasma membrane Ca2+ transporting 4	1q32.1	9495
ENSG00000163875	451.955	-0.173936	0.111781	-1.55605	0.119697	0.999959	ENSG00000163875	MEAF6	64769	MYST/Esa1 associated factor 6	1p34.3	6061
ENSG00000198821	1249.19	-0.358218	0.255093	-1.40426	0.16024	0.999959	ENSG00000198821	CD247	919	CD247 molecule	1q24.2	4034
ENSG00000131238	3133.27	0.259424	0.278043	0.933036	0.350801	0.999959	ENSG00000131238	PPT1	5538	palmitoyl-protein thioesterase 1	1p34.2	3372
ENSG00000171680	7.52819	-0.639151	0.492665	-1.29733	0.194516	0.999959	ENSG00000171680	PLEKHG5	57449	pleckstrin homology and RhoGEF domain containing G5	1p36.31	6935
ENSG00000116977	1603.75	0.224183	0.164049	1.36656	0.171763	0.999959	ENSG00000116977	LGALS8	3964	galectin 8	1q43	9462
ENSG00000229372	0.714009	-0.161173	1.19465	-0.134912	0.892682	0.999959	ENSG00000229372	SZT2-AS1	100873952	SZT2 antisense RNA 1	1p34.2	699
ENSG00000242485	239.138	-0.0709656	0.127227	-0.557786	0.576991	0.999959	ENSG00000242485	MRPL20	55052	mitochondrial ribosomal protein L20	1p36.33	2767
ENSG00000215915	11.4155	-0.188935	0.459142	-0.411496	0.680709	0.999959	ENSG00000215915	ATAD3C	219293	ATPase family AAA domain containing 3C	1p36.33	3981
ENSG00000227408	69.9726	-0.286291	0.191235	-1.49707	0.134376	0.999959	ENSG00000227408	AMYP1	281	amylase alpha pseudogene 1	1p21.1	1023
ENSG00000135776	1456.85	-0.123366	0.226878	-0.543755	0.58661	0.999959	ENSG00000135776	ABCB10	23456	ATP binding cassette subfamily B member 10	1q42.13	4268
ENSG00000199672	0.860704	-0.652832	1.12996	-0.577748	0.563434	0.999959	ENSG00000199672	RNU4-21P	106481178	RNA, U4 small nuclear 21, pseudogene	1q42.13	126
ENSG00000135763	166.552	0.0602683	0.172168	0.350055	0.726298	0.999959	ENSG00000135763	URB2	9816	URB2 ribosome biogenesis homolog	1q42.13	5989
ENSG00000135801	162.445	0.0489995	0.0910966	0.537885	0.590657	0.999959	ENSG00000135801	TAF5L	27097	TATA-box binding protein associated factor 5 like	1q42.13	6402
ENSG00000169914	158.938	-0.0885625	0.137674	-0.643275	0.520046	0.999959	ENSG00000169914	OTUD3	23252	OTU deubiquitinase 3	1p36.13	6885
ENSG00000242688	0.245431	0.376388	1.7006	0.221327	0.824838	0.999959	ENSG00000242688	RN7SL304P	106479333	RNA, 7SL, cytoplasmic 304, pseudogene	1p36.13	301
ENSG00000269956	0.234789	-0.658534	2.07163	-0.317883	0.750574	0.999959	ENSG00000269956	MKNK1-AS1	100507423	MKNK1 antisense RNA 1	1p33	2530
ENSG00000079277	822.043	0.396986	0.27227	1.45806	0.144825	0.999959	ENSG00000079277	MKNK1	8569	MAPK interacting serine/threonine kinase 1	1p33	8071
ENSG00000117408	53.5841	0.094902	0.189393	0.501086	0.616311	0.999959	ENSG00000117408	IPO13	9670	importin 13	1p34.1	5072
ENSG00000132768	52.4388	-0.035813	0.178651	-0.200463	0.841118	0.999959	ENSG00000132768	DPH2	1802	diphthamide biosynthesis 2	1p34.1	2930
ENSG00000117410	1377.08	0.0363394	0.233784	0.15544	0.876475	0.999959	ENSG00000117410	ATP6V0B	533	ATPase H+ transporting V0 subunit b	1p34.1	3239
ENSG00000159214	9.10487	-0.0508686	0.380957	-0.133528	0.893776	0.999959	ENSG00000159214	CCDC24	149473	coiled-coil domain containing 24	1p34.1	3563
ENSG00000196517	42.5932	-0.150584	0.408981	-0.368194	0.712728	0.999959	ENSG00000196517	SLC6A9	6536	solute carrier family 6 member 9	1p34.1	5249
ENSG00000239560	0.360428	-1.02937	2.01811	-0.510065	0.610006	0.999959	ENSG00000239560	RN7SL479P	106479398	RNA, 7SL, cytoplasmic 479, pseudogene	1p34.1	300
ENSG00000203661	0.780889	-0.530397	1.14468	-0.463359	0.643107	0.999959	ENSG00000203661	OR2T5	401993	olfactory receptor family 2 subfamily T member 5	1q44	2525
ENSG00000271934	0.204469	2.23854	2.78983	0.802392	0.422326	0.999959	ENSG00000271934	OR2AS2P	403236	olfactory receptor family 2 subfamily AS member 2 pseudogene	1q44	342
ENSG00000172031	1.57055	0.52332	0.826888	0.632879	0.526813	0.999959	ENSG00000172031	EPHX4	253152	epoxide hydrolase 4	1p22.1	2250
ENSG00000224678	2.09697	-1.34607	0.824478	-1.63264	0.102546	0.999959	ENSG00000224678	GAPDHP46	100240711	glyceraldehyde 3 phosphate dehydrogenase pseudogene 46	1p22.1	994
ENSG00000233401	18.2504	0.575499	0.282235	2.03907	0.0414427	0.999959	ENSG00000233401	PRKAR1AP1	5574	protein kinase cAMP-dependent type I regulatory subunit alpha pseudogene 1	1p22.1	1162
ENSG00000228594	0.926033	-1.18422	1.09241	-1.08404	0.278348	0.999959	ENSG00000228594	FNDC10	643988	fibronectin type III domain containing 10	1p36.33	2124
ENSG00000189409	2.42954	-0.41157	0.873433	-0.471209	0.637491	0.999959	ENSG00000189409	MMP23B	8510	matrix metallopeptidase 23B	1p36.33	2205
ENSG00000189339	527.367	0.0683496	0.155439	0.43972	0.66014	0.999959	ENSG00000189339	SLC35E2B	728661	solute carrier family 35 member E2B	1p36.33	8462
ENSG00000215914	1.72619	-0.0710433	0.972368	-0.0730622	0.941757	0.999959	ENSG00000215914	MMP23A	8511	matrix metallopeptidase 23A (pseudogene)	1p36.33	1017
ENSG00000008128	65.9353	0.148286	0.229214	0.646932	0.517676	0.999959	ENSG00000008128	CDK11A	728642	cyclin dependent kinase 11A	1p36.33	5085
ENSG00000008130	1702.66	0.17885	0.298644	0.598875	0.549256	0.999959	ENSG00000008130	NADK	65220	NAD kinase	1p36.33	5570
ENSG00000078369	1912.39	0.115442	0.104837	1.10116	0.270826	0.999959	ENSG00000078369	GNB1	2782	G protein subunit beta 1	1p36.33	6417
ENSG00000158477	20.29	-0.00686891	0.302559	-0.0227027	0.981887	0.999959	ENSG00000158477	CD1A	909	CD1a molecule	1q23.1	1809
ENSG00000230942	0.107387	-0.27239	4.27193	-0.0637626	0.949159	0.999959	ENSG00000230942	HMGN1P5	100874429	high mobility group nucleosome binding domain 1 pseudogene 5	1q23.1	263
ENSG00000158481	119.859	-0.490137	0.249641	-1.96337	0.0496034	0.999959	ENSG00000158481	CD1C	911	CD1c molecule	1q23.1	2442
ENSG00000158485	3.62851	0.256745	0.518442	0.495224	0.620442	0.999959	ENSG00000158485	CD1B	910	CD1b molecule	1q23.1	1395
ENSG00000158488	9.83304	-0.311678	0.443171	-0.703291	0.481875	0.999959	ENSG00000158488	CD1E	913	CD1e molecule	1q23.1	2203
ENSG00000117505	1982.96	0.0301622	0.0943768	0.319593	0.749277	0.999959	ENSG00000117505	DR1	1810	down-regulator of transcription 1	1p22.1	10925
ENSG00000229635	0.256764	-0.37004	1.79002	-0.206724	0.836226	0.999959	ENSG00000229635	LOC100421273	100421273	F-box and WD repeat domain containing 11 pseudogene	1p22.1	512
ENSG00000162889	698.966	0.238467	0.202953	1.17499	0.239999	0.999959	ENSG00000162889	MAPKAPK2	9261	MAPK activated protein kinase 2	1q32.1	4232
ENSG00000224114	126.309	-0.0738511	0.223557	-0.330346	0.741138	0.999959	ENSG00000224114	RPS14P1	100271063	ribosomal protein S14 pseudogene 1	1q32.1	433
ENSG00000162892	0.204149	0.555932	2.41803	0.229911	0.818161	0.999959	ENSG00000162892	IL24	11009	interleukin 24	1q32.1	1979
ENSG00000162894	299.1	-0.0913243	0.234862	-0.388842	0.697393	0.999959	ENSG00000162894	FCMR	9214	Fc mu receptor	1q32.1	3417
ENSG00000162896	0.572175	-0.667255	1.24484	-0.536019	0.591946	0.999959	ENSG00000162896	PIGR	5284	polymeric immunoglobulin receptor	1q32.1	4372
ENSG00000182795	29.3255	0.655548	0.382821	1.71241	0.0868207	0.999959	ENSG00000182795	C1orf116	79098	chromosome 1 open reading frame 116	1q32.1	5501
ENSG00000198890	113.905	0.0255471	0.149372	0.171031	0.8642	0.999959	ENSG00000198890	PRMT6	55170	protein arginine methyltransferase 6	1p13.3	4340
ENSG00000142669	158.09	0.307083	0.231717	1.32525	0.185088	0.999959	ENSG00000142669	SH3BGRL3	83442	SH3 domain binding glutamate rich protein like 3	1p36.11	876
ENSG00000169442	2349.79	-0.286525	0.182417	-1.57072	0.116248	0.999959	ENSG00000169442	CD52	1043	CD52 molecule	1p36.11	934
ENSG00000225854	0.638204	0.0588532	1.15685	0.0508735	0.959426	0.999959	ENSG00000225854	RPL34P4	100270889	ribosomal protein L34 pseudogene 4	1p36.11	346
ENSG00000176083	8.82638	-0.759227	0.808084	-0.939539	0.347454	0.999959	ENSG00000176083	ZNF683	257101	zinc finger protein 683	1p36.11	2379
ENSG00000142910	0.209976	-0.531402	2.21233	-0.240199	0.810176	0.999959	ENSG00000142910	TINAGL1	64129	tubulointerstitial nephritis antigen like 1	1p35.2	5281
ENSG00000162517	318.409	0.0856876	0.156002	0.549271	0.582819	0.999959	ENSG00000162517	PEF1	553115	penta-EF-hand domain containing 1	1p35.2	2223
ENSG00000241745	1.5545	-1.22474	0.882239	-1.38822	0.165071	0.999959	ENSG00000241745	RN7SL788P	106481135	RNA, 7SL, cytoplasmic 788, pseudogene	1p32.3	316
ENSG00000224255	4.93451	-0.38925	0.465809	-0.835643	0.403356	0.999959	ENSG00000224255	PDCL3P6	100419023	PDCL3 pseudogene 6	1p32.3	706
ENSG00000085840	23.7197	0.146792	0.373815	0.392686	0.694551	0.999959	ENSG00000085840	ORC1	4998	origin recognition complex subunit 1	1p32.3	3121
ENSG00000203747	23694.8	-0.154149	0.28919	-0.533038	0.594007	0.999959	ENSG00000203747	FCGR3A	2214	Fc gamma receptor IIIa	1q23.3	2725
ENSG00000143751	739.841	0.172444	0.11356	1.51853	0.128881	0.999959	ENSG00000143751	SDE2	163859	SDE2 telomere maintenance homolog	1q42.12	3987
ENSG00000163041	13347.1	0.247672	0.202279	1.22441	0.220798	0.999959	ENSG00000163041	H3-3A	3020	H3.3 histone A	1q42.12	3826
ENSG00000182827	704.06	0.0277849	0.0811242	0.342498	0.731976	0.999959	ENSG00000182827	ACBD3	64746	acyl-CoA binding domain containing 3	1q42.12	3589
ENSG00000223570	0.112995	0.56985	3.37596	0.168796	0.865957	0.999959	ENSG00000223570	RPL34P7	100127995	ribosomal protein L34 pseudogene 7	1q42.12	352
ENSG00000185155	0.56043	-0.738288	1.61289	-0.457741	0.647138	0.999959	ENSG00000185155	MIXL1	83881	Mix paired-like homeobox	1q42.12	2035
ENSG00000143753	744.734	0.16585	0.166503	0.996079	0.319212	0.999959	ENSG00000143753	DEGS1	8560	delta 4-desaturase, sphingolipid 1	1q42.11	2446
ENSG00000237101	1.85911	-0.351245	0.82287	-0.426854	0.669486	0.999959	ENSG00000237101	LOC101927164	101927164	uncharacterized LOC101927164	1q42.11	1323
ENSG00000143748	279.573	-0.0653863	0.112687	-0.580246	0.561749	0.999959	ENSG00000143748	NVL	4931	nuclear VCP like	1q42.11	4615
ENSG00000143771	573.618	0.332267	0.204939	1.62129	0.104955	0.999959	ENSG00000143771	CNIH4	29097	cornichon family AMPA receptor auxiliary protein 4	1q42.11	5090
ENSG00000266618	7.9812	0.592857	0.398355	1.48826	0.136681	0.999959	ENSG00000266618	MIR4742	100616468	microRNA 4742	1q42.11	85
ENSG00000229991	3.53253	0.49515	0.459452	1.0777	0.281169	0.999959	ENSG00000229991	AKR1B1P1	401982	aldehyde reductase family 1 member B1 pseudogene 1	1q42.12	956
ENSG00000233384	0.137272	-0.103948	3.6743	-0.0282907	0.97743	0.999959	ENSG00000233384	CNIH3-AS2	102723817	CNIH3 antisense RNA 2	1q42.12	4135
ENSG00000183682	2.11304	0.167432	0.737131	0.22714	0.820315	0.999959	ENSG00000183682	BMP8A	353500	bone morphogenetic protein 8a	1p34.3	5636
ENSG00000237624	1.52375	0.785187	0.64518	1.21701	0.223602	0.999959	ENSG00000237624	OXCT2P1	192217	3-oxoacid CoA-transferase 2 pseudogene 1	1p34.3	1535
ENSG00000163909	0.169333	0.798707	2.9287	0.272717	0.785071	0.999959	ENSG00000163909	HEYL	26508	hes related family bHLH transcription factor with YRPW motif like	1p34.2	4077
ENSG00000116983	39.5036	-0.273516	0.416833	-0.656177	0.51171	0.999959	ENSG00000116983	HPCAL4	51440	hippocalcin like 4	1p34.2	4758
ENSG00000090621	426.385	0.0282005	0.13885	0.2031	0.839057	0.999959	ENSG00000090621	PABPC4	8761	poly(A) binding protein cytoplasmic 4	1p34.3	10274
ENSG00000229965	907.261	-0.167052	0.165661	-1.0084	0.313264	0.999959	ENSG00000229965	RPS3AP7	391168	RPS3A pseudogene 7	1q42.12	781
ENSG00000143369	1.88324	-0.170565	0.770158	-0.221467	0.824729	0.999959	ENSG00000143369	ECM1	1893	extracellular matrix protein 1	1q21.2	3360
ENSG00000228126	1.0085	0.559049	0.813687	0.687057	0.492047	0.999959	ENSG00000228126	FALEC	100874054	focally amplified long non-coding RNA in epithelial cancer	1q21.2	566
ENSG00000264553	0.422313	-0.530522	1.60331	-0.330892	0.740726	0.999959	ENSG00000264553	MIR4257	100422997	microRNA 4257	1q21.2	86
ENSG00000277452	65.5172	0.0652977	0.369797	0.176577	0.859841	0.999959	ENSG00000277452	RN7SL473P	106479396	RNA, 7SL, cytoplasmic 473, pseudogene	1q21.2	299
ENSG00000274963	77.0771	0.23645	0.340114	0.695206	0.486926	0.999959	ENSG00000274963	RN7SL600P	106481086	RNA, 7SL, cytoplasmic 600, pseudogene	1q21.2	299
ENSG00000143420	348.347	-0.0409882	0.116356	-0.352267	0.724638	0.999959	ENSG00000143420	ENSA	2029	endosulfine alpha	1q21.3	4619
ENSG00000143457	300.044	0.121923	0.152376	0.800144	0.423627	0.999959	ENSG00000143457	GOLPH3L	55204	golgi phosphoprotein 3 like	1q21.3	3334
ENSG00000143452	126.881	0.0169084	0.358953	0.0471047	0.96243	0.999959	ENSG00000143452	HORMAD1	84072	HORMA domain containing 1	1q21.3	2412
ENSG00000224690	1.52946	-0.164916	0.795074	-0.207422	0.835681	0.999959	ENSG00000224690	UBE2D3P3	100874262	ubiquitin conjugating enzyme E2 D3 pseudogene 3	1q21.3	425
ENSG00000143384	31620.3	0.134515	0.222317	0.605061	0.545139	0.999959	ENSG00000143384	MCL1	4170	MCL1 apoptosis regulator, BCL2 family member	1q21.2	6222
ENSG00000276255	9.12265	0.111579	0.349271	0.319463	0.749375	0.999959	ENSG00000276255	LINC02809	100506571	long intergenic non-protein coding RNA 2809	1q42.13	2642
ENSG00000143761	1107.22	0.20967	0.247895	0.845802	0.397663	0.999959	ENSG00000143761	ARF1	375	ADP ribosylation factor 1	1q42.13	3281
ENSG00000143793	43.3505	-0.141114	0.243692	-0.579065	0.562545	0.999959	ENSG00000143793	C1orf35	79169	chromosome 1 open reading frame 35	1q42.13	4308
ENSG00000162910	64.2929	0.086397	0.213126	0.40538	0.685198	0.999959	ENSG00000162910	MRPL55	128308	mitochondrial ribosomal protein L55	1q42.13	1886
ENSG00000198835	4.41955	-0.212609	0.536779	-0.396082	0.692044	0.999959	ENSG00000198835	GJC2	57165	gap junction protein gamma 2	1q42.13	2165
ENSG00000203684	1.18141	-0.577212	0.923762	-0.624849	0.53207	0.999959	ENSG00000203684	IBA57-DT	574432	IBA57 divergent transcript	1q42.13	641
ENSG00000181873	123.309	-0.186858	0.206601	-0.904438	0.365763	0.999959	ENSG00000181873	IBA57	200205	iron-sulfur cluster assembly factor IBA57	1q42.13	10230
ENSG00000162913	3.82926	-0.397407	0.457539	-0.868574	0.38508	0.999959	ENSG00000162913	OBSCN-AS1	574407	OBSCN antisense RNA 1	1q42.13	3862
ENSG00000154370	190.433	-0.0219665	0.124819	-0.175987	0.860304	0.999959	ENSG00000154370	TRIM11	81559	tripartite motif containing 11	1q42.13	8488
ENSG00000162931	0.720906	-1.37111	1.20265	-1.14008	0.254252	0.999959	ENSG00000162931	TRIM17	51127	tripartite motif containing 17	1q42.13	3553
ENSG00000230841	0.485885	-0.422991	1.28264	-0.329782	0.741565	0.999959	ENSG00000230841	RPL23AP15	391175	ribosomal protein L23a pseudogene 15	1q42.13	459
ENSG00000202056	0.236646	1.3781	2.00214	0.688315	0.491254	0.999959	ENSG00000202056	RNA5SP19	100873274	RNA, 5S ribosomal pseudogene 19	1q42.13	109
ENSG00000171960	132.512	-0.177721	0.161176	-1.10265	0.270178	0.999959	ENSG00000171960	PPIH	10465	peptidylprolyl isomerase H	1p34.2	5095
ENSG00000065978	10722.7	0.0452024	0.240156	0.188221	0.850703	0.999959	ENSG00000065978	YBX1	4904	Y-box binding protein 1	1p34.2	3395
ENSG00000117385	172.97	-0.180586	0.10383	-1.73925	0.0819906	0.999959	ENSG00000117385	P3H1	64175	prolyl 3-hydroxylase 1	1p34.2	6766
ENSG00000001460	17.1263	0.179809	0.250354	0.718218	0.472623	0.999959	ENSG00000001460	STPG1	90529	sperm tail PG-rich repeat containing 1	1p36.11	8511
ENSG00000001461	573.462	0.097002	0.159746	0.607227	0.543701	0.999959	ENSG00000001461	NIPAL3	57185	NIPA like domain containing 3	1p36.11	9396
ENSG00000286061	8.03639	0.0536129	0.342256	0.156646	0.875524	0.999959	ENSG00000286061	RCAN3AS	100750325	RCAN3 antisense RNA	1p36.11	762
ENSG00000117602	928.964	0.130911	0.240441	0.544464	0.586122	0.999959	ENSG00000117602	RCAN3	11123	RCAN family member 3	1p36.11	7138
ENSG00000184454	0.418822	-0.91687	1.48456	-0.617605	0.536836	0.999959	ENSG00000184454	NCMAP	400746	non-compact myelin associated protein	1p36.11	4146
ENSG00000177606	40.8156	-0.181736	0.271402	-0.669618	0.503101	0.999959	ENSG00000177606	JUN	3725	Jun proto-oncogene, AP-1 transcription factor subunit	1p32.1	3624
ENSG00000116539	3395.75	0.0850937	0.101666	0.836994	0.402596	0.999959	ENSG00000116539	ASH1L	55870	ASH1 like histone lysine methyltransferase	1q22	13783
ENSG00000162923	7868.18	0.105775	0.183091	0.577717	0.563455	0.999959	ENSG00000162923	WDR26	80232	WD repeat domain 26	1q42.11-q42.12	11146
ENSG00000084652	368.358	-0.168229	0.117765	-1.42852	0.153143	0.999959	ENSG00000084652	TXLNA	200081	taxilin alpha	1p35.2	5114
ENSG00000160051	10.5739	0.150676	0.282838	0.532728	0.594222	0.999959	ENSG00000160051	IQCC	55721	IQ motif containing C	1p35.2	2463
ENSG00000160055	79.3639	-0.00217506	0.229859	-0.00946257	0.99245	0.999959	ENSG00000160055	TMEM234	56063	transmembrane protein 234	1p35.2	3571
ENSG00000183615	0.389151	-0.409039	1.45169	-0.281767	0.778122	0.999959	ENSG00000183615	FAM167B	84734	family with sequence similarity 167 member B	1p35.2	947
ENSG00000182866	1507.11	-0.211995	0.260951	-0.812393	0.416566	0.999959	ENSG00000182866	LCK	3932	LCK proto-oncogene, Src family tyrosine kinase	1p35.2	3339
ENSG00000116478	1267.17	-0.168028	0.0812275	-2.06861	0.0385825	0.999959	ENSG00000116478	HDAC1	3065	histone deacetylase 1	1p35.2-p35.1	3966
ENSG00000175130	29.8204	0.403509	0.244988	1.64706	0.0995467	0.999959	ENSG00000175130	MARCKSL1	65108	MARCKS like 1	1p35.1	1546
ENSG00000162526	0.846218	0.918101	0.987264	0.929945	0.3524	0.999959	ENSG00000162526	TSSK3	81629	testis specific serine kinase 3	1p35.1	1849
ENSG00000168679	11.9105	-0.0460729	0.360265	-0.127886	0.898239	0.999959	ENSG00000168679	SLC16A4	9122	solute carrier family 16 member 4	1p13.3	3164
ENSG00000125462	5.01226	-0.53105	0.549551	-0.966334	0.333877	0.999959	ENSG00000125462	MIR9-1HG	10485	MIR9-1 host gene	1q22	13742
ENSG00000134248	301.936	0.195382	0.214832	0.909465	0.363105	0.999959	ENSG00000134248	LAMTOR5	10542	late endosomal/lysosomal adaptor, MAPK and MTOR activator 5	1p13.3	2388
ENSG00000198492	664.877	0.0938218	0.0816633	1.14889	0.250603	0.999959	ENSG00000198492	YTHDF2	51441	YTH N6-methyladenosine RNA binding protein 2	1p35.3	3729
ENSG00000225616	1.86733	-0.201318	0.648875	-0.310257	0.756366	0.999959	ENSG00000225616	RPL27P4	646624	ribosomal protein L27 pseudogene 4	1p35.3	331
ENSG00000253304	0.398617	-0.802294	1.36044	-0.589729	0.555372	0.999959	ENSG00000253304	TMEM200B	399474	transmembrane protein 200B	1p35.3	2606
ENSG00000116353	20.5928	-0.377333	0.286477	-1.31715	0.187789	0.999959	ENSG00000116353	MECR	51102	mitochondrial trans-2-enoyl-CoA reductase	1p35.3	4138
ENSG00000238078	2.58755	-0.785995	0.819209	-0.959457	0.337329	0.999959	ENSG00000238078	LINC01352	101929730	long intergenic non-protein coding RNA 1352	1q41	962
ENSG00000257551	0.402989	-1.00586	1.65979	-0.606018	0.544503	0.999959	ENSG00000257551	HLX-AS1	100873924	HLX antisense RNA 1	1q41	563
ENSG00000136630	93.5077	0.234271	0.331034	0.707696	0.479134	0.999959	ENSG00000136630	HLX	3142	H2.0 like homeobox	1q41	5629
ENSG00000116141	1.42381	0.738229	0.912504	0.809015	0.418507	0.999959	ENSG00000116141	MARK1	4139	microtubule affinity regulating kinase 1	1q41	15255
ENSG00000243872	0.561627	0.342742	1.17576	0.291506	0.770664	0.999959	ENSG00000243872	RN7SL464P	106481049	RNA, 7SL, cytoplasmic 464, pseudogene	1q41	297
ENSG00000233012	8.85398	-0.445212	0.336069	-1.32477	0.185249	0.999959	ENSG00000233012	HDAC1P2	100419489	histone deacetylase 1 pseudogene 2	1q41	2006
ENSG00000162817	30.7736	-0.592518	0.280476	-2.11254	0.0346399	0.999959	ENSG00000162817	C1orf115	79762	chromosome 1 open reading frame 115	1q41	2891
ENSG00000117593	213.415	0.0341512	0.103815	0.328963	0.742184	0.999959	ENSG00000117593	DARS2	55157	aspartyl-tRNA synthetase 2, mitochondrial	1q25.1	7353
ENSG00000135870	3181.18	0.138309	0.171891	0.804632	0.421032	0.999959	ENSG00000135870	RC3H1	149041	ring finger and CCCH-type domains 1	1q25.1	11698
ENSG00000225713	0.513003	-1.90214	1.48277	-1.28283	0.199552	0.999959	ENSG00000225713	RPL30P1	100270975	ribosomal protein L30 pseudogene 1	1q25.1	339
ENSG00000197852	864.598	0.127901	0.30044	0.425711	0.670319	0.999959	ENSG00000197852	INKA2	55924	inka box actin regulator 2	1p13.2	6393
ENSG00000227811	41.5249	0.0356467	0.312061	0.11423	0.909055	0.999959	ENSG00000227811	INKA2-AS1	100506343	INKA2 antisense RNA 1	1p13.2	2414
ENSG00000284830	3.54958	0.280498	0.664959	0.421827	0.673151	0.999959	ENSG00000284830	LOC101928718	101928718	uncharacterized LOC101928718	1p13.2	4326
ENSG00000231437	2.41607	0.325261	0.716471	0.453977	0.649846	0.999959	ENSG00000231437	LINC01750	643355	long intergenic non-protein coding RNA 1750	1p13.2	3590
ENSG00000171385	24.2913	0.36048	0.444569	0.810853	0.41745	0.999959	ENSG00000171385	KCND3	3752	potassium voltage-gated channel subfamily D member 3	1p13.2	8027
ENSG00000276600	1.33394	2.04024	0.634922	3.21337	0.00131186	0.999959	ENSG00000276600	RAB7B	338382	RAB7B, member RAS oncogene family	1q32.1	3686
ENSG00000158769	292.94	0.204989	0.216164	0.948305	0.342974	0.999959	ENSG00000158769	F11R	50848	F11 receptor	1q23.3	5061
ENSG00000215845	153.817	-0.145095	0.176655	-0.821345	0.41145	0.999959	ENSG00000215845	TSTD1	100131187	thiosulfate sulfurtransferase like domain containing 1	1q23.3	1197
ENSG00000158773	1530.16	-0.0547487	0.168579	-0.324766	0.745358	0.999959	ENSG00000158773	USF1	7391	upstream transcription factor 1	1q23.3	2336
ENSG00000186517	6294.62	-0.00379417	0.146757	-0.0258535	0.979374	0.999959	ENSG00000186517	ARHGAP30	257106	Rho GTPase activating protein 30	1q23.3	5064
ENSG00000143217	0.503752	-0.344095	1.51672	-0.226868	0.820526	0.999959	ENSG00000143217	NECTIN4	81607	nectin cell adhesion molecule 4	1q23.3	3458
ENSG00000162755	1.15691	-0.0984871	0.85262	-0.115511	0.90804	0.999959	ENSG00000162755	KLHDC9	126823	kelch domain containing 9	1q23.3	1720
ENSG00000143256	72.1229	0.0339971	0.144649	0.235031	0.814184	0.999959	ENSG00000143256	PFDN2	5202	prefoldin subunit 2	1q23.3	621
ENSG00000158793	259.166	-0.0541257	0.145185	-0.372806	0.709293	0.999959	ENSG00000158793	NIT1	4817	nitrilase 1	1q23.3	3794
ENSG00000158796	96.3897	0.0614954	0.200917	0.306073	0.759549	0.999959	ENSG00000158796	DEDD	9191	death effector domain containing	1q23.3	2821
ENSG00000196188	84.8774	0.458915	0.431804	1.06278	0.28788	0.999959	ENSG00000196188	CTSE	1510	cathepsin E	1q32.1	3562
ENSG00000163050	8.66709	-0.0759074	0.407456	-0.186296	0.852213	0.999959	ENSG00000163050	COQ8A	56997	coenzyme Q8A	1q42.13	4736
ENSG00000174574	1632.71	0.0536024	0.120337	0.445436	0.656004	0.999959	ENSG00000174574	AKIRIN1	79647	akirin 1	1p34.3	2688
ENSG00000168653	301.219	0.00817806	0.158362	0.0516417	0.958814	0.999959	ENSG00000168653	NDUFS5	4725	NADH:ubiquinone oxidoreductase subunit S5	1p34.3	548
ENSG00000121931	464.085	-0.0409161	0.128108	-0.319387	0.749433	0.999959	ENSG00000121931	LRIF1	55791	ligand dependent nuclear receptor interacting factor 1	1p13.3	3502
ENSG00000162777	1397.43	-0.110517	0.135109	-0.81798	0.413369	0.999959	ENSG00000162777	DENND2D	79961	DENN domain containing 2D	1p13.3-p13.2	6677
ENSG00000064886	134.492	0.0492128	0.253135	0.194413	0.845852	0.999959	ENSG00000064886	CHI3L2	1117	chitinase 3 like 2	1p13.2	3295
ENSG00000236040	0.0816536	-0.0401407	5.13697	-0.00781408	0.993765	0.999959	ENSG00000236040	CHIAP1	100420342	chitinase, acidic pseudogene 1	1p13.2	995
ENSG00000156171	757.45	-0.0354336	0.0946243	-0.374466	0.708058	0.999959	ENSG00000156171	DRAM2	128338	DNA damage regulated autophagy modulator 2	1p13.3	3295
ENSG00000238365	1.10571	0.267453	0.78454	0.340904	0.733176	0.999959	ENSG00000238365	RNU7-57P	100151652	RNA, U7 small nuclear 57 pseudogene	1q21.3	60
ENSG00000226855	199.564	-0.375286	0.230955	-1.62493	0.104178	0.999959	ENSG00000226855	RPSAP17	100270873	ribosomal protein SA pseudogene 17	1q21.3	883
ENSG00000228013	3.65875	-0.0332385	0.511624	-0.0649667	0.9482	0.999959	ENSG00000228013	IL6R-AS1	101928101	IL6R antisense RNA 1	1q21.3	1756
ENSG00000160712	5348.06	0.227684	0.193113	1.17902	0.23839	0.999959	ENSG00000160712	IL6R	3570	interleukin 6 receptor	1q21.3	6453
ENSG00000228264	4.6232	-0.0379523	0.473833	-0.0800962	0.936161	0.999959	ENSG00000228264	PSMD8P1	100422411	proteasome 26S subunit, non-ATPase, 8 pseudogene 1	1q21.3	769
ENSG00000169291	5.38333	-0.0946797	0.512916	-0.184591	0.85355	0.999959	ENSG00000169291	SHE	126669	Src homology 2 domain containing E	1q21.3	8740
ENSG00000227066	0.944145	-0.035214	1.07856	-0.032649	0.973954	0.999959	ENSG00000227066	LOC117779438	117779438	uncharacterized LOC117779438	1p36.12	2930
ENSG00000187980	3.16898	1.13083	0.505304	2.23792	0.025226	0.999959	ENSG00000187980	PLA2G2C	391013	phospholipase A2 group IIC	1p36.12	3855
ENSG00000162543	63.1004	0.615943	0.377819	1.63026	0.103046	0.999959	ENSG00000162543	UBXN10	127733	UBX domain protein 10	1p36.12	5562
ENSG00000143252	169.249	-0.0490987	0.16528	-0.297064	0.766418	0.999959	ENSG00000143252	SDHC	6391	succinate dehydrogenase complex subunit C	1q23.3	1902
ENSG00000143437	703.689	0.126345	0.123862	1.02005	0.307706	0.999959	ENSG00000143437	ARNT	405	aryl hydrocarbon receptor nuclear translocator	1q21.3	6448
ENSG00000200175	0.380551	-0.646801	1.44991	-0.446097	0.655527	0.999959	ENSG00000200175	RNU6-1309P	106480410	RNA, U6 small nuclear 1309, pseudogene	1q21.3	108
ENSG00000224800	28.0433	-0.0630702	0.253258	-0.249035	0.803334	0.999959	ENSG00000224800	RPS27AP6	100271144	RPS27A pseudogene 6	1q21.3	448
ENSG00000143799	1062.51	-0.0610053	0.139443	-0.437492	0.661754	0.999959	ENSG00000143799	PARP1	142	poly(ADP-ribose) polymerase 1	1q42.12	18399
ENSG00000158864	693.617	-0.0547316	0.0993638	-0.55082	0.581757	0.999959	ENSG00000158864	NDUFS2	4720	NADH:ubiquinone oxidoreductase core subunit S2	1q23.3	8898
ENSG00000215846	0.0961418	-0.305088	4.99977	-0.0610204	0.951343	0.999959	ENSG00000215846	MPTX1	649458	mucosal pentraxin 1 (pseudogene)	1q23.2	609
ENSG00000248642	0.614713	-1.87434	1.47043	-1.27469	0.202418	0.999959	ENSG00000248642	OR10J2P	391117	olfactory receptor family 10 subfamily J member 2 pseudogene	1q23.2	961
ENSG00000117450	804.853	-0.229869	0.151299	-1.5193	0.128687	0.999959	ENSG00000117450	PRDX1	5052	peroxiredoxin 1	1p34.1	1682
ENSG00000132780	531.568	0.0654338	0.106976	0.61167	0.540756	0.999959	ENSG00000132780	NASP	4678	nuclear autoantigenic sperm protein	1p34.1	8304
ENSG00000159588	59.5729	-0.057817	0.284545	-0.203191	0.838986	0.999959	ENSG00000159588	CCDC17	149483	coiled-coil domain containing 17	1p34.1	3323
ENSG00000159592	1806.92	0.075624	0.107067	0.706323	0.479988	0.999959	ENSG00000159592	GPBP1L1	60313	GC-rich promoter binding protein 1 like 1	1p34.1	7433
ENSG00000234329	66.9228	0.084351	0.251536	0.335343	0.737366	0.999959	ENSG00000234329	RPL7AP16	100270896	ribosomal protein L7a pseudogene 16	1p34.1	788
ENSG00000159596	159.662	-0.0366217	0.100578	-0.364114	0.715773	0.999959	ENSG00000159596	TMEM69	51249	transmembrane protein 69	1p34.1	1465
ENSG00000143570	8.19961	0.269332	0.327156	0.823252	0.410364	0.999959	ENSG00000143570	SLC39A1	27173	solute carrier family 39 member 1	1q21.3	3388
ENSG00000203710	10445.4	0.514939	0.347835	1.48041	0.138764	0.999959	ENSG00000203710	CR1	1378	complement C3b/C4b receptor 1 (Knops blood group)	1q32.2	12583
ENSG00000143774	3870.42	0.0299312	0.509462	0.0587507	0.953151	0.999959	ENSG00000143774	GUK1	2987	guanylate kinase 1	1q42.13	4725
ENSG00000142864	2536.17	-0.0906742	0.0830524	-1.09177	0.274934	0.999959	ENSG00000142864	SERBP1	26135	SERPINE1 mRNA binding protein 1	1p31.3	7676
ENSG00000143390	644.583	-0.14474	0.125132	-1.1567	0.247393	0.999959	ENSG00000143390	RFX5	5993	regulatory factor X5	1q21.3	4555
ENSG00000198160	3059.13	0.0641873	0.134426	0.477493	0.633011	0.999959	ENSG00000198160	MIER1	57708	MIER1 transcriptional regulator	1p31.3	8273
ENSG00000162426	0.489029	0.0371956	1.4366	0.0258914	0.979344	0.999959	ENSG00000162426	SLC45A1	50651	solute carrier family 45 member 1	1p36.23	2600
ENSG00000117245	0.204095	0.2182	2.41279	0.0904348	0.927942	0.999959	ENSG00000117245	KIF17	57576	kinesin family member 17	1p36.12	4470
ENSG00000188295	127.727	-0.0615414	0.131195	-0.469084	0.63901	0.999959	ENSG00000188295	ZNF669	79862	zinc finger protein 669	1q44	1980
ENSG00000169905	1498.14	0.274373	0.132256	2.07457	0.0380267	0.999959	ENSG00000169905	TOR1AIP2	163590	torsin 1A interacting protein 2	1q25.2	18876
ENSG00000116750	555.756	-0.0301877	0.0910659	-0.331493	0.740272	0.999959	ENSG00000116750	UCHL5	51377	ubiquitin C-terminal hydrolase L5	1q31.2	6661
ENSG00000235169	23.5593	-2.20989	1.00875	-2.19072	0.0284717	0.999959	ENSG00000235169	SMIM1	388588	small integral membrane protein 1 (Vel blood group)	1p36.32	993
ENSG00000116514	382.321	0.184089	0.222482	0.827437	0.40799	0.999959	ENSG00000116514	RNF19B	127544	ring finger protein 19B	1p35.1	2734
ENSG00000162419	286.37	0.0323281	0.0741106	0.436215	0.662681	0.999959	ENSG00000162419	GMEB1	10691	glucocorticoid modulatory element binding protein 1	1p35.3	6413
ENSG00000154222	208.606	0.0786952	0.12692	0.62004	0.535231	0.999959	ENSG00000154222	CC2D1B	200014	coiled-coil and C2 domain containing 1B	1p32.3	7507
ENSG00000173406	4.79352	0.373292	0.517332	0.721572	0.470558	0.999959	ENSG00000173406	DAB1	1600	DAB adaptor protein 1	1p32.2-p32.1	7551
ENSG00000197147	523.963	0.0120372	0.156328	0.0769998	0.938624	0.999959	ENSG00000197147	LRRC8B	23507	leucine rich repeat containing 8 VRAC subunit B	1p22.2	8267
ENSG00000189195	151.515	-0.0209637	0.16098	-0.130225	0.896388	0.999959	ENSG00000189195	BTBD8	284697	BTB domain containing 8	1p22.1	8342
ENSG00000058673	22.1208	0.145323	0.26488	0.548635	0.583256	0.999959	ENSG00000058673	ZC3H11A	9877	zinc finger CCCH-type containing 11A	1q32.1	12829
ENSG00000127074	3.89111	0.594534	0.660134	0.900627	0.367787	0.999959	ENSG00000127074	RGS13	6003	regulator of G protein signaling 13	1q31.2	5928
ENSG00000131236	5908.8	0.129394	0.184363	0.70184	0.482779	0.999959	ENSG00000131236	CAP1	10487	cyclase associated actin cytoskeleton regulatory protein 1	1p34.2	3814
ENSG00000097021	6.83576	0.117755	0.461885	0.254945	0.798766	0.999959	ENSG00000097021	ACOT7	11332	acyl-CoA thioesterase 7	1p36.31	3500
ENSG00000143337	2223.04	0.143462	0.145518	0.985871	0.324197	0.999959	ENSG00000143337	TOR1AIP1	26092	torsin 1A interacting protein 1	1q25.2	4692
ENSG00000081870	203.101	-0.0598533	0.123014	-0.486557	0.626572	0.999959	ENSG00000081870	HSPB11	51668	heat shock protein family B (small) member 11	1p32.3	3006
ENSG00000078808	206.238	-0.165525	0.181766	-0.910653	0.362478	0.999959	ENSG00000078808	SDF4	51150	stromal cell derived factor 4	1p36.33	4744
ENSG00000133216	9.26619	0.597591	0.533098	1.12098	0.262298	0.999959	ENSG00000133216	EPHB2	2048	EPH receptor B2	1p36.12	12516
ENSG00000143183	746.845	-0.0344528	0.0781791	-0.440691	0.659437	0.999959	ENSG00000143183	TMCO1	54499	transmembrane and coiled-coil domains 1	1q24.1	5326
ENSG00000248333	383.859	0.29483	0.18339	1.60766	0.107909	0.999959	ENSG00000248333	CDK11B	984	cyclin dependent kinase 11B	1p36.33	3490
ENSG00000162390	14.3608	0.358056	0.403384	0.88763	0.37474	0.999959	ENSG00000162390	ACOT11	26027	acyl-CoA thioesterase 11	1p32.3	9770
ENSG00000117448	350.848	-0.148196	0.156646	-0.94606	0.344118	0.999959	ENSG00000117448	AKR1A1	10327	aldo-keto reductase family 1 member A1	1p34.1	3121
ENSG00000162687	5.22078	0.559581	0.596126	0.938697	0.347887	0.999959	ENSG00000162687	KCNT2	343450	potassium sodium-activated channel subfamily T member 2	1q31.3	7192
ENSG00000143387	59.8914	-0.0763316	0.226387	-0.337173	0.735986	0.999959	ENSG00000143387	CTSK	1513	cathepsin K	1q21.3	8447
ENSG00000159023	49115.2	-0.048331	0.255232	-0.189361	0.84981	0.999959	ENSG00000159023	EPB41	2035	erythrocyte membrane protein band 4.1	1p35.3	19993
ENSG00000217644	0.386295	0.0640331	1.31056	0.0488593	0.961031	0.999959	ENSG00000217644	RPL18AP4	127545	ribosomal protein L18a pseudogene 4	1p35.1	526
ENSG00000142920	20.0482	0.166979	0.274942	0.607326	0.543635	0.999959	ENSG00000142920	AZIN2	113451	antizyme inhibitor 2	1p35.1	9581
ENSG00000116525	20.2061	0.244349	0.266965	0.915283	0.360043	0.999959	ENSG00000116525	TRIM62	55223	tripartite motif containing 62	1p35.1	3976
ENSG00000225934	16.7496	0.183692	0.238647	0.769722	0.441465	0.999959	ENSG00000225934	FAM133FP	100421606	family with sequence similarity 133 member A pseudogene	1q42.13	671
ENSG00000163131	36494.4	0.0632481	0.184214	0.343341	0.731342	0.999959	ENSG00000163131	CTSS	1520	cathepsin S	1q21.3	6888
ENSG00000183814	173.403	-0.0306644	0.192674	-0.159152	0.873549	0.999959	ENSG00000183814	LIN9	286826	lin-9 DREAM MuvB core complex component	1q42.12	4442
ENSG00000275774	64.2122	-0.115339	0.157716	-0.73131	0.46459	0.999959	ENSG00000275774	HNRNPCL2	440563	heterogeneous nuclear ribonucleoprotein C like 2	1p36.21	1156
ENSG00000179412	7.98654	-0.146366	0.395038	-0.370512	0.711001	0.999959	ENSG00000179412	HNRNPCL4	101060301	heterogeneous nuclear ribonucleoprotein C like 4	1p36.21	1718
ENSG00000213516	597.833	0.0874298	0.0809538	1.08	0.280144	0.999959	ENSG00000213516	RBMXL1	494115	RBMX like 1	1p22.2	5087
ENSG00000117226	1120.2	-0.0428654	0.303701	-0.141143	0.887757	0.999959	ENSG00000117226	GBP3	2635	guanylate binding protein 3	1p22.2	4284
ENSG00000117228	4000.27	0.387069	0.424846	0.911079	0.362254	0.999959	ENSG00000117228	GBP1	2633	guanylate binding protein 1	1p22.2	6103
ENSG00000162645	8643.68	0.356594	0.278554	1.28016	0.200488	0.999959	ENSG00000162645	GBP2	2634	guanylate binding protein 2	1p22.2	7223
ENSG00000213512	33.927	-0.132857	0.458843	-0.289548	0.772162	0.999959	ENSG00000213512	GBP7	388646	guanylate binding protein 7	1p22.2	2432
ENSG00000162654	1105.94	0.314537	0.341417	0.92127	0.356909	0.999959	ENSG00000162654	GBP4	115361	guanylate binding protein 4	1p22.2	6141
ENSG00000126705	6.44303	0.297475	0.401354	0.741179	0.458585	0.999959	ENSG00000126705	AHDC1	27245	AT-hook DNA binding motif containing 1	1p36.11-p35.3	8297
ENSG00000000938	4462.65	0.0678729	0.238476	0.284611	0.775943	0.999959	ENSG00000000938	FGR	2268	FGR proto-oncogene, Src family tyrosine kinase	1p35.3	3382
ENSG00000233975	5.72881	1.08868	0.806543	1.34981	0.177075	0.999959	ENSG00000233975	LINC02574	111216282	long intergenic non-protein coding RNA 2574	1p35.3	1765
ENSG00000126709	117.337	0.520258	0.640111	0.812763	0.416354	0.999959	ENSG00000126709	IFI6	2537	interferon alpha inducible protein 6	1p35.3	936
ENSG00000277058	27.4984	0.146089	0.202906	0.719984	0.471535	0.999959	ENSG00000277058	HNRNPCL3	649330	heterogeneous nuclear ribonucleoprotein C like 3	1p36.21	1897
ENSG00000238015	13.3974	0.128027	0.800782	0.159877	0.872978	0.999959	ENSG00000238015	RPL23P3	100130630	ribosomal protein L23 pseudogene 3	1p31.1	424
ENSG00000235400	80.6944	-0.209735	0.163305	-1.28432	0.199031	0.999959	ENSG00000235400	LOC652549	652549	SNW domain containing 1 pseudogene	1p31.1	1587
ENSG00000137959	2497.86	0.333277	0.752462	0.442915	0.657827	0.999959	ENSG00000137959	IFI44L	10964	interferon induced protein 44 like	1p31.1	11610
ENSG00000174151	177.888	0.182491	0.137677	1.3255	0.185006	0.999959	ENSG00000174151	CYB561D1	284613	cytochrome b561 family member D1	1p13.3	5690
ENSG00000181754	71.4348	-0.0225285	0.284275	-0.079249	0.936835	0.999959	ENSG00000181754	AMIGO1	57463	adhesion molecule with Ig like domain 1	1p13.3	5141
ENSG00000065135	3524.87	0.0702827	0.158591	0.443169	0.657643	0.999959	ENSG00000065135	GNAI3	2773	G protein subunit alpha i3	1p13.3	9044
ENSG00000134183	2.41768	-0.0638202	0.721905	-0.0884052	0.929555	0.999959	ENSG00000134183	GNAT2	2780	G protein subunit alpha transducin 2	1p13.3	1718
ENSG00000073756	686.313	0.186536	0.298858	0.624163	0.53252	0.999959	ENSG00000073756	PTGS2	5743	prostaglandin-endoperoxide synthase 2	1q31.1	5484
ENSG00000153904	3.14102	1.67556	0.7498	2.23467	0.0254389	0.999959	ENSG00000153904	DDAH1	23576	dimethylarginine dimethylaminohydrolase 1	1p22.3	4587
ENSG00000155380	289.195	0.256359	0.14891	1.72158	0.0851464	0.999959	ENSG00000155380	SLC16A1	6566	solute carrier family 16 member 1	1p13.2	6347
ENSG00000188976	111.683	-0.264127	0.213238	-1.23865	0.215475	0.999959	ENSG00000188976	NOC2L	26155	NOC2 like nucleolar associated transcriptional repressor	1p36.33	5540
ENSG00000187583	0.694353	-0.528874	1.25512	-0.421373	0.673483	0.999959	ENSG00000187583	PLEKHN1	84069	pleckstrin homology domain containing N1	1p36.33	3451
ENSG00000188290	1.88642	0.309079	0.825434	0.374444	0.708074	0.999959	ENSG00000188290	HES4	57801	hes family bHLH transcription factor 4	1p36.33	1118
ENSG00000187608	242.982	0.727339	0.755885	0.962235	0.335932	0.999959	ENSG00000187608	ISG15	9636	ISG15 ubiquitin like modifier	1p36.33	867
ENSG00000188157	8.81366	0.338468	0.619613	0.546257	0.584889	0.999959	ENSG00000188157	AGRN	375790	agrin	1p36.33	10761
ENSG00000116221	123.484	0.195184	0.162261	1.2029	0.229014	0.999959	ENSG00000116221	MRPL37	51253	mitochondrial ribosomal protein L37	1p32.3	2549
ENSG00000198711	0.375002	-0.772282	1.58606	-0.486918	0.626316	0.999959	ENSG00000198711	SSBP3-AS1	619518	SSBP3 antisense RNA 1	1p32.3	2624
ENSG00000157216	126.474	-0.0623177	0.202919	-0.307106	0.758763	0.999959	ENSG00000157216	SSBP3	23648	single stranded DNA binding protein 3	1p32.3	6954
ENSG00000117601	1.52825	-1.96412	1.05315	-1.86499	0.0621828	0.999959	ENSG00000117601	SERPINC1	462	serpin family C member 1	1q25.1	1721
ENSG00000232964	0.190923	-0.793158	3.57591	-0.221806	0.824465	0.999959	ENSG00000232964	LINC01737	101927553	long intergenic non-protein coding RNA 1737	1q42.2	403
ENSG00000235817	5.43233	-0.94117	0.488927	-1.92497	0.0542331	0.999959	ENSG00000235817	RPS24P4	729257	ribosomal protein S24 pseudogene 4	1q42.2	404
ENSG00000135775	494.107	-0.0393222	0.0984642	-0.399355	0.689632	0.999959	ENSG00000135775	COG2	22796	component of oligomeric golgi complex 2	1q42.2	10946
ENSG00000119280	76.0249	0.208413	0.297697	0.700086	0.483874	0.999959	ENSG00000119280	C1orf198	84886	chromosome 1 open reading frame 198	1q42.2	5161
ENSG00000137965	1535.4	0.252784	0.630255	0.401082	0.68836	0.999959	ENSG00000137965	IFI44	10561	interferon induced protein 44	1p31.1	2038
ENSG00000163239	0.212083	0.446643	2.05962	0.216857	0.82832	0.999959	ENSG00000163239	TDRD10	126668	tudor domain containing 10	1q21.3	2706
ENSG00000160714	828.063	0.00739797	0.0867858	0.085244	0.932067	0.999959	ENSG00000160714	UBE2Q1	55585	ubiquitin conjugating enzyme E2 Q1	1q21.3	4190
ENSG00000160710	7384.9	0.321356	0.258056	1.2453	0.213023	0.999959	ENSG00000160710	ADAR	103	adenosine deaminase RNA specific	1q21.3	12242
ENSG00000233647	0.658863	-0.121796	1.1111	-0.109617	0.912713	0.999959	ENSG00000233647	NENFP1	106480294	neudesin neurotrophic factor pseudogene 1	1p33	466
ENSG00000159658	1620.07	0.14668	0.0991731	1.47903	0.139132	0.999959	ENSG00000159658	EFCAB14	9813	EF-hand calcium binding domain 14	1p33	16312
ENSG00000143801	9.00492	0.548735	0.420769	1.30412	0.192191	0.999959	ENSG00000143801	PSEN2	5664	presenilin 2	1q42.13	16397
ENSG00000132185	200.592	-0.746289	0.373047	-2.00052	0.0454442	0.999959	ENSG00000132185	FCRLA	84824	Fc receptor like A	1q23.3	3275
ENSG00000162746	5.97492	-0.164934	0.411976	-0.400349	0.6889	0.999959	ENSG00000162746	FCRLB	127943	Fc receptor like B	1q23.3	2592
ENSG00000241347	0.320107	-0.252326	1.36206	-0.185253	0.853031	0.999959	ENSG00000241347	RN7SL466P	106479393	RNA, 7SL, cytoplasmic 466, pseudogene	1q23.3	295
ENSG00000081721	145.587	-0.213765	0.137747	-1.55187	0.120694	0.999959	ENSG00000081721	DUSP12	11266	dual specificity phosphatase 12	1q23.3	1762
ENSG00000082512	645.623	-0.200694	0.168395	-1.1918	0.233338	0.999959	ENSG00000082512	TRAF5	7188	TNF receptor associated factor 5	1q32.3	9022
ENSG00000236809	18.6868	-0.309677	0.273177	-1.13361	0.256957	0.999959	ENSG00000236809	SNX25P1	100419028	sorting nexin 25 pseudogene 1	1q32.3	834
ENSG00000170385	981.97	0.0943726	0.133993	0.704312	0.481238	0.999959	ENSG00000170385	SLC30A1	7779	solute carrier family 30 member 1	1q32.3	5893
ENSG00000224763	3.69802	-0.0663167	0.577539	-0.114826	0.908583	0.999959	ENSG00000224763	FDPSP8	401981	farnesyl diphosphate synthase pseudogene 8	1q32.3	1089
ENSG00000118217	2998.78	0.240617	0.196847	1.22235	0.221574	0.999959	ENSG00000118217	ATF6	22926	activating transcription factor 6	1q23.3	14263
ENSG00000117054	649.573	-0.0344627	0.0983984	-0.350236	0.726161	0.999959	ENSG00000117054	ACADM	34	acyl-CoA dehydrogenase medium chain	1p31.1	13774
ENSG00000137955	839.326	-0.193881	0.11119	-1.74369	0.0812132	0.999959	ENSG00000137955	RABGGTB	5876	Rab geranylgeranyltransferase subunit beta	1p31.1	5920
ENSG00000057468	15.1237	-0.842598	0.445931	-1.88952	0.0588217	0.999959	ENSG00000057468	MSH4	4438	mutS homolog 4	1p31.1	3270
ENSG00000213047	1050.47	0.0327843	0.103089	0.31802	0.750469	0.999959	ENSG00000213047	DENND1B	163486	DENN domain containing 1B	1q31.3	13203
ENSG00000235582	133.132	-0.044035	0.162755	-0.270561	0.786729	0.999959	ENSG00000235582	RPL24P5	100129017	RPL24 pseudogene 5	1q31.3	472
ENSG00000134376	6.6555	-0.0357443	0.47356	-0.0754799	0.939833	0.999959	ENSG00000134376	CRB1	23418	crumbs cell polarity complex component 1	1q31.3	12721
ENSG00000117400	12.4829	0.10036	0.441339	0.227398	0.820114	0.999959	ENSG00000117400	MPL	4352	MPL proto-oncogene, thrombopoietin receptor	1p34.2	3937
ENSG00000117399	9.46566	0.338596	0.618207	0.547708	0.583893	0.999959	ENSG00000117399	CDC20	991	cell division cycle 20	1p34.2	2012
ENSG00000066322	362.916	0.0447438	0.114869	0.389518	0.696893	0.999959	ENSG00000066322	ELOVL1	64834	ELOVL fatty acid elongase 1	1p34.2	2506
ENSG00000159479	371.576	-0.0836997	0.0919358	-0.910415	0.362604	0.999959	ENSG00000159479	MED8	112950	mediator complex subunit 8	1p34.2	2704
ENSG00000116337	981.628	-0.0249082	0.237259	-0.104983	0.916389	0.999959	ENSG00000116337	AMPD2	271	adenosine monophosphate deaminase 2	1p13.3	9301
ENSG00000066279	571.62	0.112948	0.243749	0.46338	0.643092	0.999959	ENSG00000066279	ASPM	259266	assembly factor for spindle microtubules	1q31.3	11994
ENSG00000265201	1.36628	0.0680139	0.900382	0.0755389	0.939786	0.999959	ENSG00000265201	MIR4677	100616343	microRNA 4677	1q43	80
ENSG00000117020	1070.71	-0.269261	0.164212	-1.63971	0.101065	0.999959	ENSG00000117020	AKT3	10000	AKT serine/threonine kinase 3	1q43-q44	16643
ENSG00000198912	187.186	-0.126569	0.100518	-1.25917	0.20797	0.999959	ENSG00000198912	C1orf174	339448	chromosome 1 open reading frame 174	1p36.32	4883
ENSG00000183856	4.24093	1.11801	0.550771	2.0299	0.0423664	0.999959	ENSG00000183856	IQGAP3	128239	IQ motif containing GTPase activating protein 3	1q22	6742
ENSG00000163382	133.585	-0.185194	0.176842	-1.04723	0.294996	0.999959	ENSG00000163382	NAXE	128240	NAD(P)HX epimerase	1q22	10113
ENSG00000160818	146.17	-0.166606	0.15353	-1.08517	0.277846	0.999959	ENSG00000160818	GPATCH4	54865	G-patch domain containing 4 (gene/pseudogene)	1q22-q23.1	4623
ENSG00000132688	0.781728	1.95222	1.35291	1.44298	0.149025	0.999959	ENSG00000132688	NES	10763	nestin	1q23.1	5568
ENSG00000143320	0.62672	-1.2235	1.22523	-0.998591	0.317993	0.999959	ENSG00000143320	CRABP2	1382	cellular retinoic acid binding protein 2	1q23.1	1082
ENSG00000143319	178.122	0.0955764	0.111401	0.857951	0.39092	0.999959	ENSG00000143319	ISG20L2	81875	interferon stimulated exonuclease gene 20 like 2	1q23.1	5229
ENSG00000143303	56.3278	-0.0582864	0.208554	-0.279479	0.779877	0.999959	ENSG00000143303	METTL25B	51093	methyltransferase like 25B	1q23.1	3169
ENSG00000143314	137.73	-0.179365	0.153512	-1.16841	0.242641	0.999959	ENSG00000143314	MRPL24	79590	mitochondrial ribosomal protein L24	1q23.1	1695
ENSG00000143321	3569.21	-0.0716464	0.284562	-0.251778	0.801213	0.999959	ENSG00000143321	HDGF	3068	heparin binding growth factor	1q23.1	3674
ENSG00000143294	50.0776	0.189091	0.18206	1.03862	0.298982	0.999959	ENSG00000143294	PRCC	5546	proline rich mitotic checkpoint control factor	1q23.1	4071
ENSG00000027869	15.4453	-0.433559	0.323954	-1.33834	0.180787	0.999959	ENSG00000027869	SH2D2A	9047	SH2 domain containing 2A	1q23.1	2498
ENSG00000203356	1.21682	1.31201	0.892601	1.46987	0.141596	0.999959	ENSG00000203356	LINC01562	105378716	long intergenic non-protein coding RNA 1562	1p32.3	2366
ENSG00000123091	7507.28	-0.0511216	0.249471	-0.20492	0.837634	0.999959	ENSG00000123091	RNF11	26994	ring finger protein 11	1p32.3	3112
ENSG00000233406	389.583	-0.0379761	0.391259	-0.0970615	0.922678	0.999959	ENSG00000233406	RPS2P8	440589	ribosomal protein S2 pseudogene 8	1p32.3	870
ENSG00000085832	3377.1	0.0289282	0.105746	0.273562	0.784421	0.999959	ENSG00000085832	EPS15	2060	epidermal growth factor receptor pathway substrate 15	1p32.3	7378
ENSG00000237491	55.9733	0.151884	0.277471	0.547387	0.584113	0.999959	ENSG00000237491	LINC01409	105378580	long intergenic non-protein coding RNA 1409	1p36.33	8413
ENSG00000177757	0.117521	0.00322778	4.83048	0.00066821	0.999467	0.999959	ENSG00000177757	FAM87B	400728	family with sequence similarity 87 member B	1p36.33	1947
ENSG00000225880	6.79942	-0.223171	0.400237	-0.557598	0.577119	0.999959	ENSG00000225880	LINC00115	79854	long intergenic non-protein coding RNA 115	1p36.33	1317
ENSG00000288531	0.555907	1.00387	1.24428	0.806792	0.419786	0.999959	ENSG00000288531	LOC107984850	107984850	uncharacterized LOC107984850	1p36.33	3292
ENSG00000230368	2.78659	1.37544	0.650621	2.11405	0.0345114	0.999959	ENSG00000230368	FAM41C	284593	family with sequence similarity 41 member C	1p36.33	1971
ENSG00000234711	1.22303	1.6246	0.9427	1.72335	0.0848261	0.999959	ENSG00000234711	TUBB8P11	388579	tubulin beta 8 class VIII pseudogene 11	1p36.33	1058
ENSG00000131591	13.882	-0.196764	0.449968	-0.437284	0.661906	0.999959	ENSG00000131591	C1orf159	54991	chromosome 1 open reading frame 159	1p36.33	6322
ENSG00000205231	0.092757	-0.00744431	5.0352	-0.00147845	0.99882	0.999959	ENSG00000205231	TTLL10-AS1	100506376	TTLL10 antisense RNA 1	1p36.33	3532
ENSG00000085831	19.8815	0.379063	0.319858	1.1851	0.235979	0.999959	ENSG00000085831	TTC39A	22996	tetratricopeptide repeat domain 39A	1p32.3	9491
ENSG00000239794	3.79984	-0.228289	0.626733	-0.364253	0.715669	0.999959	ENSG00000239794	RN7SL653P	106481101	RNA, 7SL, cytoplasmic 653, pseudogene	1p22.1	293
ENSG00000156875	6.3053	0.444664	0.394805	1.12629	0.260044	0.999959	ENSG00000156875	MFSD14A	64645	major facilitator superfamily domain containing 14A	1p21.2	2945
ENSG00000156876	178.329	-0.118763	0.123483	-0.961782	0.336159	0.999959	ENSG00000156876	SASS6	163786	SAS-6 centriolar assembly protein	1p21.2	3972
ENSG00000122477	12.9431	0.425141	0.306709	1.38614	0.165705	0.999959	ENSG00000122477	LRRC39	127495	leucine rich repeat containing 39	1p21.2	1992
ENSG00000137992	355.615	-0.00856419	0.107067	-0.0799889	0.936246	0.999959	ENSG00000137992	DBT	1629	dihydrolipoamide branched chain transacylase E2	1p21.2	11616
ENSG00000271415	0.0738407	-0.040141	5.2432	-0.00765582	0.993892	0.999959	ENSG00000271415	RPL23AP90	106480690	ribosomal protein L23a pseudogene 90	1p21.2	236
ENSG00000137996	344.949	-0.105856	0.0759208	-1.3943	0.163228	0.999959	ENSG00000137996	RTCA	8634	RNA 3'-terminal phosphate cyclase	1p21.2	3028
ENSG00000207750	2.79779	-0.523547	0.651234	-0.80393	0.421437	0.999959	ENSG00000207750	MIR553	693138	microRNA 553	1p21.2	68
ENSG00000137948	0.350656	-0.394156	2.24447	-0.175612	0.860599	0.999959	ENSG00000137948	BRDT	676	bromodomain testis associated	1p22.1	4635
ENSG00000121774	655.334	0.117715	0.103676	1.13541	0.256202	0.999959	ENSG00000121774	KHDRBS1	10657	KH RNA binding domain containing, signal transduction associated 1	1p35.2	3544
ENSG00000121775	23.9592	-0.069381	0.239395	-0.289817	0.771956	0.999959	ENSG00000121775	TMEM39B	55116	transmembrane protein 39B	1p35.2	2787
ENSG00000266203	0.098977	1.19549	4.35001	0.274824	0.783451	0.999959	ENSG00000266203	MIR5585	100847018	microRNA 5585	1p35.2	59
ENSG00000025800	694.899	0.230719	0.115016	2.00598	0.0448586	0.999959	ENSG00000025800	KPNA6	23633	karyopherin subunit alpha 6	1p35.2	7457
ENSG00000160050	27.9728	-0.0827436	0.333045	-0.248446	0.80379	0.999959	ENSG00000160050	CCDC28B	79140	coiled-coil domain containing 28B	1p35.2	3873
ENSG00000064703	463.352	-0.0815664	0.112312	-0.72625	0.467686	0.999959	ENSG00000064703	DDX20	11218	DEAD-box helicase 20	1p13.2	8778
ENSG00000122406	5459.66	-0.157929	0.155739	-1.01406	0.310554	0.999959	ENSG00000122406	RPL5	6125	ribosomal protein L5	1p22.1	3687
ENSG00000154511	163.481	0.00750399	0.178647	0.0420046	0.966495	0.999959	ENSG00000154511	DIPK1A	388650	divergent protein kinase domain 1A	1p22.1	3091
ENSG00000207523	6.76741	0.204878	0.469736	0.436155	0.662724	0.999959	ENSG00000207523	SNORA66	26782	small nucleolar RNA, H/ACA box 66	1p22.1	133
ENSG00000239710	0.893659	-0.43781	0.91397	-0.47902	0.631924	0.999959	ENSG00000239710	RN7SL692P	106479476	RNA, 7SL, cytoplasmic 692, pseudogene	1p22.1	288
ENSG00000143033	774.382	-0.08851	0.0821204	-1.07781	0.281119	0.999959	ENSG00000143033	MTF2	22823	metal response element binding transcription factor 2	1p22.1	5907
ENSG00000189410	0.25182	-0.428492	2.38651	-0.179547	0.857508	0.999959	ENSG00000189410	SH2D5	400745	SH2 domain containing 5	1p36.12	4487
ENSG00000221808	0.318526	2.36426	1.80747	1.30805	0.190855	0.999959	ENSG00000221808	MIR1256	100302155	microRNA 1256	1p36.12	119
ENSG00000233072	8.6045	0.175655	0.418247	0.419979	0.674501	0.999959	ENSG00000233072	RPS15AP6	100271141	ribosomal protein S15a pseudogene 6	1p36.12	385
ENSG00000117298	1324.32	0.301371	0.26267	1.14734	0.251243	0.999959	ENSG00000117298	ECE1	1889	endothelin converting enzyme 1	1p36.12	7308
ENSG00000231105	7.20761	0.724677	0.333707	2.17159	0.0298863	0.999959	ENSG00000231105	ECE1-AS1	100506801	ECE1 antisense RNA 1	1p36.12	2579
ENSG00000143502	18.0608	0.314491	0.343776	0.914813	0.36029	0.999959	ENSG00000143502	SUSD4	55061	sushi domain containing 4	1q41	5336
ENSG00000162620	24.113	-0.628702	0.311231	-2.02005	0.0433784	0.999959	ENSG00000162620	LRRIQ3	127255	leucine rich repeats and IQ motif containing 3	1p31.1	8759
ENSG00000116783	1.03529	1.31658	0.846175	1.55592	0.119727	0.999959	ENSG00000116783	TNNI3K	51086	TNNI3 interacting kinase	1p31.1	4733
ENSG00000178965	1.93708	-0.358434	0.79167	-0.452757	0.650724	0.999959	ENSG00000178965	ERICH3	127254	glutamate rich 3	1p31.1	8827
ENSG00000116791	165.16	-0.441417	0.300076	-1.47102	0.141287	0.999959	ENSG00000116791	CRYZ	1429	crystallin zeta	1p31.1	4085
ENSG00000162623	338.3	-0.136846	0.163222	-0.838406	0.401803	0.999959	ENSG00000162623	TYW3	127253	tRNA-yW synthesizing protein 3 homolog	1p31.1	4616
ENSG00000259030	11.7376	0.122275	0.358637	0.340942	0.733147	0.999959	ENSG00000259030	FPGT-TNNI3K	100526835	FPGT-TNNI3K readthrough	1p31.1	9896
ENSG00000200624	4.12632	0.466701	0.486864	0.958586	0.337768	0.999959	ENSG00000200624	RNA5S6	100169757	RNA, 5S ribosomal 6	1q42.13	119
ENSG00000202521	15.3188	-0.325016	0.630836	-0.515215	0.606402	0.999959	ENSG00000202521	RNA5S7	100169758	RNA, 5S ribosomal 7	1q42.13	119
ENSG00000200343	26.6333	-0.555482	0.619786	-0.896247	0.370121	0.999959	ENSG00000200343	RNA5S8	100169759	RNA, 5S ribosomal 8	1q42.13	119
ENSG00000201321	21.8752	-0.956665	0.634289	-1.50825	0.131491	0.999959	ENSG00000201321	RNA5S9	100169760	RNA, 5S ribosomal 9	1q42.13	119
ENSG00000199910	0.443571	-0.729084	1.45011	-0.502777	0.615121	0.999959	ENSG00000199910	RNA5S10	100169761	RNA, 5S ribosomal 10	1q42.13	119
ENSG00000199334	0.392269	1.68254	2.11939	0.79388	0.427266	0.999959	ENSG00000199334	RNA5S11	100169762	RNA, 5S ribosomal 11	1q42.13	119
ENSG00000199270	0.282038	1.84428	2.57915	0.715075	0.474562	0.999959	ENSG00000199270	RNA5S12	100169763	RNA, 5S ribosomal 12	1q42.13	119
ENSG00000202257	0.173434	0.585659	2.4109	0.242922	0.808066	0.999959	ENSG00000202257	RNA5S16	100169767	RNA, 5S ribosomal 16	1q42.13	119
ENSG00000200370	54.3094	0.244741	0.47328	0.517115	0.605076	0.999959	ENSG00000200370	RNA5S17	100169768	RNA, 5S ribosomal 17	1q42.13	119
ENSG00000154358	267.843	0.0690134	0.336907	0.204844	0.837694	0.999959	ENSG00000154358	OBSCN	84033	obscurin, cytoskeletal calmodulin and titin-interacting RhoGEF	1q42.13	39568
ENSG00000183598	26.5511	-0.307438	0.582843	-0.527479	0.597861	0.999959	ENSG00000183598	H3C13	653604	H3 clustered histone 13	1q21.2	469
ENSG00000220323	248.828	0.0562963	0.197712	0.284739	0.775844	0.999959	ENSG00000220323	H2BC19P	337874	H2B clustered histone 19, pseudogene	1q21.2	3612
ENSG00000261716	606.106	0.278865	0.273097	1.02112	0.307198	0.999959	ENSG00000261716	H2BC20P	337873	H2B clustered histone 20, pseudogene	1q21.2	6440
ENSG00000184260	335.311	0.0220173	0.356091	0.0618305	0.950698	0.999959	ENSG00000184260	H2AC20	8338	H2A clustered histone 20	1q21.2	494
ENSG00000184270	57.1016	0.010726	0.375369	0.0285744	0.977204	0.999959	ENSG00000184270	H2AC21	317772	H2A clustered histone 21	1q21.2	497
ENSG00000178096	30.799	-0.00760837	0.242374	-0.031391	0.974958	0.999959	ENSG00000178096	BOLA1	51027	bolA family member 1	1q21.2	1461
ENSG00000159164	5.38592	0.230902	0.370063	0.623952	0.532659	0.999959	ENSG00000159164	SV2A	9900	synaptic vesicle glycoprotein 2A	1q21.2	4786
ENSG00000143368	37.5238	0.0620573	0.197445	0.314302	0.753292	0.999959	ENSG00000143368	SF3B4	10262	splicing factor 3b subunit 4	1q21.2	1704
ENSG00000150337	1401.64	0.971591	0.425681	2.28244	0.0224634	0.999959	ENSG00000150337	FCGR1A	2209	Fc gamma receptor Ia	1q21.2	2155
ENSG00000231333	38.0765	0.170576	0.258521	0.659813	0.509374	0.999959	ENSG00000231333	RPL34P6	100270998	ribosomal protein L34 pseudogene 6	1q32.1	345
ENSG00000170128	0.163923	-0.46398	2.44644	-0.189656	0.849579	0.999959	ENSG00000170128	GPR25	2848	G protein-coupled receptor 25	1q32.1	1198
ENSG00000116852	511.399	0.251636	0.210014	1.19819	0.230845	0.999959	ENSG00000116852	KIF21B	23046	kinesin family member 21B	1q32.1	12164
ENSG00000116857	65.235	0.0453278	0.259655	0.174569	0.861418	0.999959	ENSG00000116857	TMEM9	252839	transmembrane protein 9	1q32.1	3919
ENSG00000203943	2.00325	0.633382	0.621243	1.01954	0.307947	0.999959	ENSG00000203943	SAMD13	148418	sterile alpha motif domain containing 13	1p31.1	3405
ENSG00000229657	0.255653	-0.457221	1.68666	-0.271081	0.786329	0.999959	ENSG00000229657	RPL13AP11	100271276	ribosomal protein L13a pseudogene 11	1q32.1	562
ENSG00000174529	44.7107	0.0383294	0.185397	0.206742	0.836211	0.999959	ENSG00000174529	TMEM81	388730	transmembrane protein 81	1q32.1	1332
ENSG00000116984	1316.41	-0.0286436	0.105032	-0.272712	0.785074	0.999959	ENSG00000116984	MTR	4548	5-methyltetrahydrofolate-homocysteine methyltransferase	1q43	19254
ENSG00000143742	2112.22	-0.0692203	0.102456	-0.67561	0.499288	0.999959	ENSG00000143742	SRP9	6726	signal recognition particle 9	1q42.12	2220
ENSG00000196187	415.063	0.0380058	0.186999	0.203241	0.838946	0.999959	ENSG00000196187	TMEM63A	9725	transmembrane protein 63A	1q42.12	10350
ENSG00000243709	4.93275	-0.418915	0.576853	-0.726206	0.467712	0.999959	ENSG00000243709	LEFTY1	10637	left-right determination factor 1	1q42.12	1891
ENSG00000143768	1.11529	1.75053	0.791366	2.21204	0.0269638	0.999959	ENSG00000143768	LEFTY2	7044	left-right determination factor 2	1q42.12	2286
ENSG00000143819	2.32466	0.27681	0.66653	0.415301	0.677922	0.999959	ENSG00000143819	EPHX1	2052	epoxide hydrolase 1	1q42.12	2476
ENSG00000120948	1197.73	-0.0153896	0.101566	-0.151522	0.879564	0.999959	ENSG00000120948	TARDBP	23435	TAR DNA binding protein	1p36.22	6187
ENSG00000116649	21.4902	0.207293	0.32096	0.645854	0.518374	0.999959	ENSG00000116649	SRM	6723	spermidine synthase	1p36.22	1894
ENSG00000171824	516.613	-0.191598	0.0982322	-1.95046	0.0511215	0.999959	ENSG00000171824	EXOSC10	5394	exosome component 10	1p36.22	5991
ENSG00000117614	1300.94	0.00671765	0.13072	0.0513895	0.959015	0.999959	ENSG00000117614	SYF2	25949	SYF2 pre-mRNA splicing factor	1p36.11	3773
ENSG00000117616	3704	-0.0206617	0.178114	-0.116003	0.907651	0.999959	ENSG00000117616	RSRP1	57035	arginine and serine rich protein 1	1p36.11	6730
ENSG00000187010	56.9217	0.264247	0.364405	0.725145	0.468363	0.999959	ENSG00000187010	RHD	6007	Rh blood group D antigen	1p36.11	3313
ENSG00000183726	1532.48	0.115926	0.135217	0.857333	0.391261	0.999959	ENSG00000183726	TMEM50A	23585	transmembrane protein 50A	1p36.11	3010
ENSG00000204178	553.515	0.0307776	0.158596	0.194064	0.846126	0.999959	ENSG00000204178	MACO1	55219	macoilin 1	1p36.11	3979
ENSG00000198860	314.961	-0.139919	0.13799	-1.01398	0.310592	0.999959	ENSG00000198860	TSEN15	116461	tRNA splicing endonuclease subunit 15	1q25.3	10197
ENSG00000160838	0.0765199	-0.11807	5.205	-0.022684	0.981902	0.999959	ENSG00000160838	LRRC71	149499	leucine rich repeat containing 71	1q23.1	2649
ENSG00000211581	0.421519	-0.64621	1.4114	-0.457851	0.647059	0.999959	ENSG00000211581	MIR765	768220	microRNA 765	1q23.1	114
ENSG00000266160	0.182282	-0.613438	2.65745	-0.230837	0.817441	0.999959	ENSG00000266160	RN7SL612P	106479445	RNA, 7SL, cytoplasmic 612, pseudogene	1q23.1	295
ENSG00000198400	4.45551	0.598647	0.58529	1.02282	0.306392	0.999959	ENSG00000198400	NTRK1	4914	neurotrophic receptor tyrosine kinase 1	1q23.1	5205
ENSG00000180875	2.07011	-0.762271	0.838877	-0.908681	0.363519	0.999959	ENSG00000180875	GREM2	64388	gremlin 2, DAN family BMP antagonist	1q43	4176
ENSG00000228844	5.41227	0.0741971	0.421857	0.175882	0.860387	0.999959	ENSG00000228844	RPS11P2	645916	ribosomal protein S11 pseudogene 2	1q43	454
ENSG00000125944	2048.2	-0.0619147	0.098045	-0.631493	0.527718	0.999959	ENSG00000125944	HNRNPR	10236	heterogeneous nuclear ribonucleoprotein R	1p36.12	8704
ENSG00000143382	35.8337	0.245617	0.324586	0.756708	0.449225	0.999959	ENSG00000143382	ADAMTSL4	54507	ADAMTS like 4	1q21.2	6432
ENSG00000184007	5021.23	-0.10269	0.0988695	-1.03864	0.298973	0.999959	ENSG00000184007	PTP4A2	8073	protein tyrosine phosphatase 4A2	1p35.2	6708
ENSG00000176092	8.05611	-0.0238694	0.378527	-0.0630588	0.94972	0.999959	ENSG00000176092	CRYBG2	55057	crystallin beta-gamma domain containing 2	1p36.11	6895
ENSG00000137942	226.77	-0.150073	0.298086	-0.503454	0.614645	0.999959	ENSG00000137942	FNBP1L	54874	formin binding protein 1 like	1p22.1	5811
ENSG00000157077	92.6662	-0.556564	0.258527	-2.15283	0.0313324	0.999959	ENSG00000157077	ZFYVE9	9372	zinc finger FYVE-type containing 9	1p32.3	7980
ENSG00000162542	90.6623	-0.282011	0.226286	-1.24626	0.212668	0.999959	ENSG00000162542	TMCO4	255104	transmembrane and coiled-coil domains 4	1p36.13	4027
ENSG00000178922	41.7503	0.135876	0.220865	0.6152	0.538423	0.999959	ENSG00000178922	HYI	81888	hydroxypyruvate isomerase (putative)	1p34.2	2754
ENSG00000121753	1.67486	-0.275901	0.880935	-0.313191	0.754136	0.999959	ENSG00000121753	ADGRB2	576	adhesion G protein-coupled receptor B2	1p35.2	7756
ENSG00000162631	2.54306	-1.34303	0.883584	-1.51998	0.128516	0.999959	ENSG00000162631	NTNG1	22854	netrin G1	1p13.3	10496
ENSG00000163374	2327.41	-0.120347	0.173784	-0.69251	0.488617	0.999959	ENSG00000163374	YY1AP1	55249	YY1 associated protein 1	1q22	5001
ENSG00000235098	0.344797	0.894066	1.42114	0.62912	0.52927	0.999959	ENSG00000235098	ANKRD65	441869	ankyrin repeat domain 65	1p36.33	2644
ENSG00000143740	146.522	-0.163517	0.16128	-1.01387	0.310644	0.999959	ENSG00000143740	SNAP47	116841	synaptosome associated protein 47	1q42.13	10190
ENSG00000117411	5.9093	-0.453523	0.465602	-0.974057	0.330028	0.999959	ENSG00000117411	B4GALT2	8704	beta-1,4-galactosyltransferase 2	1p34.1	5472
ENSG00000162745	3.82613	-0.423181	0.690599	-0.612774	0.540026	0.999959	ENSG00000162745	OLFML2B	25903	olfactomedin like 2B	1q23.3	3430
ENSG00000187862	21.8143	-0.296966	0.374719	-0.792503	0.428068	0.999959	ENSG00000187862	TTC24	164118	tetratricopeptide repeat domain 24	1q22	3782
ENSG00000203663	3.41666	0.070755	0.653364	0.108293	0.913763	0.999959	ENSG00000203663	OR2L2	26246	olfactory receptor family 2 subfamily L member 2	1q44	4375
ENSG00000198128	3.81275	-0.604078	0.700435	-0.862432	0.38845	0.999959	ENSG00000198128	OR2L3	391192	olfactory receptor family 2 subfamily L member 3	1q44	2929
ENSG00000171180	0.451615	-1.5692	1.3509	-1.16159	0.245401	0.999959	ENSG00000171180	OR2M4	26245	olfactory receptor family 2 subfamily M member 4	1q44	5934
ENSG00000186501	83.6491	-0.0187563	0.17274	-0.108581	0.913535	0.999959	ENSG00000186501	TMEM222	84065	transmembrane protein 222	1p36.11	4476
ENSG00000185090	7.41617	-0.225162	0.340131	-0.661987	0.50798	0.999959	ENSG00000185090	MANEAL	149175	mannosidase endo-alpha like	1p34.3	2973
ENSG00000157873	459.482	-0.0394256	0.313483	-0.125767	0.899917	0.999959	ENSG00000157873	TNFRSF14	8764	TNF receptor superfamily member 14	1p36.32	6214
ENSG00000284733	0.596818	-0.792574	1.23051	-0.644104	0.519508	0.999959	ENSG00000284733	OR4F29	729759	olfactory receptor family 4 subfamily F member 29	1p36.33	939
ENSG00000177151	1.63852	1.4356	0.643995	2.22921	0.0258	0.999959	ENSG00000177151	OR2T35	403244	olfactory receptor family 2 subfamily T member 35	1q44	2957
ENSG00000180708	0.209941	-0.05093	2.85978	-0.0178091	0.985791	0.999959	ENSG00000180708	OR10K2	391107	olfactory receptor family 10 subfamily K member 2	1q23.1	3023
ENSG00000168264	1511.16	0.0443473	0.0865147	0.512598	0.608233	0.999959	ENSG00000168264	IRF2BP2	359948	interferon regulatory factor 2 binding protein 2	1q42.3	5377
ENSG00000162775	649.786	0.100223	0.0973037	1.03	0.303011	0.999959	ENSG00000162775	RBM15	64783	RNA binding motif protein 15	1p13.3	4670
ENSG00000081692	93.4187	-0.135766	0.281148	-0.482898	0.629168	0.999959	ENSG00000081692	JMJD4	65094	jumonji domain containing 4	1q42.13	4315
ENSG00000179023	2.42783	-0.172926	0.746995	-0.231495	0.81693	0.999959	ENSG00000179023	KLHDC7A	127707	kelch domain containing 7A	1p36.13	5045
ENSG00000173171	627.392	0.0691459	0.317244	0.217958	0.827462	0.999959	ENSG00000173171	MTX1	4580	metaxin 1	1q22	3282
ENSG00000143862	93.1194	0.139532	0.213754	0.652768	0.513906	0.999959	ENSG00000143862	ARL8A	127829	ADP ribosylation factor like GTPase 8A	1q32.1	1975
ENSG00000143376	940.484	0.260734	0.225822	1.1546	0.248255	0.999959	ENSG00000143376	SNX27	81609	sorting nexin 27	1q21.3	16711
ENSG00000159409	0.414302	0.581276	1.72588	0.3368	0.736268	0.999959	ENSG00000159409	CELF3	11189	CUGBP Elav-like family member 3	1q21.3	6774
ENSG00000178796	0.224479	-0.174039	3.15317	-0.0551948	0.955983	0.999959	ENSG00000178796	RIIAD1	284485	regulatory subunit of type II PKA R-subunit domain containing 1	1q21.3	2276
ENSG00000143436	115.412	-0.111434	0.176257	-0.632223	0.527241	0.999959	ENSG00000143436	MRPL9	65005	mitochondrial ribosomal protein L9	1q21.3	1740
ENSG00000143450	0.848799	0.494701	0.977114	0.506288	0.612654	0.999959	ENSG00000143450	OAZ3	51686	ornithine decarboxylase antizyme 3	1q21.3	4633
ENSG00000213171	0.221886	0.436775	2.24738	0.194349	0.845903	0.999959	ENSG00000213171	LINGO4	339398	leucine rich repeat and Ig domain containing 4	1q21.3	2644
ENSG00000143365	25.3374	-0.418802	0.346144	-1.20991	0.226314	0.999959	ENSG00000143365	RORC	6097	RAR related orphan receptor C	1q21.3	6517
ENSG00000196407	6.7363	1.62915	0.890838	1.82879	0.0674313	0.999959	ENSG00000196407	THEM5	284486	thioesterase superfamily member 5	1q21.3	1161
ENSG00000159445	183.841	-0.0159477	0.231177	-0.0689851	0.945002	0.999959	ENSG00000159445	THEM4	117145	thioesterase superfamily member 4	1q21.3	6937
ENSG00000197747	235.953	0.155969	0.171834	0.907673	0.364051	0.999959	ENSG00000197747	S100A10	6281	S100 calcium binding protein A10	1q21.3	1012
ENSG00000123473	2135.77	0.0717157	0.235579	0.304423	0.760806	0.999959	ENSG00000123473	STIL	6491	STIL centriolar assembly protein	1p33	7821
ENSG00000020129	20.3891	0.406847	0.291763	1.39445	0.163183	0.999959	ENSG00000020129	NCDN	23154	neurochondrin	1p34.3	4917
ENSG00000116819	10.9205	-0.24356	0.316193	-0.77029	0.441128	0.999959	ENSG00000116819	TFAP2E	339488	transcription factor AP-2 epsilon	1p34.3	4308
ENSG00000237763	90.8119	-0.280752	0.172628	-1.62634	0.103878	0.999959	ENSG00000237763	AMY1A	276	amylase alpha 1A	1p21.1	2035
ENSG00000174876	6.31476	-0.673696	0.406754	-1.65627	0.0976662	0.999959	ENSG00000174876	AMY1B	277	amylase alpha 1B	1p21.1	2035
ENSG00000187733	96.7197	-0.205006	0.170801	-1.20026	0.230037	0.999959	ENSG00000187733	AMY1C	278	amylase alpha 1C	1p21.1	2074
ENSG00000186603	1.24889	-1.91984	1.21042	-1.58609	0.112719	0.999959	ENSG00000186603	HPDL	84842	4-hydroxyphenylpyruvate dioxygenase like	1p34.1	1816
ENSG00000197454	3.00507	0.155368	0.861666	0.180311	0.856908	0.999959	ENSG00000197454	OR2L5	81466	olfactory receptor family 2 subfamily L member 5	1q44	2429
ENSG00000117643	93.7433	0.0624194	0.251368	0.248319	0.803887	0.999959	ENSG00000117643	MAN1C1	57134	mannosidase alpha class 1C member 1	1p36.11	9702
ENSG00000162430	18.7657	0.271264	0.284736	0.952686	0.340749	0.999959	ENSG00000162430	SELENON	57190	selenoprotein N	1p36.11	4403
ENSG00000173212	26.0258	0.263548	0.487604	0.540496	0.588855	0.999959	ENSG00000173212	MAB21L3	126868	mab-21 like 3	1p13.1	6632
ENSG00000163531	0.497692	0.0922568	1.42101	0.0649234	0.948235	0.999959	ENSG00000163531	NFASC	23114	neurofascin	1q32.1	21271
ENSG00000184144	0.224601	1.38703	2.1623	0.641462	0.521223	0.999959	ENSG00000184144	CNTN2	6900	contactin 2	1q32.1	17721
ENSG00000143028	0.0911003	0.811895	5.03959	0.161103	0.872012	0.999959	ENSG00000143028	SYPL2	284612	synaptophysin like 2	1p13.3	4042
ENSG00000154429	880.976	0.0419494	0.184716	0.227103	0.820344	0.999959	ENSG00000154429	CCSAP	126731	centriole, cilia and spindle associated protein	1q42.13	6257
ENSG00000143632	25.2205	0.547016	0.265781	2.05815	0.0395759	0.999959	ENSG00000143632	ACTA1	58	actin alpha 1, skeletal muscle	1q42.13	2381
ENSG00000187815	84.9665	-0.228844	0.12673	-1.80576	0.0709556	0.999959	ENSG00000187815	ZFP69	339559	ZFP69 zinc finger protein	1p34.2	3173
ENSG00000117010	77.9202	-0.0543524	0.304	-0.178791	0.858102	0.999959	ENSG00000117010	ZNF684	127396	zinc finger protein 684	1p34.2	3101
ENSG00000221216	0.313756	0.612832	1.68384	0.363949	0.715896	0.999959	ENSG00000221216	RNU6ATAC27P	106481167	RNA, U6atac small nuclear 27, pseudogene	1p35.3	119
ENSG00000242125	165.595	-0.280379	0.141168	-1.98614	0.0470178	0.999959	ENSG00000242125	SNHG3	8420	small nucleolar RNA host gene 3	1p35.3	4088
ENSG00000200087	2059.15	-0.156375	0.248645	-0.628907	0.52941	0.999959	ENSG00000200087	SNORA73B	26768	small nucleolar RNA, H/ACA box 73B	1p35.3	204
ENSG00000180098	214.444	-0.0527715	0.0996668	-0.529479	0.596473	0.999959	ENSG00000180098	TRNAU1AP	54952	tRNA selenocysteine 1 associated protein 1	1p35.3	4311
ENSG00000221539	7.33719	-0.0561756	0.420725	-0.133521	0.893781	0.999959	ENSG00000221539	SNORD99	692212	small nucleolar RNA, C/D box 99	1p35.3	74
ENSG00000188060	0.272439	-0.913424	1.6917	-0.539943	0.589236	0.999959	ENSG00000188060	RAB42	115273	RAB42, member RAS oncogene family	1p35.3	2301
ENSG00000229388	2.4167	0.127387	0.589089	0.216244	0.828798	0.999959	ENSG00000229388	TAF12-DT	105378616	TAF12 divergent transcript	1p35.3	978
ENSG00000274978	0.309488	-1.22054	1.92179	-0.635107	0.525359	0.999959	ENSG00000274978	RNU11	26824	RNA, U11 small nuclear	1p35.3	134
ENSG00000240038	422.407	-0.16547	0.152521	-1.0849	0.277965	0.999959	ENSG00000240038	AMY2B	280	amylase alpha 2B	1p21.1	7491
ENSG00000243480	145.291	-0.181167	0.168604	-1.07451	0.282593	0.999959	ENSG00000243480	AMY2A	279	amylase alpha 2A	1p21.1	1599
ENSG00000117266	1.51293	0.620803	0.866406	0.716527	0.473666	0.999959	ENSG00000117266	CDK18	5129	cyclin dependent kinase 18	1q32.1	6830
ENSG00000174567	0.510008	1.48626	1.39113	1.06838	0.285348	0.999959	ENSG00000174567	GOLT1A	127845	golgi transport 1A	1q32.1	1029
ENSG00000143850	2.7191	0.102875	0.508691	0.202234	0.839734	0.999959	ENSG00000143850	PLEKHA6	22874	pleckstrin homology domain containing A6	1q32.1	9656
ENSG00000219133	34.0956	0.285218	0.277691	1.0271	0.304371	0.999959	ENSG00000219133	RPL21P19	641293	ribosomal protein L21 pseudogene 19	1q32.1	483
ENSG00000280924	0.156168	-0.60521	3.64147	-0.166199	0.868	0.999959	ENSG00000280924	LINC00628	127841	long intergenic non-protein coding RNA 628	1q32.1	1289
ENSG00000200408	0.209086	-0.0559685	2.19192	-0.025534	0.979629	0.999959	ENSG00000200408	RNA5SP74	100873308	RNA, 5S ribosomal pseudogene 74	1q32.1	109
ENSG00000197056	351.706	-0.0689403	0.107568	-0.6409	0.521588	0.999959	ENSG00000197056	ZMYM1	79830	zinc finger MYM-type containing 1	1p34.3	5205
ENSG00000284640	0.107594	0.612943	4.28526	0.143035	0.886262	0.999959	ENSG00000284640	LOC105378644	105378644	uncharacterized LOC105378644	1p34.3	1886
ENSG00000240374	22.5757	-0.210058	0.499257	-0.42074	0.673945	0.999959	ENSG00000240374	RN7SL503P	106481060	RNA, 7SL, cytoplasmic 503, pseudogene	1p34.3	303
ENSG00000203910	0.131972	0.283594	4.17983	0.0678482	0.945906	0.999959	ENSG00000203910	C1orf146	388649	chromosome 1 open reading frame 146	1p22.1	1086
ENSG00000233125	0.187978	0.264481	2.22645	0.11879	0.905442	0.999959	ENSG00000233125	ACTBP12	100462767	ACTB pseudogene 12	1p22.1	418
ENSG00000174842	172.327	-0.360755	0.145739	-2.47536	0.0133104	0.999959	ENSG00000174842	GLMN	11146	glomulin, FKBP associated protein	1p22.1	2910
ENSG00000122484	504.593	-0.0902649	0.119777	-0.75361	0.451083	0.999959	ENSG00000122484	RPAP2	79871	RNA polymerase II associated protein 2	1p22.1	17048
ENSG00000242764	0.135179	0.804829	3.29887	0.243971	0.807253	0.999959	ENSG00000242764	RN7SL824P	106481146	RNA, 7SL, cytoplasmic 824, pseudogene	1p22.1	297
ENSG00000201317	0.72662	1.41949	1.16806	1.21525	0.224272	0.999959	ENSG00000201317	RNU4-59P	106481764	RNA, U4 small nuclear 59, pseudogene	1p22.1	116
ENSG00000234202	1.02565	0.304112	1.13427	0.268113	0.788612	0.999959	ENSG00000234202	H3P3	115482682	H3 histone pseudogene 3	1p22.1	156
ENSG00000203757	9.26471	-0.433639	0.49802	-0.870726	0.383904	0.999959	ENSG00000203757	OR6K3	391114	olfactory receptor family 6 subfamily K member 3	1q23.1	1875
ENSG00000180437	6.13712	0.158459	0.517626	0.306126	0.759509	0.999959	ENSG00000180437	OR6K4P	128370	olfactory receptor family 6 subfamily K member 4 pseudogene	1q23.1	955
ENSG00000180409	8.097	0.00437737	0.470051	0.00931255	0.99257	0.999959	ENSG00000180409	OR10AA1P	81487	olfactory receptor family 10 subfamily AA member 1 pseudogene	1q23.1	937
ENSG00000163563	27541.1	0.162671	0.248606	0.654331	0.512898	0.999959	ENSG00000163563	MNDA	4332	myeloid cell nuclear differentiation antigen	1q23.1	2025
ENSG00000230576	0.812291	-0.0688903	1.02017	-0.067528	0.946161	0.999959	ENSG00000230576	OR6R1P	81440	olfactory receptor family 6 subfamily R member 1 pseudogene	1q44	940
ENSG00000197591	0.169306	0.499983	5.86539	0.085243	0.932068	0.999959	ENSG00000197591	OR11L1	391189	olfactory receptor family 11 subfamily L member 1	1q44	969
ENSG00000162722	5953.56	0.201179	0.326662	0.615861	0.537986	0.999959	ENSG00000162722	TRIM58	25893	tripartite motif containing 58	1q44	5170
ENSG00000238243	363.373	0.0418462	0.350435	0.119412	0.904949	0.999959	ENSG00000238243	OR2W3	343171	olfactory receptor family 2 subfamily W member 3	1q44	945
ENSG00000177275	1.04664	1.65146	1.18947	1.3884	0.165014	0.999959	ENSG00000177275	OR2AJ1	127608	olfactory receptor family 2 subfamily AJ member 1	1q44	1873
ENSG00000279263	2.97179	-1.73756	0.897753	-1.93545	0.052935	0.999959	ENSG00000279263	OR2L8	391190	olfactory receptor family 2 subfamily L member 8	1q44	939
ENSG00000132781	10.0954	-0.0950546	0.306005	-0.310631	0.756081	0.999959	ENSG00000132781	MUTYH	4595	mutY DNA glycosylase	1p34.1	5811
ENSG00000235907	0.0735364	0.220989	5.24762	0.0421122	0.966409	0.999959	ENSG00000235907	LOC100422287	100422287	proteasome 20S subunit alpha 3 pseudogene	1p35.1	736
ENSG00000121903	60.9228	-0.056518	0.153002	-0.369394	0.711834	0.999959	ENSG00000121903	ZSCAN20	7579	zinc finger and SCAN domain containing 20	1p35.1	10444
ENSG00000187730	0.440314	1.93453	1.1829	1.63541	0.101963	0.999959	ENSG00000187730	GABRD	2563	gamma-aminobutyric acid type A receptor subunit delta	1p36.33	5525
ENSG00000116809	128.755	0.0809551	0.283687	0.285367	0.775363	0.999959	ENSG00000116809	ZBTB17	7709	zinc finger and BTB domain containing 17	1p36.13	4240
ENSG00000244414	7.48249	-0.595502	0.544995	-1.09267	0.274537	0.999959	ENSG00000244414	CFHR1	3078	complement factor H related 1	1q31.3	2223
ENSG00000177462	33.7548	-0.297966	0.500967	-0.594782	0.551989	0.999959	ENSG00000177462	OR2T8	343172	olfactory receptor family 2 subfamily T member 8	1q44	2422
ENSG00000233485	0.51633	0.854227	1.48835	0.573942	0.566007	0.999959	ENSG00000233485	FHAD1-AS1	101927417	FHAD1 antisense RNA 1	1p36.21	3105
ENSG00000142634	614.294	0.211753	0.298319	0.709819	0.477816	0.999959	ENSG00000142634	EFHD2	79180	EF-hand domain family member D2	1p36.21	2534
ENSG00000162438	1.15567	-0.578438	1.09046	-0.530451	0.595799	0.999959	ENSG00000162438	CTRC	11330	chymotrypsin C	1p36.21	3483
ENSG00000228336	0.676889	1.73319	0.983682	1.76194	0.0780796	0.999959	ENSG00000228336	OR9H1P	81439	olfactory receptor family 9 subfamily H member 1 pseudogene	1q44	4888
ENSG00000177201	6.19216	0.508181	0.563068	0.902521	0.36678	0.999959	ENSG00000177201	OR2T12	127064	olfactory receptor family 2 subfamily T member 12	1q44	5708
ENSG00000177212	12.1004	0.251357	0.516029	0.487098	0.626189	0.999959	ENSG00000177212	OR2T33	391195	olfactory receptor family 2 subfamily T member 33	1q44	4132
ENSG00000160062	2.37001	0.0177601	0.677686	0.026207	0.979092	0.999959	ENSG00000160062	ZBTB8A	653121	zinc finger and BTB domain containing 8A	1p35.1	7077
ENSG00000176261	209.649	-0.0184726	0.111524	-0.165638	0.868442	0.999959	ENSG00000176261	ZBTB8OS	339487	zinc finger and BTB domain containing 8 opposite strand	1p35.1	3531
ENSG00000242769	2.77558	-0.777116	0.731598	-1.06222	0.288138	0.999959	ENSG00000242769	RN7SL432P	106481041	RNA, 7SL, cytoplasmic 432, pseudogene	1p13.2	298
ENSG00000213281	1245.7	-0.00762823	0.0969444	-0.0786866	0.937282	0.999959	ENSG00000213281	NRAS	4893	NRAS proto-oncogene, GTPase	1p13.2	4326
ENSG00000201900	1.94457	0.49076	0.567206	0.865224	0.386916	0.999959	ENSG00000201900	RNY1P13	106480310	RNY1 pseudogene 13	1p13.2	105
ENSG00000052723	803.068	-0.0432348	0.077639	-0.55687	0.577616	0.999959	ENSG00000052723	SIKE1	80143	suppressor of IKBKE 1	1p13.2	5894
ENSG00000182783	0.8535	-0.938653	1.16751	-0.80398	0.421409	0.999959	ENSG00000182783	OR2T29	343563	olfactory receptor family 2 subfamily T member 29	1q44	2652
ENSG00000223972	68.5668	-0.0731742	0.415179	-0.176247	0.8601	0.999959	ENSG00000223972	DDX11L2	84771	DEAD/H-box helicase 11 like 2 (pseudogene)	2q14.1	1735
ENSG00000278267	0.506257	-0.437713	1.37254	-0.318909	0.749796	0.999959	ENSG00000278267	MIR6859-1	102466751	microRNA 6859-1	1p36.33	68
ENSG00000237613	0.125946	0.756279	3.31919	0.227851	0.819762	0.999959	ENSG00000237613	FAM138A	645520	family with sequence similarity 138 member A	1p36.33	1219
ENSG00000238009	20.0131	0.279802	0.29621	0.944605	0.34486	0.999959	ENSG00000238009	LOC100996442	100996442	uncharacterized LOC100996442	1p36.33	3726
ENSG00000233750	0.225453	0.195968	2.21445	0.088495	0.929483	0.999959	ENSG00000233750	CICP27	100420257	capicua transcriptional repressor pseudogene 27	1p36.33	3812
ENSG00000188558	1.16559	-0.122406	0.994581	-0.123073	0.902049	0.999959	ENSG00000188558	OR2G6	391211	olfactory receptor family 2 subfamily G member 6	1q44	6197
ENSG00000077522	1.01343	1.10648	0.870119	1.27164	0.2035	0.999959	ENSG00000077522	ACTN2	88	actinin alpha 2	1q43	17976
ENSG00000196240	1.62769	1.06825	0.612117	1.74518	0.0809537	0.999959	ENSG00000196240	OR2T2	401992	olfactory receptor family 2 subfamily T member 2	1q44	3530
ENSG00000228198	0.523008	0.596421	1.73556	0.343649	0.731111	0.999959	ENSG00000228198	OR2M3	127062	olfactory receptor family 2 subfamily M member 3	1q44	9933
ENSG00000184022	1.69073	-1.03016	0.988433	-1.04221	0.297314	0.999959	ENSG00000184022	OR2T10	127069	olfactory receptor family 2 subfamily T member 10	1q44	3522
ENSG00000197403	7.30284	0.601854	0.601561	1.00049	0.317075	0.999959	ENSG00000197403	OR6N1	128372	olfactory receptor family 6 subfamily N member 1	1q23.1	2726
ENSG00000279301	0.895054	-0.531123	1.20523	-0.440682	0.659443	0.999959	ENSG00000279301	OR2T11	127077	olfactory receptor family 2 subfamily T member 11	1q44	3770
ENSG00000198967	0.235124	1.30627	2.00945	0.650063	0.515652	0.999959	ENSG00000198967	OR10Z1	128368	olfactory receptor family 10 subfamily Z member 1	1q23.1	6323
ENSG00000163554	1128.07	0.191086	0.27805	0.687236	0.491934	0.999959	ENSG00000163554	SPTA1	6708	spectrin alpha, erythrocytic 1	1q23.1	10108
ENSG00000132485	1322.27	-0.021173	0.141383	-0.149757	0.880957	0.999959	ENSG00000132485	ZRANB2	9406	zinc finger RANBP2-type containing 2	1p31.1	4985
ENSG00000207721	18.0007	0.0579573	0.270346	0.214382	0.830249	0.999959	ENSG00000207721	MIR186	406962	microRNA 186	1p31.1	86
ENSG00000143418	1225.04	0.0363673	0.125871	0.288926	0.772638	0.999959	ENSG00000143418	CERS2	29956	ceramide synthase 2	1q21.3	4643
ENSG00000143412	4.43984	-0.162263	0.517216	-0.313723	0.753731	0.999959	ENSG00000143412	ANXA9	8416	annexin A9	1q21.3	1594
ENSG00000143363	417.535	0.184051	0.157936	1.16536	0.243875	0.999959	ENSG00000143363	PRUNE1	58497	prune exopolyphosphatase 1	1q21.3	3156
ENSG00000163141	17.4492	0.269943	0.358023	0.753981	0.45086	0.999959	ENSG00000163141	BNIPL	149428	BCL2 interacting protein like	1q21.3	3809
ENSG00000143443	3.32622	-0.325572	0.566681	-0.574524	0.565613	0.999959	ENSG00000143443	C1orf56	54964	chromosome 1 open reading frame 56	1q21.3	2320
ENSG00000197622	8342.27	0.0313783	0.177254	0.177024	0.859489	0.999959	ENSG00000197622	CDC42SE1	56882	CDC42 small effector 1	1q21.3	4184
ENSG00000213190	20.9254	0.184923	0.246713	0.749549	0.453526	0.999959	ENSG00000213190	MLLT11	10962	MLLT11 transcription factor 7 cofactor	1q21.3	2483
ENSG00000162783	337.223	-0.0938217	0.143039	-0.655917	0.511878	0.999959	ENSG00000162783	IER5	51278	immediate early response 5	1q25.3	4201
ENSG00000160785	387.835	0.364699	0.243809	1.49584	0.134696	0.999959	ENSG00000160785	SLC25A44	9673	solute carrier family 25 member 44	1q22	7293
ENSG00000091483	326.769	-0.105762	0.111932	-0.944873	0.344724	0.999959	ENSG00000091483	FH	2271	fumarate hydratase	1q43	9350
ENSG00000117009	161.283	0.086556	0.22847	0.378851	0.704799	0.999959	ENSG00000117009	KMO	8564	kynurenine 3-monooxygenase	1q43	5946
ENSG00000054277	155.766	-0.0744472	0.144649	-0.514675	0.60678	0.999959	ENSG00000054277	OPN3	23596	opsin 3	1q43	3724
ENSG00000203668	510.472	-0.0862653	0.137454	-0.627592	0.530272	0.999959	ENSG00000203668	CHML	1122	CHM like Rab escort protein	1q43	7778
ENSG00000197785	43.8542	-0.189657	0.410741	-0.461744	0.644265	0.999959	ENSG00000197785	ATAD3A	55210	ATPase family AAA domain containing 3A	1p36.33	3344
ENSG00000205090	0.267872	-0.178269	2.4003	-0.0742696	0.940796	0.999959	ENSG00000205090	TMEM240	339453	transmembrane protein 240	1p36.33	2009
ENSG00000160075	326.329	0.157762	0.137036	1.15124	0.249634	0.999959	ENSG00000160075	SSU72	29101	SSU72 homolog, RNA polymerase II CTD phosphatase	1p36.33	6919
ENSG00000197530	67.3393	0.0717648	0.340285	0.210896	0.832968	0.999959	ENSG00000197530	MIB2	142678	MIB E3 ubiquitin protein ligase 2	1p36.33	8723
ENSG00000116128	15.8487	0.114586	0.365281	0.313694	0.753754	0.999959	ENSG00000116128	BCL9	607	BCL9 transcription coactivator	1q21.2	6331
ENSG00000229022	232.414	-0.272195	0.169967	-1.60146	0.109274	0.999959	ENSG00000229022	RPL6P3	391181	ribosomal protein L6 pseudogene 3	1q43	853
ENSG00000174371	39.0697	-0.0512625	0.263699	-0.194398	0.845864	0.999959	ENSG00000174371	EXO1	9156	exonuclease 1	1q43	4137
ENSG00000235990	0.821296	-0.925533	1.06245	-0.87113	0.383683	0.999959	ENSG00000235990	RPL23AP20	645962	ribosomal protein L23a pseudogene 20	1q43	421
ENSG00000162843	4.09181	-0.260015	0.539616	-0.481851	0.629912	0.999959	ENSG00000162843	WDR64	128025	WD repeat domain 64	1q43	5622
ENSG00000152760	7.50231	-0.477095	0.688819	-0.692628	0.488543	0.999959	ENSG00000152760	DYNLT5	200132	dynein light chain Tctex-type family member 5	1p31.3	3360
ENSG00000152763	145.998	0.0384351	0.24082	0.159601	0.873195	0.999959	ENSG00000152763	DNAI4	79819	dynein axonemal intermediate chain 4	1p31.3	6673
ENSG00000118473	50.9783	0.973557	0.453943	2.14467	0.0319793	0.999959	ENSG00000118473	SGIP1	84251	SH3GL interacting endocytic adaptor 1	1p31.3	25445
ENSG00000143815	6605.35	0.160287	0.225491	0.710834	0.477187	0.999959	ENSG00000143815	LBR	3930	lamin B receptor	1q42.12	5710
ENSG00000185842	217.18	-0.0966952	0.249112	-0.38816	0.697897	0.999959	ENSG00000185842	DNAH14	127602	dynein axonemal heavy chain 14	1q42.12	19693
ENSG00000222046	0.124394	0.260708	3.34185	0.0780132	0.937818	0.999959	ENSG00000222046	DCDC2B	149069	doublecortin domain containing 2B	1p35.2	1870
ENSG00000143479	207.95	0.443065	0.331223	1.33766	0.181007	0.999959	ENSG00000143479	DYRK3	8444	dual specificity tyrosine phosphorylation regulated kinase 3	1q32.1	10297
ENSG00000120337	3.41277	-0.416899	0.708314	-0.588579	0.556143	0.999959	ENSG00000120337	TNFSF18	8995	TNF superfamily member 18	1q25.1	2744
ENSG00000162368	3065.74	0.0305245	0.140156	0.217789	0.827594	0.999959	ENSG00000162368	CMPK1	51727	cytidine/uridine monophosphate kinase 1	1p33	3851
ENSG00000212916	71.3982	0.0758574	0.16955	0.447404	0.654583	0.999959	ENSG00000212916	MAP10	54627	microtubule associated protein 10	1q42.2	4514
ENSG00000117600	1.75543	-1.36679	1.26694	-1.07881	0.280671	0.999959	ENSG00000117600	PLPPR4	9890	phospholipid phosphatase related 4	1p21.3-p21.2	5201
ENSG00000254685	488.436	-0.13489	0.147877	-0.912174	0.361677	0.999959	ENSG00000254685	FPGT	8790	fucose-1-phosphate guanylyltransferase	1p31.1	5622
ENSG00000162398	7.71939	0.306397	0.50446	0.607376	0.543601	0.999959	ENSG00000162398	LEXM	163747	lymphocyte expansion molecule	1p32.3	1777
ENSG00000163125	318.427	0.0976536	0.134233	0.727495	0.466923	0.999959	ENSG00000163125	RPRD2	23248	regulation of nuclear pre-mRNA domain containing 2	1q21.2	9241
ENSG00000271383	319.401	0.244179	0.208849	1.16916	0.242338	0.999959	ENSG00000271383	NBPF19	101060226	NBPF member 19	1q21.2	14047
ENSG00000117481	123.432	0.0551436	0.139964	0.393983	0.693593	0.999959	ENSG00000117481	NSUN4	387338	NOP2/Sun RNA methyltransferase 4	1p33	7856
ENSG00000196944	0.100806	0.683784	4.95355	0.138039	0.890209	0.999959	ENSG00000196944	OR2T4	127074	olfactory receptor family 2 subfamily T member 4	1q44	963
ENSG00000196418	470.783	0.00271457	0.146951	0.0184727	0.985262	0.999959	ENSG00000196418	ZNF124	7678	zinc finger protein 124	1q44	5433
ENSG00000186440	0.16423	1.00477	3.58449	0.280311	0.779239	0.999959	ENSG00000186440	OR6P1	128366	olfactory receptor family 6 subfamily P member 1	1q23.1	3255
ENSG00000196427	1.55258	-0.745973	1.03354	-0.721767	0.470437	0.999959	ENSG00000196427	NBPF4	148545	NBPF member 4	1p13.3	3463
ENSG00000263513	28.0516	0.264777	0.264145	1.00239	0.316154	0.999959	ENSG00000263513	FAM72C	554282	family with sequence similarity 72 member C	1q21.1	2395
ENSG00000143393	457.947	0.144285	0.123594	1.16741	0.243043	0.999959	ENSG00000143393	PI4KB	5298	phosphatidylinositol 4-kinase beta	1q21.3	5456
ENSG00000197241	0.174557	-0.336748	2.6366	-0.12772	0.89837	0.999959	ENSG00000197241	SLC2A7	155184	solute carrier family 2 member 7	1p36.23	1944
ENSG00000160789	97.1386	0.182957	0.332835	0.549693	0.58253	0.999959	ENSG00000160789	LMNA	4000	lamin A/C	1q22	8141
ENSG00000226029	45.3437	0.137114	0.236394	0.580023	0.561899	0.999959	ENSG00000226029	LINC01772	107984921	long intergenic non-protein coding RNA 1772	1p36.13	3245
ENSG00000080947	42.6043	-0.131217	0.271626	-0.483078	0.629041	0.999959	ENSG00000080947	CROCCP3	114819	CROCC pseudogene 3	1p36.13	6905
ENSG00000206652	12.2757	-0.461115	0.364857	-1.26382	0.206294	0.999959	ENSG00000206652	RNU1-1	26871	RNA, U1 small nuclear 1	1p36.13	164
ENSG00000233421	0.445016	-1.045	1.4614	-0.715068	0.474567	0.999959	ENSG00000233421	LINC01783	100132147	long intergenic non-protein coding RNA 1783	1p36.13	1548
ENSG00000215908	125.472	-0.32257	0.217235	-1.48489	0.137574	0.999959	ENSG00000215908	CROCCP2	84809	CROCC pseudogene 2	1p36.13	5606
ENSG00000207513	30.1575	-0.132298	0.297897	-0.444106	0.656966	0.999959	ENSG00000207513	RNU1-3	26869	RNA, U1 small nuclear 3	1p36.13	164
ENSG00000187942	0.831863	-0.376437	1.18707	-0.317114	0.751157	0.999959	ENSG00000187942	LDLRAD2	401944	low density lipoprotein receptor class A domain containing 2	1p36.12	4494
ENSG00000142798	7.27421	0.355439	0.459153	0.774118	0.438861	0.999959	ENSG00000142798	HSPG2	3339	heparan sulfate proteoglycan 2	1p36.12	18118
ENSG00000232037	994.237	-0.0394759	0.195267	-0.202164	0.839789	0.999959	ENSG00000232037	RPL21P29	440575	ribosomal protein L21 pseudogene 29	1p36.12	483
ENSG00000273610	1.89333	-0.437911	0.857166	-0.510882	0.609434	0.999959	ENSG00000273610	RN7SL386P	106479364	RNA, 7SL, cytoplasmic 386, pseudogene	1p36.12	297
ENSG00000278124	1.6146	-0.0610369	0.833695	-0.0732125	0.941637	0.999959	ENSG00000278124	RN7SL186P	106480972	RNA, 7SL, cytoplasmic 186, pseudogene	1p36.12	297
ENSG00000228397	0.971533	-1.00845	1.25462	-0.803793	0.421516	0.999959	ENSG00000228397	LINC01635	101928043	long intergenic non-protein coding RNA 1635	1p36.12	1588
ENSG00000218510	51.0267	0.0336974	0.185515	0.181643	0.855863	0.999959	ENSG00000218510	LINC00339	29092	long intergenic non-protein coding RNA 339	1p36.12	3764
ENSG00000162552	0.096748	0.750275	4.36823	0.171757	0.863628	0.999959	ENSG00000162552	WNT4	54361	Wnt family member 4	1p36.12	4650
ENSG00000285873	0.250553	2.13464	2.78756	0.765772	0.443812	0.999959	ENSG00000285873	LOC105376845	105376845	uncharacterized LOC105376845	1p36.12	811
ENSG00000263961	14.6655	-0.308853	0.45431	-0.67983	0.496612	0.999959	ENSG00000263961	RHEX	440712	regulator of hemoglobinization and erythroid cell expansion	1q32.1	1721
ENSG00000225483	1.99512	-1.39034	1.21934	-1.14024	0.254187	0.999959	ENSG00000225483	RPL22P4	100129102	ribosomal protein L22 pseudogene 4	1q32.1	390
ENSG00000196550	41.6067	-0.0151781	0.248289	-0.0611308	0.951255	0.999959	ENSG00000196550	FAM72A	729533	family with sequence similarity 72 member A	1q32.1	3761
ENSG00000266028	1001.33	-0.0116293	0.249333	-0.0466415	0.962799	0.999959	ENSG00000266028	SRGAP2	23380	SLIT-ROBO Rho GTPase activating protein 2	1q32.1	15609
ENSG00000263528	316.741	0.00806063	0.203764	0.0395587	0.968445	0.999959	ENSG00000263528	IKBKE	9641	inhibitor of nuclear factor kappa B kinase subunit epsilon	1q32.1	3791
ENSG00000266094	2043.13	0.172883	0.137064	1.26132	0.207192	0.999959	ENSG00000266094	RASSF5	83593	Ras association domain family member 5	1q32.1	6975
ENSG00000234981	495.283	-0.094624	0.127887	-0.739903	0.459359	0.999959	ENSG00000234981	RPL7AP20	100271037	ribosomal protein L7a pseudogene 20	1q32.1	792
ENSG00000143486	350.742	-0.225211	0.12557	-1.7935	0.0728928	0.999959	ENSG00000143486	EIF2D	1939	eukaryotic translation initiation factor 2D	1q32.1	8066
ENSG00000058453	55.704	-0.201293	0.350449	-0.574385	0.565708	0.999959	ENSG00000058453	CROCC	9696	ciliary rootlet coiled-coil, rootletin	1p36.13	8875
ENSG00000227684	1.30329	-1.68049	1.21384	-1.38444	0.166224	0.999959	ENSG00000227684	CROCCP4	100421113	CROCC pseudogene 4	1p36.13	762
ENSG00000207389	1994.69	-0.0851778	0.232193	-0.36684	0.713738	0.999959	ENSG00000207389	RNU1-4	6060	RNA, U1 small nuclear 4	1p36.13	164
ENSG00000228549	1.15635	-0.581801	0.972517	-0.598242	0.549678	0.999959	ENSG00000228549	LOC112267871	112267871	uncharacterized LOC112267871	1p36.13	3293
ENSG00000143494	1.79782	1.3153	0.695922	1.89002	0.0587559	0.999959	ENSG00000143494	VASH2	79805	vasohibin 2	1q32.3	9086
ENSG00000215883	18.4513	-0.108057	0.276623	-0.39063	0.696071	0.999959	ENSG00000215883	CYB5RL	606495	cytochrome b5 reductase like	1p32.3	8926
ENSG00000162650	13.0956	-0.302146	0.311666	-0.969453	0.332319	0.999959	ENSG00000162650	ATXN7L2	127002	ataxin 7 like 2	1p13.3	5422
ENSG00000120334	89.9067	0.000998608	0.187869	0.00531544	0.995759	0.999959	ENSG00000120334	CENPL	91687	centromere protein L	1q25.1	5165
ENSG00000162714	52.5657	-0.0740555	0.293622	-0.252214	0.800876	0.999959	ENSG00000162714	ZNF496	84838	zinc finger protein 496	1q44	10552
ENSG00000152061	6966.08	-0.0271149	0.223369	-0.121391	0.903381	0.999959	ENSG00000152061	RABGAP1L	9910	RAB GTPase activating protein 1 like	1q25.1	16071
ENSG00000116748	0.415807	0.378853	1.75583	0.215768	0.829168	0.999959	ENSG00000116748	AMPD1	270	adenosine monophosphate deaminase 1	1p13.2	3082
ENSG00000143147	4.60354	-0.0252322	0.478762	-0.0527031	0.957968	0.999959	ENSG00000143147	GPR161	23432	G protein-coupled receptor 161	1q24.2	11417
ENSG00000134256	252.62	0.656454	0.290613	2.25886	0.023892	0.999959	ENSG00000134256	CD101	9398	CD101 molecule	1p13.1	3904
ENSG00000049246	56.8554	0.595328	0.324129	1.8367	0.0662543	0.999959	ENSG00000049246	PER3	8863	period circadian regulator 3	1p36.23	8128
ENSG00000273213	207.402	0.320315	0.333812	0.959565	0.337274	0.999959	ENSG00000273213	H3-7	440686	H3.7 histone (putative)	1q21.1	3970
ENSG00000135838	1810.5	0.138127	0.239913	0.575737	0.564793	0.999959	ENSG00000135838	NPL	80896	N-acetylneuraminate pyruvate lyase	1q25.3	4975
ENSG00000180198	113.593	-0.172336	0.167143	-1.03107	0.302509	0.999959	ENSG00000180198	RCC1	1104	regulator of chromosome condensation 1	1p35.3	3888
ENSG00000203963	0.145373	-0.282202	2.68684	-0.105031	0.916351	0.999959	ENSG00000203963	C1orf141	400757	chromosome 1 open reading frame 141	1p31.3	5022
ENSG00000116922	128.501	-0.107289	0.135086	-0.794228	0.427063	0.999959	ENSG00000116922	C1orf109	54955	chromosome 1 open reading frame 109	1p34.3	4443
ENSG00000092850	1.14588	-1.56102	1.30901	-1.19252	0.233056	0.999959	ENSG00000092850	TEKT2	27285	tektin 2	1p34.3	1959
ENSG00000116863	255.54	-0.13681	0.175948	-0.777559	0.436829	0.999959	ENSG00000116863	ADPRS	54936	ADP-ribosylserine hydrolase	1p34.3	1651
ENSG00000171812	12.9944	0.236521	0.439619	0.538014	0.590567	0.999959	ENSG00000171812	COL8A2	1296	collagen type VIII alpha 2 chain	1p34.3	4669
ENSG00000054116	440.37	-0.102786	0.0971368	-1.05816	0.289982	0.999959	ENSG00000054116	TRAPPC3	27095	trafficking protein particle complex subunit 3	1p34.3	3527
ENSG00000116871	233.908	0.19296	0.153471	1.2573	0.208643	0.999959	ENSG00000116871	MAP7D1	55700	MAP7 domain containing 1	1p34.3	5271
ENSG00000231849	0.144619	-0.0376686	3.29246	-0.0114409	0.990872	0.999959	ENSG00000231849	UBE2V2P4	106480802	ubiquitin conjugating enzyme E2 V2 pseudogene 4	1p34.3	259
ENSG00000160094	40.1706	-0.0638409	0.199446	-0.320092	0.748899	0.999959	ENSG00000160094	ZNF362	149076	zinc finger protein 362	1p35.1	3384
ENSG00000184389	2.56052	1.33084	0.704116	1.89008	0.0587468	0.999959	ENSG00000184389	A3GALT2	127550	alpha 1,3-galactosyltransferase 2	1p35.1	1023
ENSG00000284154	11.2511	0.263287	0.488162	0.539343	0.58965	0.999959	ENSG00000284154	MIR3605	100500853	microRNA 3605	1p35.1	100
ENSG00000222112	32.2451	0.532613	0.416659	1.2783	0.201145	0.999959	ENSG00000222112	RN7SKP16	106480837	RN7SK pseudogene 16	1p35.1	299
ENSG00000233246	1.64028	-0.477652	1.16062	-0.411548	0.680671	0.999959	ENSG00000233246	PHC2-AS1	101929464	PHC2 antisense RNA 1	1p35.1	490
ENSG00000215790	110.09	0.0150583	0.181085	0.0831556	0.933728	0.999959	ENSG00000215790	SLC35E2A	9906	solute carrier family 35 member E2A	1p36.33	3264
ENSG00000263841	0.818267	-1.91244	1.25693	-1.52152	0.128129	0.999959	ENSG00000263841	RN7SL44P	106480934	RNA, 7SL, cytoplasmic 44, pseudogene	1q21.3	302
ENSG00000197956	1168.83	-0.084657	0.18881	-0.448371	0.653885	0.999959	ENSG00000197956	S100A6	6277	S100 calcium binding protein A6	1q21.3	971
ENSG00000196154	4475.49	-0.0774405	0.189301	-0.409087	0.682476	0.999959	ENSG00000196154	S100A4	6275	S100 calcium binding protein A4	1q21.3	946
ENSG00000188015	0.181384	1.3266	2.89874	0.457647	0.647206	0.999959	ENSG00000188015	S100A3	6274	S100 calcium binding protein A3	1q21.3	841
ENSG00000196754	1.26464	0.439066	0.812465	0.540412	0.588913	0.999959	ENSG00000196754	S100A2	6273	S100 calcium binding protein A2	1q21.3	1546
ENSG00000189171	15.0079	-1.0017	0.307825	-3.25413	0.0011374	0.999959	ENSG00000189171	S100A13	6284	S100 calcium binding protein A13	1q21.3	2216
ENSG00000160679	667.434	0.0525693	0.073647	0.7138	0.475351	0.999959	ENSG00000160679	CHTOP	26097	chromatin target of PRMT1	1q21.3	5625
ENSG00000143553	179.496	0.0759074	0.150606	0.504012	0.614253	0.999959	ENSG00000143553	SNAPIN	23557	SNAP associated protein	1q21.3	1517
ENSG00000214193	22.3307	0.130084	0.289064	0.450018	0.652698	0.999959	ENSG00000214193	SH3D21	79729	SH3 domain containing 21	1p34.3	8142
ENSG00000196182	402.845	0.252418	0.223231	1.13075	0.258161	0.999959	ENSG00000196182	STK40	83931	serine/threonine kinase 40	1p34.3	5618
ENSG00000181817	79.6202	0.0902454	0.243099	0.37123	0.710467	0.999959	ENSG00000181817	LSM10	84967	LSM10, U7 small nuclear RNA associated	1p34.3	1506
ENSG00000116885	3.99889	0.403636	0.458094	0.881121	0.378252	0.999959	ENSG00000116885	OSCP1	127700	organic solute carrier partner 1	1p34.3	2788
ENSG00000201448	0.163188	-0.642635	3.61211	-0.177912	0.858792	0.999959	ENSG00000201448	SNORA63C	109616970	small nucleolar RNA, H/ACA box 63C	1p34.3	129
ENSG00000116898	160.534	-0.058711	0.117936	-0.49782	0.618611	0.999959	ENSG00000116898	MRPS15	64960	mitochondrial ribosomal protein S15	1p34.3	2863
ENSG00000119535	9519.77	0.328146	0.274582	1.19507	0.232058	0.999959	ENSG00000119535	CSF3R	1441	colony stimulating factor 3 receptor	1p34.3	8429
ENSG00000142694	3.58566	-0.0602031	0.598867	-0.100528	0.919925	0.999959	ENSG00000142694	EVA1B	55194	eva-1 homolog B	1p34.3	1242
ENSG00000134686	1009.62	0.266207	0.319826	0.832349	0.405212	0.999959	ENSG00000134686	PHC2	1912	polyhomeotic homolog 2	1p35.1	5484
ENSG00000232237	0.0734225	0.0296611	5.24928	0.00565051	0.995492	0.999959	ENSG00000232237	ASCL5	647219	achaete-scute family bHLH transcription factor 5	1q32.1	2036
ENSG00000135835	0.972855	0.0631046	0.930785	0.0677973	0.945947	0.999959	ENSG00000135835	KIAA1614	57710	KIAA1614	1q25.3	10452
ENSG00000232586	5.21783	-0.421505	0.489886	-0.860414	0.389561	0.999959	ENSG00000232586	KIAA1614-AS1	103344928	KIAA1614 antisense RNA 1	1q25.3	1440
ENSG00000135823	1101.49	0.0373771	0.124989	0.299044	0.764906	0.999959	ENSG00000135823	STX6	10228	syntaxin 6	1q25.3	6477
ENSG00000237292	0.46437	-0.165115	1.3366	-0.123534	0.901684	0.999959	ENSG00000237292	LINC01732	101928973	long intergenic non-protein coding RNA 1732	1q25.3	667
ENSG00000153029	718.157	0.13494	0.148445	0.909023	0.363338	0.999959	ENSG00000153029	MR1	3140	major histocompatibility complex, class I-related	1q25.3	9441
ENSG00000117500	1725.45	0.0422267	0.102903	0.410353	0.681547	0.999959	ENSG00000117500	TMED5	50999	transmembrane p24 trafficking protein 5	1p22.1	9211
ENSG00000237003	0.474055	0.162292	1.47794	0.10981	0.91256	0.999959	ENSG00000237003	RPL36AP11	100129180	ribosomal protein L36a pseudogene 11	1p22.1	321
ENSG00000122483	1955.72	0.0228722	0.202418	0.112995	0.910035	0.999959	ENSG00000122483	CCDC18	343099	coiled-coil domain containing 18	1p22.1	7613
ENSG00000274386	2.15162	-0.43972	0.764138	-0.575446	0.56499	0.999959	ENSG00000274386	TMEM269	100129924	transmembrane protein 269	1p34.2	4398
ENSG00000177868	314.705	0.0427695	0.256579	0.166691	0.867613	0.999959	ENSG00000177868	SVBP	374969	small vasohibin binding protein	1p34.2	1353
ENSG00000120370	212.833	-0.0537567	0.132835	-0.404688	0.685707	0.999959	ENSG00000120370	GORAB	92344	golgin, RAB6 interacting	1q24.2	11246
ENSG00000263793	0.211025	-0.578736	3.5379	-0.163582	0.87006	0.999959	ENSG00000263793	MIR3115	100422866	microRNA 3115	1p36.12	68
ENSG00000004487	786.156	-0.173316	0.0966273	-1.79365	0.0728688	0.999959	ENSG00000004487	KDM1A	23028	lysine demethylase 1A	1p36.12	18325
ENSG00000224308	1.11506	-0.0432264	0.911449	-0.0474261	0.962174	0.999959	ENSG00000224308	LINC01527	101927988	long intergenic non-protein coding RNA 1527	1q21.3	1997
ENSG00000222552	0.10765	0.558945	4.28486	0.130447	0.896213	0.999959	ENSG00000222552	RNA5SP60	100873295	RNA, 5S ribosomal pseudogene 60	1q23.2	87
ENSG00000213088	23.0953	0.351975	0.477738	0.736752	0.461273	0.999959	ENSG00000213088	ACKR1	2532	atypical chemokine receptor 1 (Duffy blood group)	1q23.2	2106
ENSG00000179639	516.623	-0.237615	0.449624	-0.528475	0.597169	0.999959	ENSG00000179639	FCER1A	2205	Fc epsilon receptor Ia	1q23.2	1165
ENSG00000185436	36.8006	-0.340673	0.312135	-1.09143	0.275084	0.999959	ENSG00000185436	IFNLR1	163702	interferon lambda receptor 1	1p36.11	4940
ENSG00000163435	5.29474	1.36259	0.450514	3.02453	0.0024902	0.999959	ENSG00000163435	ELF3	1999	E74 like ETS transcription factor 3	1q32.1	7186
ENSG00000243323	2.54271	1.14626	0.68937	1.66276	0.0963599	0.999959	ENSG00000243323	PTPRVP	148713	protein tyrosine phosphatase receptor type V, pseudogene	1q32.1	6596
ENSG00000133067	7.17921	0.513968	0.503637	1.02051	0.307485	0.999959	ENSG00000133067	LGR6	59352	leucine rich repeat containing G protein-coupled receptor 6	1q32.1	4685
ENSG00000077152	18.9527	-0.60287	0.319703	-1.88572	0.0593327	0.999959	ENSG00000077152	UBE2T	29089	ubiquitin conjugating enzyme E2 T	1q32.1	1652
ENSG00000143851	159.49	0.059466	0.165774	0.358718	0.719806	0.999959	ENSG00000143851	PTPN7	5778	protein tyrosine phosphatase non-receptor type 7	1q32.1	5906
ENSG00000116991	1156.94	0.560338	0.418722	1.33821	0.180827	0.999959	ENSG00000116991	SIPA1L2	57568	signal induced proliferation associated 1 like 2	1q42.2	8552
ENSG00000116350	1250.73	0.0878303	0.0964763	0.910383	0.362621	0.999959	ENSG00000116350	SRSF4	6429	serine and arginine rich splicing factor 4	1p35.3	8806
ENSG00000007933	0.119824	-0.199962	4.2202	-0.0473821	0.962209	0.999959	ENSG00000007933	FMO3	2328	flavin containing dimethylaniline monoxygenase 3	1q24.3	3439
ENSG00000094963	1.06161	0.960126	1.02741	0.934512	0.35004	0.999959	ENSG00000094963	FMO2	2327	flavin containing dimethylaniline monoxygenase 2	1q24.3	6201
ENSG00000187800	14.0265	0.0367125	0.394796	0.0929912	0.925911	0.999959	ENSG00000187800	PEAR1	375033	platelet endothelial aggregation receptor 1	1q23.1	5525
ENSG00000132694	367.628	0.278552	0.227769	1.22296	0.221345	0.999959	ENSG00000132694	ARHGEF11	9826	Rho guanine nucleotide exchange factor 11	1q23.1	9322
ENSG00000224520	0.456236	-0.313413	1.57951	-0.198424	0.842713	0.999959	ENSG00000224520	KRT8P45	149501	keratin 8 pseudogene 45	1q23.1	1447
ENSG00000253831	12.9876	0.468878	0.258441	1.81425	0.0696387	0.999959	ENSG00000253831	ETV3L	440695	ETS variant transcription factor 3 like	1q23.1	2100
ENSG00000117036	622.499	0.0935529	0.0704106	1.32868	0.183955	0.999959	ENSG00000117036	ETV3	2117	ETS variant transcription factor 3	1q23.1	6707
ENSG00000232864	16.0137	0.209573	0.255687	0.819647	0.412418	0.999959	ENSG00000232864	NUCKS1P1	100130466	nuclear casein kinase and cyclin dependent kinase substrate 1 pseudogene 1	1q42.13	703
ENSG00000067208	750.131	0.0697703	0.173538	0.402047	0.68765	0.999959	ENSG00000067208	EVI5	7813	ecotropic viral integration site 5	1p22.1	8278
ENSG00000163344	43.4953	-0.0450076	0.258054	-0.174411	0.861542	0.999959	ENSG00000163344	PMVK	10654	phosphomevalonate kinase	1q21.3	1002
ENSG00000163346	2204.18	-0.167011	0.198685	-0.840581	0.400582	0.999959	ENSG00000163346	PBXIP1	57326	PBX homeobox interacting protein 1	1q21.3	3851
ENSG00000163348	77.8261	0.0674291	0.176519	0.381993	0.702467	0.999959	ENSG00000163348	PYGO2	90780	pygopus family PHD finger 2	1q21.3	3664
ENSG00000160691	136.736	0.144493	0.159796	0.904235	0.365871	0.999959	ENSG00000160691	SHC1	6464	SHC adaptor protein 1	1q21.3	4342
ENSG00000173207	48.1866	-0.16068	0.228859	-0.70209	0.482623	0.999959	ENSG00000173207	CKS1B	1163	CDC28 protein kinase regulatory subunit 1B	1q21.3	2340
ENSG00000264349	0.388441	-0.523522	1.68634	-0.310448	0.75622	0.999959	ENSG00000264349	MIR4258	100423020	microRNA 4258	1q21.3	91
ENSG00000160688	146.42	-0.0375968	0.143395	-0.262189	0.793175	0.999959	ENSG00000160688	FLAD1	80308	flavin adenine dinucleotide synthetase 1	1q21.3	4019
ENSG00000160685	386.567	0.191547	0.25405	0.753975	0.450864	0.999959	ENSG00000160685	ZBTB7B	51043	zinc finger and BTB domain containing 7B	1q21.3	4304
ENSG00000163354	1.49444	-1.41713	0.998339	-1.41948	0.155758	0.999959	ENSG00000163354	DCST2	127579	DC-STAMP domain containing 2	1q21.3	3071
ENSG00000163357	0.832644	0.707095	0.933441	0.757515	0.448742	0.999959	ENSG00000163357	DCST1	149095	DC-STAMP domain containing 1	1q21.3	3193
ENSG00000143537	146.6	0.0424865	0.24618	0.172583	0.862979	0.999959	ENSG00000143537	ADAM15	8751	ADAM metallopeptidase domain 15	1q21.3	6584
ENSG00000014914	163.774	-0.111133	0.225294	-0.493279	0.621815	0.999959	ENSG00000014914	MTMR11	10903	myotubularin related protein 11	1q21.2	4572
ENSG00000264522	166.903	-0.071483	0.133435	-0.535714	0.592156	0.999959	ENSG00000264522	OTUD7B	56957	OTU deubiquitinase 7B	1q21.2	12227
ENSG00000223945	0.678135	-0.0136914	0.946452	-0.014466	0.988458	0.999959	ENSG00000223945	RPL6P31	441907	ribosomal protein L6 pseudogene 31	1q21.2	870
ENSG00000215784	40.1035	0.263956	0.250985	1.05168	0.292947	0.999959	ENSG00000215784	FAM72D	728833	family with sequence similarity 72 member D	1q21.1	2423
ENSG00000198483	2.63042	1.03605	0.683542	1.51571	0.129592	0.999959	ENSG00000198483	ANKRD35	148741	ankyrin repeat domain 35	1q21.1	3363
ENSG00000143127	14.8921	-0.254629	0.319784	-0.796251	0.425886	0.999959	ENSG00000143127	ITGA10	8515	integrin subunit alpha 10	1q21.1	6242
ENSG00000131779	193.759	-0.145371	0.112109	-1.2967	0.194736	0.999959	ENSG00000131779	PEX11B	8799	peroxisomal biogenesis factor 11 beta	1q21.1	1718
ENSG00000211451	7.19688	-0.24885	0.346337	-0.71852	0.472437	0.999959	ENSG00000211451	GNRHR2	114814	gonadotropin releasing hormone receptor 2 (pseudogene)	1q21.1	2511
ENSG00000234222	2.17737	-1.09985	0.876487	-1.25483	0.209539	0.999959	ENSG00000234222	LIX1L-AS1	105371260	LIX1L antisense RNA 1	1q21.1	3248
ENSG00000271601	253.275	0.150959	0.139009	1.08596	0.277495	0.999959	ENSG00000271601	LIX1L	128077	limb and CNS expressed 1 like	1q21.1	3991
ENSG00000272031	6.85299	-0.371482	0.470851	-0.78896	0.430136	0.999959	ENSG00000272031	ANKRD34A	284615	ankyrin repeat domain 34A	1q21.1	3671
ENSG00000121851	265.001	-0.198699	0.13047	-1.52295	0.127771	0.999959	ENSG00000121851	POLR3GL	84265	RNA polymerase III subunit GL	1q21.1	1811
ENSG00000265972	59011.3	-0.0578479	0.213711	-0.270683	0.786635	0.999959	ENSG00000265972	TXNIP	10628	thioredoxin interacting protein	1q21.1	3604
ENSG00000271425	2470.16	0.140122	0.153632	0.912063	0.361736	0.999959	ENSG00000271425	NBPF10	100132406	NBPF member 10	1q21.1	14362
ENSG00000227868	0.441094	1.15051	1.49663	0.768734	0.442051	0.999959	ENSG00000227868	TEX46	729059	testis expressed 46	1p36.12	794
ENSG00000186094	0.669596	-1.92493	1.56268	-1.23181	0.218021	0.999959	ENSG00000186094	AGBL4	84871	AGBL carboxypeptidase 4	1p33	7501
ENSG00000162373	12.3046	-0.0910042	0.348888	-0.260841	0.794215	0.999959	ENSG00000162373	BEND5	79656	BEN domain containing 5	1p33	2142
ENSG00000233595	0.383944	1.94228	1.57165	1.23582	0.216526	0.999959	ENSG00000233595	MTND2P29	100873233	MT-ND2 pseudogene 29	1p33	412
ENSG00000185483	1.98998	-0.822506	0.872091	-0.943142	0.345608	0.999959	ENSG00000185483	ROR1	4919	receptor tyrosine kinase like orphan receptor 1	1p31.3	6718
ENSG00000177452	48.1912	0.2043	0.264767	0.771621	0.440339	0.999959	ENSG00000177452	RPL19P3	100131759	ribosomal protein L19 pseudogene 3	1p31.3	584
ENSG00000230364	874.695	-0.0639057	0.175793	-0.363529	0.71621	0.999959	ENSG00000230364	RPL4P3	391135	ribosomal protein L4 pseudogene 3	1q24.3	1311
ENSG00000117533	458.33	-0.103988	0.107492	-0.967405	0.333342	0.999959	ENSG00000117533	VAMP4	8674	vesicle associated membrane protein 4	1q24.3	4986
ENSG00000276756	40.188	0.0767958	0.233612	0.328732	0.742358	0.999959	ENSG00000276756	KMT2CP1	101927429	lysine methyltransferase 2C pseudogene 1	1q21.1	1476
ENSG00000207205	1.55292	-0.0168361	0.847083	-0.0198754	0.984143	0.999959	ENSG00000207205	RNVU1-15	101954267	RNA, variant U1 small nuclear 15	1q21.1	165
ENSG00000278099	0.382186	0.689803	1.62246	0.425159	0.670721	0.999959	ENSG00000278099	RNVU1-2A	6063	RNA, variant U1 small nuclear 2A	1q21.1	165
ENSG00000142609	0.281105	-0.793305	1.67961	-0.472314	0.636703	0.999959	ENSG00000142609	CFAP74	85452	cilia and flagella associated protein 74	1p36.33	10422
ENSG00000286219	3119.63	0.386076	0.217096	1.77836	0.0753442	0.999959	ENSG00000286219	NOTCH2NLC	100996717	notch 2 N-terminal like C	1q21.2	9139
ENSG00000116191	1540.36	-0.237885	0.189122	-1.25784	0.20845	0.999959	ENSG00000116191	RALGPS2	55103	Ral GEF with PH domain and SH3 binding motif 2	1q25.2	9161
ENSG00000116194	0.101757	-0.111577	3.82856	-0.0291434	0.97675	0.999959	ENSG00000116194	ANGPTL1	9068	angiopoietin like 1	1q25.2	3598
ENSG00000142621	4.05803	0.376967	0.63503	0.593621	0.552766	0.999959	ENSG00000142621	FHAD1	114827	forkhead associated phosphopeptide binding domain 1	1p36.21	13296
ENSG00000075151	1105.82	0.264757	0.168324	1.5729	0.115742	0.999959	ENSG00000075151	EIF4G3	8672	eukaryotic translation initiation factor 4 gamma 3	1p36.12	11885
ENSG00000143772	490.834	0.140671	0.155932	0.902128	0.366989	0.999959	ENSG00000143772	ITPKB	3707	inositol-trisphosphate 3-kinase B	1q42.12	7072
ENSG00000163191	373.948	0.270527	0.319298	0.847256	0.396853	0.999959	ENSG00000163191	S100A11	6282	S100 calcium binding protein A11	1q21.3	649
ENSG00000232678	25.3995	0.212122	0.209452	1.01275	0.311181	0.999959	ENSG00000232678	SPTLC1P4	100874500	serine palmitoyltransferase long chain base subunit 1 pseudogene 4	1q21.3	260
ENSG00000169641	266.524	0.136108	0.143946	0.945549	0.344378	0.999959	ENSG00000169641	LUZP1	7798	leucine zipper protein 1	1p36.12	9651
ENSG00000266338	481.726	-0.0363808	0.117624	-0.309296	0.757096	0.999959	ENSG00000266338	NBPF15	284565	NBPF member 15	1q21.1	5305
ENSG00000162825	872.689	0.110872	0.122535	0.904821	0.36556	0.999959	ENSG00000162825	NBPF20	100288142	NBPF member 20	1q21.1	18760
ENSG00000143409	634.6	0.248948	0.25628	0.971388	0.331355	0.999959	ENSG00000143409	MINDY1	55793	MINDY lysine 48 deubiquitinase 1	1q21.3	3622
ENSG00000260063	6.19435	-0.189143	0.394508	-0.479442	0.631624	0.999959	ENSG00000260063	LOC101928728	101928728	uncharacterized LOC101928728	1p36.11	2000
ENSG00000060642	228.311	0.084886	0.106706	0.795512	0.426316	0.999959	ENSG00000060642	PIGV	55650	phosphatidylinositol glycan anchor biosynthesis class V	1p36.11	8084
ENSG00000241188	0.509823	0.0260996	1.30146	0.020054	0.984	0.999959	ENSG00000241188	RN7SL165P	106479281	RNA, 7SL, cytoplasmic 165, pseudogene	1p36.11	291
ENSG00000204160	1626.09	0.173712	0.268122	0.647884	0.51706	0.999959	ENSG00000204160	ZDHHC18	84243	zinc finger DHHC-type palmitoyltransferase 18	1p36.11	5460
ENSG00000175793	0.887746	0.711389	0.810408	0.877816	0.380043	0.999959	ENSG00000175793	SFN	2810	stratifin	1p36.11	1308
ENSG00000142751	136.367	-0.0362291	0.108408	-0.334192	0.738235	0.999959	ENSG00000142751	GPN2	54707	GPN-loop GTPase 2	1p36.11	4966
ENSG00000198746	62.9516	-0.274133	0.1906	-1.43826	0.15036	0.999959	ENSG00000198746	GPATCH3	63906	G-patch domain containing 3	1p36.11	2226
ENSG00000090273	157.105	0.0578929	0.170092	0.340362	0.733584	0.999959	ENSG00000090273	NUDC	10726	nuclear distribution C, dynein complex regulator	1p36.11	2848
ENSG00000224064	0.24083	-0.0642069	1.69114	-0.0379666	0.969714	0.999959	ENSG00000224064	RPL32P6	100270888	ribosomal protein L32 pseudogene 6	1p36.11	397
ENSG00000253368	3.47051	-0.134792	0.633038	-0.212929	0.831382	0.999959	ENSG00000253368	TRNP1	388610	TMF1 regulated nuclear protein 1	1p36.11	1979
ENSG00000158246	0.482253	-0.0627426	1.60144	-0.0391789	0.968748	0.999959	ENSG00000158246	TENT5B	115572	terminal nucleotidyltransferase 5B	1p36.11	2382
ENSG00000130695	342.724	-0.0821679	0.113496	-0.723968	0.469085	0.999959	ENSG00000130695	CEP85	64793	centrosomal protein 85	1p36.11	5145
ENSG00000131914	0.280633	-0.224119	2.22444	-0.100753	0.919747	0.999959	ENSG00000131914	LIN28A	79727	lin-28 homolog A	1p36.11	3975
ENSG00000117682	96.9983	-0.0972881	0.116889	-0.832313	0.405233	0.999959	ENSG00000117682	DHDDS	79947	dehydrodolichyl diphosphate synthase subunit	1p36.11	5608
ENSG00000223583	6.62716	0.450877	0.310816	1.45062	0.146886	0.999959	ENSG00000223583	RPL17P9	729301	ribosomal protein L17 pseudogene 9	1p36.11	535
ENSG00000198830	2130.6	-0.00386337	0.106053	-0.0364287	0.970941	0.999959	ENSG00000198830	HMGN2	3151	high mobility group nucleosomal binding domain 2	1p36.11	3189
ENSG00000158062	168.39	-0.095037	0.232558	-0.408659	0.68279	0.999959	ENSG00000158062	UBXN11	91544	UBX domain protein 11	1p36.11	4691
ENSG00000158615	2029.88	0.228984	0.152294	1.50357	0.132693	0.999959	ENSG00000158615	PPP1R15B	84919	protein phosphatase 1 regulatory subunit 15B	1q32.1	9335
ENSG00000058804	522.17	-0.122113	0.131396	-0.92935	0.352708	0.999959	ENSG00000058804	NDC1	55706	NDC1 transmembrane nucleoporin	1p32.3	4720
ENSG00000229687	1.2637	-0.525505	0.909374	-0.577876	0.563348	0.999959	ENSG00000229687	RPL37P7	100270890	ribosomal protein L37 pseudogene 7	1p32.3	286
ENSG00000182901	11.1338	0.161571	0.430203	0.375568	0.707238	0.999959	ENSG00000182901	RGS7	6000	regulator of G protein signaling 7	1q43	21651
ENSG00000269713	496.496	0.190563	0.136872	1.39228	0.163839	0.999959	ENSG00000269713	NBPF9	400818	NBPF member 9	1q21.2	8947
ENSG00000188822	78.1394	-0.0870043	0.293274	-0.296665	0.766722	0.999959	ENSG00000188822	CNR2	1269	cannabinoid receptor 2	1p36.11	5265
ENSG00000230228	4.49813	0.918648	0.399032	2.30219	0.0213245	0.999959	ENSG00000230228	H3P1	115482711	H3 histone pseudogene 1	1p36.11	368
ENSG00000189266	2781.79	-0.0694415	0.084925	-0.817681	0.413539	0.999959	ENSG00000189266	PNRC2	55629	proline rich nuclear receptor coactivator 2	1p36.11	2763
ENSG00000188529	1782.62	-0.169749	0.0908459	-1.86854	0.0616868	0.999959	ENSG00000188529	SRSF10	10772	serine and arginine rich splicing factor 10	1p36.11	11860
ENSG00000158055	0.289541	0.111517	1.79198	0.0622311	0.950379	0.999959	ENSG00000158055	GRHL3	57822	grainyhead like transcription factor 3	1p36.11	4266
ENSG00000010165	156.987	0.0341932	0.125715	0.271989	0.78563	0.999959	ENSG00000010165	METTL13	51603	methyltransferase 13, eEF1A lysine and N-terminal methyltransferase	1q24.3	3831
ENSG00000197959	630.06	0.257393	0.255996	1.00546	0.314677	0.999959	ENSG00000197959	DNM3	26052	dynamin 3	1q24.3	11851
ENSG00000224600	2.00585	0.0976245	0.799866	0.122051	0.902859	0.999959	ENSG00000224600	RPLP1P3	127099	ribosomal protein lateral stalk subunit P1 pseudogene 3	1q24.3	350
ENSG00000233540	0.969122	1.67596	0.808671	2.07249	0.0382198	0.999959	ENSG00000233540	DNM3-IT1	100874284	DNM3 intronic transcript 1	1q24.3	396
ENSG00000283152	0.0801573	-0.180834	5.17015	-0.0349765	0.972098	0.999959	ENSG00000283152	MIR3120	100422882	microRNA 3120	1q24.3	81
ENSG00000135845	2223.79	-0.23748	0.631365	-0.376137	0.706815	0.999959	ENSG00000135845	PIGC	5279	phosphatidylinositol glycan anchor biosynthesis class C	1q24.3	5225
ENSG00000180999	2.7563	0.515039	0.785441	0.655733	0.511996	0.999959	ENSG00000180999	C1orf105	92346	chromosome 1 open reading frame 105	1q24.3	1728
ENSG00000201758	53.8864	0.0627158	0.318654	0.196815	0.843973	0.999959	ENSG00000201758	RN7SKP55	106479119	RN7SK pseudogene 55	1q44	307
ENSG00000251754	0.090334	-0.0592137	4.40851	-0.0134317	0.989283	0.999959	ENSG00000251754	RNU6-999P	106480008	RNA, U6 small nuclear 999, pseudogene	1q44	105
ENSG00000203666	88.3189	0.247471	0.305276	0.810646	0.417569	0.999959	ENSG00000203666	EFCAB2	84288	EF-hand calcium binding domain 2	1q44	8628
ENSG00000181201	84.0666	-0.198067	0.233477	-0.848335	0.396252	0.999959	ENSG00000181201	H2BU2P	337872	H2B.U histone 2, pseudogene	1q42.13	382
ENSG00000230667	156.515	-0.179699	0.166214	-1.08113	0.279637	0.999959	ENSG00000230667	SETSIP	646817	SET like protein	1p22.1	879
ENSG00000198691	0.368086	1.31038	1.67349	0.783018	0.433617	0.999959	ENSG00000198691	ABCA4	24	ATP binding cassette subfamily A member 4	1p22.1	8547
ENSG00000198625	2019.86	0.150839	0.170535	0.884507	0.376423	0.999959	ENSG00000198625	MDM4	4194	MDM4 regulator of p53	1q32.1	11008
ENSG00000117713	383.139	0.352605	0.229284	1.53785	0.124084	0.999959	ENSG00000117713	ARID1A	8289	AT-rich interaction domain 1A	1p36.11	15939
ENSG00000085433	429.044	0.0114055	0.126349	0.0902697	0.928073	0.999959	ENSG00000085433	WDR47	22911	WD repeat domain 47	1p13.3	4417
ENSG00000219481	414.78	-0.142078	0.187044	-0.759595	0.447497	0.999959	ENSG00000219481	NBPF1	55672	NBPF member 1	1p36.13	12212
ENSG00000143811	223.459	-0.11585	0.146851	-0.788899	0.430171	0.999959	ENSG00000143811	PYCR2	29920	pyrroline-5-carboxylate reductase 2	1q42.12	3602
ENSG00000117090	195.178	-0.0741592	0.194911	-0.380478	0.703591	0.999959	ENSG00000117090	SLAMF1	6504	signaling lymphocytic activation molecule family member 1	1q23.3	4012
ENSG00000078618	3904.46	0.204822	0.197619	1.03645	0.299993	0.999959	ENSG00000078618	NRDC	4898	nardilysin convertase	1p32.3	6640
ENSG00000127054	206.066	-0.179332	0.208085	-0.861821	0.388786	0.999959	ENSG00000127054	INTS11	54973	integrator complex subunit 11	1p36.33	8216
ENSG00000134202	69.9749	-0.349291	0.43511	-0.802766	0.42211	0.999959	ENSG00000134202	GSTM3	2947	glutathione S-transferase mu 3	1p13.3	4750
ENSG00000185104	581.005	-0.21768	0.0947141	-2.29828	0.0215456	0.999959	ENSG00000185104	FAF1	11124	Fas associated factor 1	1p32.3	7549
ENSG00000117523	3568.75	0.194011	0.143099	1.35578	0.17517	0.999959	ENSG00000117523	PRRC2C	23215	proline rich coiled-coil 2C	1q24.3	14189
ENSG00000187017	19.6306	-0.0569377	0.739571	-0.0769876	0.938633	0.999959	ENSG00000187017	ESPN	83715	espin	1p36.31	6940
ENSG00000160767	7.07486	0.533208	0.396098	1.34615	0.178254	0.999959	ENSG00000160767	FAM189B	10712	family with sequence similarity 189 member B	1q22	4468
ENSG00000131778	21.4682	-0.0818261	0.25156	-0.325275	0.744973	0.999959	ENSG00000131778	CHD1L	9557	chromodomain helicase DNA binding protein 1 like	1q21.1	4301
ENSG00000132128	202.566	-0.0355604	0.143065	-0.248561	0.803701	0.999959	ENSG00000132128	LRRC41	10489	leucine rich repeat containing 41	1p34.1-p33	8614
ENSG00000142973	0.957251	0.599358	1.28618	0.466	0.641215	0.999959	ENSG00000142973	CYP4B1	1580	cytochrome P450 family 4 subfamily B member 1	1p33	3465
[truncated: 22,154 more rows]

## Sheet: CD.I_vs_Cntrl
	baseMean	log2FoldChange	lfcSE	stat	pvalue	padj	Ensembl_ID	geneSymbol	Entrez_ID	fullGeneName	chromosome	geneLength
ENSG00000229807	3670.53	6.41901	0.726752	8.83246	1.02396e-18	1.60967e-14	ENSG00000229807	XIST	7503	X inactive specific transcript	Xq13.2	25266
ENSG00000165209	540.791	-0.653905	0.104333	-6.26745	3.66997e-10	1.19928e-06	ENSG00000165209	STRBP	55342	spermatid perinuclear RNA binding protein	9q33.3	8121
ENSG00000241058	325.841	-0.520552	0.0818185	-6.36227	1.9879e-10	1.19928e-06	ENSG00000241058	NSUN6	221078	NOP2/Sun RNA methyltransferase 6	10p12.31	3463
ENSG00000102837	360.149	4.06672	0.649487	6.26144	3.81449e-10	1.19928e-06	ENSG00000102837	OLFM4	10562	olfactomedin 4	13q14.3	2843
ENSG00000005381	63.007	3.03385	0.479837	6.32267	2.5709e-10	1.19928e-06	ENSG00000005381	MPO	4353	myeloperoxidase	17q22	3527
ENSG00000239839	2826.59	3.42619	0.553655	6.18832	6.08097e-10	1.32895e-06	ENSG00000239839	DEFA3	1668	defensin alpha 3	8p23.1	494
ENSG00000206047	3720.03	3.43877	0.556956	6.17421	6.64949e-10	1.32895e-06	ENSG00000206047	DEFA1	1667	defensin alpha 1	8p23.1	498
ENSG00000240247	3730.72	3.43794	0.557064	6.17153	6.76313e-10	1.32895e-06	ENSG00000240247	DEFA1B	728358	defensin alpha 1B	8p23.1	494
ENSG00000118113	205.592	2.69093	0.443508	6.06738	1.30017e-09	2.27096e-06	ENSG00000118113	MMP8	4317	matrix metallopeptidase 8	11q22.2	3437
ENSG00000173715	82.3173	-0.837667	0.140776	-5.95035	2.67576e-09	4.2063e-06	ENSG00000173715	C11orf80	79703	chromosome 11 open reading frame 80	11q13.2	3953
ENSG00000127980	613.061	-0.375776	0.0654206	-5.744	9.24656e-09	1.32142e-05	ENSG00000127980	PEX1	5189	peroxisomal biogenesis factor 1	7q21.2	7838
ENSG00000185339	45.5884	1.4774	0.259602	5.69102	1.26286e-08	1.65434e-05	ENSG00000185339	TCN2	6948	transcobalamin 2	22q12.2	2950
ENSG00000068885	247.894	-0.509407	0.0898589	-5.66897	1.43658e-08	1.73715e-05	ENSG00000068885	IFT80	57560	intraflagellar transport 80	3q25.33	7080
ENSG00000164821	103.896	3.27534	0.579588	5.65114	1.59384e-08	1.78965e-05	ENSG00000164821	DEFA4	1669	defensin alpha 4	8p23.1	587
ENSG00000144290	158.005	-2.01405	0.358024	-5.62545	1.85022e-08	1.93903e-05	ENSG00000144290	SLC4A10	57282	solute carrier family 4 member 10	2q24.2	7550
ENSG00000198718	530.325	-0.420607	0.0755445	-5.56767	2.58168e-08	2.5365e-05	ENSG00000198718	TOGARAM1	23116	TOG array regulator of axonemal microtubules 1	14q21.2	10292
ENSG00000148950	121.996	-0.634986	0.117272	-5.41464	6.14121e-08	5.67881e-05	ENSG00000148950	IMMP1L	196294	inner mitochondrial membrane peptidase subunit 1	11p13	3901
ENSG00000000460	191.995	-0.475875	0.0903112	-5.26928	1.36963e-07	0.000108428	ENSG00000000460	C1orf112	55732	chromosome 1 open reading frame 112	1q24.2	5970
ENSG00000188092	735.851	-0.448622	0.08491	-5.2835	1.2674e-07	0.000108428	ENSG00000188092	GPR89B	51463	G protein-coupled receptor 89B	1q21.2	5214
ENSG00000174501	2870.81	-0.64403	0.122254	-5.26796	1.37949e-07	0.000108428	ENSG00000174501	ANKRD36C	400986	ankyrin repeat domain 36C	2q11.1	10048
ENSG00000169385	188.615	1.43766	0.274127	5.2445	1.56711e-07	0.000117309	ENSG00000169385	RNASE2	6036	ribonuclease A family member 2	14q11.2	720
ENSG00000197561	7.32325	4.16702	0.796718	5.23023	1.693e-07	0.000120972	ENSG00000197561	ELANE	1991	elastase, neutrophil expressed	19p13.3	1028
ENSG00000105383	200.38	0.560925	0.107532	5.21636	1.82476e-07	0.000124718	ENSG00000105383	CD33	945	CD33 molecule	19q13.41	5975
ENSG00000117262	725.261	-0.438253	0.0842717	-5.20048	1.98778e-07	0.000128073	ENSG00000117262	GPR89A	653519	G protein-coupled receptor 89A	1q21.1	5561
ENSG00000108559	370.51	-0.513815	0.0988877	-5.19595	2.03678e-07	0.000128073	ENSG00000108559	NUP88	4927	nucleoporin 88	17p13.2	6003
ENSG00000163002	222.826	-0.532	0.103175	-5.15629	2.51896e-07	0.00014057	ENSG00000163002	NUP35	129401	nucleoporin 35	2q32.1	4025
ENSG00000115827	470.173	-0.470873	0.091469	-5.1479	2.63421e-07	0.00014057	ENSG00000115827	DCAF17	80067	DDB1 and CUL4 associated factor 17	2q31.1	7657
ENSG00000135976	4147.7	-0.629786	0.122201	-5.15367	2.55436e-07	0.00014057	ENSG00000135976	ANKRD36	375248	ankyrin repeat domain 36	2q11.2	10670
ENSG00000152766	247.889	2.04353	0.396218	5.15759	2.50144e-07	0.00014057	ENSG00000152766	ANKRD22	118932	ankyrin repeat domain 22	10q23.31	3995
ENSG00000259429	50.1192	-0.784991	0.152589	-5.14448	2.68262e-07	0.00014057	ENSG00000259429	UBE2Q2P2	100134869	UBE2Q2 pseudogene 2	15q25.2	1855
ENSG00000122641	16.3054	2.5914	0.507968	5.10151	3.36958e-07	0.00017087	ENSG00000122641	INHBA	3624	inhibin subunit beta A	7p14.1	8284
ENSG00000144451	56.5149	-0.584769	0.114904	-5.0892	3.59569e-07	0.000176638	ENSG00000144451	SPAG16	79582	sperm associated antigen 16	2q34	8235
ENSG00000132704	227.244	-1.20056	0.236648	-5.07317	3.91245e-07	0.000184073	ENSG00000132704	FCRL2	79368	Fc receptor like 2	1q23.1	5058
ENSG00000123552	375.761	-0.563858	0.111218	-5.06985	3.98122e-07	0.000184073	ENSG00000123552	USP45	85015	ubiquitin specific peptidase 45	6q16.2	8105
ENSG00000164047	289.969	1.87554	0.370728	5.05907	4.21317e-07	0.000189231	ENSG00000164047	CAMP	820	cathelicidin antimicrobial peptide	3p21.31	745
ENSG00000124469	109.633	2.51848	0.499009	5.04696	4.48903e-07	0.000196021	ENSG00000124469	CEACAM8	1088	CEA cell adhesion molecule 8	19q13.2	2549
ENSG00000133740	67.3095	-0.958919	0.193682	-4.951	7.3834e-07	0.000305657	ENSG00000133740	E2F5	1875	E2F transcription factor 5	8q21.2	5999
ENSG00000148690	394.794	-0.51994	0.10502	-4.95086	7.38866e-07	0.000305657	ENSG00000148690	FRA10AC1	118924	FRA10A associated CGG repeat 1	10q23.33	8162
ENSG00000175455	1079.66	-0.453104	0.0923571	-4.906	9.29505e-07	0.000365296	ENSG00000175455	CCDC14	64770	coiled-coil domain containing 14	3q21.1	11454
ENSG00000101425	56.0944	2.21306	0.450987	4.90715	9.24113e-07	0.000365296	ENSG00000101425	BPI	671	bactericidal permeability increasing protein	20q11.23	2484
ENSG00000138380	275.439	-0.461885	0.0946406	-4.88041	1.05865e-06	0.000398561	ENSG00000138380	CARF	79800	calcium responsive transcription factor	2q33.2	10112
ENSG00000075711	1127.83	-0.288353	0.0590977	-4.87926	1.06486e-06	0.000398561	ENSG00000075711	DLG1	1739	discs large MAGUK scaffold protein 1	3q29	16552
ENSG00000083535	540.896	-0.341446	0.070221	-4.86246	1.15939e-06	0.000402032	ENSG00000083535	PIBF1	10464	progesterone immunomodulatory binding factor 1	13q21.33-q22.1	4179
ENSG00000178695	2220.4	0.617415	0.126764	4.87059	1.11264e-06	0.000402032	ENSG00000178695	KCTD12	115207	potassium channel tetramerization domain containing 12	13q22.3	6231
ENSG00000183762	398.693	1.18952	0.24478	4.85957	1.17643e-06	0.000402032	ENSG00000183762	KREMEN1	83999	kringle containing transmembrane protein 1	22q12.1	8020
ENSG00000160209	357.028	0.621963	0.127913	4.86238	1.15982e-06	0.000402032	ENSG00000160209	PDXK	8566	pyridoxal kinase	21q22.3	11912
ENSG00000181450	385.035	-0.466783	0.0963919	-4.84255	1.28183e-06	0.000404687	ENSG00000181450	ZNF678	339500	zinc finger protein 678	1q42.13	8915
ENSG00000196912	1644.21	-0.564561	0.11645	-4.8481	1.24651e-06	0.000404687	ENSG00000196912	ANKRD36B	57730	ankyrin repeat domain 36B	2q11.2	6500
ENSG00000204130	488.263	-0.468153	0.0965853	-4.84704	1.25317e-06	0.000404687	ENSG00000204130	RUFY2	55680	RUN and FYVE domain containing 2	10q21.3	8137
ENSG00000215252	1330.01	-0.596836	0.123269	-4.84172	1.28717e-06	0.000404687	ENSG00000215252	GOLGA8B	440270	golgin A8 family member B	15q14	7782
ENSG00000154743	145.184	-0.464273	0.0960263	-4.83485	1.33243e-06	0.000405817	ENSG00000154743	TSEN2	80746	tRNA splicing endonuclease subunit 2	3p25.2	12407
ENSG00000156738	1242.47	-1.17818	0.243951	-4.82958	1.36821e-06	0.000405817	ENSG00000156738	MS4A1	931	membrane spanning 4-domains A1	11q12.2	4770
ENSG00000216937	1648.62	-0.599353	0.12407	-4.83075	1.36022e-06	0.000405817	ENSG00000216937	CCDC7	79741	coiled-coil domain containing 7	10p11.22	9014
ENSG00000164815	346.616	-0.410224	0.0850388	-4.82396	1.40736e-06	0.000409698	ENSG00000164815	ORC5	5001	origin recognition complex subunit 5	7q22.1-q22.2	3724
ENSG00000236901	91.7556	-0.874707	0.181819	-4.81086	1.50283e-06	0.000421866	ENSG00000236901	MIR600HG	81571	MIR600 host gene	9q33.3	5984
ENSG00000044574	843.518	0.519679	0.107965	4.81338	1.48397e-06	0.000421866	ENSG00000044574	HSPA5	3309	heat shock protein family A (Hsp70) member 5	9q33.3	6530
ENSG00000146250	6.491	-2.41587	0.503623	-4.79698	1.61075e-06	0.00042917	ENSG00000146250	PRSS35	167681	serine protease 35	6q14.2	2444
ENSG00000198467	30.3146	-1.03801	0.216178	-4.80166	1.57358e-06	0.00042917	ENSG00000198467	TPM2	7169	tropomyosin 2	9p13.3	3183
ENSG00000180626	240.588	-0.536878	0.111905	-4.79761	1.60567e-06	0.00042917	ENSG00000180626	ZNF594	84622	zinc finger protein 594	17p13.2	5300
ENSG00000100448	33.5679	3.06884	0.642348	4.77753	1.77459e-06	0.000464943	ENSG00000100448	CTSG	1511	cathepsin G	14q12	1368
ENSG00000086548	61.8291	1.82855	0.383287	4.77069	1.83597e-06	0.000473138	ENSG00000086548	CEACAM6	4680	CEA cell adhesion molecule 6	19q13.2	2956
ENSG00000146350	281.731	-0.542445	0.113811	-4.76618	1.87754e-06	0.000476047	ENSG00000146350	TBC1D32	221322	TBC1 domain family member 32	6q22.31	6912
ENSG00000153064	680.157	-0.859331	0.180936	-4.74936	2.04063e-06	0.000502861	ENSG00000153064	BANK1	55024	B cell scaffold protein with ankyrin repeats 1	4q24	6144
ENSG00000040275	124.657	-0.489352	0.103333	-4.73566	2.18341e-06	0.000502861	ENSG00000040275	SPDL1	54908	spindle apparatus coiled-coil protein 1	5q35.1	4775
ENSG00000106070	178.929	1.83597	0.387721	4.7353	2.18735e-06	0.000502861	ENSG00000106070	GRB10	2887	growth factor receptor bound protein 10	7p12.1	9795
ENSG00000065618	18.8427	2.83436	0.597125	4.74668	2.06784e-06	0.000502861	ENSG00000065618	COL17A1	1308	collagen type XVII alpha 1 chain	10q25.1	6989
ENSG00000140319	664.495	0.309866	0.06534	4.74236	2.11241e-06	0.000502861	ENSG00000140319	SRP14	6727	signal recognition particle 14	15q15.1	2047
ENSG00000104918	12.7617	1.89726	0.400818	4.73346	2.20721e-06	0.000502861	ENSG00000104918	RETN	56729	resistin	19p13.2	516
ENSG00000161551	218.275	-0.506357	0.106735	-4.74406	2.09476e-06	0.000502861	ENSG00000161551	ZNF577	84765	zinc finger protein 577	19q13.41	11744
ENSG00000111640	6971.77	0.670655	0.141803	4.7295	2.25078e-06	0.000505461	ENSG00000111640	GAPDH	2597	glyceraldehyde-3-phosphate dehydrogenase	12p13.31	2396
ENSG00000147883	52.7268	0.888326	0.18826	4.7186	2.37473e-06	0.000520899	ENSG00000147883	CDKN2B	1030	cyclin dependent kinase inhibitor 2B	9p21.3	4000
ENSG00000067225	924.021	0.528943	0.11212	4.71765	2.3858e-06	0.000520899	ENSG00000067225	PKM	5315	pyruvate kinase M1/2	15q23	8568
ENSG00000173369	18.6935	2.00285	0.425096	4.71153	2.45865e-06	0.000529451	ENSG00000173369	C1QB	713	complement C1q B chain	1p36.12	2327
ENSG00000163710	6.59122	3.00674	0.638583	4.70846	2.49601e-06	0.000530234	ENSG00000163710	PCOLCE2	26577	procollagen C-endopeptidase enhancer 2	3q23	3533
ENSG00000068024	570.002	0.709354	0.15116	4.69272	2.69591e-06	0.000557628	ENSG00000068024	HDAC4	9759	histone deacetylase 4	2q37.3	14179
ENSG00000105821	500.535	-0.441797	0.0941414	-4.69291	2.69344e-06	0.000557628	ENSG00000105821	DNAJC2	27000	DnaJ heat shock protein family (Hsp40) member C2	7q22.1	6706
ENSG00000139324	382.771	-0.342911	0.0731183	-4.68981	2.73455e-06	0.000558275	ENSG00000139324	TMTC3	160418	transmembrane O-mannosyltransferase targeting cadherins 3	12q21.32	7327
ENSG00000116191	1540.36	-0.632947	0.135243	-4.68007	2.8678e-06	0.000577972	ENSG00000116191	RALGPS2	55103	Ral GEF with PH domain and SH3 binding motif 2	1q25.2	9161
ENSG00000082014	122.151	1.00781	0.215616	4.6741	2.95239e-06	0.000587487	ENSG00000082014	SMARCD3	6604	SWI/SNF related, matrix associated, actin dependent regulator of chromatin, subfamily d, member 3	7q36.1	4919
ENSG00000243335	293.92	-0.433371	0.0931159	-4.65411	3.25389e-06	0.000639389	ENSG00000243335	KCTD7	154881	potassium channel tetramerization domain containing 7	7q11.21	6560
ENSG00000132680	470.974	-0.311693	0.0670524	-4.64849	3.34371e-06	0.000648927	ENSG00000132680	KHDC4	22889	KH domain containing 4, pre-mRNA splicing factor	1q22	5646
ENSG00000164292	982.375	-0.712314	0.154781	-4.60208	4.183e-06	0.000764614	ENSG00000164292	RHOBTB3	22836	Rho related BTB domain containing 3	5q15	8827
ENSG00000179869	480.145	1.81153	0.393384	4.60498	4.12503e-06	0.000764614	ENSG00000179869	ABCA13	154664	ATP binding cassette subfamily A member 13	7p12.3	19075
ENSG00000107566	446.648	1.17118	0.254342	4.60476	4.12946e-06	0.000764614	ENSG00000107566	ERLIN1	10613	ER lipid raft associated 1	10q24.31	3491
ENSG00000171208	73.194	0.663213	0.143997	4.60575	4.10978e-06	0.000764614	ENSG00000171208	NETO2	81831	neuropilin and tolloid like 2	16q12.1	7429
ENSG00000108848	2863.84	-0.428425	0.0930469	-4.6044	4.13663e-06	0.000764614	ENSG00000108848	LUC7L3	51747	LUC7 like 3 pre-mRNA splicing factor	17q21.33	8136
ENSG00000163918	132.145	-0.43749	0.0955078	-4.58067	4.63488e-06	0.000827958	ENSG00000163918	RFC4	5984	replication factor C subunit 4	3q27.3	2997
ENSG00000134287	250.079	0.462071	0.100831	4.58261	4.59208e-06	0.000827958	ENSG00000134287	ARF3	377	ADP ribosylation factor 3	12q13.12	4938
ENSG00000165521	170.888	-0.572176	0.124994	-4.57764	4.7026e-06	0.000830617	ENSG00000165521	EML5	161436	EMAP like 5	14q31.3	11201
ENSG00000196911	927.783	-0.499246	0.109134	-4.57462	4.77094e-06	0.000833324	ENSG00000196911	KPNA5	3841	karyopherin subunit alpha 5	6q22.1	11418
ENSG00000180938	50.1748	-0.567564	0.124143	-4.57184	4.83457e-06	0.000835158	ENSG00000180938	ZNF572	137209	zinc finger protein 572	8q24.13	3278
ENSG00000176871	574.801	0.635299	0.139058	4.5686	4.91002e-06	0.000838973	ENSG00000176871	WSB2	55884	WD repeat and SOCS box containing 2	12q24.23	4623
ENSG00000123106	1351.14	-0.445568	0.0976766	-4.56166	5.07497e-06	0.000848708	ENSG00000123106	CCDC91	55297	coiled-coil domain containing 91	12p11.22	7535
ENSG00000108861	518.805	0.630415	0.138131	4.56388	5.0218e-06	0.000848708	ENSG00000108861	DUSP3	1845	dual specificity phosphatase 3	17q21.31	4997
ENSG00000119787	594.076	-0.304272	0.0667983	-4.55509	5.23636e-06	0.000849032	ENSG00000119787	ATL2	64225	atlastin GTPase 2	2p22.2-p22.1	5810
ENSG00000136929	14221	-0.863374	0.189504	-4.55597	5.21438e-06	0.000849032	ENSG00000136929	HEMGN	55363	hemogen	9q22.33	2192
ENSG00000101337	259.914	0.465661	0.102231	4.55498	5.23894e-06	0.000849032	ENSG00000101337	TM9SF4	9777	transmembrane 9 superfamily member 4	20q11.21	5207
ENSG00000257017	252.894	1.90744	0.419271	4.54942	5.37937e-06	0.000862895	ENSG00000257017	HP	3240	haptoglobin	16q22.2	5492
ENSG00000136169	780.744	-0.395681	0.0870896	-4.54338	5.53594e-06	0.000879041	ENSG00000136169	SETDB2	83852	SET domain bifurcated histone lysine methyltransferase 2	13q14.2	6640
ENSG00000198088	50.4016	-0.875745	0.192959	-4.5385	5.66556e-06	0.000890626	ENSG00000198088	NUP62CL	54830	nucleoporin 62 C-terminal like	Xq22.3	1867
ENSG00000109180	783.813	-0.232856	0.0513779	-4.53222	5.83667e-06	0.000896011	ENSG00000109180	OCIAD1	54940	OCIA domain containing 1	4p11	4714
ENSG00000169397	33.4262	2.08382	0.459905	4.53099	5.87081e-06	0.000896011	ENSG00000169397	RNASE3	6037	ribonuclease A family member 3	14q11.2	734
ENSG00000062524	44.309	-1.13819	0.251008	-4.53446	5.77518e-06	0.000896011	ENSG00000062524	LTK	4058	leukocyte receptor tyrosine kinase	15q15.1	3491
ENSG00000116668	4112.53	-0.705968	0.156209	-4.51937	6.20251e-06	0.000926997	ENSG00000116668	SWT1	54823	SWT1 RNA endoribonuclease homolog	1q25.3	4068
ENSG00000171314	779.28	0.471037	0.10418	4.52137	6.14417e-06	0.000926997	ENSG00000171314	PGAM1	5223	phosphoglycerate mutase 1	10q24.1	2540
ENSG00000103494	62.4078	-0.626797	0.138803	-4.51574	6.30971e-06	0.000926997	ENSG00000103494	RPGRIP1L	23322	RPGRIP1 like	16q12.2	14211
ENSG00000167380	457.345	-0.352111	0.0779429	-4.51755	6.2558e-06	0.000926997	ENSG00000167380	ZNF226	7769	zinc finger protein 226	19q13.31	6922
ENSG00000147180	41.0082	-0.829899	0.1839	-4.51277	6.39865e-06	0.000931359	ENSG00000147180	ZNF711	7552	zinc finger protein 711	Xq21.1	5045
ENSG00000142583	45.911	1.75749	0.390163	4.50449	6.65316e-06	0.000947905	ENSG00000142583	SLC2A5	6518	solute carrier family 2 member 5	1p36.23	6632
ENSG00000198162	6033.99	-0.491672	0.109173	-4.5036	6.68132e-06	0.000947905	ENSG00000198162	MAN1A2	10905	mannosidase alpha class 1A member 2	1p12	9667
ENSG00000131127	941.05	-0.454181	0.100857	-4.50322	6.69322e-06	0.000947905	ENSG00000131127	ZNF141	7700	zinc finger protein 141	4p16.3	12944
ENSG00000185658	5497.91	-0.315906	0.0702446	-4.49722	6.88464e-06	0.000966308	ENSG00000185658	BRWD1	54014	bromodomain and WD repeat domain containing 1	21q22.2	22595
ENSG00000137504	1696.06	-0.3987	0.0886939	-4.49523	6.94933e-06	0.000966757	ENSG00000137504	CREBZF	58487	CREB/ATF bZIP transcription factor	11q14.1	7580
ENSG00000105926	1305.87	-0.61797	0.137639	-4.48979	7.12919e-06	0.000983078	ENSG00000105926	PALS2	51678	protein associated with LIN7 2, MAGUK p55 family member	7p15.3	9369
ENSG00000005436	315.078	-0.436173	0.097254	-4.48488	7.2954e-06	0.000989301	ENSG00000005436	GCFC2	6936	GC-rich sequence DNA-binding factor 2	2p12	5462
ENSG00000173451	138.042	-0.396924	0.0885055	-4.48474	7.30019e-06	0.000989301	ENSG00000173451	THAP2	83591	THAP domain containing 2	12q21.1	5240
ENSG00000187164	141.99	0.932402	0.208096	4.48064	7.44206e-06	0.000999908	ENSG00000187164	SHTN1	57698	shootin 1	10q25.3	8252
ENSG00000118454	716.209	-0.463531	0.103664	-4.47147	7.76822e-06	0.00101524	ENSG00000118454	ANKRD13C	81573	ankyrin repeat domain 13C	1p31.1	6184
ENSG00000187554	630.698	1.21838	0.272664	4.46844	7.8791e-06	0.00101524	ENSG00000187554	TLR5	7100	toll like receptor 5	1q41	7733
ENSG00000115762	1624.84	0.335702	0.0750417	4.47354	7.69355e-06	0.00101524	ENSG00000115762	PLEKHB2	55041	pleckstrin homology domain containing B2	2q21.1	6728
ENSG00000165338	65.1908	-0.640415	0.14322	-4.47153	7.7661e-06	0.00101524	ENSG00000165338	HECTD2	143279	HECT domain E3 ubiquitin protein ligase 2	10q23.32	11550
ENSG00000198707	728.247	-0.459757	0.102855	-4.46996	7.82332e-06	0.00101524	ENSG00000198707	CEP290	80184	centrosomal protein 290	12q21.32	25131
ENSG00000096006	159.882	1.6131	0.361625	4.46069	8.16966e-06	0.00103975	ENSG00000096006	CRISP3	10321	cysteine rich secretory protein 3	6p12.3	2255
ENSG00000137073	3132.36	-0.603561	0.135332	-4.45985	8.2016e-06	0.00103975	ENSG00000137073	UBAP2	55833	ubiquitin associated protein 2	9p13.3	12402
ENSG00000179331	48.8577	0.808276	0.181848	4.44479	8.79762e-06	0.00110639	ENSG00000179331	RAB39A	54734	RAB39A, member RAS oncogene family	11q22.3	1885
ENSG00000172262	929.715	-0.363643	0.0818474	-4.44294	8.87394e-06	0.00110713	ENSG00000172262	ZNF131	7690	zinc finger protein 131	5p12	8516
ENSG00000156876	178.329	-0.392637	0.0885151	-4.43582	9.17212e-06	0.00110749	ENSG00000156876	SASS6	163786	SAS-6 centriolar assembly protein	1p21.2	3972
ENSG00000150337	1401.64	1.35075	0.304201	4.44032	8.98236e-06	0.00110749	ENSG00000150337	FCGR1A	2209	Fc gamma receptor Ia	1q21.2	2155
ENSG00000130023	262.622	-0.337704	0.076154	-4.43449	9.22906e-06	0.00110749	ENSG00000130023	ERMARD	55780	ER membrane associated RNA degradation	6q27	4267
ENSG00000060339	1550.21	-0.327472	0.0738156	-4.43634	9.14994e-06	0.00110749	ENSG00000060339	CCAR1	55749	cell division cycle and apoptosis regulator 1	10q21.3	6059
ENSG00000077935	19.1628	-1.50294	0.338888	-4.4349	9.21155e-06	0.00110749	ENSG00000077935	SMC1B	27127	structural maintenance of chromosomes 1B	22q13.31	4253
ENSG00000149970	155.85	-0.788699	0.178244	-4.42482	9.6522e-06	0.00114949	ENSG00000149970	CNKSR2	22866	connector enhancer of kinase suppressor of Ras 2	Xp22.12	31865
ENSG00000137076	9685.07	0.559453	0.12667	4.4166	1.00264e-05	0.00118508	ENSG00000137076	TLN1	7094	talin 1	9p13.3	9876
ENSG00000265531	867.255	1.35186	0.306547	4.40996	1.0339e-05	0.00118995	ENSG00000265531	FCGR1CP	100132417	Fc gamma receptor Ic, pseudogene	1q21.1	1127
ENSG00000138413	606.324	0.480107	0.108819	4.41196	1.02437e-05	0.00118995	ENSG00000138413	IDH1	3417	isocitrate dehydrogenase (NADP(+)) 1	2q34	4699
ENSG00000012223	513.87	2.41533	0.54778	4.4093	1.03705e-05	0.00118995	ENSG00000012223	LTF	4057	lactotransferrin	3p21.31	3989
ENSG00000100479	362.356	-0.742282	0.168248	-4.41183	1.02502e-05	0.00118995	ENSG00000100479	POLE2	5427	DNA polymerase epsilon 2, accessory subunit	14q21.3	2955
ENSG00000134463	60.9457	1.65467	0.375712	4.40408	1.06235e-05	0.00121016	ENSG00000134463	ECHDC3	79746	enoyl-CoA hydratase domain containing 3	10p14	2185
ENSG00000283674	40.1896	-0.90158	0.205147	-4.39481	1.10872e-05	0.0012361	ENSG00000283674	LOC729732	729732	uncharacterized LOC729732	8p23.1	16933
ENSG00000197969	2899.9	-0.392629	0.0893131	-4.3961	1.10215e-05	0.0012361	ENSG00000197969	VPS13A	23230	vacuolar protein sorting 13 homolog A	9q21.2	20100
ENSG00000257150	6.12372	1.13796	0.258788	4.39728	1.09618e-05	0.0012361	ENSG00000257150	PGAM1P5	100132594	phosphoglycerate mutase 1 pseudogene 5	12q22	2390
ENSG00000265273	146.051	0.962017	0.219064	4.39148	1.1258e-05	0.00124631	ENSG00000265273	PGDP1	342705	phosphogluconate dehydrogenase pseudogene 1	18q12.1	1441
ENSG00000163029	974.601	-0.317395	0.0723056	-4.38963	1.13541e-05	0.00124816	ENSG00000163029	SMC6	79677	structural maintenance of chromosomes 6	2p24.2	9824
ENSG00000215895	79.9857	0.571183	0.1303	4.38362	1.16725e-05	0.00125679	ENSG00000215895	HSPA5P1	400750	HSPA5 pseudogene 1	1p34.3	1960
ENSG00000107077	1286.09	-0.265749	0.0606231	-4.38364	1.16715e-05	0.00125679	ENSG00000107077	KDM4C	23081	lysine demethylase 4C	9p24.1	10323
ENSG00000161643	45.4657	0.888943	0.202663	4.38631	1.15288e-05	0.00125679	ENSG00000161643	SIGLEC16	400709	sialic acid binding Ig like lectin 16	19q13.33	3876
ENSG00000181458	19.8969	1.55041	0.354344	4.37543	1.21191e-05	0.00128725	ENSG00000181458	TMEM45A	55076	transmembrane protein 45A	3q12.2	6005
ENSG00000060982	326.659	1.13071	0.258349	4.37665	1.20515e-05	0.00128725	ENSG00000060982	BCAT1	586	branched chain amino acid transaminase 1	12p12.1	11415
ENSG00000075624	12578.7	0.544716	0.124671	4.36923	1.24684e-05	0.00130077	ENSG00000075624	ACTB	60	actin beta	7p22.1	4405
ENSG00000147905	1275.47	-0.375361	0.0859526	-4.36707	1.25922e-05	0.00130077	ENSG00000147905	ZCCHC7	84186	zinc finger CCHC-type containing 7	9p13.2	3957
ENSG00000166033	9.4078	1.42627	0.326669	4.3661	1.26487e-05	0.00130077	ENSG00000166033	HTRA1	5654	HtrA serine peptidase 1	10q26.13	2250
ENSG00000215417	129.144	-0.51349	0.117614	-4.3659	1.26602e-05	0.00130077	ENSG00000215417	MIR17HG	407975	miR-17-92a-1 cluster host gene	13q31.3	3774
ENSG00000186017	301.919	-0.481652	0.110311	-4.36632	1.2636e-05	0.00130077	ENSG00000186017	ZNF566	84924	zinc finger protein 566	19q13.12	6481
ENSG00000198453	158.645	-0.467286	0.10708	-4.36389	1.2777e-05	0.00130425	ENSG00000198453	ZNF568	374900	zinc finger protein 568	19q13.12	9346
ENSG00000163492	235.081	-0.823296	0.189089	-4.35401	1.33668e-05	0.00134697	ENSG00000163492	CCDC141	285025	coiled-coil domain containing 141	2q31.2	15497
ENSG00000180376	1559.55	-0.487834	0.112036	-4.35426	1.33518e-05	0.00134697	ENSG00000180376	CCDC66	285331	coiled-coil domain containing 66	3p14.3	9286
ENSG00000187605	826.244	0.522509	0.120183	4.3476	1.37634e-05	0.00137809	ENSG00000187605	TET3	200424	tet methylcytosine dioxygenase 3	2p13.1	12943
ENSG00000171860	174.965	1.1369	0.261615	4.34569	1.38838e-05	0.00138135	ENSG00000171860	C3AR1	719	complement C3a receptor 1	12p13.31	3491
ENSG00000132300	1229.65	-0.330523	0.0762589	-4.33423	1.46274e-05	0.00143714	ENSG00000132300	PTCD3	55037	pentatricopeptide repeat domain 3	2p11.2	10123
ENSG00000129250	172.508	0.463522	0.10694	4.33441	1.46154e-05	0.00143714	ENSG00000129250	KIF1C	10749	kinesin family member 1C	17p13.2	8578
ENSG00000164180	518.749	-0.415479	0.0959186	-4.33158	1.48041e-05	0.00144277	ENSG00000164180	TMEM161B	153396	transmembrane protein 161B	5q14.3	9598
ENSG00000198056	157.049	-0.53444	0.123409	-4.33063	1.48682e-05	0.00144277	ENSG00000198056	PRIM1	5557	DNA primase subunit 1	12q13.3	2855
ENSG00000072756	606.306	-0.32895	0.0760741	-4.32407	1.53178e-05	0.00147728	ENSG00000072756	TRNT1	51095	tRNA nucleotidyl transferase 1	3p26.2	5802
ENSG00000104687	1018.27	0.475644	0.110151	4.3181	1.57378e-05	0.0015039	ENSG00000104687	GSR	2936	glutathione-disulfide reductase	8p12	3602
ENSG00000152404	790.892	-0.289179	0.0669827	-4.31721	1.58012e-05	0.0015039	ENSG00000152404	CWF19L2	143884	CWF19 like cell cycle control factor 2	11q22.3	3547
ENSG00000197776	140.247	-0.460233	0.106665	-4.31477	1.59766e-05	0.0015039	ENSG00000197776	KLHDC1	122773	kelch domain containing 1	14q21.3	3004
ENSG00000273749	493.365	0.61808	0.143209	4.31592	1.58939e-05	0.0015039	ENSG00000273749	CYFIP1	23191	cytoplasmic FMR1 interacting protein 1	15q11.2	10414
ENSG00000122484	504.593	-0.369572	0.0857297	-4.3109	1.62593e-05	0.00152141	ENSG00000122484	RPAP2	79871	RNA polymerase II associated protein 2	1p22.1	17048
ENSG00000261701	97.4575	1.82569	0.423776	4.30814	1.64631e-05	0.00153136	ENSG00000261701	HPR	3250	haptoglobin-related protein	16q22.2	1924
ENSG00000198019	1488.91	1.28316	0.29799	4.30604	1.66201e-05	0.00153687	ENSG00000198019	FCGR1BP	2210	Fc gamma receptor Ib, pseudogene	1p11.2	4234
ENSG00000006756	220.425	0.430723	0.100076	4.30397	1.67765e-05	0.00154226	ENSG00000006756	ARSD	414	arylsulfatase D	Xp22.33	7026
ENSG00000046651	897.958	-0.398398	0.0926563	-4.29974	1.71001e-05	0.00156287	ENSG00000046651	OFD1	8481	OFD1 centriole and centriolar satellite protein	Xp22.2	15550
ENSG00000121316	4189.95	0.908452	0.211557	4.29412	1.7539e-05	0.00159372	ENSG00000121316	PLBD1	79887	phospholipase B domain containing 1	12p13.1	2375
ENSG00000008394	77.2828	0.809832	0.188861	4.28798	1.80309e-05	0.001629	ENSG00000008394	MGST1	4257	microsomal glutathione S-transferase 1	12p12.3	7441
ENSG00000145685	529.939	0.863189	0.201394	4.28608	1.81855e-05	0.00163357	ENSG00000145685	LHFPL2	10184	LHFPL tetraspan subfamily member 2	5q14.1	7977
ENSG00000205981	228.981	-0.372471	0.0869429	-4.28409	1.83488e-05	0.00163888	ENSG00000205981	DNAJC19	131118	DnaJ heat shock protein family (Hsp40) member C19	3q26.33	4895
ENSG00000126067	188.734	0.366922	0.0857149	4.28073	1.86285e-05	0.00164517	ENSG00000126067	PSMB2	5690	proteasome 20S subunit beta 2	1p34.3	4528
ENSG00000122025	228.502	1.49745	0.34979	4.28099	1.86061e-05	0.00164517	ENSG00000122025	FLT3	2322	fms related receptor tyrosine kinase 3	13q12.2	4159
ENSG00000102383	8.77525	-1.28032	0.299291	-4.27785	1.88711e-05	0.00164808	ENSG00000102383	ZDHHC15	158866	zinc finger DHHC-type palmitoyltransferase 15	Xq13.3	6820
ENSG00000169032	525.369	0.323713	0.0756591	4.27857	1.88097e-05	0.00164808	ENSG00000169032	MAP2K1	5604	mitogen-activated protein kinase kinase 1	15q22.31	6462
ENSG00000214960	293.766	-0.672395	0.157422	-4.2713	1.94333e-05	0.00167532	ENSG00000214960	CRPPA	729920	CDP-L-ribitol pyrophosphorylase A	7p21.2	7193
ENSG00000226784	170.206	0.481916	0.112804	4.27215	1.93601e-05	0.00167532	ENSG00000226784	PGAM4	441531	phosphoglycerate mutase family member 4	Xq21.1	1690
ENSG00000175676	26.8	-0.664732	0.155675	-4.26999	1.95483e-05	0.00167532	ENSG00000175676	GOLGA8DP	100132979	golgin A8 family member D, pseudogene	15q11.2	5256
ENSG00000171817	146.145	-0.671356	0.157252	-4.26929	1.96094e-05	0.00167532	ENSG00000171817	ZNF540	163255	zinc finger protein 540	19q13.12	4386
ENSG00000146856	30.1593	-0.741097	0.173915	-4.26127	2.03265e-05	0.00170873	ENSG00000146856	AGBL3	340351	AGBL carboxypeptidase 3	7q33	7307
ENSG00000130021	95.9365	0.394296	0.0925237	4.26157	2.02994e-05	0.00170873	ENSG00000130021	PUDP	8226	pseudouridine 5'-phosphatase	Xp22.31	3821
ENSG00000135678	76.0958	0.746702	0.17518	4.26247	2.02177e-05	0.00170873	ENSG00000135678	CPM	1368	carboxypeptidase M	12q15	7535
ENSG00000172766	646.127	-0.380393	0.0893067	-4.2594	2.04974e-05	0.00171393	ENSG00000172766	NAA16	79612	N-alpha-acetyltransferase 16, NatA auxiliary subunit	13q14.11	5805
ENSG00000064933	372.872	-0.370909	0.0871087	-4.258	2.06261e-05	0.00171557	ENSG00000064933	PMS1	5378	PMS1 homolog 1, mismatch repair system component	2q32.2	5448
ENSG00000127957	163.52	-0.342925	0.0806364	-4.25273	2.11179e-05	0.00174723	ENSG00000127957	PMS2P3	5387	PMS1 homolog 2, mismatch repair system component pseudogene 3	7q11.23	1821
ENSG00000189042	190.461	-0.377193	0.0887389	-4.25059	2.13207e-05	0.00175478	ENSG00000189042	ZNF567	163081	zinc finger protein 567	19q13.12	4736
ENSG00000171621	9.30359	0.885892	0.208951	4.23972	2.23798e-05	0.00182599	ENSG00000171621	SPSB1	80176	splA/ryanodine receptor domain and SOCS box containing 1	1p36.22	3389
ENSG00000177575	1197.45	1.10789	0.261337	4.23933	2.24183e-05	0.00182599	ENSG00000177575	CD163	9332	CD163 molecule	12p13.31	5815
ENSG00000147874	1038.75	-0.364408	0.0860153	-4.23655	2.26981e-05	0.00182982	ENSG00000147874	HAUS6	54801	HAUS augmin like complex subunit 6	9p22.1	7719
ENSG00000141574	405.176	1.04293	0.246119	4.23752	2.26004e-05	0.00182982	ENSG00000141574	SECTM1	6398	secreted and transmembrane 1	17q25.3	2909
ENSG00000185651	574.693	0.276596	0.0653414	4.23308	2.30512e-05	0.0018488	ENSG00000185651	UBE2L3	7332	ubiquitin conjugating enzyme E2 L3	22q11.21	3947
ENSG00000080822	829.359	-0.296524	0.0701522	-4.22686	2.36975e-05	0.00189099	ENSG00000080822	CLDND1	56650	claudin domain containing 1	3q11.2	5210
ENSG00000259494	76.6062	-0.597881	0.141751	-4.21782	2.4668e-05	0.00195849	ENSG00000259494	MRPL46	26589	mitochondrial ribosomal protein L46	15q25.3	6402
ENSG00000145723	244.3	-0.306263	0.0726841	-4.21361	2.51316e-05	0.00197534	ENSG00000145723	GIN1	54826	gypsy retrotransposon integrase 1	5q21.1	4169
ENSG00000261366	60.9577	-0.65072	0.154395	-4.21464	2.50173e-05	0.00197534	ENSG00000261366	MANEA-DT	101927288	MANEA divergent transcript	6q16.1	2268
ENSG00000116127	1503.59	-0.361916	0.0860599	-4.20539	2.60627e-05	0.00202825	ENSG00000116127	ALMS1	7840	ALMS1 centrosome and basal body associated protein	2p13.1	22670
ENSG00000166532	225.99	-0.458911	0.109122	-4.20549	2.60512e-05	0.00202825	ENSG00000166532	RIMKLB	57494	ribosomal modification protein rimK like family member B	12p13.31	8597
ENSG00000134243	969.034	0.890313	0.212055	4.19851	2.68678e-05	0.0020806	ENSG00000134243	SORT1	6272	sortilin 1	1p13.3	9127
ENSG00000169914	158.938	-0.414641	0.0988979	-4.19262	2.75757e-05	0.00208409	ENSG00000169914	OTUD3	23252	OTU deubiquitinase 3	1p36.13	6885
ENSG00000155657	3161.21	-0.807448	0.192526	-4.19397	2.74114e-05	0.00208409	ENSG00000155657	TTN	7273	titin	2q31.2	118976
ENSG00000227825	88.7629	0.82077	0.195753	4.19288	2.75439e-05	0.00208409	ENSG00000227825	SLC9A7P1	121456	solute carrier family 9 member 7 pseudogene 1	12q23.1	3311
ENSG00000204103	121.062	0.879231	0.209547	4.19586	2.71841e-05	0.00208409	ENSG00000204103	MAFB	9935	MAF bZIP transcription factor B	20q12	3389
ENSG00000132670	3519.4	-0.517787	0.123422	-4.19526	2.7256e-05	0.00208409	ENSG00000132670	PTPRA	5786	protein tyrosine phosphatase receptor type A	20p13	3911
ENSG00000070950	346.659	-0.460702	0.110028	-4.18714	2.8249e-05	0.00212012	ENSG00000070950	RAD18	56852	RAD18 E3 ubiquitin protein ligase	3p25.3	6984
ENSG00000138709	967.093	-0.546425	0.130578	-4.18465	2.856e-05	0.00212012	ENSG00000138709	LARP1B	55132	La ribonucleoprotein 1B	4q28.2	9480
ENSG00000107890	522.327	-0.405883	0.097024	-4.18333	2.87268e-05	0.00212012	ENSG00000107890	ANKRD26	22852	ankyrin repeat domain containing 26	10p12.1	13564
ENSG00000140694	1136.45	-0.361075	0.0863115	-4.1834	2.87188e-05	0.00212012	ENSG00000140694	PARN	5073	poly(A)-specific ribonuclease	16p13.12	9284
ENSG00000162086	309.344	-0.403273	0.09638	-4.18419	2.86182e-05	0.00212012	ENSG00000162086	ZNF75A	7627	zinc finger protein 75a	16p13.3	8063
ENSG00000196975	250.475	0.503405	0.120389	4.1815	2.89594e-05	0.0021273	ENSG00000196975	ANXA4	307	annexin A4	2p13.3	11060
ENSG00000172264	48.9142	-1.32002	0.315809	-4.17981	2.91752e-05	0.00213318	ENSG00000172264	MACROD2	140733	mono-ADP ribosylhydrolase 2	20p12.1	11428
ENSG00000082438	282.104	-0.585282	0.140304	-4.17154	3.02545e-05	0.00216182	ENSG00000082438	COBLL1	22837	cordon-bleu WH2 repeat protein like 1	2q24.3	17176
ENSG00000197385	99.7842	-0.885344	0.212102	-4.17413	2.99123e-05	0.00216182	ENSG00000197385	ZNF860	344787	zinc finger protein 860	3p23-p22.3	3379
ENSG00000172936	588.996	0.780105	0.186987	4.17197	3.01973e-05	0.00216182	ENSG00000172936	MYD88	4615	MYD88 innate immune signal transduction adaptor	3p22.2	3989
ENSG00000141127	664.824	-0.424827	0.101742	-4.17554	2.9728e-05	0.00216182	ENSG00000141127	PRPSAP2	5636	phosphoribosyl pyrophosphate synthetase associated protein 2	17p11.2	4734
ENSG00000076650	265.596	-0.381339	0.0913701	-4.17357	2.99863e-05	0.00216182	ENSG00000076650	GPATCH1	55094	G-patch domain containing 1	19q13.11	4469
ENSG00000118507	1559.39	-0.660924	0.158509	-4.16963	3.0509e-05	0.00217014	ENSG00000118507	AKAP7	9465	A-kinase anchoring protein 7	6q23.2	4593
ENSG00000148346	111.87	1.68227	0.403665	4.16749	3.07977e-05	0.00218081	ENSG00000148346	LCN2	3934	lipocalin 2	9q34.11	1596
ENSG00000116138	494.322	-0.321876	0.0772746	-4.16536	3.10863e-05	0.00219137	ENSG00000116138	DNAJC16	23341	DnaJ heat shock protein family (Hsp40) member C16	1p36.21	8563
ENSG00000162594	17.881	-1.60479	0.38556	-4.16225	3.15132e-05	0.00221155	ENSG00000162594	IL23R	149233	interleukin 23 receptor	1p31.3	3213
ENSG00000182405	68.9867	-0.522564	0.125652	-4.15883	3.19887e-05	0.00223495	ENSG00000182405	PGBD4	161779	piggyBac transposable element derived 4	15q14	6604
ENSG00000095002	439.323	-0.467897	0.112677	-4.15253	3.28817e-05	0.00228717	ENSG00000095002	MSH2	4436	mutS homolog 2	2p21-p16.3	13674
ENSG00000104047	263.236	-0.332544	0.0801069	-4.15125	3.30657e-05	0.00228984	ENSG00000104047	DTWD1	56986	DTW domain containing 1	15q21.2	14996
ENSG00000166340	356.745	0.510616	0.123036	4.15015	3.3226e-05	0.00229085	ENSG00000166340	TPP1	1200	tripeptidyl peptidase 1	11p15.4	6502
ENSG00000164111	2095.51	0.599933	0.144693	4.14624	3.37985e-05	0.00231132	ENSG00000164111	ANXA5	308	annexin A5	4q27	2925
ENSG00000225648	558.2	-0.504413	0.121661	-4.14605	3.38262e-05	0.00231132	ENSG00000225648	SBDSP1	155370	SBDS pseudogene 1	7q11.23	1934
ENSG00000255717	709.717	-0.438803	0.10586	-4.14512	3.39641e-05	0.00231132	ENSG00000255717	SNHG1	23642	small nucleolar RNA host gene 1	11q12.3	3976
ENSG00000116984	1316.41	-0.311289	0.0751286	-4.14342	3.4216e-05	0.00231843	ENSG00000116984	MTR	4548	5-methyltetrahydrofolate-homocysteine methyltransferase	1q43	19254
ENSG00000198919	490.194	-0.602088	0.145375	-4.14162	3.44858e-05	0.00232668	ENSG00000198919	DZIP3	9666	DAZ interacting zinc finger protein 3	3q13.13	6943
ENSG00000100099	265.843	-0.289476	0.0699302	-4.1395	3.48057e-05	0.00233823	ENSG00000100099	HPS4	89781	HPS4 biogenesis of lysosomal organelles complex 3 subunit 2	22q12.1	11380
ENSG00000115590	2116.07	1.68033	0.406412	4.13454	3.55664e-05	0.00234244	ENSG00000115590	IL1R2	7850	interleukin 1 receptor type 2	2q11.2	2957
ENSG00000078589	955.285	-0.616449	0.149076	-4.13514	3.5474e-05	0.00234244	ENSG00000078589	P2RY10	27334	P2Y receptor family member 10	Xq21.1	3576
ENSG00000196792	1920.7	-0.499675	0.120802	-4.13633	3.52904e-05	0.00234244	ENSG00000196792	STRN3	29966	striatin 3	14q12	4965
ENSG00000187790	347.817	-0.326184	0.078838	-4.13739	3.51279e-05	0.00234244	ENSG00000187790	FANCM	57697	FA complementation group M	14q21.2	19054
ENSG00000176225	477.078	-0.448549	0.108496	-4.13424	3.56134e-05	0.00234244	ENSG00000176225	RTTN	25914	rotatin	18q22.2	19358
ENSG00000147044	306.853	-0.379372	0.0919028	-4.12797	3.65985e-05	0.00238017	ENSG00000147044	CASK	8573	calcium/calmodulin dependent serine protein kinase	Xp11.4	19788
ENSG00000107643	747.489	-0.307688	0.0745422	-4.1277	3.66413e-05	0.00238017	ENSG00000107643	MAPK8	5599	mitogen-activated protein kinase 8	10q11.22	9674
ENSG00000100985	439.599	1.63423	0.395835	4.12856	3.65042e-05	0.00238017	ENSG00000100985	MMP9	4318	matrix metallopeptidase 9	20q13.12	2336
ENSG00000177663	2550.3	0.660876	0.160266	4.12362	3.7296e-05	0.00241273	ENSG00000177663	IL17RA	23765	interleukin 17 receptor A	22q11.1	9288
ENSG00000132185	200.592	-1.09876	0.266778	-4.11863	3.81124e-05	0.00243548	ENSG00000132185	FCRLA	84824	Fc receptor like A	1q23.3	3275
ENSG00000092964	896.902	0.572577	0.13899	4.11955	3.7962e-05	0.00243548	ENSG00000092964	DPYSL2	1808	dihydropyrimidinase like 2	8p21.2	7296
ENSG00000064601	522.617	0.575267	0.139667	4.11884	3.8078e-05	0.00243548	ENSG00000064601	CTSA	5476	cathepsin A	20q13.12	8633
ENSG00000128513	409.278	-0.254076	0.0618318	-4.10915	3.97111e-05	0.00252736	ENSG00000128513	POT1	25913	protection of telomeres 1	7q31.33	8717
ENSG00000137509	1545.31	0.463541	0.112888	4.10621	4.02197e-05	0.00254941	ENSG00000137509	PRCP	5547	prolylcarboxypeptidase	11q14.1	23408
ENSG00000146263	444.481	-0.347539	0.0846609	-4.10507	4.0419e-05	0.00255175	ENSG00000146263	MMS22L	253714	MMS22 like, DNA repair protein	6q16.1	21793
ENSG00000138658	364.072	-0.46194	0.112589	-4.10289	4.08026e-05	0.00256567	ENSG00000138658	ZGRF1	55345	zinc finger GRF-type containing 1	4q25	9103
ENSG00000148110	1331.81	0.66371	0.161876	4.10012	4.12937e-05	0.0025862	ENSG00000148110	MFSD14B	84641	major facilitator superfamily domain containing 14B	9q22.32	4098
ENSG00000184205	125.264	-0.503204	0.122794	-4.09795	4.16826e-05	0.00259404	ENSG00000184205	TSPYL2	64061	TSPY like 2	Xp11.22	4948
ENSG00000111581	805.454	-0.304487	0.074309	-4.09758	4.17489e-05	0.00259404	ENSG00000111581	NUP107	57122	nucleoporin 107	12q15	8103
ENSG00000152942	500.528	-0.324688	0.0794046	-4.08903	4.33173e-05	0.00267336	ENSG00000152942	RAD17	5884	RAD17 checkpoint clamp loader component	5q13.2	4159
ENSG00000167840	74.0637	-0.419146	0.102511	-4.08878	4.33655e-05	0.00267336	ENSG00000167840	ZNF232	7775	zinc finger protein 232	17p13.2	3355
ENSG00000179918	235.401	0.566792	0.138664	4.08753	4.35998e-05	0.0026773	ENSG00000179918	SEPHS2	22928	selenophosphate synthetase 2	16p11.2	2244
ENSG00000162512	5.51592	1.85537	0.454099	4.08584	4.39178e-05	0.00268634	ENSG00000162512	SDC3	9672	syndecan 3	1p35.2	7065
ENSG00000082512	645.623	-0.491673	0.12042	-4.08297	4.44632e-05	0.00269694	ENSG00000082512	TRAF5	7188	TNF receptor associated factor 5	1q32.3	9022
ENSG00000112210	205.01	-0.634204	0.155355	-4.08229	4.4594e-05	0.00269694	ENSG00000112210	RAB23	51715	RAB23, member RAS oncogene family	6p12.1-p11.2	4919
ENSG00000079134	510.151	-0.404075	0.0989991	-4.0816	4.47262e-05	0.00269694	ENSG00000079134	THOC1	9984	THO complex 1	18p11.32	8099
ENSG00000204936	402.225	2.94847	0.722428	4.08134	4.47774e-05	0.00269694	ENSG00000204936	CD177	57126	CD177 molecule	19q13.31	2474
ENSG00000175265	1240.87	-0.556546	0.136459	-4.07848	4.53302e-05	0.00270947	ENSG00000175265	GOLGA8A	23015	golgin A8 family member A	15q14	7179
ENSG00000101146	268.878	0.261875	0.0641981	4.07917	4.51962e-05	0.00270947	ENSG00000101146	RAE1	8480	ribonucleic acid export 1	20q13.31	5642
ENSG00000085265	8243.57	0.767879	0.188461	4.07447	4.61184e-05	0.0027255	ENSG00000085265	FCN1	2219	ficolin 1	9q34.3	7588
ENSG00000165525	2516.28	-0.334794	0.0821457	-4.07561	4.58945e-05	0.0027255	ENSG00000165525	NEMF	9147	nuclear export mediator factor	14q21.3	9044
ENSG00000152229	902.764	0.940904	0.230916	4.07466	4.60825e-05	0.0027255	ENSG00000152229	PSTPIP2	9050	proline-serine-threonine phosphatase interacting protein 2	18q21.1	4120
ENSG00000152455	97.0937	-0.454668	0.111626	-4.07313	4.63852e-05	0.00273099	ENSG00000152455	SUV39H2	79723	SUV39H2 histone lysine methyltransferase	10p13	3565
ENSG00000159399	1041.56	0.783082	0.19244	4.06923	4.71687e-05	0.00275648	ENSG00000159399	HK2	3099	hexokinase 2	2p12	5918
ENSG00000164105	99.3193	0.85854	0.210952	4.06983	4.70478e-05	0.00275648	ENSG00000164105	SAP30	8819	Sin3A associated protein 30	4q34.1	1309
ENSG00000120699	303.568	-0.402726	0.0991324	-4.0625	4.8549e-05	0.00282663	ENSG00000120699	EXOSC8	11340	exosome component 8	13q13.3	13092
ENSG00000088298	494.221	0.437457	0.107721	4.06102	4.88592e-05	0.0028342	ENSG00000088298	EDEM2	55741	ER degradation enhancing alpha-mannosidase like protein 2	20q11.22	1884
ENSG00000173221	1167.42	0.562205	0.138509	4.05897	4.92893e-05	0.00284863	ENSG00000173221	GLRX	2745	glutaredoxin	5q15	6229
ENSG00000205581	1145.06	-0.338049	0.0833934	-4.05367	5.0421e-05	0.00290336	ENSG00000205581	HMGN1	3150	high mobility group nucleosome binding domain 1	21q22.2	5042
ENSG00000119888	36.6565	-0.860939	0.212476	-4.05194	5.07938e-05	0.00291415	ENSG00000119888	EPCAM	4072	epithelial cell adhesion molecule	2p21	2430
ENSG00000153786	1294.54	0.360219	0.0890868	4.04346	5.26691e-05	0.00301076	ENSG00000153786	ZDHHC7	55625	zinc finger DHHC-type palmitoyltransferase 7	16q24.1	3953
ENSG00000104218	882.254	-0.47598	0.117766	-4.04176	5.30519e-05	0.00302165	ENSG00000104218	CSPP1	79848	centrosome and spindle pole associated protein 1	8q13.1-q13.2	31717
ENSG00000152795	1869.02	-0.30997	0.0767942	-4.03637	5.42839e-05	0.00308066	ENSG00000152795	HNRNPDL	9987	heterogeneous nuclear ribonucleoprotein D like	4q21.22	5529
ENSG00000233673	171.115	-0.341013	0.0845734	-4.03215	5.52683e-05	0.00310327	ENSG00000233673	ANAPC1P1	100286979	ANAPC1 pseudogene 1	2p11.2	2553
ENSG00000091127	208.398	-0.541303	0.134248	-4.03213	5.52745e-05	0.00310327	ENSG00000091127	PUS7	54517	pseudouridine synthase 7	7q22.3	4433
ENSG00000103642	596.177	0.582645	0.144451	4.03352	5.49481e-05	0.00310327	ENSG00000103642	LACTB	114294	lactamase beta	15q22.2	3939
ENSG00000169045	7628.62	-0.328137	0.0815067	-4.02589	5.6761e-05	0.00317538	ENSG00000169045	HNRNPH1	3187	heterogeneous nuclear ribonucleoprotein H1	5q35.3	9480
ENSG00000185104	581.005	-0.270929	0.0673665	-4.02171	5.77762e-05	0.00319803	ENSG00000185104	FAF1	11124	Fas associated factor 1	1p32.3	7549
ENSG00000197989	110.795	-0.387641	0.0963722	-4.02233	5.76248e-05	0.00319803	ENSG00000197989	SNHG12	85028	small nucleolar RNA host gene 12	1p35.3	4266
ENSG00000173588	261.841	-0.368166	0.0915292	-4.02239	5.76099e-05	0.00319803	ENSG00000173588	CEP83	51134	centrosomal protein 83	12q22	6919
ENSG00000135070	5582.62	-0.872328	0.217022	-4.01953	5.83138e-05	0.00321646	ENSG00000135070	ISCA1	81689	iron-sulfur cluster assembly 1	9q21.33	3251
ENSG00000151575	379.728	-0.704389	0.175331	-4.01749	5.88218e-05	0.00323314	ENSG00000151575	TEX9	374618	testis expressed 9	15q21.3	8361
ENSG00000137601	1119.57	-0.527086	0.131261	-4.01556	5.93044e-05	0.00323703	ENSG00000137601	NEK1	4750	NIMA related kinase 1	4q33	16336
ENSG00000155629	5276.66	0.702428	0.174925	4.0156	5.92938e-05	0.00323703	ENSG00000155629	PIK3AP1	118788	phosphoinositide-3-kinase adaptor protein 1	10q24.1	5688
ENSG00000157734	130.908	-0.801263	0.19962	-4.01394	5.97145e-05	0.00324814	ENSG00000157734	SNX22	79856	sorting nexin 22	15q22.31	5767
ENSG00000059588	545.826	-0.422834	0.105415	-4.01114	6.04262e-05	0.00326426	ENSG00000059588	TARBP1	6894	TAR (HIV-1) RNA binding protein 1	1q42.2	7819
ENSG00000161640	35.8861	0.891515	0.222231	4.01166	6.02934e-05	0.00326426	ENSG00000161640	SIGLEC11	114132	sialic acid binding Ig like lectin 11	19q13.33	3173
ENSG00000121064	1348.07	0.544005	0.135665	4.00992	6.07405e-05	0.00327	ENSG00000121064	SCPEP1	59342	serine carboxypeptidase 1	17q22	3829
ENSG00000124107	149.048	1.27326	0.317668	4.00815	6.11964e-05	0.0032833	ENSG00000124107	SLPI	6590	secretory leukocyte peptidase inhibitor	20q13.12	596
ENSG00000156113	30.8686	2.3849	0.595225	4.00672	6.15675e-05	0.00329198	ENSG00000156113	KCNMA1	3778	potassium calcium-activated channel subfamily M alpha 1	10q22.3	39437
ENSG00000159917	187.755	-0.368583	0.0920865	-4.00258	6.26567e-05	0.00333886	ENSG00000159917	ZNF235	9310	zinc finger protein 235	19q13.31	5989
ENSG00000251149	12.8241	-1.23169	0.307926	-3.99995	6.33566e-05	0.00335888	ENSG00000251149	MTND5P5	100873201	MT-ND5 pseudogene 5	4q24	376
ENSG00000149483	402.424	-0.482519	0.120643	-3.99956	6.34597e-05	0.00335888	ENSG00000149483	TMEM138	51524	transmembrane protein 138	11q12.2	8592
ENSG00000119655	730.49	0.462294	0.115613	3.99864	6.37075e-05	0.00336047	ENSG00000119655	NPC2	10577	NPC intracellular cholesterol transporter 2	14q24.3	2584
ENSG00000160410	504.94	0.834423	0.208717	3.99786	6.39174e-05	0.00336047	ENSG00000160410	SHKBP1	92799	SH3KBP1 binding protein 1	19q13.2	3934
ENSG00000096872	413.77	-0.547529	0.137029	-3.9957	6.45027e-05	0.00336414	ENSG00000096872	IFT74	80173	intraflagellar transport 74	9p21.2	7277
ENSG00000166377	698.383	-0.342821	0.0858036	-3.99542	6.458e-05	0.00336414	ENSG00000166377	ATP9B	374868	ATPase phospholipid transporting 9B (putative)	18q23	14934
ENSG00000269404	68.8431	-0.925057	0.23154	-3.99524	6.46291e-05	0.00336414	ENSG00000269404	SPIB	6689	Spi-B transcription factor	19q13.33	4282
ENSG00000163932	736.074	0.715234	0.179166	3.99203	6.55103e-05	0.00338779	ENSG00000163932	PRKCD	5580	protein kinase C delta	3p21.1	3619
ENSG00000164136	176.621	0.628634	0.157473	3.99201	6.55145e-05	0.00338779	ENSG00000164136	IL15	3600	interleukin 15	4q31.21	7876
ENSG00000135677	4172.94	0.533914	0.133857	3.9887	6.64355e-05	0.00342415	ENSG00000135677	GNS	2799	glucosamine (N-acetyl)-6-sulfatase	12q14.3	6268
ENSG00000162664	414.366	-0.325751	0.0817468	-3.98487	6.75167e-05	0.00344848	ENSG00000162664	ZNF326	284695	zinc finger protein 326	1p22.2	10988
ENSG00000163617	117.344	-0.485893	0.122018	-3.98214	6.82964e-05	0.00344848	ENSG00000163617	CCDC191	57577	coiled-coil domain containing 191	3q13.31	5284
ENSG00000283646	10.7855	1.56309	0.392557	3.98182	6.83889e-05	0.00344848	ENSG00000283646	LINC02009	105377068	long intergenic non-protein coding RNA 2009	3p21.31	2951
ENSG00000156802	1316.75	-0.481234	0.120863	-3.98163	6.84432e-05	0.00344848	ENSG00000156802	ATAD2	29028	ATPase family AAA domain containing 2	8q24.13	7100
ENSG00000147854	1325.79	-0.301467	0.0756445	-3.98531	6.73927e-05	0.00344848	ENSG00000147854	UHRF2	115426	ubiquitin like with PHD and ring finger domains 2	9p24.1	9919
ENSG00000197746	5431.79	0.545142	0.136817	3.98446	6.76347e-05	0.00344848	ENSG00000197746	PSAP	5660	prosaposin	10q22.1	3115
ENSG00000166348	48.9519	-0.541462	0.135967	-3.98229	6.82542e-05	0.00344848	ENSG00000166348	USP54	159195	ubiquitin specific peptidase 54	10q22.2	10338
ENSG00000169926	2633.03	0.296086	0.0744614	3.97637	6.99763e-05	0.0034811	ENSG00000169926	KLF13	51621	Kruppel like factor 13	15q13.3	9429
ENSG00000184206	60.3427	-0.690224	0.1735	-3.97824	6.94276e-05	0.0034811	ENSG00000184206	GOLGA6L4	643707	golgin A6 family like 4	15q25.2	6055
ENSG00000132205	934.851	0.660251	0.166024	3.97684	6.9836e-05	0.0034811	ENSG00000132205	EMILIN2	84034	elastin microfibril interfacer 2	18p11.32-p11.31	6469
ENSG00000198093	188.904	-0.360493	0.0906328	-3.97751	6.96394e-05	0.0034811	ENSG00000198093	ZNF649	65251	zinc finger protein 649	19q13.41	4354
ENSG00000120832	143.456	-0.438928	0.110427	-3.97484	7.04264e-05	0.00349244	ENSG00000120832	MTERF2	80298	mitochondrial transcription termination factor 2	12q23.3	3634
ENSG00000165359	997.006	-0.281693	0.0709945	-3.96782	7.2533e-05	0.00357435	ENSG00000165359	INTS6L	203522	integrator complex subunit 6 like	Xq26.3	7177
ENSG00000020922	874.25	-0.269724	0.0679731	-3.96809	7.24496e-05	0.00357435	ENSG00000020922	MRE11	4361	MRE11 homolog, double strand break repair nuclease	11q21	7674
ENSG00000168116	1002.69	-0.53305	0.13441	-3.96586	7.31326e-05	0.00359264	ENSG00000168116	KIAA1586	57691	KIAA1586	6p12.1	3109
ENSG00000172232	5.41991	2.7916	0.704093	3.96482	7.34513e-05	0.00359706	ENSG00000172232	AZU1	566	azurocidin 1	19p13.3	1782
ENSG00000177628	178.672	0.674932	0.170417	3.96046	7.48046e-05	0.00361824	ENSG00000177628	GBA	2629	glucosylceramidase beta	1q22	3648
ENSG00000152894	94.7285	-0.925539	0.233594	-3.96217	7.42702e-05	0.00361824	ENSG00000152894	PTPRK	5796	protein tyrosine phosphatase receptor type K	6q22.33	8936
ENSG00000111669	1221.54	0.361547	0.0912746	3.96109	7.4607e-05	0.00361824	ENSG00000111669	TPI1	7167	triosephosphate isomerase 1	12p13.31	2700
ENSG00000171105	257.432	0.536335	0.135402	3.96106	7.46181e-05	0.00361824	ENSG00000171105	INSR	3643	insulin receptor	19p13.2	10831
ENSG00000166881	363.013	-0.367267	0.0927753	-3.95868	7.53662e-05	0.00363422	ENSG00000166881	NEMP1	23306	nuclear envelope integral membrane protein 1	12q13.3	5730
ENSG00000179088	36.2978	-0.821169	0.207528	-3.9569	7.59271e-05	0.00363895	ENSG00000179088	C12orf42	374470	chromosome 12 open reading frame 42	12q23.2-q23.3	4854
ENSG00000167483	176.004	-0.966351	0.244182	-3.9575	7.57388e-05	0.00363895	ENSG00000167483	NIBAN3	199786	niban apoptosis regulator 3	19p13.11	6915
ENSG00000144746	3377.32	0.300458	0.0761214	3.94708	7.91085e-05	0.0037786	ENSG00000144746	ARL6IP5	10550	ADP ribosylation factor like GTPase 6 interacting protein 5	3p14.1	2555
ENSG00000166262	50.6696	-0.535004	0.135577	-3.94614	7.94209e-05	0.0037786	ENSG00000166262	FAM227B	196951	family with sequence similarity 227 member B	15q21.2	6018
ENSG00000101624	133.832	-0.376962	0.095537	-3.94572	7.95622e-05	0.0037786	ENSG00000101624	CEP76	79959	centrosomal protein 76	18p11.21	6165
ENSG00000109184	730.699	-0.377872	0.0958371	-3.94285	8.05178e-05	0.00380102	ENSG00000109184	DCUN1D4	23142	defective in cullin neddylation 1 domain containing 4	4q12	7625
ENSG00000174705	8.62397	1.51043	0.383035	3.94332	8.03604e-05	0.00380102	ENSG00000174705	SH3PXD2B	285590	SH3 and PX domains 2B	5q35.1	8244
ENSG00000164073	607.584	-0.274111	0.0695758	-3.93974	8.15689e-05	0.00381626	ENSG00000164073	MFSD8	256471	major facilitator superfamily domain containing 8	4q28.2	8849
ENSG00000092108	2047.13	-0.302113	0.0766713	-3.94037	8.13576e-05	0.00381626	ENSG00000092108	SCFD1	23256	sec1 family domain containing 1	14q12	29169
ENSG00000185246	537.44	-0.359259	0.0911861	-3.93984	8.15359e-05	0.00381626	ENSG00000185246	PRPF39	55015	pre-mRNA processing factor 39	14q21.2	4924
ENSG00000069493	2508.93	-0.417807	0.106092	-3.93814	8.21163e-05	0.00382484	ENSG00000069493	CLEC2D	29121	C-type lectin domain family 2 member D	12p13.31	6955
ENSG00000155465	866.469	0.567248	0.144053	3.93778	8.2239e-05	0.00382484	ENSG00000155465	SLC7A7	9056	solute carrier family 7 member 7	14q11.2	5131
ENSG00000134057	197	-0.747814	0.189977	-3.93634	8.27329e-05	0.00383646	ENSG00000134057	CCNB1	891	cyclin B1	5q13.2	2433
ENSG00000070371	130.395	0.804234	0.204507	3.93256	8.40476e-05	0.00388596	ENSG00000070371	CLTCL1	8218	clathrin heavy chain like 1	22q11.21	10052
ENSG00000109618	587.16	-0.292405	0.0744469	-3.9277	8.57618e-05	0.00395359	ENSG00000109618	SEPSECS	51091	Sep (O-phosphoserine) tRNA:Sec (selenocysteine) tRNA synthase	4p15.2	9539
ENSG00000122085	457.709	-0.389319	0.0991953	-3.92477	8.6813e-05	0.00396715	ENSG00000122085	MTERF4	130916	mitochondrial transcription termination factor 4	2q37.3	9938
ENSG00000124785	18.4411	1.70175	0.433462	3.92595	8.63869e-05	0.00396715	ENSG00000124785	NRN1	51299	neuritin 1	6p25.1	2286
ENSG00000256223	106.575	-0.483752	0.123238	-3.92534	8.66077e-05	0.00396715	ENSG00000256223	ZNF10	7556	zinc finger protein 10	12q24.33	5541
ENSG00000128915	924.434	-0.289823	0.0739041	-3.92161	8.7958e-05	0.00400783	ENSG00000128915	ICE2	79664	interactor of little elongation complex ELL subunit 2	15q22.2	16010
ENSG00000176393	181.837	0.613791	0.156621	3.91897	8.89298e-05	0.00401441	ENSG00000176393	RNPEP	6051	arginyl aminopeptidase	1q32.1	3455
ENSG00000135913	859.161	-0.272616	0.0695725	-3.91844	8.91239e-05	0.00401441	ENSG00000135913	USP37	57695	ubiquitin specific peptidase 37	2q35	9280
ENSG00000262655	19.4597	-1.15708	0.295276	-3.91865	8.90463e-05	0.00401441	ENSG00000262655	SPON1	10418	spondin 1	11p15.2	5317
ENSG00000133195	133.975	0.416369	0.106256	3.91856	8.90801e-05	0.00401441	ENSG00000133195	SLC39A11	201266	solute carrier family 39 member 11	17q24.3-q25.1	5583
ENSG00000184307	88.9871	-0.537938	0.137344	-3.91671	8.97642e-05	0.00403169	ENSG00000184307	ZDHHC23	254887	zinc finger DHHC-type palmitoyltransferase 23	3q13.31	7147
ENSG00000161929	262.335	0.606931	0.155033	3.91485	9.04623e-05	0.00405147	ENSG00000161929	SCIMP	388325	SLP adaptor and CSK interacting membrane protein	17p13.2	4249
ENSG00000149516	165.709	1.25103	0.319701	3.91314	9.11046e-05	0.00406865	ENSG00000149516	MS4A3	932	membrane spanning 4-domains A3	11q12.1	2082
ENSG00000145734	2597.96	-0.260367	0.0665652	-3.91145	9.17424e-05	0.00408553	ENSG00000145734	BDP1	55814	B double prime 1, subunit of RNA polymerase III transcription initiation factor IIIB	5q13.2	12400
ENSG00000111796	761.04	-0.895465	0.229005	-3.91025	9.22012e-05	0.00409436	ENSG00000111796	KLRB1	3820	killer cell lectin like receptor B1	12p13.31	1478
ENSG00000169519	280.42	-0.318525	0.0814955	-3.9085	9.28703e-05	0.00411245	ENSG00000169519	METTL15	196074	methyltransferase like 15	11p14.1	7778
ENSG00000184903	77.7516	-0.525004	0.134456	-3.90465	9.43601e-05	0.00416669	ENSG00000184903	IMMP2L	83943	inner mitochondrial membrane peptidase subunit 2	7q31.1	3970
ENSG00000167202	1084	0.323145	0.0827883	3.90326	9.49039e-05	0.00417896	ENSG00000167202	TBC1D2B	23102	TBC1 domain family member 2B	15q24.3-q25.1	9763
ENSG00000205707	147.033	-0.352553	0.090384	-3.90061	9.59506e-05	0.00420151	ENSG00000205707	ETFRF1	144363	electron transfer flavoprotein regulatory factor 1	12p12.1	2474
ENSG00000168803	211.653	-0.48576	0.124514	-3.90124	9.5703e-05	0.00420151	ENSG00000168803	ADAL	161823	adenosine deaminase like	15q15.3	5734
ENSG00000007392	313.194	-0.386357	0.0990766	-3.89958	9.63612e-05	0.00420777	ENSG00000007392	LUC7L	55692	LUC7 like	16p13.3	6176
ENSG00000117834	14.1607	1.62393	0.416601	3.89804	9.69741e-05	0.0042228	ENSG00000117834	SLC5A9	200010	solute carrier family 5 member 9	1p33	4535
ENSG00000123219	836.913	-0.596972	0.153219	-3.89621	9.77092e-05	0.00423137	ENSG00000123219	CENPK	64105	centromere protein K	5q12.3	4309
ENSG00000258227	100.562	1.01511	0.260493	3.89688	9.74404e-05	0.00423137	ENSG00000258227	CLEC5A	23601	C-type lectin domain containing 5A	7q34	4129
ENSG00000164038	105.075	-0.480058	0.123316	-3.89292	9.90454e-05	0.00426574	ENSG00000164038	SLC9B2	133308	solute carrier family 9 member B2	4q24	8611
ENSG00000175445	17.7222	1.72941	0.444226	3.89309	9.89757e-05	0.00426574	ENSG00000175445	LPL	4023	lipoprotein lipase	8p21.3	4131
ENSG00000226479	327.075	0.467071	0.120087	3.88945	0.000100472	0.00430623	ENSG00000226479	TMEM185B	79134	transmembrane protein 185B	2q14.2	5922
ENSG00000185869	95.5528	-0.523392	0.134572	-3.8893	0.000100534	0.00430623	ENSG00000185869	ZNF829	374899	zinc finger protein 829	19q13.12	7742
ENSG00000142657	2628.86	0.854727	0.219841	3.88793	0.000101103	0.00431885	ENSG00000142657	PGD	5226	phosphogluconate dehydrogenase	1p36.22	3333
ENSG00000206530	134.569	-0.462676	0.11909	-3.88508	0.000102295	0.00433162	ENSG00000206530	CFAP44	55779	cilia and flagella associated protein 44	3q13.2	12160
ENSG00000109320	1743.97	0.283693	0.0730305	3.88459	0.000102504	0.00433162	ENSG00000109320	NFKB1	4790	nuclear factor kappa B subunit 1	4q24	6359
ENSG00000184863	5285.46	-0.469159	0.120741	-3.88567	0.00010205	0.00433162	ENSG00000184863	RBM33	155435	RNA binding motif protein 33	7q36.3	13132
ENSG00000095564	2899.12	-0.269874	0.0694411	-3.88637	0.000101753	0.00433162	ENSG00000095564	BTAF1	9044	B-TFIID TATA-box binding protein associated factor 1	10q23.32	8679
ENSG00000169031	42.7495	-1.06322	0.273972	-3.88075	0.000104137	0.00436562	ENSG00000169031	COL4A3	1285	collagen type IV alpha 3 chain	2q36.3	12284
ENSG00000165392	897.942	-0.48543	0.125058	-3.88163	0.000103757	0.00436562	ENSG00000165392	WRN	7486	WRN RecQ like helicase	8p12	8222
ENSG00000172757	846.982	0.473837	0.1221	3.88073	0.000104142	0.00436562	ENSG00000172757	CFL1	1072	cofilin 1	11q13.1	5865
ENSG00000080839	1531.16	-0.477601	0.123186	-3.87708	0.00010572	0.00441998	ENSG00000080839	RBL1	5933	RB transcriptional corepressor like 1	20q11.23	5956
ENSG00000164241	50.584	-0.665092	0.171593	-3.87598	0.000106196	0.00442811	ENSG00000164241	C5orf63	401207	chromosome 5 open reading frame 63	5q23.2	4527
ENSG00000085788	636.809	-0.393692	0.101762	-3.86877	0.000109387	0.00454672	ENSG00000085788	DDHD2	23259	DDHD domain containing 2	8p11.23	10548
ENSG00000105329	109.181	0.549778	0.142126	3.86825	0.000109619	0.00454672	ENSG00000105329	TGFB1	7040	transforming growth factor beta 1	19q13.2	3264
ENSG00000163221	3695.58	1.24975	0.323213	3.86663	0.000110348	0.00456491	ENSG00000163221	S100A12	6283	S100 calcium binding protein A12	1q21.3	485
ENSG00000122483	1955.72	-0.559452	0.144781	-3.86412	0.000111489	0.00460003	ENSG00000122483	CCDC18	343099	coiled-coil domain containing 18	1p22.1	7613
ENSG00000049245	1157.06	0.44949	0.116369	3.86262	0.000112179	0.00461638	ENSG00000049245	VAMP3	9341	vesicle associated membrane protein 3	1p36.23	2733
ENSG00000205730	262.373	0.532065	0.13782	3.86059	0.000113113	0.00464267	ENSG00000205730	ITPRIPL2	162073	ITPRIP like 2	16p12.3	7698
ENSG00000100906	1824.87	0.667556	0.172962	3.85956	0.000113592	0.00465018	ENSG00000100906	NFKBIA	4792	NFKB inhibitor alpha	14q13.2	2371
ENSG00000168944	1180.43	-0.244471	0.0633534	-3.85884	0.000113925	0.0046517	ENSG00000168944	CEP120	153241	centrosomal protein 120	5q23.2	13029
ENSG00000234076	6.10707	1.31349	0.34051	3.85741	0.000114594	0.00465484	ENSG00000234076	TPRG1-AS1	100874043	TPRG1 antisense RNA 1	3q28	697
ENSG00000204842	527.469	-0.346772	0.0898931	-3.85761	0.000114503	0.00465484	ENSG00000204842	ATXN2	6311	ataxin 2	12q24.12	16540
ENSG00000103187	1287.1	0.422616	0.109643	3.85449	0.000115973	0.0046987	ENSG00000103187	COTL1	23406	coactosin like F-actin binding protein 1	16q24.1	6761
ENSG00000111679	982.285	0.494154	0.12829	3.85184	0.000117232	0.0047375	ENSG00000111679	PTPN6	5777	protein tyrosine phosphatase non-receptor type 6	12p13.31	5009
ENSG00000226982	179.779	-0.360643	0.0936528	-3.85085	0.00011771	0.00474252	ENSG00000226982	CENPCP1	1061	centromere protein C pseudogene 1	12q21.33	2578
ENSG00000108774	244.65	0.419645	0.108989	3.85033	0.00011796	0.00474252	ENSG00000108774	RAB5C	5878	RAB5C, member RAS oncogene family	17q21.2	2759
ENSG00000144645	127.162	-0.962255	0.250093	-3.84759	0.000119283	0.0047835	ENSG00000144645	OSBPL10	114884	oxysterol binding protein like 10	3p23	12071
ENSG00000261188	17.2775	-0.832272	0.216406	-3.84588	0.000120118	0.00480473	ENSG00000261188	TFIP11-DT	100507599	TFIP11 divergent transcript	22q12.1	2040
ENSG00000108518	581.523	0.440137	0.114463	3.84524	0.000120433	0.00480508	ENSG00000108518	PFN1	5216	profilin 1	17p13.2	1599
ENSG00000049239	282.651	0.490759	0.127662	3.84421	0.000120943	0.00481322	ENSG00000049239	H6PD	9563	hexose-6-phosphate dehydrogenase/glucose 1-dehydrogenase	1p36.22	9322
ENSG00000035720	130.488	-0.71871	0.187019	-3.84298	0.000121548	0.0048251	ENSG00000035720	STAP1	26228	signal transducing adaptor family member 1	4q13.2	1951
ENSG00000071794	632.134	-0.378214	0.0984428	-3.84197	0.00012205	0.00483283	ENSG00000071794	HLTF	6596	helicase like transcription factor	3q24	6024
ENSG00000135441	170.182	0.540887	0.140852	3.84009	0.000122987	0.00485769	ENSG00000135441	BLOC1S1	2647	biogenesis of lysosomal organelles complex 1 subunit 1	12q13.2	1655
ENSG00000115504	324.916	-0.270761	0.0705351	-3.83867	0.000123705	0.00487379	ENSG00000115504	EHBP1	23301	EH domain binding protein 1	2p15	8224
ENSG00000122417	762.32	-0.41197	0.107352	-3.83756	0.000124264	0.00487726	ENSG00000122417	ODF2L	57489	outer dense fiber of sperm tails 2 like	1p22.3	11465
ENSG00000177425	116.632	-0.626777	0.16334	-3.83726	0.000124413	0.00487726	ENSG00000177425	PAWR	5074	pro-apoptotic WT1 regulator	12q21.2	11530
ENSG00000138772	1753.22	1.1998	0.312883	3.83464	0.000125747	0.00491727	ENSG00000138772	ANXA3	306	annexin A3	4q21.21	4895
ENSG00000228495	11.4823	-1.79561	0.468898	-3.82943	0.000128442	0.00499778	ENSG00000228495	LINC01013	100507254	long intergenic non-protein coding RNA 1013	6q23.2	6781
ENSG00000139173	29.8693	-0.719865	0.187965	-3.82978	0.000128258	0.00499778	ENSG00000139173	TMEM117	84216	transmembrane protein 117	12q12	3440
ENSG00000136205	247.469	0.5284	0.138011	3.82868	0.000128831	0.00500055	ENSG00000136205	TNS3	64759	tensin 3	7p12.3	11764
ENSG00000206656	8.21052	-1.00926	0.263684	-3.82754	0.000129429	0.0050114	ENSG00000206656	SNORD116-17	100033429	small nucleolar RNA, C/D box 116-17	15q11.2	92
ENSG00000188529	1782.62	-0.248109	0.0648395	-3.82651	0.000129971	0.00501384	ENSG00000188529	SRSF10	10772	serine and arginine rich splicing factor 10	1p36.11	11860
ENSG00000170266	756.458	0.307623	0.0804242	3.82501	0.000130768	0.00501384	ENSG00000170266	GLB1	2720	galactosidase beta 1	3p22.3	4335
ENSG00000157020	409.014	0.392888	0.102706	3.82536	0.000130582	0.00501384	ENSG00000157020	SEC13	6396	SEC13 homolog, nuclear pore and COPII coat complex component	3p25.3	5380
ENSG00000129197	323.164	-0.362219	0.0946754	-3.8259	0.000130293	0.00501384	ENSG00000129197	RPAIN	84268	RPA interacting protein	17p13.2	7431
ENSG00000124207	1240.15	-0.320301	0.0837661	-3.82376	0.000131432	0.00502702	ENSG00000124207	CSE1L	1434	chromosome segregation 1 like	20q13.13	3800
ENSG00000113595	2147.75	-0.486216	0.127192	-3.82269	0.000132006	0.00503672	ENSG00000113595	TRIM23	373	tripartite motif containing 23	5q12.3	4654
ENSG00000127483	4507.6	-0.373851	0.0978319	-3.82137	0.000132714	0.0050515	ENSG00000127483	HP1BP3	50809	heterochromatin protein 1 binding protein 3	1p36.12	9815
ENSG00000238105	114.922	-0.467986	0.122553	-3.81865	0.000134186	0.00509518	ENSG00000238105	GOLGA2P5	55592	GOLGA2 pseudogene 5	12q23.1	10957
ENSG00000132589	534.425	0.720843	0.188802	3.81798	0.000134549	0.00509665	ENSG00000132589	FLOT2	2319	flotillin 2	17q11.2	3390
ENSG00000143554	201.493	0.670775	0.175999	3.81125	0.000138264	0.00515369	ENSG00000143554	SLC27A3	11000	solute carrier family 27 member 3	1q21.3	5470
ENSG00000163785	534.031	-0.250748	0.0658144	-3.80993	0.000139005	0.00515369	ENSG00000163785	RYK	6259	receptor like tyrosine kinase	3q22.2	8162
ENSG00000074935	199.772	-0.434843	0.114088	-3.81147	0.000138141	0.00515369	ENSG00000074935	TUBE1	51175	tubulin epsilon 1	6q21	7087
ENSG00000149177	6142.26	0.525259	0.137832	3.81085	0.000138491	0.00515369	ENSG00000149177	PTPRJ	5795	protein tyrosine phosphatase receptor type J	11p11.2	9603
ENSG00000090376	4162.84	1.006	0.264041	3.81002	0.000138958	0.00515369	ENSG00000090376	IRAK3	11213	interleukin 1 receptor associated kinase 3	12q14.3	9688
ENSG00000136111	1041.96	-0.538266	0.141203	-3.81199	0.000137855	0.00515369	ENSG00000136111	TBC1D4	9882	TBC1 domain family member 4	13q22.2	8032
ENSG00000165819	711.355	-0.253161	0.0664229	-3.81134	0.000138214	0.00515369	ENSG00000165819	METTL3	56339	methyltransferase 3, N6-adenosine-methyltransferase complex catalytic subunit	14q11.2	5861
ENSG00000142039	51.0796	0.58623	0.153833	3.81083	0.000138503	0.00515369	ENSG00000142039	CCDC97	90324	coiled-coil domain containing 97	19q13.2	3828
ENSG00000100336	20.9466	1.69163	0.443651	3.81298	0.0001373	0.00515369	ENSG00000100336	APOL4	80832	apolipoprotein L4	22q12.3	4420
ENSG00000105287	304.231	0.718783	0.188731	3.8085	0.000139813	0.00517144	ENSG00000105287	PRKD2	25865	protein kinase D2	19q13.32	5664
ENSG00000255733	106.799	-0.869553	0.228397	-3.8072	0.000140548	0.00518644	ENSG00000255733	IFNG-AS1	100885789	IFNG antisense RNA 1	12q15	4538
ENSG00000164713	249.8	0.654245	0.171901	3.80595	0.000141263	0.00518845	ENSG00000164713	BRI3	25798	brain protein I3	7q21.3	5139
ENSG00000149308	2087.88	-0.284465	0.0747421	-3.80596	0.000141256	0.00518845	ENSG00000149308	NPAT	4863	nuclear protein, coactivator of histone transcription	11q22.3	7530
ENSG00000166669	643.601	-0.53466	0.14051	-3.80515	0.000141719	0.00519307	ENSG00000166669	ATF7IP2	80063	activating transcription factor 7 interacting protein 2	16p13.2-p13.13	6391
ENSG00000116580	1739.83	-0.278408	0.0732022	-3.80327	0.000142798	0.00522042	ENSG00000116580	GON4L	54856	gon-4 like	1q22	11970
ENSG00000239827	29.3264	-0.616938	0.162331	-3.8005	0.000144404	0.00526688	ENSG00000239827	SUGT1P3	283507	SUGT1 pseudogene 3	13q14.11	1763
ENSG00000109670	3926.68	-0.413964	0.109013	-3.7974	0.000146225	0.00529643	ENSG00000109670	FBXW7	55294	F-box and WD repeat domain containing 7	4q31.3	10979
ENSG00000251369	196.073	-0.464262	0.122238	-3.79801	0.00014586	0.00529643	ENSG00000251369	ZNF550	162972	zinc finger protein 550	19q13.43	5087
ENSG00000183019	63.5406	1.44948	0.381674	3.79769	0.000146048	0.00529643	ENSG00000183019	MCEMP1	199675	mast cell expressed membrane protein 1	19p13.2	1449
ENSG00000198836	5158.83	-0.584748	0.154062	-3.79554	0.000147323	0.00532394	ENSG00000198836	OPA1	4976	OPA1 mitochondrial dynamin like GTPase	3q29	9040
ENSG00000146243	61.961	-0.634178	0.167111	-3.79495	0.000147674	0.0053244	ENSG00000146243	IRAK1BP1	134728	interleukin 1 receptor associated kinase 1 binding protein 1	6q14.1	7463
ENSG00000143919	157.605	-0.525782	0.139074	-3.7806	0.000156451	0.00543305	ENSG00000143919	CAMKMT	79823	calmodulin-lysine N-methyltransferase	2p21	3994
ENSG00000114107	369.543	-0.554318	0.146353	-3.78753	0.000152151	0.00543305	ENSG00000114107	CEP70	80321	centrosomal protein 70	3q22.3	4409
ENSG00000173889	4356.13	-0.236805	0.0625724	-3.7845	0.00015402	0.00543305	ENSG00000173889	PHC3	80012	polyhomeotic homolog 3	3q26.2	16919
ENSG00000164053	136.859	-0.412255	0.109016	-3.78159	0.00015583	0.00543305	ENSG00000164053	ATRIP	84126	ATR interacting protein	3p21.31	5431
ENSG00000145241	1092.86	-0.363334	0.0960671	-3.78208	0.000155522	0.00543305	ENSG00000145241	CENPC	1060	centromere protein C	4q13.2	8496
ENSG00000153044	159.295	-0.575445	0.152106	-3.78317	0.000154841	0.00543305	ENSG00000153044	CENPH	64946	centromere protein H	5q13.2	2218
ENSG00000184786	43.6308	-0.464603	0.122897	-3.78042	0.000156563	0.00543305	ENSG00000184786	DYNLT2	6991	dynein light chain Tctex-type 2	6q27	2631
ENSG00000122644	3850.3	-0.893685	0.235885	-3.78864	0.000151474	0.00543305	ENSG00000122644	ARL4A	10124	ADP ribosylation factor like GTPase 4A	7p21.3	3585
ENSG00000232956	198.502	-0.407846	0.107847	-3.78172	0.000155748	0.00543305	ENSG00000232956	SNHG15	285958	small nucleolar RNA host gene 15	7p13	3943
ENSG00000107789	709.311	-0.561472	0.148374	-3.78417	0.000154225	0.00543305	ENSG00000107789	MINPP1	9562	multiple inositol-polyphosphate phosphatase 1	10q23.2	3017
ENSG00000204177	665.933	-0.451843	0.119408	-3.78404	0.000154302	0.00543305	ENSG00000204177	BMS1P1	399761	BMS1 pseudogene 1	10q11.22	7449
ENSG00000173391	30.4851	1.8983	0.501457	3.78558	0.000153353	0.00543305	ENSG00000173391	OLR1	4973	oxidized low density lipoprotein receptor 1	12p13.2	3057
ENSG00000211828	6.7878	-1.67663	0.44349	-3.78053	0.000156494	0.00543305	ENSG00000211828	TRDJ3	28520	T cell receptor delta joining 3	14q11.2	59
ENSG00000165516	807.649	-0.30998	0.0819426	-3.7829	0.000155013	0.00543305	ENSG00000165516	KLHDC2	23588	kelch domain containing 2	14q21.3	6319
ENSG00000179593	12.0382	2.20022	0.581068	3.78651	0.000152778	0.00543305	ENSG00000179593	ALOX15B	247	arachidonate 15-lipoxygenase type B	17p13.1	3011
ENSG00000012124	191.812	-0.945788	0.249925	-3.78429	0.000154146	0.00543305	ENSG00000012124	CD22	933	CD22 molecule	19q13.12	6165
ENSG00000090339	221.794	0.700508	0.184958	3.78739	0.000152236	0.00543305	ENSG00000090339	ICAM1	3383	intercellular adhesion molecule 1	19p13.2	3448
ENSG00000135503	191.293	0.616222	0.163131	3.77746	0.000158435	0.00548588	ENSG00000135503	ACVR1B	91	activin A receptor type 1B	12q13.13	5658
ENSG00000197302	463.128	-0.254116	0.0672899	-3.77643	0.00015909	0.00549646	ENSG00000197302	KRBOX5	124411	KRAB box domain containing 5	16p11.2	10022
ENSG00000129667	102.004	0.845119	0.22384	3.77556	0.000159651	0.00550375	ENSG00000129667	RHBDF2	79651	rhomboid 5 homolog 2	17q25.1	7055
ENSG00000113273	296.366	0.499361	0.1325	3.76875	0.000164067	0.00562171	ENSG00000113273	ARSB	411	arylsulfatase B	5q14.1	8899
ENSG00000145700	18.1732	-0.777327	0.206241	-3.76902	0.000163887	0.00562171	ENSG00000145700	ANKRD31	256006	ankyrin repeat domain 31	5q13.3	6526
ENSG00000135404	1316.34	0.561219	0.148919	3.76863	0.000164145	0.00562171	ENSG00000135404	CD63	967	CD63 molecule	12q13.2	2422
ENSG00000196329	589.758	-0.537134	0.14268	-3.7646	0.000166816	0.00570076	ENSG00000196329	GIMAP5	55340	GTPase, IMAP family member 5	7q36.1	5544
ENSG00000129810	113.758	-0.627295	0.166769	-3.76146	0.000168927	0.00576036	ENSG00000129810	SGO1	151648	shugoshin 1	3p24.3	3742
ENSG00000186106	237.141	-0.37522	0.099789	-3.76014	0.000169819	0.00576577	ENSG00000186106	ANKRD46	157567	ankyrin repeat domain 46	8q22.3	5820
ENSG00000234420	687.582	-0.347731	0.0924692	-3.76051	0.000169568	0.00576577	ENSG00000234420	ZNF37BP	100129482	zinc finger protein 37B, pseudogene	10q11.21	10259
ENSG00000155659	66.8033	1.84977	0.492106	3.75889	0.000170667	0.00578207	ENSG00000155659	VSIG4	11326	V-set and immunoglobulin domain containing 4	Xq12	2333
ENSG00000064313	1261.46	-0.26033	0.0692772	-3.7578	0.000171416	0.00579497	ENSG00000064313	TAF2	6873	TATA-box binding protein associated factor 2	8q24.12	16255
ENSG00000157426	357.846	-0.296843	0.0790172	-3.75668	0.00017218	0.00580831	ENSG00000157426	AASDH	132949	aminoadipate-semialdehyde dehydrogenase	4q12	4654
ENSG00000176208	584.354	-0.540719	0.14396	-3.75603	0.00017263	0.005811	ENSG00000176208	ATAD5	79915	ATPase family AAA domain containing 5	17q11.2	7079
ENSG00000157796	230.46	-0.331005	0.0881884	-3.75338	0.000174463	0.00584766	ENSG00000157796	WDR19	57728	WD repeat domain 19	4p14	8773
ENSG00000106462	401.369	-0.530521	0.141327	-3.75385	0.00017414	0.00584766	ENSG00000106462	EZH2	2146	enhancer of zeste 2 polycomb repressive complex 2 subunit	7q36.1	10774
ENSG00000181751	179.773	0.956642	0.254987	3.75173	0.000175621	0.00587395	ENSG00000181751	MACIR	90355	macrophage immunometabolism regulator	5q21.1	3507
ENSG00000092140	700.627	-0.227579	0.0607433	-3.74657	0.000179267	0.00598318	ENSG00000092140	G2E3	55632	G2/M-phase specific E3 ubiquitin protein ligase	14q12	9319
ENSG00000196154	4475.49	0.506315	0.135216	3.74451	0.000180749	0.00601987	ENSG00000196154	S100A4	6275	S100 calcium binding protein A4	1q21.3	946
ENSG00000118520	618.228	1.6053	0.428838	3.74336	0.000181575	0.00602184	ENSG00000118520	ARG1	383	arginase 1	6q23.2	2219
ENSG00000207445	32.101	-0.742729	0.198387	-3.74383	0.000181233	0.00602184	ENSG00000207445	SNORD15B	114599	small nucleolar RNA, C/D box 15B	11q13.4	146
ENSG00000225684	17.0306	1.41267	0.377607	3.74111	0.000183213	0.00606338	ENSG00000225684	FAM225B	100128385	family with sequence similarity 225 member B	9q32	7907
ENSG00000091106	1239.18	0.790405	0.211336	3.74005	0.000183987	0.00606348	ENSG00000091106	NLRC4	58484	NLR family CARD domain containing 4	2p22.3	3788
ENSG00000109016	138.995	0.437895	0.117075	3.7403	0.000183803	0.00606348	ENSG00000109016	DHRS7B	25979	dehydrogenase/reductase 7B	17p11.2	4946
ENSG00000169062	301.002	-0.345321	0.0923746	-3.73827	0.000185293	0.00609374	ENSG00000169062	UPF3A	65110	UPF3A regulator of nonsense mediated mRNA decay	13q34	5755
ENSG00000188219	299.332	0.644362	0.172419	3.7372	0.000186083	0.00610695	ENSG00000188219	POTEE	445582	POTE ankyrin domain family member E	2q21.1	4724
ENSG00000183814	173.403	-0.517704	0.138569	-3.73608	0.000186909	0.00612128	ENSG00000183814	LIN9	286826	lin-9 DREAM MuvB core complex component	1q42.12	4442
ENSG00000052795	422.914	0.28112	0.0752822	3.73422	0.000188297	0.00615392	ENSG00000052795	FNIP2	57600	folliculin interacting protein 2	4q32.1	10981
ENSG00000165304	208.444	-0.625251	0.167526	-3.73226	0.000189773	0.00618926	ENSG00000165304	MELK	9833	maternal embryonic leucine zipper kinase	9p13.2	3087
ENSG00000103037	129.591	-0.387284	0.103795	-3.73122	0.000190552	0.00620182	ENSG00000103037	SETD6	79918	SET domain containing 6, protein lysine methyltransferase	16q21	7739
ENSG00000164715	624.321	0.536962	0.144131	3.72551	0.000194922	0.00633094	ENSG00000164715	LMTK2	22853	lemur tyrosine kinase 2	7q21.3	9167
ENSG00000135945	892.247	-0.238522	0.0640367	-3.72476	0.000195499	0.00633508	ENSG00000135945	REV1	51455	REV1 DNA directed polymerase	2q11.2	7769
ENSG00000175449	160.236	-0.576659	0.154837	-3.7243	0.000195855	0.00633508	ENSG00000175449	RFESD	317671	Rieske Fe-S domain containing	5q15	5062
ENSG00000138750	929.653	-0.34133	0.0916763	-3.72321	0.000196703	0.00634944	ENSG00000138750	NUP54	53371	nucleoporin 54	4q21.1	14515
ENSG00000087237	6.80801	1.34865	0.36236	3.72185	0.000197769	0.00635771	ENSG00000087237	CETP	1071	cholesteryl ester transfer protein	16q13	3391
ENSG00000121289	84.7985	-0.440221	0.118271	-3.72213	0.000197552	0.00635771	ENSG00000121289	CEP89	84902	centrosomal protein 89	19q13.11	9233
ENSG00000001036	204.321	0.412301	0.110888	3.71817	0.000200669	0.00643779	ENSG00000001036	FUCA2	2519	alpha-L-fucosidase 2	6q24.2	2822
ENSG00000104177	117.709	-0.771408	0.20772	-3.7137	0.000204251	0.00653935	ENSG00000104177	MYEF2	50804	myelin expression factor 2	15q21.1	13901
ENSG00000243156	191.124	-0.531175	0.14306	-3.71296	0.000204851	0.00654525	ENSG00000243156	MICAL3	57553	microtubule associated monooxygenase, calponin and LIM domain containing 3	22q11.21	22444
ENSG00000163374	2327.41	-0.461152	0.124249	-3.71152	0.000206015	0.00656878	ENSG00000163374	YY1AP1	55249	YY1 associated protein 1	1q22	5001
ENSG00000184226	400.567	-1.10516	0.297804	-3.71102	0.000206423	0.00656878	ENSG00000184226	PCDH9	5101	protocadherin 9	13q21.32	30944
ENSG00000154114	2638.95	-0.755548	0.203625	-3.71049	0.000206862	0.00656943	ENSG00000154114	TBCEL	219899	tubulin folding cofactor E like	11q23.3	7021
ENSG00000005471	77.8029	-0.875236	0.236027	-3.7082	0.000208737	0.00658906	ENSG00000005471	ABCB4	5244	ATP binding cassette subfamily B member 4	7q21.12	7728
ENSG00000155090	128.934	0.480589	0.129593	3.70845	0.000208534	0.00658906	ENSG00000155090	KLF10	7071	Kruppel like factor 10	8q22.3	3821
ENSG00000137500	466.846	-0.25606	0.0690357	-3.70909	0.000208005	0.00658906	ENSG00000137500	CCDC90B	60492	coiled-coil domain containing 90B	11q14.1	6560
ENSG00000135185	383.015	-0.287154	0.0774582	-3.70721	0.000209552	0.00660151	ENSG00000135185	TMEM243	79161	transmembrane protein 243	7q21.12	3270
ENSG00000106789	120.07	0.532184	0.14373	3.70266	0.000213354	0.00670786	ENSG00000106789	CORO2A	7464	coronin 2A	9q22.33	5714
ENSG00000231528	18.2177	1.44932	0.391572	3.70129	0.000214503	0.00673051	ENSG00000231528	FAM225A	286333	family with sequence similarity 225 member A	9q32	6131
ENSG00000227344	407.903	-0.442348	0.119598	-3.69863	0.000216765	0.00678795	ENSG00000227344	HAUS6P1	653175	HAUS augmin like complex subunit 6 pseudogene 1	7p12.1	1551
ENSG00000215835	223.948	0.303542	0.082164	3.69435	0.000220453	0.00687602	ENSG00000215835	LOC284685	284685	EWS RNA binding protein 1 pseudogene	1q24.1	1969
ENSG00000088179	4103.48	-0.41267	0.11169	-3.6948	0.000220064	0.00687602	ENSG00000088179	PTPN4	5775	protein tyrosine phosphatase non-receptor type 4	2q14.2	13276
ENSG00000165490	119.382	0.672222	0.182171	3.69006	0.000224202	0.00697912	ENSG00000165490	DDIAS	220042	DNA damage induced apoptosis suppressor	11q14.1	5339
ENSG00000174749	200.889	0.44562	0.120864	3.68696	0.00022695	0.00705071	ENSG00000174749	FAM241A	132720	family with sequence similarity 241 member A	4q25	8844
ENSG00000196950	675.979	-0.307629	0.0834871	-3.68475	0.000228932	0.00708426	ENSG00000196950	SLC39A10	57181	solute carrier family 39 member 10	2q32.3	6917
ENSG00000175893	601.73	-0.446771	0.121235	-3.68516	0.000228555	0.00708426	ENSG00000175893	ZDHHC21	340481	zinc finger DHHC-type palmitoyltransferase 21	9p22.3	9387
ENSG00000188761	30.5472	1.04158	0.282722	3.68412	0.000229495	0.00708773	ENSG00000188761	BCL2L15	440603	BCL2 like 15	1p13.2	9095
ENSG00000101391	255.523	-0.251044	0.0681573	-3.6833	0.000230236	0.00709669	ENSG00000101391	CDK5RAP1	51654	CDK5 regulatory subunit associated protein 1	20q11.21	4567
ENSG00000156787	2108.8	-0.570491	0.154973	-3.68123	0.000232112	0.00712491	ENSG00000156787	TBC1D31	93594	TBC1 domain family member 31	8q24.13	8609
ENSG00000092067	22.3917	1.38398	0.376002	3.68079	0.000232511	0.00712491	ENSG00000092067	CEBPE	1053	CCAAT enhancer binding protein epsilon	14q11.2	1764
ENSG00000137776	3408.7	-0.236122	0.064139	-3.68141	0.000231948	0.00712491	ENSG00000137776	SLTM	79811	SAFB like transcription modulator	15q22.1	8178
ENSG00000164023	497.207	0.637317	0.173171	3.68027	0.000232989	0.00712567	ENSG00000164023	SGMS2	166929	sphingomyelin synthase 2	4q25	7635
ENSG00000018869	54.0005	-0.427082	0.116087	-3.67898	0.000234169	0.00714783	ENSG00000018869	ZNF582	147948	zinc finger protein 582	19q13.43	3341
ENSG00000158528	36.9204	-0.865925	0.235519	-3.67667	0.000236301	0.00719894	ENSG00000158528	PPP1R9A	55607	protein phosphatase 1 regulatory subunit 9A	7q21.3	11194
ENSG00000082293	182.691	-0.980903	0.266903	-3.67512	0.000237735	0.00722862	ENSG00000082293	COL19A1	1310	collagen type XIX alpha 1 chain	6q13	11018
ENSG00000165264	226.458	0.403251	0.109752	3.6742	0.000238593	0.00724069	ENSG00000165264	NDUFB6	4712	NADH:ubiquinone oxidoreductase subunit B6	9p21.1	1386
ENSG00000087116	19.7423	5.66971	1.54348	3.67333	0.000239407	0.00725141	ENSG00000087116	ADAMTS2	9509	ADAM metallopeptidase with thrombospondin type 1 motif 2	5q35.3	8755
ENSG00000205268	2662.46	-0.364606	0.0992857	-3.67229	0.000240389	0.00726715	ENSG00000205268	PDE7A	5150	phosphodiesterase 7A	8q13.1	10601
ENSG00000174842	172.327	-0.378517	0.103127	-3.6704	0.000242171	0.00730695	ENSG00000174842	GLMN	11146	glomulin, FKBP associated protein	1p22.1	2910
ENSG00000136048	281.563	0.621072	0.169272	3.66906	0.000243439	0.00733116	ENSG00000136048	DRAM1	55332	DNA damage regulated autophagy modulator 1	12q23.2	3940
ENSG00000105514	866.8	0.593541	0.161849	3.66725	0.000245171	0.0073692	ENSG00000105514	RAB3D	9545	RAB3D, member RAS oncogene family	19p13.2	4384
ENSG00000234741	654.948	-0.371604	0.101411	-3.66433	0.000247989	0.0074279	ENSG00000234741	GAS5	60674	growth arrest specific 5	1q25.1	4932
ENSG00000124102	144.986	1.18448	0.323254	3.66424	0.000248069	0.0074279	ENSG00000124102	PI3	5266	peptidase inhibitor 3	20q13.12	551
ENSG00000165113	327.096	-0.541022	0.147673	-3.66364	0.000248658	0.00743138	ENSG00000165113	GKAP1	80318	G kinase anchoring protein 1	9q21.32	3402
ENSG00000168916	107.394	1.66236	0.453832	3.66294	0.000249337	0.00743753	ENSG00000168916	ZNF608	57507	zinc finger protein 608	5q23.2	6934
ENSG00000142856	192.558	-0.374259	0.10225	-3.66025	0.000251971	0.00745947	ENSG00000142856	ITGB3BP	23421	integrin subunit beta 3 binding protein	1p31.3	5459
ENSG00000162736	385.976	0.504238	0.137743	3.66071	0.000251521	0.00745947	ENSG00000162736	NCSTN	23385	nicastrin	1q23.2	4131
ENSG00000140105	2080.3	0.85065	0.232355	3.66099	0.000251239	0.00745947	ENSG00000140105	WARS1	7453	tryptophanyl-tRNA synthetase 1	14q32.2	6356
ENSG00000030582	525.216	0.845178	0.230902	3.66033	0.000251893	0.00745947	ENSG00000030582	GRN	2896	granulin precursor	17q21.31	3524
ENSG00000196371	155.856	0.416112	0.113747	3.65822	0.000253968	0.00750447	ENSG00000196371	FUT4	2526	fucosyltransferase 4	11q21	5975
ENSG00000198932	417.083	-0.589105	0.161062	-3.65762	0.000254571	0.00750816	ENSG00000198932	GPRASP1	9737	G protein-coupled receptor associated sorting protein 1	Xq22.1	6789
ENSG00000214212	346.821	0.708407	0.193853	3.65436	0.000257824	0.00758988	ENSG00000214212	C19orf38	255809	chromosome 19 open reading frame 38	19p13.2	1552
ENSG00000123384	1104.77	0.771234	0.211153	3.65249	0.00025971	0.0076311	ENSG00000123384	LRP1	4035	LDL receptor related protein 1	12q13.3	20859
ENSG00000108443	896.012	-0.207702	0.0569062	-3.6499	0.000262341	0.00769403	ENSG00000108443	RPS6KB1	6198	ribosomal protein S6 kinase B1	17q23.1	7697
ENSG00000143537	146.6	0.635387	0.174144	3.64863	0.000263639	0.0077177	ENSG00000143537	ADAM15	8751	ADAM metallopeptidase domain 15	1q21.3	6584
ENSG00000104081	107.548	0.5021	0.137648	3.64771	0.000264589	0.00773113	ENSG00000104081	BMF	90427	Bcl2 modifying factor	15q15.1	5447
ENSG00000188786	509.777	0.548856	0.150508	3.64669	0.000265639	0.00773662	ENSG00000188786	MTF1	4520	metal regulatory transcription factor 1	1p34.3	7989
ENSG00000131473	1323.23	0.222669	0.0610626	3.64657	0.000265762	0.00773662	ENSG00000131473	ACLY	47	ATP citrate lyase	17q21.2	5208
ENSG00000151502	442.91	0.230422	0.0632165	3.64497	0.000267421	0.00777052	ENSG00000151502	VPS26B	112936	VPS26, retromer complex component B	11q25	6453
ENSG00000143546	38182.9	0.918126	0.251975	3.64372	0.000268721	0.00778339	ENSG00000143546	S100A8	6279	S100 calcium binding protein A8	1q21.3	891
ENSG00000185624	986.291	0.427053	0.117206	3.6436	0.000268854	0.00778339	ENSG00000185624	P4HB	5034	prolyl 4-hydroxylase subunit beta	17q25.3	11132
ENSG00000119669	129.53	0.787925	0.216326	3.64231	0.000270202	0.00780805	ENSG00000119669	IRF2BPL	64207	interferon regulatory factor 2 binding protein like	14q24.3	4166
ENSG00000144218	196.383	-0.790142	0.217006	-3.64111	0.000271469	0.00781593	ENSG00000144218	AFF3	3899	AF4/FMR2 family member 3	2q11.2	15701
ENSG00000099940	235.712	0.371312	0.101966	3.64153	0.000271022	0.00781593	ENSG00000099940	SNAP29	9342	synaptosome associated protein 29	22q11.21	4925
ENSG00000100342	392.507	0.775518	0.213128	3.63874	0.000273974	0.00787363	ENSG00000100342	APOL1	8542	apolipoprotein L1	22q12.3	3458
ENSG00000184445	905.495	-0.375388	0.103187	-3.63795	0.000274815	0.00788338	ENSG00000184445	KNTC1	9735	kinetochore associated 1	12q24.31	11325
ENSG00000188487	10.8077	1.45536	0.400299	3.63568	0.000277254	0.00793885	ENSG00000188487	INSC	387755	INSC spindle orientation adaptor protein	11p15.2	3450
ENSG00000124783	2004.51	0.225967	0.0621843	3.63384	0.000279237	0.00796368	ENSG00000124783	SSR1	6745	signal sequence receptor subunit 1	6p24.3	11349
ENSG00000183307	50.6096	0.888044	0.2444	3.63357	0.000279527	0.00796368	ENSG00000183307	TMEM121B	27439	transmembrane protein 121B	22q11.1	5071
ENSG00000142185	72.4709	0.914233	0.251615	3.63346	0.000279641	0.00796368	ENSG00000142185	TRPM2	7226	transient receptor potential cation channel subfamily M member 2	21q22.3	6360
ENSG00000197978	77.1608	-0.645257	0.177658	-3.63202	0.000281216	0.00799406	ENSG00000197978	GOLGA6L9	440295	golgin A6 family like 9	15q25.2	6778
ENSG00000087111	167.391	0.331969	0.0914181	3.63133	0.000281961	0.00800077	ENSG00000087111	PIGS	94005	phosphatidylinositol glycan anchor biosynthesis class S	17q11.2	5903
ENSG00000183960	26.2195	-1.14811	0.316316	-3.62964	0.00028382	0.00803902	ENSG00000183960	KCNH8	131096	potassium voltage-gated channel subfamily H member 8	3p24.3	6088
ENSG00000222038	276.209	0.623957	0.172068	3.62621	0.000287609	0.0080398	ENSG00000222038	POTEJ	653781	POTE ankyrin domain family member J	2q21.1	3370
ENSG00000230362	92.1463	0.634659	0.174945	3.62777	0.00028588	0.0080398	ENSG00000230362	ACTG1P23	442097	actin gamma 1 pseudogene 23	3q26.31	1074
ENSG00000158691	227.333	-0.333914	0.0920977	-3.62565	0.000288237	0.0080398	ENSG00000158691	ZSCAN12	9753	zinc finger and SCAN domain containing 12	6p22.1	11366
ENSG00000132436	216.68	-0.454352	0.125315	-3.62569	0.000288186	0.0080398	ENSG00000132436	FIGNL1	63979	fidgetin like 1	7p12.2	5034
ENSG00000101846	180.067	0.792361	0.218576	3.6251	0.000288852	0.0080398	ENSG00000101846	STS	412	steroid sulfatase	Xp22.31	12317
ENSG00000173456	18.087	0.79881	0.220379	3.62471	0.000289289	0.0080398	ENSG00000173456	RNF26	79102	ring finger protein 26	11q23.3	2783
ENSG00000204977	583.139	-0.267114	0.0736321	-3.62769	0.000285968	0.0080398	ENSG00000204977	TRIM13	10206	tripartite motif containing 13	13q14.2	8096
ENSG00000119684	763.714	-0.413196	0.114014	-3.62409	0.000289985	0.0080398	ENSG00000119684	MLH3	27030	mutL homolog 3	14q24.3	8358
ENSG00000141367	4065.5	0.367847	0.10149	3.62448	0.000289538	0.0080398	ENSG00000141367	CLTC	1213	clathrin heavy chain	17q23.1	11836
ENSG00000258890	429.351	-0.329506	0.0909032	-3.62481	0.000289176	0.0080398	ENSG00000258890	CEP95	90799	centrosomal protein 95	17q23.3	7771
ENSG00000101474	2356.51	0.790454	0.218039	3.62529	0.000288633	0.0080398	ENSG00000101474	APMAP	57136	adipocyte plasma membrane associated protein	20p11.21	2226
ENSG00000100982	145.765	0.503572	0.13888	3.62595	0.000287904	0.0080398	ENSG00000100982	PCIF1	63935	phosphorylated CTD interacting factor 1	20q13.12	3164
ENSG00000145391	460.228	0.385719	0.10646	3.62313	0.000291065	0.00805553	ENSG00000145391	SETD7	80854	SET domain containing 7, histone lysine methyltransferase	4q31.1	13909
ENSG00000143971	301.363	-0.355941	0.098308	-3.62068	0.000293835	0.00811563	ENSG00000143971	ETAA1	54465	ETAA1 activator of ATR kinase	2p14	7477
ENSG00000144118	2482.75	0.713595	0.197227	3.61815	0.00029672	0.00811563	ENSG00000144118	RALB	5899	RAS like proto-oncogene B	2q14.2	2865
ENSG00000222011	173.486	-0.368941	0.10197	-3.61813	0.000296741	0.00811563	ENSG00000222011	FAM185A	222234	family with sequence similarity 185 member A	7q22.1	2729
ENSG00000147065	2090.8	0.412411	0.113948	3.6193	0.000295401	0.00811563	ENSG00000147065	MSN	4478	moesin	Xq12	5987
ENSG00000166707	26.7259	-0.841454	0.232572	-3.61803	0.00029685	0.00811563	ENSG00000166707	ZCCHC18	644353	zinc finger CCHC-type containing 18	Xq22.2	3385
ENSG00000129484	81.5963	-0.362974	0.100319	-3.61819	0.000296672	0.00811563	ENSG00000129484	PARP2	10038	poly(ADP-ribose) polymerase 2	14q11.2	4062
ENSG00000101160	1948.51	0.42379	0.11713	3.61811	0.000296767	0.00811563	ENSG00000101160	CTSZ	1522	cathepsin Z	20q13.32	19384
ENSG00000163083	14.293	1.7538	0.485235	3.61433	0.00030112	0.00817868	ENSG00000163083	INHBB	3625	inhibin subunit beta B	2q14.2	3206
ENSG00000113810	2035.92	-0.388882	0.107591	-3.61446	0.000300973	0.00817868	ENSG00000113810	SMC4	10051	structural maintenance of chromosomes 4	3q25.33	8164
ENSG00000120217	539.048	1.07413	0.297196	3.61423	0.000301237	0.00817868	ENSG00000120217	CD274	29126	CD274 molecule	9p24.1	4108
ENSG00000100442	616.496	-0.361017	0.0998857	-3.6143	0.000301165	0.00817868	ENSG00000100442	FKBP3	2287	FKBP prolyl isomerase 3	14q21.2	2263
ENSG00000125885	65.6127	-0.390963	0.108191	-3.61363	0.000301945	0.00818375	ENSG00000125885	MCM8	84515	minichromosome maintenance 8 homologous recombination repair factor	20p12.3	7691
ENSG00000087253	2608.93	0.640444	0.177342	3.61134	0.000304615	0.00824191	ENSG00000087253	LPCAT2	54947	lysophosphatidylcholine acyltransferase 2	16q12.2	7361
ENSG00000046647	46.4283	-0.457276	0.126656	-3.61038	0.000305754	0.00825852	ENSG00000046647	GEMIN8	54960	gem nuclear organelle associated protein 8	Xp22.2	4001
ENSG00000134827	154.489	1.05418	0.29218	3.60798	0.000308596	0.00832097	ENSG00000134827	TCN1	6947	transcobalamin 1	11q12.1	1500
ENSG00000125510	27.5221	0.734998	0.203776	3.60689	0.000309887	0.00834149	ENSG00000125510	OPRL1	4987	opioid related nociceptin receptor 1	20q13.33	3640
ENSG00000072682	9.78093	1.04964	0.291171	3.60489	0.000312285	0.00839167	ENSG00000072682	P4HA2	8974	prolyl 4-hydroxylase subunit alpha 2	5q31.1	10128
ENSG00000185482	45.6534	0.628742	0.174473	3.60366	0.000313766	0.00840477	ENSG00000185482	STAC3	246329	SH3 and cysteine rich domain 3	12q13.3	2091
ENSG00000128340	591.197	0.435771	0.120927	3.6036	0.000313842	0.00840477	ENSG00000128340	RAC2	5880	Rac family small GTPase 2	22q13.1	2523
ENSG00000183054	570.027	-0.424518	0.117889	-3.601	0.000316996	0.00847316	ENSG00000183054	RGPD6	729540	RANBP2 like and GRIP domain containing 6	2q13	13500
ENSG00000159256	14694.9	-0.527293	0.146446	-3.60061	0.000317474	0.00847316	ENSG00000159256	MORC3	23515	MORC family CW-type zinc finger 3	21q22.12	6408
ENSG00000164048	302.976	-0.374501	0.10407	-3.59857	0.000319976	0.00850885	ENSG00000164048	ZNF589	51385	zinc finger protein 589	3p21.31	5521
ENSG00000109762	192.267	-0.536208	0.14905	-3.59751	0.000321283	0.00850885	ENSG00000109762	SNX25	83891	sorting nexin 25	4q35.1	5048
ENSG00000084112	403.385	0.562629	0.156402	3.59732	0.000321517	0.00850885	ENSG00000084112	SSH1	54434	slingshot protein phosphatase 1	12q24.11	14538
ENSG00000140848	100.069	0.700632	0.194719	3.59816	0.000320471	0.00850885	ENSG00000140848	CPNE2	221184	copine 2	16q13	7737
ENSG00000141384	361.429	-0.428865	0.119213	-3.59746	0.000321337	0.00850885	ENSG00000141384	TAF4B	6875	TATA-box binding protein associated factor 4b	18q11.2	4886
ENSG00000101868	666.893	-0.446423	0.124138	-3.59619	0.000322916	0.0085315	ENSG00000101868	POLA1	5422	DNA polymerase alpha 1, catalytic subunit	Xp22.11-p21.3	15547
ENSG00000174442	359.4	-0.48095	0.133818	-3.59406	0.000325564	0.00858703	ENSG00000174442	ZWILCH	55055	zwilch kinetochore protein	15q22.31	4851
ENSG00000111196	126.884	-0.376428	0.104819	-3.59121	0.000329152	0.00866712	ENSG00000111196	MAGOHB	55110	mago homolog B, exon junction complex subunit	12p13.2	4839
ENSG00000196670	480.548	-0.345633	0.0963103	-3.58874	0.000332274	0.00867666	ENSG00000196670	ZFP62	643836	ZFP62 zinc finger protein	5q35.3	4197
ENSG00000132357	326.958	0.673232	0.187531	3.58998	0.0003307	0.00867666	ENSG00000132357	CARD6	84674	caspase recruitment domain family member 6	5p13.1	4275
ENSG00000166037	972.16	-0.244644	0.0681462	-3.58999	0.000330687	0.00867666	ENSG00000166037	CEP57	9702	centrosomal protein 57	11q21	7101
ENSG00000211865	11.3293	-0.930497	0.25926	-3.58905	0.000331885	0.00867666	ENSG00000211865	TRAJ24	28731	T cell receptor alpha joining 24	14q11.2	63
ENSG00000177200	2931.35	-0.278098	0.0774889	-3.58887	0.000332111	0.00867666	ENSG00000177200	CHD9	80205	chromodomain helicase DNA binding protein 9	16q12.2	16546
ENSG00000261008	48.1263	-0.531199	0.148083	-3.58716	0.000334299	0.00870063	ENSG00000261008	LINC01572	101927957	long intergenic non-protein coding RNA 1572	16q22.2	12559
ENSG00000101336	5541.23	0.562083	0.156686	3.58732	0.00033409	0.00870063	ENSG00000101336	HCK	3055	HCK proto-oncogene, Src family tyrosine kinase	20q11.21	3083
ENSG00000134686	1009.62	0.818413	0.228417	3.58299	0.00033969	0.00876835	ENSG00000134686	PHC2	1912	polyhomeotic homolog 2	1p35.1	5484
ENSG00000198585	791.69	0.742227	0.207113	3.58368	0.000338786	0.00876835	ENSG00000198585	NUDT16	131870	nudix hydrolase 16	3q22.1	7029
ENSG00000172167	177.195	-0.417762	0.116585	-3.58334	0.000339226	0.00876835	ENSG00000172167	MTBP	27085	MDM2 binding protein	8q24.12	8327
ENSG00000142089	1498.85	0.809758	0.225996	3.58306	0.000339596	0.00876835	ENSG00000142089	IFITM3	10410	interferon induced transmembrane protein 3	11p15.5	2844
ENSG00000134333	1336.73	0.472544	0.131875	3.58326	0.000339333	0.00876835	ENSG00000134333	LDHA	3939	lactate dehydrogenase A	11p15.1	6038
ENSG00000135148	854.585	0.619037	0.172864	3.58107	0.000342195	0.00880912	ENSG00000135148	TRAFD1	10906	TRAF-type zinc finger domain containing 1	12q24.13	3898
ENSG00000275835	254.034	-0.388711	0.108551	-3.58092	0.00034239	0.00880912	ENSG00000275835	TUBGCP5	114791	tubulin gamma complex associated protein 5	15q11.2	6376
ENSG00000101439	216.374	0.692449	0.193422	3.57999	0.000343606	0.00882595	ENSG00000101439	CST3	1471	cystatin C	20p11.21	3615
ENSG00000092439	2664.68	-0.26549	0.0741768	-3.57915	0.000344718	0.00884008	ENSG00000092439	TRPM7	54822	transient receptor potential cation channel subfamily M member 7	15q21.2	12380
ENSG00000072062	131.543	0.585238	0.163589	3.57749	0.000346905	0.00888167	ENSG00000072062	PRKACA	5566	protein kinase cAMP-activated catalytic subunit alpha	19p13.12	7764
ENSG00000035862	193.167	0.648128	0.181315	3.57459	0.000350775	0.00896616	ENSG00000035862	TIMP2	7077	TIMP metallopeptidase inhibitor 2	17q25.3	5633
ENSG00000196834	247.746	0.637274	0.178303	3.57411	0.000351423	0.00896812	ENSG00000196834	POTEI	653269	POTE ankyrin domain family member I	2q21.1	6844
ENSG00000159720	1438.11	0.544424	0.152377	3.57287	0.000353096	0.00899622	ENSG00000159720	ATP6V0D1	9114	ATPase H+ transporting V0 subunit d1	16q22.1	8156
ENSG00000153140	102.81	-0.426461	0.119379	-3.57233	0.000353815	0.00899995	ENSG00000153140	CETN3	1070	centrin 3	5q14.3	3090
ENSG00000170846	217.126	-0.41469	0.116155	-3.57014	0.000356788	0.00903172	ENSG00000170846	LOC93622	93622	Morf4 family associated protein 1 like 1	4p16.1	3599
ENSG00000198169	104.053	-0.397578	0.111349	-3.57056	0.000356222	0.00903172	ENSG00000198169	ZNF251	90987	zinc finger protein 251	8q24.3	5045
ENSG00000007237	733.616	0.755383	0.211541	3.57087	0.000355802	0.00903172	ENSG00000007237	GAS7	8522	growth arrest specific 7	17p13.1	10158
ENSG00000164330	39.7957	-0.958963	0.268734	-3.56845	0.000359103	0.00907572	ENSG00000164330	EBF1	1879	EBF transcription factor 1	5q33.3	6333
ENSG00000123700	2601.13	0.745451	0.208929	3.56796	0.000359775	0.00907811	ENSG00000123700	KCNJ2	3759	potassium inwardly rectifying channel subfamily J member 2	17q24.3	5576
ENSG00000131368	514.826	-0.329984	0.0924967	-3.56753	0.000360367	0.00907849	ENSG00000131368	MRPS25	64432	mitochondrial ribosomal protein S25	3p25.1	18933
ENSG00000143753	744.734	0.423099	0.118693	3.56465	0.000364347	0.0091513	ENSG00000143753	DEGS1	8560	delta 4-desaturase, sphingolipid 1	1q42.11	2446
ENSG00000113643	1471.37	-0.377667	0.105954	-3.56444	0.00036463	0.0091513	ENSG00000113643	RARS1	5917	arginyl-tRNA synthetase 1	5q34	3417
ENSG00000100292	178.978	0.57626	0.161681	3.56417	0.000365004	0.0091513	ENSG00000100292	HMOX1	3162	heme oxygenase 1	22q12.3	2306
ENSG00000122435	328.422	-0.358693	0.100685	-3.56252	0.000367308	0.00919441	ENSG00000122435	TRMT13	54482	tRNA methyltransferase 13 homolog	1p21.2	4132
ENSG00000114446	249.513	-0.416288	0.116966	-3.55906	0.00037219	0.00928262	ENSG00000114446	IFT57	55081	intraflagellar transport 57	3q13.12-q13.13	3631
ENSG00000138801	801.735	0.482727	0.135645	3.55876	0.000372604	0.00928262	ENSG00000138801	PAPSS1	9061	3'-phosphoadenosine 5'-phosphosulfate synthase 1	4q25	3260
ENSG00000078403	732.87	-0.211414	0.0593943	-3.5595	0.000371559	0.00928262	ENSG00000078403	MLLT10	8028	MLLT10 histone lysine methyltransferase DOT1L cofactor	10p12.31	9130
ENSG00000143164	2060.93	-0.452976	0.127345	-3.55708	0.000375007	0.00928364	ENSG00000143164	DCAF6	55827	DDB1 and CUL4 associated factor 6	1q24.2	6306
ENSG00000023330	251.456	0.325179	0.0914011	3.55772	0.000374091	0.00928364	ENSG00000023330	ALAS1	211	5'-aminolevulinate synthase 1	3p21.2	2536
ENSG00000134884	3536.43	-0.368611	0.103601	-3.55797	0.000373725	0.00928364	ENSG00000134884	ARGLU1	55082	arginine and glutamate rich 1	13q33.3	5783
ENSG00000159086	894.386	-0.278005	0.0781499	-3.55733	0.00037465	0.00928364	ENSG00000159086	PAXBP1	94104	PAX3 and PAX7 binding protein 1	21q22.11	7146
ENSG00000165168	11751.4	0.54214	0.152435	3.55653	0.000375781	0.00928816	ENSG00000165168	CYBB	1536	cytochrome b-245 beta chain	Xp21.1-p11.4	4806
ENSG00000106772	49.2781	1.83567	0.516203	3.55611	0.000376391	0.00928864	ENSG00000106772	PRUNE2	158471	prune homolog 2 with BCH domain	9q21.2	14683
ENSG00000196189	774.154	0.66729	0.187711	3.55488	0.000378147	0.00929285	ENSG00000196189	SEMA4A	64218	semaphorin 4A	1q22	6771
ENSG00000213057	14.4011	-1.01769	0.286252	-3.55521	0.000377684	0.00929285	ENSG00000213057	C1orf220	400798	chromosome 1 putative open reading frame 220	1q25.2	2775
ENSG00000102265	208.022	0.686959	0.193251	3.55475	0.000378335	0.00929285	ENSG00000102265	TIMP1	7076	TIMP metallopeptidase inhibitor 1	Xp11.3	1446
ENSG00000144026	183.056	-0.527929	0.148636	-3.55183	0.000382555	0.00934149	ENSG00000144026	ZNF514	84874	zinc finger protein 514	2q11.1	9384
ENSG00000123213	108.408	0.547443	0.154169	3.55092	0.00038388	0.00934149	ENSG00000123213	NLN	57486	neurolysin	5q12.3	10939
ENSG00000068650	864.34	0.624562	0.175835	3.55197	0.000382353	0.00934149	ENSG00000068650	ATP11A	23250	ATPase phospholipid transporting 11A	13q34	14024
ENSG00000248366	8.52488	-1.15543	0.325386	-3.55094	0.000383863	0.00934149	ENSG00000248366	TRAJ51	28704	T cell receptor alpha joining 51 (pseudogene)	14q11.2	63
ENSG00000100941	1447.22	-0.287778	0.0810258	-3.55168	0.000382783	0.00934149	ENSG00000100941	PNN	5411	pinin, desmosome associated protein	14q21.1	4203
ENSG00000166147	34.9153	0.955776	0.269041	3.55253	0.000381545	0.00934149	ENSG00000166147	FBN1	2200	fibrillin 1	15q21.1	18525
ENSG00000250746	77.7756	0.456491	0.128642	3.54853	0.000387389	0.00941229	ENSG00000250746	LOC100288073	100288073	heat shock protein family A (Hsp70) member 5 pseudogene	4q32.3	2057
ENSG00000255624	28.7096	-0.535159	0.150879	-3.54694	0.000389728	0.00944793	ENSG00000255624	C10orf88B	399815	C10orf88B (pseudogene)	10q26.13	2236
ENSG00000079616	349.622	-0.352482	0.0993825	-3.54672	0.000390058	0.00944793	ENSG00000079616	KIF22	3835	kinesin family member 22	16p11.2	7169
ENSG00000074800	4919.9	0.4137	0.116707	3.54478	0.000392945	0.00946641	ENSG00000074800	ENO1	2023	enolase 1	1p36.23	5216
ENSG00000170275	613.274	0.304127	0.0858001	3.5446	0.000393208	0.00946641	ENSG00000170275	CRTAP	10491	cartilage associated protein	3p22.3	6660
ENSG00000168876	603.659	-0.261851	0.0738735	-3.54459	0.000393229	0.00946641	ENSG00000168876	ANKRD49	54851	ankyrin repeat domain 49	11q21	3171
ENSG00000197808	80.0629	-0.427056	0.120457	-3.54529	0.000392183	0.00946641	ENSG00000197808	ZNF461	92283	zinc finger protein 461	19q13.12	4778
ENSG00000156976	5731.89	-0.268483	0.0757789	-3.54298	0.000395631	0.00950967	ENSG00000156976	EIF4A2	1974	eukaryotic translation initiation factor 4A2	3q27.3	6130
ENSG00000130309	522.519	0.520472	0.14692	3.54256	0.000396265	0.00951036	ENSG00000130309	COLGALT1	79709	collagen beta(1-O)galactosyltransferase 1	19p13.11	6108
ENSG00000146757	505.873	-0.355761	0.100451	-3.54164	0.000397646	0.00952895	ENSG00000146757	ZNF92	168374	zinc finger protein 92	7q11.21	3513
ENSG00000138829	466.038	0.72389	0.204455	3.54059	0.000399237	0.00955252	ENSG00000138829	FBN2	2201	fibrillin 2	5q23.3	13218
ENSG00000131437	216.023	-0.398269	0.112595	-3.53717	0.000404441	0.00966232	ENSG00000131437	KIF3A	11127	kinesin family member 3A	5q31.1	6860
ENSG00000204923	94.9868	-0.372254	0.105349	-3.53352	0.000410058	0.00978166	ENSG00000204923	FBXO48	554251	F-box protein 48	2p13.3	5699
ENSG00000181481	281.207	0.483851	0.136967	3.53261	0.000411475	0.0098006	ENSG00000181481	RNF135	84282	ring finger protein 135	17q11.2	2246
ENSG00000087301	1480.45	-0.51163	0.14487	-3.53165	0.000412971	0.00982133	ENSG00000087301	TXNDC16	57544	thioredoxin domain containing 16	14q22.1	4733
ENSG00000151687	173.3	-0.392661	0.111207	-3.53091	0.000414125	0.00983391	ENSG00000151687	ANKAR	150709	ankyrin and armadillo repeat containing	2q32.2	5758
ENSG00000173890	631.25	0.767969	0.217653	3.52841	0.000418061	0.0099124	ENSG00000173890	GPR160	26996	G protein-coupled receptor 160	3q26.2	4381
ENSG00000051825	1039.42	-0.327029	0.0926978	-3.5279	0.000418868	0.00991657	ENSG00000051825	MPHOSPH9	10198	M-phase phosphoprotein 9	12q24.31	10304
ENSG00000122694	1946.97	0.536117	0.151985	3.52743	0.000419613	0.00991928	ENSG00000122694	GLIPR2	152007	GLI pathogenesis related 2	9p13.3	3055
ENSG00000100596	3027.08	0.545419	0.154689	3.52592	0.000422022	0.00996125	ENSG00000100596	SPTLC2	9517	serine palmitoyltransferase long chain base subunit 2	14q24.3	12287
ENSG00000135636	1604.86	0.859272	0.243874	3.52343	0.000425997	0.01004	ENSG00000135636	DYSF	8291	dysferlin	2p13.2	8545
ENSG00000205269	2144.69	0.488165	0.138588	3.52241	0.000427642	0.0100486	ENSG00000205269	TMEM170B	100113407	transmembrane protein 170B	6p24.2	8891
ENSG00000249459	166.786	-0.407572	0.115701	-3.52262	0.000427299	0.0100486	ENSG00000249459	ZNF286B	729288	zinc finger protein 286B (pseudogene)	17p11.2	5145
ENSG00000162613	2547.56	-0.252575	0.0717515	-3.52014	0.000431324	0.01012	ENSG00000162613	FUBP1	8880	far upstream element binding protein 1	1p31.1	7559
ENSG00000204186	247.639	-0.510757	0.145124	-3.51946	0.00043242	0.0101235	ENSG00000204186	ZDBF2	57683	zinc finger DBF-type containing 2	2q33.3	10901
ENSG00000177885	3289.85	0.387629	0.110157	3.51886	0.000433402	0.0101235	ENSG00000177885	GRB2	2885	growth factor receptor bound protein 2	17q25.1	4716
ENSG00000237447	271.829	-0.487337	0.138491	-3.51891	0.000433326	0.0101235	ENSG00000237447	CDC27P2	100130277	cell division cycle 27 pseudogene 2	Yp11.2	1922
ENSG00000156239	128.826	-0.517882	0.147201	-3.51818	0.000434512	0.0101343	ENSG00000156239	N6AMT1	29104	N-6 adenine-specific DNA methyltransferase 1	21q21.3	4865
ENSG00000179921	33.4531	0.910939	0.258974	3.51749	0.000435649	0.010139	ENSG00000179921	GPBAR1	151306	G protein-coupled bile acid receptor 1	2q35	2694
ENSG00000214595	61.2847	-0.74676	0.212359	-3.51649	0.000437292	0.010139	ENSG00000214595	EML6	400954	EMAP like 6	2p16.1	16317
ENSG00000145348	732.382	-0.268645	0.0763836	-3.51705	0.000436364	0.010139	ENSG00000145348	TBCK	93627	TBC1 domain containing kinase	4q24	10829
ENSG00000083544	418.353	-0.309064	0.0878843	-3.51672	0.000436917	0.010139	ENSG00000083544	TDRD3	81550	tudor domain containing 3	13q21.2	7823
ENSG00000120798	255.7	-0.311101	0.0884803	-3.51605	0.000438017	0.0101408	ENSG00000120798	NR2C1	7181	nuclear receptor subfamily 2 group C member 1	12q22	6454
ENSG00000143771	573.618	0.513975	0.146232	3.51478	0.000440124	0.0101597	ENSG00000143771	CNIH4	29097	cornichon family AMPA receptor auxiliary protein 4	1q42.11	5090
ENSG00000100364	238.199	0.569183	0.161934	3.51491	0.00043991	0.0101597	ENSG00000100364	KIAA0930	23313	KIAA0930	22q13.31	8238
ENSG00000173372	28.0396	1.39386	0.396635	3.51422	0.000441042	0.0101659	ENSG00000173372	C1QA	712	complement C1q A chain	1p36.12	2640
ENSG00000117322	97.5476	-0.841137	0.239415	-3.5133	0.000442578	0.0101715	ENSG00000117322	CR2	1380	complement C3d receptor 2	1q32.2	4885
ENSG00000139572	24.0446	1.59695	0.454514	3.51353	0.000442189	0.0101715	ENSG00000139572	GPR84	53831	G protein-coupled receptor 84	12q13.13	2043
ENSG00000109911	514.482	-0.33467	0.0952781	-3.51256	0.000443812	0.010185	ENSG00000109911	ELP4	26610	elongator acetyltransferase complex subunit 4	11p13	27247
ENSG00000120278	130.057	-0.766033	0.218218	-3.5104	0.00044743	0.0102381	ENSG00000120278	PLEKHG1	57480	pleckstrin homology and RhoGEF domain containing G1	6q25.1	10294
ENSG00000165480	1148.04	-0.536182	0.152728	-3.51071	0.000446919	0.0102381	ENSG00000165480	SKA3	221150	spindle and kinetochore associated complex subunit 3	13q12.11	2998
ENSG00000169245	57.4612	1.54793	0.441064	3.50953	0.000448902	0.0102569	ENSG00000169245	CXCL10	3627	C-X-C motif chemokine ligand 10	4q21.1	1175
ENSG00000214367	457.383	-0.221507	0.0631473	-3.50779	0.000451844	0.0103091	ENSG00000214367	HAUS3	79441	HAUS augmin like complex subunit 3	4p16.3	10300
ENSG00000111785	256.384	-0.315078	0.0898473	-3.50682	0.000453491	0.0103168	ENSG00000111785	RIC8B	55188	RIC8 guanine nucleotide exchange factor B	12q23.3	7769
ENSG00000277791	965.328	0.47515	0.135492	3.50685	0.000453444	0.0103168	ENSG00000277791	PSMB3	5691	proteasome 20S subunit beta 3	17q12	1168
ENSG00000138119	391.642	0.892122	0.254449	3.50609	0.000454735	0.0103301	ENSG00000138119	MYOF	26509	myoferlin	10q23.33	8490
ENSG00000198223	1396.69	0.57226	0.16325	3.50541	0.0004559	0.0103416	ENSG00000198223	CSF2RA	1438	colony stimulating factor 2 receptor subunit alpha	X	4093
ENSG00000078369	1912.39	0.262094	0.0747904	3.50438	0.000457668	0.0103519	ENSG00000078369	GNB1	2782	G protein subunit beta 1	1p36.33	6417
ENSG00000198053	708.834	0.688855	0.196553	3.50467	0.000457173	0.0103519	ENSG00000198053	SIRPA	140885	signal regulatory protein alpha	20p13	4957
ENSG00000253738	415.606	-0.259581	0.0741149	-3.50242	0.000461057	0.0104135	ENSG00000253738	OTUD6B-AS1	100506365	OTUD6B antisense RNA 1 (head to head)	8q21.3	9834
ENSG00000126524	787.003	-0.476959	0.136218	-3.50143	0.000462773	0.0104223	ENSG00000126524	SBDS	51119	SBDS ribosome maturation factor	7q11.21	1714
ENSG00000189164	95.188	-0.436002	0.124509	-3.50178	0.000462156	0.0104223	ENSG00000189164	ZNF527	84503	zinc finger protein 527	19q13.12	6436
ENSG00000138036	62.4042	-0.424069	0.121135	-3.50079	0.000463889	0.0104325	ENSG00000138036	DYNC2LI1	51626	dynein cytoplasmic 2 light intermediate chain 1	2p21	4618
ENSG00000180881	109.201	-0.465968	0.133141	-3.49982	0.000465578	0.0104406	ENSG00000180881	CAPS2	84698	calcyphosine 2	12q21.1-q21.2	6689
ENSG00000139970	169.058	0.429935	0.122838	3.50001	0.000465234	0.0104406	ENSG00000139970	RTN1	6252	reticulon 1	14q23.1	6019
ENSG00000211862	23.2504	-0.865126	0.247328	-3.49788	0.000468967	0.0105016	ENSG00000211862	TRAJ27	28728	T cell receptor alpha joining 27	14q11.2	59
ENSG00000100916	40.4741	-0.40006	0.11439	-3.49735	0.000469908	0.0105078	ENSG00000100916	BRMS1L	84312	BRMS1 like transcriptional repressor	14q13.2	3877
ENSG00000186205	770.742	0.963212	0.275524	3.49593	0.000472407	0.0105486	ENSG00000186205	MTARC1	64757	mitochondrial amidoxime reducing component 1	1q41	14186
ENSG00000234545	502.316	-0.260821	0.0746237	-3.49515	0.000473787	0.0105644	ENSG00000234545	FAM133B	257415	family with sequence similarity 133 member B	7q21.2	4496
ENSG00000180509	146.739	1.10273	0.315623	3.49383	0.000476153	0.0106022	ENSG00000180509	KCNE1	3753	potassium voltage-gated channel subfamily E regulatory subunit 1	21q22.12	7206
ENSG00000144554	364.903	-0.283851	0.0813107	-3.49094	0.000481328	0.010688	ENSG00000144554	FANCD2	2177	FA complementation group D2	3p25.3	11855
ENSG00000004534	1790.38	-0.314386	0.0900583	-3.49091	0.000481369	0.010688	ENSG00000004534	RBM6	10180	RNA binding motif protein 6	3p21.31	7299
ENSG00000187862	21.8143	-0.953869	0.273373	-3.48925	0.000484372	0.0107093	ENSG00000187862	TTC24	164118	tetratricopeptide repeat domain 24	1q22	3782
ENSG00000164985	1769.7	-0.241172	0.0691156	-3.4894	0.000484104	0.0107093	ENSG00000164985	PSIP1	11168	PC4 and SFRS1 interacting protein 1	9p22.3	6744
ENSG00000136492	618.513	-0.509198	0.145904	-3.48995	0.000483115	0.0107093	ENSG00000136492	BRIP1	83990	BRCA1 interacting helicase 1	17q23.2	19639
ENSG00000169896	2153.24	0.663283	0.190116	3.48883	0.000485131	0.010711	ENSG00000169896	ITGAM	3684	integrin subunit alpha M	16p11.2	5688
ENSG00000152763	145.998	-0.60492	0.173409	-3.48839	0.000485934	0.0107137	ENSG00000152763	DNAI4	79819	dynein axonemal intermediate chain 4	1p31.3	6673
ENSG00000163220	48397.5	0.834753	0.239383	3.4871	0.000488287	0.0107218	ENSG00000163220	S100A9	6280	S100 calcium binding protein A9	1q21.3	573
ENSG00000213139	46.3126	-0.629473	0.180516	-3.48707	0.000488348	0.0107218	ENSG00000213139	CRYGS	1427	crystallin gamma S	3q27.3	2080
ENSG00000130985	872.647	0.420996	0.120722	3.48733	0.000487864	0.0107218	ENSG00000130985	UBA1	7317	ubiquitin like modifier activating enzyme 1	Xp11.3	6437
ENSG00000164306	249.306	-0.32629	0.0936235	-3.48513	0.000491905	0.0107849	ENSG00000164306	PRIMPOL	201973	primase and DNA directed polymerase	4q35.1	2789
ENSG00000128604	181.104	0.589249	0.169186	3.48284	0.000496122	0.0108622	ENSG00000128604	IRF5	3663	interferon regulatory factor 5	7q32.1	4543
ENSG00000100097	432.999	0.804836	0.231112	3.48245	0.000496849	0.010863	ENSG00000100097	LGALS1	3956	galectin 1	22q13.1	1067
ENSG00000249667	21.8094	-0.871791	0.250439	-3.48105	0.000499446	0.0109046	ENSG00000249667	LINC01259	106144599	long intergenic non-protein coding RNA 1259	4p14	1441
ENSG00000134121	17.2084	-1.19377	0.343078	-3.47959	0.000502187	0.0109492	ENSG00000134121	CHL1	10752	cell adhesion molecule L1 like	3p26.3	11694
ENSG00000167555	210.567	-0.442923	0.127392	-3.47685	0.000507346	0.0110464	ENSG00000167555	ZNF528	84436	zinc finger protein 528	19q13.41	8530
ENSG00000168781	211.631	-0.359107	0.103309	-3.47605	0.000508861	0.011064	ENSG00000168781	PPIP5K1	9677	diphosphoinositol pentakisphosphate kinase 1	15q15.3	8030
[truncated: 23,430 more rows]

## Sheet: UC.nI_vs_Cntrl
	baseMean	log2FoldChange	lfcSE	stat	pvalue	padj	Ensembl_ID	geneSymbol	Entrez_ID	fullGeneName	chromosome	geneLength
[truncated: 24,153 more rows]

[truncated: 1 more sheets: UC.I_vs_Cntrl]
