# Supplementary material for: Discerning Endoscopic Severity of Inflammatory Bowel Disease by Scoping the Peripheral Blood Transcriptome
Source: Gastro Hep Adv. 2024 Mar 5;3(5):618–33. doi: 10.1016/j.gastha.2024.02.009 (PMC11330933; doi:10.1016/j.gastha.2024.02.009)
Supplement: Table A3 — Gene set enrichment analysis of peripheral blood from CD or UC study subjects, with or without an inflamed intestinal mucosa, compared to peripheral blood from controls. [file mmc3.xlsx]

## Sheet: Sheet1
									At p value cutoff 0.05			At p value cutoff 0.005
Group comparison	Pathway name	Pathway ID	Cluster name	Gene set size	Enrichment score	Rank	Leading edge	Core enrichment genes	NES	p value	Adjusted p value	NES	p value	Adjusted p value	Number of CEG	% CEG	Median % CEG	Median NES
CD.nI vs Cntrl	Activation of ATR in response to replication stress	R-HSA-176187	Activation of ATR in response to replication stress	37	-0.553837	6644	tags=54%, list=28%, signal=39%	RAD9A/MCM8/MCM2/ORC4/ORC5/RPA2/DBF4/RPA3/CHEK1/ATR/ORC6/ORC2/CDC6/RAD1/RAD17/ORC3/MCM3/CDK2/MCM7/RFC4	-1.71859	0.00373689	0.0374713
CD.nI vs Cntrl	Antigen Presentation: Folding, assembly and peptide loading of class I MHC	R-HSA-983170	Antigen processing-Cross presentation	29	0.615666	6133	tags=48%, list=25%, signal=36%	HSPA5/TAPBP/ERAP1/ATG14/SEC24D/SEC24A/TAP1/TAP2/PIK3C3/ERAP2/SEC24B/B2M/SEC24C/HLA-G	1.79649	0.00184364	0.022334
CD.nI vs Cntrl	Deubiquitination	R-HSA-5688426	Antigen processing-Cross presentation	268	0.388813	4305	tags=26%, list=18%, signal=22%	VCPIP1/TNKS2/TNIP1/MAVS/ABRAXAS2/MDM2/USP30/TGFB1/PSMD12/TRAF3/HCFC1/H2AW/TNKS/USP22/CCP110/TRRAP/H2BC21/IDE/PSMA3/OTUD5/TADA3/PSMD11/H2AC6/TRIM25/PSMB2/TADA2B/MBD5/RIPK1/PSME3/H2AC17/ATXN7/ACTB/KDM1B/SMAD7/PSMD5/UBE2D1/FOXK1/ASXL2/BABAM2/PSMB9/INO80D/PSME2/MYSM1/APC/EP300/USP49/DDB2/ATXN3/MUL1/USP42/TGFBR1/SMAD1/VDAC2/STAM2/CYLD/RNF135/RIPK2/ARRB2/TGFBR2/HIF1A/BARD1/POLB/SMAD4/MDM4/USP8/USP11/US…	1.62051	2.23681e-05	0.000798704	1.62027	5.03894e-05	0.00153688	71	26	26	1.62027
CD.nI vs Cntrl	Negative regulation of TCF-dependent signaling by WNT ligand antagonists	R-HSA-3772470	Antigen processing-Cross presentation	11	0.757585	1231	tags=27%, list=5%, signal=26%	KREMEN1/SFRP2/WNT5A	1.74036	0.00475744	0.0458217
CD.nI vs Cntrl	Regulation of RUNX1 Expression and Activity	R-HSA-8934593	Antigen processing-Cross presentation	17	0.714019	3176	tags=47%, list=13%, signal=41%	CDK6/AGO1/CCND1/RUNX1/PTPN11/TNRC6B/PML/AGO4	1.83669	0.00148678	0.0201541
CD.nI vs Cntrl	Signaling by NOTCH4	R-HSA-9013694	Antigen processing-Cross presentation	81	0.439877	3083	tags=28%, list=13%, signal=25%	NCSTN/CREBBP/MAML1/PSMD12/MAML3/ACTA2/NOTCH2/PSMA3/PSMD11/PSMB2/JAG1/PSME3/NOTCH1/TACC3/PSEN2/PSMD5/ADAM10/HES1/PSMB9/PSME2/EP300/RBPJ/YWHAZ	1.5664	0.0049204	0.0458819
CD.nI vs Cntrl	Transcriptional regulation by RUNX3	R-HSA-8878159	Antigen processing-Cross presentation	95	0.468677	2827	tags=27%, list=12%, signal=24%	ZFHX3/HDAC4/CREBBP/MAML1/MDM2/TGFB1/PSMD12/MAML3/ITGAL/SMURF1/BCL2L11/PSMA3/CCND1/PSMD11/PSMB2/CDKN1A/JAG1/PSME3/RUNX1/NOTCH1/PSMD5/HES1/PSMB9/PSME2/EP300/RBPJ	1.71161	0.000439342	0.00834188
CD.nI vs Cntrl	Antimicrobial peptides	R-HSA-6803157	Antimicrobial peptides	40	0.55413	5097	tags=48%, list=21%, signal=38%	DEFA4/BPI/ATOX1/CD4/LTF/LYZ/DEFA3/DEFA1/DEFA1B/SEMG1/RNASE3/S100A8/S100A9/TLR1/CAMP/CTSG/SLC11A1/ELANE/PRSS3	1.73207	0.0025363	0.0275048
CD.nI vs Cntrl	Formation of tubulin folding intermediates by CCT/TriC	R-HSA-389960	Autophagy	25	-0.626755	4032	tags=44%, list=17%, signal=37%	TUBB4A/CCT7/CCT5/CCT6A/TUBB2B/TCP1/CCT3/CCT4/CCT2/TUBB2A/CCT8	-1.7827	0.00310077	0.0316146
CD.nI vs Cntrl	Translocation of SLC2A4 (GLUT4) to the plasma membrane	R-HSA-1445148	Autophagy	71	0.49199	5084	tags=41%, list=21%, signal=32%	YWHAB/MYH9/C2CD5/RALGAPB/ACTB/RALGAPA2/EXOC6/RAB14/TUBB8/EXOC3/RAC1/YWHAE/CALM3/PRKAB1/TBC1D1/MYO5A/YWHAZ/RAB13/RHOQ/TUBB1/RAB8A/SFN/TUBA4A/RAB11A/YWHAH/RAB10/STXBP3/EXOC8/YWHAG	1.71351	0.000986317	0.0145855
CD.nI vs Cntrl	Pre-NOTCH Expression and Processing	R-HSA-1912422	Base Excision Repair	108	0.42946	3558	tags=27%, list=15%, signal=23%	ELF3/ST3GAL4/B4GALT1/SEL1L/CREBBP/MAML1/MAML3/H3C10/NOTCH2/ATP2A2/H2BC21/AGO1/CCND1/E2F3/H2AC6/RUNX1/NOTCH1/ATP2A3/TNRC6B/RAB6A/H3-3A/H3C6/EP300/RBPJ/POFUT1/AGO4/H2AB1/TFDP2/MAML2	1.59889	0.00162981	0.0209302
CD.nI vs Cntrl	RNA Polymerase I Transcription Termination	R-HSA-73863	Base Excision Repair	31	-0.612978	3249	tags=61%, list=13%, signal=53%	GTF2H3/TAF1C/POLR1F/GTF2H5/POLR1B/UBTF/GTF2H1/TAF1B/CDK7/ERCC3/POLR1G/POLR1E/TAF1A/CAVIN1/POLR1H/POLR2K/MNAT1/POLR1C/POLR2H	-1.83116	0.00135766	0.0191117
CD.nI vs Cntrl	Cell surface interactions at the vascular wall	R-HSA-202733	Cell surface interactions at the vascular wall	127	0.428567	4092	tags=32%, list=17%, signal=27%	GLG1/TGFB1/SELL/SLC16A1/CEACAM8/SDC3/CD177/PIK3CB/GAS6/PTPN6/ITGAL/LYN/SLC7A11/GYPA/GRB2/SLC7A8/PF4/OLR1/ATP1B2/PTPN11/ESAM/SIRPA/CD74/SELPLG/GP6/THBD/ITGAM/CD58/SLC16A3/CD44/ITGAX/L1CAM/F11R/SLC7A7/SHC1/PECAM1/CEACAM6/PSG6/CEACAM1/JAM2/TREM1	1.63312	0.00054745	0.00977399
CD.nI vs Cntrl	Signal regulatory protein family interactions	R-HSA-391160	Cell-Cell communication	14	0.737816	3265	tags=57%, list=14%, signal=49%	SKAP2/FYB1/PTPN6/GRB2/PTPN11/SIRPA/PTK2/SIRPB1	1.80704	0.00224944	0.0247608
CD.nI vs Cntrl	Clathrin-mediated endocytosis	R-HSA-8856828	Clathrin-mediated endocytosis	136	0.441374	4231	tags=36%, list=18%, signal=30%	FNBP1/UBQLN2/SGIP1/LDLR/TGOLN2/ITSN1/SNX18/CLTC/GAPVD1/CD4/CBL/CLTCL1/HBEGF/WNT5A/ACTR2/GRB2/DAB2/ARPC1A/SYNJ2/RAB5B/ACTB/ARPC5/PACSIN1/IGF2R/VAMP3/STON1/PACSIN2/TGFA/AP2B1/STON2/VAMP7/DNM3/GRK2/STAM2/AGFG1/SH3KBP1/COPS3/ARRB2/PACSIN3/DNM2/REPS2/SYNJ1/RAB5A/SH3GL3/ARPC2/GAK/CTTN/PIK3C2A/STAM	1.69786	0.000138521	0.0033416	1.69805	0.000140298	0.00336714	49	36	36	1.69805
CD.nI vs Cntrl	DDX58/IFIH1-mediated induction of interferon-alpha/beta	R-HSA-168928	DDX58/IFIH1-mediated induction of interferon-alpha/beta	70	0.465507	6533	tags=44%, list=27%, signal=32%	MAVS/CREBBP/TRAF3/OTUD5/TRIM25/RIPK1/S100A12/UBE2D1/UBE2L6/EP300/PCBP2/NFKB1/TBK1/CYLD/ISG15/RNF135/RNF216/TRAF6/APP/NLRC5/UBE2K/IRF7/CASP10/CHUK/RELA/IFIH1/NLRX1/TANK/UBE2D3/HSP90AA1/DDX58	1.61737	0.00349109	0.0352479
CD.nI vs Cntrl	Diseases of signal transduction by growth factor receptors and second messengers	R-HSA-5663202	Diseases of signal transduction by growth factor receptors and second messengers	409	0.371335	5732	tags=37%, list=24%, signal=28%	KREMEN1/POLR2A/NCSTN/TNKS2/PPP2R5D/SEL1L/HDAC4/CREBBP/CUX1/FOXO1/TBL1X/STAT5B/CLTC/ETV6/MAML1/MDM2/TGFB1/PDPK1/PSMD12/APBB1IP/MAML3/TNKS/YWHAB/PIK3CB/STAT3/CBL/MYH9/RAC2/KLC1/TLN1/LYN/PIK3CD/JAK2/BCL2L11/PSMA3/HBEGF/STAT1/PSMD11/PSMB2/GRB2/CDKN1A/CSK/KSR1/JAG1/RRBP1/PSME3/ACTB/PTPN11/NOTCH1/PSEN2/TSC2/GSK3A/MET/FRS2/GSK3B/KDM7A/AP3B1/PSMD5/BAG4/BRAF/STAT5A/FKBP1A/MECP2/RAC1/MSN/ADAM10/HES1/CEBPB/…	1.60984	4.20573e-06	0.000181094	1.60979	8.69623e-07	4.71529e-05	150	37	37	1.60979
CD.nI vs Cntrl	Fanconi Anemia Pathway	R-HSA-6783310	DNA Repair	39	-0.566624	5405	tags=49%, list=22%, signal=38%	UBC/FAAP24/FANCL/SLX1A/RPA2/POLN/RPA3/SLX1B/EME1/MUS81/FANCM/CENPS/RPS27A/ATR/FANCF/FANCE/FANCG/UBE2T/FAN1	-1.77762	0.00175933	0.0218277
CD.nI vs Cntrl	Transcription-Coupled Nucleotide Excision Repair (TC-NER)	R-HSA-6781827	DNA Repair	78	-0.440905	4607	tags=33%, list=19%, signal=27%	ZNF830/TCEA1/RPA3/POLE3/COPS2/POLR2B/GTF2H5/RPS27A/ERCC5/AQR/COPS6/GTF2H1/CDK7/POLE4/ERCC3/POLR2G/CUL4A/COPS8/XPA/POLR2K/PPIE/MNAT1/POLR2H/HMGN1/LIG1/RFC4	-1.57509	0.00500745	0.0463981
CD.nI vs Cntrl	EPH-Ephrin signaling	R-HSA-2682334	EPH-Ephrin signaling	85	0.513731	5418	tags=44%, list=22%, signal=34%	NCSTN/ITSN1/LIMK2/CLTC/MYH11/MYH9/CLTCL1/MMP9/PAK2/LYN/ACTR2/ARPC1A/ACTB/ARPC5/PSEN2/RAC1/ADAM10/LIMK1/ARPC1B/PTK2/EPHB2/EFNA4/AP2B1/ROCK2/CFL1/SDCBP/GIT1/ROCK1/ARPC2/PAK1/TIAM1/SRC/ARPC3/PSEN1/CDC42/EPHB1/ACTR3	1.84363	6.51104e-05	0.00183311	1.84383	8.99193e-05	0.00238476	37	44	44	1.84383
CD.nI vs Cntrl	EPHB-mediated forward signaling	R-HSA-3928662	EPH-Ephrin signaling	41	0.550807	5418	tags=56%, list=22%, signal=44%	ITSN1/LIMK2/LYN/ACTR2/ARPC1A/ACTB/ARPC5/RAC1/LIMK1/ARPC1B/PTK2/EPHB2/ROCK2/CFL1/ROCK1/ARPC2/PAK1/TIAM1/SRC/ARPC3/CDC42/EPHB1/ACTR3	1.73057	0.00249018	0.0272062
CD.nI vs Cntrl	Class A/1 (Rhodopsin-like receptors)	R-HSA-373076	GPCR downstream signalling	218	0.367607	5038	tags=29%, list=21%, signal=23%	P2RY6/P2RY2/TAC3/P2RY14/FFAR3/CXCR3/PROKR1/OPRM1/OXER1/FPR3/P2RY1/HRH2/LPAR5/ADORA3/FPR2/NTSR1/SSTR2/P2RY12/NLN/PROK2/C3/GALR1/CXCL11/GPER1/PTGER3/PTGDR2/OPRL1/HCAR3/PF4/KEL/F2RL1/C5AR1/CXCR1/CCR10/CXCR2/HCAR2/ECE1/F2RL3/CXCL9/FFAR2/HRH4/HTR7/OXTR/C5AR2/SUCNR1/HTR2B/CNR1/P2RY13/ADRB1/GPBAR1/XK/PSAP/CXCL10/PTAFR/HTR6/ACKR2/AVPR1A/APP/ACKR1/LPAR3/S1PR3/QRFP/CXCL1/NPBWR1	1.49849	0.0010748	0.0154266
CD.nI vs Cntrl	G alpha (q) signalling events	R-HSA-416476	GPCR downstream signalling	161	0.400527	6353	tags=39%, list=26%, signal=29%	P2RY6/P2RY2/TAC3/FFAR3/PROKR1/P2RY1/LPAR5/RGS3/FPR2/NTSR1/PRKCD/PROK2/HBEGF/RGS5/GRB2/F2RL1/GNA15/MGLL/GNAQ/ITPR2/RGS16/RGS18/F2RL3/GNB1/GRK2/GNG2/FFAR2/RPS6KA2/OXTR/DGKG/HTR2B/GNB2/TRPC6/RGS13/TRIO/RPS6KA1/DAGLA/PTAFR/AVPR1A/SOS1/APP/RPS6KA3/PLCB3/GNG5/LPAR3/QRFP/QRFPR/DGKQ/GNB4/FFAR1/RGSL1/CYSLTR2/PROKR2/MAPK1/NMU/GNG11/GHRL/DAGLB/PLCB2/HRH1/GRK5/LTB4R	1.57484	0.000743478	0.0124247
CD.nI vs Cntrl	GPCR downstream signalling	R-HSA-388396	GPCR downstream signalling	486	0.347036	5654	tags=32%, list=23%, signal=25%	P2RY6/P2RY2/TAC3/P2RY14/PLXNB1/FFAR3/TIAM2/CXCR3/PROKR1/PPP2R5D/PIK3R6/OPRM1/OXER1/ITSN1/ADM2/FPR3/P2RY1/HRH2/GPR15/ABR/PDPK1/PRKACA/ARHGEF37/LPAR5/ADORA3/RGS3/RGS8/FPR2/NTSR1/SSTR2/P2RY12/GNAS/ADM/AKAP13/PRKCD/PROK2/C3/HBEGF/GALR1/RGS5/CXCL11/GRB2/GPER1/PTGER3/SOS2/PDE1B/PTGDR2/OPRL1/HCAR3/GPR84/GPSM3/PF4/PLA2G4A/ARHGEF5/F2RL1/GNA15/MGLL/C5AR1/RGS22/GNAQ/CXCR1/ITPR2/ARHGEF11/CCR10/CXCR2/GRM2/CAL…	1.52594	1.07859e-05	0.000438625	1.52579	8.14857e-06	0.000331375	157	32	35	1.76935
CD.nI vs Cntrl	GPCR ligand binding	R-HSA-500792	GPCR downstream signalling	315	0.33974	5038	tags=27%, list=21%, signal=22%	P2RY6/P2RY2/TAC3/P2RY14/FFAR3/CXCR3/PROKR1/OPRM1/OXER1/ADM2/FPR3/P2RY1/HRH2/LPAR5/ADORA3/ADGRE2/FPR2/NTSR1/SSTR2/P2RY12/GNAS/ADM/NLN/PROK2/C3/GALR1/WNT5A/CXCL11/GPER1/ADGRE1/PTGER3/PTGDR2/OPRL1/HCAR3/PF4/KEL/F2RL1/ADGRE3/C5AR1/CXCR1/CCR10/CRHBP/CXCR2/GRM2/HCAR2/ECE1/ADGRE5/F2RL3/GNB1/CXCL9/CALCRL/WNT9B/GNG2/FFAR2/HRH4/HTR7/OXTR/C5AR2/TAS2R13/SUCNR1/HTR2B/TAS2R38/GNB2/FZD2/CNR1/P2RY13/ADRB1/GPBAR1…	1.43864	0.000909322	0.0138147
CD.nI vs Cntrl	Nucleotide-like (purinergic) receptors	R-HSA-418038	GPCR downstream signalling	16	0.794327	891	tags=38%, list=4%, signal=36%	P2RY6/P2RY2/P2RY14/P2RY1/ADORA3/P2RY12	2.01232	6.45776e-05	0.00183311	2.01291	7.80476e-05	0.00215588	6	38	35	1.76935
CD.nI vs Cntrl	P2Y receptors	R-HSA-417957	GPCR downstream signalling	12	0.80331	891	tags=42%, list=4%, signal=40%	P2RY6/P2RY2/P2RY14/P2RY1/P2RY12	1.88872	0.000515693	0.00943719
CD.nI vs Cntrl	Growth hormone receptor signaling	R-HSA-982772	Growth hormone receptor signaling	21	0.717063	2915	tags=62%, list=12%, signal=54%	STAT5B/STAT3/PTPN6/LYN/PRLR/JAK2/STAT1/PTPN1/STAT5A/SOCS3/SOCS1/CISH/IRS1	1.94231	0.000292596	0.00603324
CD.nI vs Cntrl	Signaling by Leptin	R-HSA-2586552	Growth hormone receptor signaling	11	0.810369	2915	tags=82%, list=12%, signal=72%	STAT5B/STAT3/JAK2/PTPN11/LEPR/STAT5A/SOCS3/LEP/IRS1	1.86162	0.000746842	0.0124247
CD.nI vs Cntrl	Interferon alpha/beta signaling	R-HSA-909733	Interferon gamma signaling	60	0.592505	6191	tags=53%, list=26%, signal=40%	IFNAR2/IFNAR1/PTPN6/STAT1/PTPN1/PTPN11/IRF2/GBP2/ADAR/IP6K2/SOCS3/SAMHD1/SOCS1/STAT2/IFI35/KPNA1/IFITM3/IFITM2/KPNB1/IRF1/ISG15/IFITM1/IFI6/IRF5/MX1/IRF7/OAS3/IRF9/XAF1/HLA-G/USP18/MX2	2.00354	1.965e-05	0.00073763	2.00349	1.206e-05	0.000452712	32	53	53	1.98379
CD.nI vs Cntrl	Interferon gamma signaling	R-HSA-877300	Interferon gamma signaling	87	0.51348	6133	tags=53%, list=25%, signal=40%	FCGR1A/GBP6/ICAM1/PTPN6/PRKCD/JAK2/STAT1/TRIM25/HLA-DQB1/PTPN1/GBP5/PTPN11/IRF2/SMAD7/GBP2/IFNGR2/PML/SOCS3/TRIM21/SOCS1/CD44/IRF1/IFI30/TRIM14/MID1/TRIM8/GBP4/TRIM62/GBP1/PIAS1/SP100/IFNGR1/HLA-DQB2/PTAFR/IRF5/TRIM22/TRIM10/CIITA/CAMK2G/IRF7/OAS3/IRF9/B2M/TRIM5/TRIM38/HLA-G	1.84962	4.97636e-05	0.00151793	1.8497	6.50215e-05	0.0018665	46	53	53	1.98379
CD.nI vs Cntrl	Interferon Signaling	R-HSA-913531	Interferon gamma signaling	182	0.400597	4299	tags=35%, list=18%, signal=29%	FCGR1A/IFNAR2/EIF4E3/IFNAR1/GBP6/ICAM1/PTPN6/EIF4G3/KPNA3/EIF4G1/PRKCD/JAK2/STAT1/TRIM25/EIF4G2/HLA-DQB1/PTPN1/GBP5/SEH1L/PTPN11/NUP62/IRF2/SMAD7/GBP2/IFNGR2/NUP188/PML/ADAR/NUP210/IP6K2/SOCS3/TRIM21/SAMHD1/UBE2L6/SOCS1/KPNA2/STAT2/IFI35/KPNA4/KPNA1/CD44/IFITM3/NUP153/IFITM2/KPNB1/IRF1/IFI30/ISG15/TRIM14/MID1/NUP50/NUP58/TRIM8/IFITM1/GBP4/TRIM62/GBP1/PIAS1/SP100/IFNGR1/HLA-DQB2/IFI6/PTAFR	1.59926	0.000273491	0.00571987
CD.nI vs Cntrl	Regulation of IFNA/IFNB signaling	R-HSA-912694	Interferon gamma signaling	14	0.810005	2488	tags=64%, list=10%, signal=58%	IFNAR2/IFNAR1/PTPN6/STAT1/PTPN1/PTPN11/SOCS3/SOCS1/STAT2	1.98385	0.000117567	0.00291725	1.98379	0.000117131	0.00295654	9	64	53	1.98379
CD.nI vs Cntrl	Regulation of IFNG signaling	R-HSA-877312	Interferon gamma signaling	14	0.785491	4036	tags=71%, list=17%, signal=59%	PTPN6/JAK2/STAT1/PTPN1/PTPN11/IFNGR2/SOCS3/SOCS1/PIAS1/IFNGR1	1.92381	0.000333105	0.00662682
CD.nI vs Cntrl	Intra-Golgi and retrograde Golgi-to-ER traffic	R-HSA-6811442	Intra-Golgi and retrograde Golgi-to-ER traffic	196	0.371488	4669	tags=29%, list=19%, signal=23%	ARF3/SNAP29/ARF4/TGOLN2/DYNC1I1/CUX1/TMED7-TICAM2/NAA30/SEC22B/KLC1/VPS53/RAB1A/COPA/ARCN1/NAPA/PLA2G4A/STX16/RAB36/IGF2R/KIF1B/TUBB8/SYS1/RAB6A/VAMP3/GALNT2/KIF21B/RAB1B/TMED7/KIF5B/CAPZA1/GCC2/CAPZB/CYTH4/GOLIM4/RIC1/DYNC1H1/VTI1A/RINT1/TUBB1/GBF1/RAB18/RAB6B/PLIN3/PAFAH1B2/KIF1C/TUBA4A/ARF1/BET1L/DCTN4/STX5/CAPZA2/BICD2/COPG2/PAFAH1B1/RAB39A/KIF16B	1.49608	0.0015546	0.0203209
CD.nI vs Cntrl	Formation of the cornified envelope	R-HSA-6809371	Keratinization	56	0.491344	4865	tags=41%, list=20%, signal=33%	KRT10/KRT5/KRT81/KRT2/KRT86/PKP2/KRT77/KRT8/DSC2/PKP4/KRT79/KRT73/TGM1/KRT72/DSC3/KRT71/ST14/CAPN1/PCSK6/FURIN/KRT23/KRT6B/KRT6C	1.64032	0.00413188	0.0405978
CD.nI vs Cntrl	Keratinization	R-HSA-6805567	Keratinization	62	0.484743	4865	tags=39%, list=20%, signal=31%	KRT10/KRT5/KRT81/KRT2/KRT86/PKP2/KRT77/KRT8/DSC2/PKP4/KRT79/KRT73/TGM1/KRT72/DSC3/KRT71/ST14/CAPN1/PCSK6/FURIN/KRTAP12-4/KRT23/KRT6B/KRT6C	1.64857	0.00306349	0.0316146
CD.nI vs Cntrl	Fcgamma receptor (FCGR) dependent phagocytosis	R-HSA-2029480	Leishmania infection	86	0.517103	5706	tags=52%, list=24%, signal=40%	FCGR1A/WIPF2/PIK3CB/MYH9/LYN/PRKCD/ACTR2/GRB2/ARPC1A/MYO9B/ACTB/ARPC5/PLPP4/NCKAP1/ITPR2/HCK/RAC1/LIMK1/WIPF1/ARPC1B/PTK2/CYFIP2/WASF2/NF2/NCK1/ABL1/MYO5A/CFL1/FCGR2A/CRK/PLD1/ARPC2/AHCYL1/PAK1/MYO10/SRC/ARPC3/CDC42/ACTR3/WASF3/PLA2G6/PLD2/BRK1/WAS/PLCG2	1.85931	4.97681e-05	0.00151793	1.85955	5.35491e-05	0.00159991	45	52	52	1.85955
CD.nI vs Cntrl	FCGR3A-mediated phagocytosis	R-HSA-9664422	Leishmania infection	59	0.500208	5901	tags=53%, list=24%, signal=40%	WIPF2/MYH9/LYN/ACTR2/GRB2/ARPC1A/MYO9B/ACTB/ARPC5/NCKAP1/HCK/RAC1/WIPF1/ARPC1B/PTK2/CYFIP2/WASF2/NCK1/ABL1/MYO5A/CRK/ARPC2/MYO10/SRC/ARPC3/CDC42/ACTR3/WASF3/BRK1/WAS/MAPK1	1.68631	0.00215654	0.0244742
CD.nI vs Cntrl	Leishmania infection	R-HSA-9658195	Leishmania infection	207	0.437303	5757	tags=42%, list=24%, signal=32%	FCGR1A/ADM2/HRH2/IL18/GPR15/WIPF2/PRKACA/MAPK14/MYH9/GNAS/RHBDF2/ADM/DVL3/LYN/C3/WNT5A/ACTR2/GRB2/ARPC1A/GPR84/MYO9B/ACTB/ARPC5/NCKAP1/ITPR2/HCK/RAC1/WIPF1/ARPC1B/PTK2/P2RX4/CALM3/CYFIP2/WASF2/NCK1/ABL1/MYO5A/GNB1/GPR27/PRKAR1A/IL1B/NFKB1/GPR20/FCGR2A/GNAZ/CALCRL/CRK/ENTPD1/GNG2/CASP1/HTR7/GNB2/ARPC2/TXN/GGT1/AHCYL1/CTSG/ADRB1/GPBAR1/IL1A/P2RX7/HTR6/GGT5/MYO10/PRKAR1B/FURIN/MEFV/SRC/APP/ARPC3/GNG…	1.77234	2.17027e-06	0.000104666	1.77217	9.36646e-07	4.89732e-05	86	42	52	1.85955
CD.nI vs Cntrl	Leishmania phagocytosis	R-HSA-9664417	Leishmania infection	59	0.500208	5901	tags=53%, list=24%, signal=40%	WIPF2/MYH9/LYN/ACTR2/GRB2/ARPC1A/MYO9B/ACTB/ARPC5/NCKAP1/HCK/RAC1/WIPF1/ARPC1B/PTK2/CYFIP2/WASF2/NCK1/ABL1/MYO5A/CRK/ARPC2/MYO10/SRC/ARPC3/CDC42/ACTR3/WASF3/BRK1/WAS/MAPK1	1.68631	0.00215654	0.0244742
CD.nI vs Cntrl	Parasite infection	R-HSA-9664407	Leishmania infection	59	0.500208	5901	tags=53%, list=24%, signal=40%	WIPF2/MYH9/LYN/ACTR2/GRB2/ARPC1A/MYO9B/ACTB/ARPC5/NCKAP1/HCK/RAC1/WIPF1/ARPC1B/PTK2/CYFIP2/WASF2/NCK1/ABL1/MYO5A/CRK/ARPC2/MYO10/SRC/ARPC3/CDC42/ACTR3/WASF3/BRK1/WAS/MAPK1	1.68631	0.00215654	0.0244742
CD.nI vs Cntrl	Regulation of actin dynamics for phagocytic cup formation	R-HSA-2029482	Leishmania infection	61	0.56951	6959	tags=66%, list=29%, signal=47%	FCGR1A/WIPF2/MYH9/ACTR2/GRB2/ARPC1A/MYO9B/ACTB/ARPC5/NCKAP1/RAC1/LIMK1/WIPF1/ARPC1B/PTK2/CYFIP2/WASF2/NF2/NCK1/ABL1/MYO5A/CFL1/FCGR2A/CRK/ARPC2/PAK1/MYO10/ARPC3/CDC42/ACTR3/WASF3/BRK1/WAS/MAPK1/HSP90AA1/CYFIP1/NCKIPSD/VAV3/NCKAP1L/MAPK3	1.93139	4.81263e-05	0.00151793	1.93157	4.81623e-05	0.0015002	40	66	52	1.85955
CD.nI vs Cntrl	RHO GTPases Activate WASPs and WAVEs	R-HSA-5663213	Leishmania infection	36	0.612837	6959	tags=75%, list=29%, signal=53%	WIPF2/ACTR2/GRB2/ARPC1A/ACTB/ARPC5/NCKAP1/RAC1/WIPF1/ARPC1B/PTK2/CYFIP2/WASF2/NCK1/ABL1/ARPC2/ARPC3/CDC42/ACTR3/WASF3/BRK1/WAS/MAPK1/CYFIP1/NCKIPSD/NCKAP1L/MAPK3	1.87391	0.000463919	0.00859718
CD.nI vs Cntrl	Activation of the mRNA upon binding of the cap-binding complex and eIFs, and subsequent binding to 43S	R-HSA-72662	Major pathway of rRNA processing in the nucleolus and cytosol	59	-0.539374	4060	tags=51%, list=17%, signal=42%	EIF3G/RPS21/EIF3F/EIF3B/RPS25/RPS3A/RPS20/EIF3L/RPS24/RPS13/RPS4X/EIF4B/RPS27A/RPS6/RPS29/RPS11/RPS18/EIF3E/EIF3D/RPS7/RPS23/RPSA/RPS15A/EIF3I/RPS10/RPS14/RPS17/RPS3/RPS27/EIF4A2	-1.83448	0.000334962	0.00662682
CD.nI vs Cntrl	Cap-dependent Translation Initiation	R-HSA-72737	Major pathway of rRNA processing in the nucleolus and cytosol	119	-0.576949	4187	tags=55%, list=17%, signal=46%	RPL19/EIF3G/RPL22/RPL31/RPS21/RPL4/RPL7A/EIF3F/EIF3B/RPL13A/RPS25/RPS3A/RPL34/RPL10A/RPS20/EIF3L/EIF2B4/RPS24/RPS13/RPS4X/RPL37/RPLP0/RPL38/EIF4B/RPS27A/RPS6/RPL26/RPL5/RPS29/RPL35A/RPS11/RPL27/RPL41/EIF2B2/RPS18/RPL10/EIF3E/EIF3D/RPL23A/RPL14/RPL24/RPS7/RPL23/RPL3/RPS23/RPSA/RPL9/RPL30/RPL6/RPL11/RPL39L/RPS15A/RPL37A/RPL32/EIF3I/RPL39/RPS10/RPS14/RPS17/RPL36AL/RPS3/EIF2B3/RPS27/RPL22L1/EIF2B5/EI…	-2.20124	1.12591e-09	2.06042e-07	-2.20101	1.27935e-08	1.33783e-06	66	55	55	-2.15303
CD.nI vs Cntrl	Cellular response to starvation	R-HSA-9711097	Major pathway of rRNA processing in the nucleolus and cytosol	155	-0.412629	4039	tags=37%, list=17%, signal=31%	RPL19/RPL22/RPL31/RPS21/RPL4/RPL7A/RPL13A/RPS25/RPS3A/RPL34/RPL10A/RPS20/RPS24/RPS13/RPS4X/RPL37/TRIB3/RPLP0/ATP6V1G2/RPL38/RPS27A/RPS6/RPL26/RPL5/RPS29/RPL35A/RPS11/RPL27/RPL41/RPS18/RPL10/RPL23A/RPL14/SESN1/RPL24/RPS7/RPL23/RPL3/RPS23/RPSA/SLC38A9/RPL9/RPL30/RPL6/RPL11/RPL39L/RPS15A/RPL37A/RPL32/RPL39/RPS10/RPS14/RPS17/RPL36AL/RPS3/NPRL2/RPS27/RPL22L1	-1.63198	0.00034156	0.00666726
CD.nI vs Cntrl	Eukaryotic Translation Elongation	R-HSA-156842	Major pathway of rRNA processing in the nucleolus and cytosol	92	-0.612911	4187	tags=61%, list=17%, signal=50%	RPL19/EEF1B2/RPL22/RPL31/RPS21/RPL4/RPL7A/RPL13A/RPS25/RPS3A/RPL34/RPL10A/RPS20/RPS24/RPS13/RPS4X/RPL37/RPLP0/RPL38/EEF1A2/RPS27A/RPS6/RPL26/RPL5/RPS29/RPL35A/RPS11/RPL27/RPL41/RPS18/RPL10/RPL23A/RPL14/RPL24/RPS7/RPL23/RPL3/RPS23/RPSA/EEF1A1/RPL9/RPL30/RPL6/RPL11/RPL39L/RPS15A/RPL37A/RPL32/RPL39/RPS10/RPS14/RPS17/RPL36AL/RPS3/RPS27/RPL22L1	-2.24923	2.01745e-09	3.28171e-07	-2.24899	1.30296e-09	2.72506e-07	56	61	55	-2.15303
CD.nI vs Cntrl	Eukaryotic Translation Initiation	R-HSA-72613	Major pathway of rRNA processing in the nucleolus and cytosol	119	-0.576949	4187	tags=55%, list=17%, signal=46%	RPL19/EIF3G/RPL22/RPL31/RPS21/RPL4/RPL7A/EIF3F/EIF3B/RPL13A/RPS25/RPS3A/RPL34/RPL10A/RPS20/EIF3L/EIF2B4/RPS24/RPS13/RPS4X/RPL37/RPLP0/RPL38/EIF4B/RPS27A/RPS6/RPL26/RPL5/RPS29/RPL35A/RPS11/RPL27/RPL41/EIF2B2/RPS18/RPL10/EIF3E/EIF3D/RPL23A/RPL14/RPL24/RPS7/RPL23/RPL3/RPS23/RPSA/RPL9/RPL30/RPL6/RPL11/RPL39L/RPS15A/RPL37A/RPL32/EIF3I/RPL39/RPS10/RPS14/RPS17/RPL36AL/RPS3/EIF2B3/RPS27/RPL22L1/EIF2B5/EI…	-2.20124	1.12591e-09	2.06042e-07	-2.20101	1.27935e-08	1.33783e-06	66	55	55	-2.15303
CD.nI vs Cntrl	Eukaryotic Translation Termination	R-HSA-72764	Major pathway of rRNA processing in the nucleolus and cytosol	93	-0.614032	4801	tags=65%, list=20%, signal=52%	RPS5/RPS8/APEH/RPL15/RPL19/RPL22/RPL31/RPS21/RPL4/RPL7A/RPL13A/RPS25/RPS3A/RPL34/RPL10A/RPS20/RPS24/RPS13/RPS4X/RPL37/RPLP0/RPL38/GSPT2/RPS27A/RPS6/RPL26/RPL5/RPS29/RPL35A/RPS11/RPL27/RPL41/RPS18/TRMT112/RPL10/RPL23A/RPL14/RPL24/RPS7/RPL23/RPL3/RPS23/RPSA/RPL9/RPL30/RPL6/RPL11/RPL39L/RPS15A/RPL37A/RPL32/RPL39/RPS10/RPS14/RPS17/RPL36AL/RPS3/N6AMT1/RPS27/RPL22L1	-2.25699	3.58757e-09	4.77473e-07	-2.25699	5.53067e-09	8.09691e-07	60	65	55	-2.15303
CD.nI vs Cntrl	Formation of a pool of free 40S subunits	R-HSA-72689	Major pathway of rRNA processing in the nucleolus and cytosol	101	-0.609518	4187	tags=59%, list=17%, signal=49%	RPL19/EIF3G/RPL22/RPL31/RPS21/RPL4/RPL7A/EIF3F/EIF3B/RPL13A/RPS25/RPS3A/RPL34/RPL10A/RPS20/EIF3L/RPS24/RPS13/RPS4X/RPL37/RPLP0/RPL38/RPS27A/RPS6/RPL26/RPL5/RPS29/RPL35A/RPS11/RPL27/RPL41/RPS18/RPL10/EIF3E/EIF3D/RPL23A/RPL14/RPL24/RPS7/RPL23/RPL3/RPS23/RPSA/RPL9/RPL30/RPL6/RPL11/RPL39L/RPS15A/RPL37A/RPL32/EIF3I/RPL39/RPS10/RPS14/RPS17/RPL36AL/RPS3/RPS27/RPL22L1	-2.26956	1.12225e-09	2.06042e-07	-2.26918	1.07318e-09	2.61856e-07	60	59	55	-2.15303
CD.nI vs Cntrl	Formation of the ternary complex, and subsequently, the 43S complex	R-HSA-72695	Major pathway of rRNA processing in the nucleolus and cytosol	51	-0.615136	4060	tags=59%, list=17%, signal=49%	RPS5/RPS8/EIF3G/RPS21/EIF3F/EIF3B/RPS25/RPS3A/RPS20/EIF3L/RPS24/RPS13/RPS4X/RPS27A/RPS6/RPS29/RPS11/RPS18/EIF3E/EIF3D/RPS7/RPS23/RPSA/RPS15A/EIF3I/RPS10/RPS14/RPS17/RPS3/RPS27	-2.03584	3.38841e-05	0.00112742	-2.03691	1.45438e-05	0.000532303	30	59	55	-2.15303
CD.nI vs Cntrl	GTP hydrolysis and joining of the 60S ribosomal subunit	R-HSA-72706	Major pathway of rRNA processing in the nucleolus and cytosol	112	-0.583624	4187	tags=55%, list=17%, signal=46%	RPL19/EIF3G/RPL22/RPL31/RPS21/RPL4/RPL7A/EIF3F/EIF3B/RPL13A/RPS25/RPS3A/RPL34/RPL10A/RPS20/EIF3L/RPS24/RPS13/RPS4X/RPL37/RPLP0/RPL38/EIF4B/RPS27A/RPS6/RPL26/RPL5/RPS29/RPL35A/RPS11/RPL27/RPL41/RPS18/RPL10/EIF3E/EIF3D/RPL23A/RPL14/RPL24/RPS7/RPL23/RPL3/RPS23/RPSA/RPL9/RPL30/RPL6/RPL11/RPL39L/RPS15A/RPL37A/RPL32/EIF3I/RPL39/RPS10/RPS14/RPS17/RPL36AL/RPS3/RPS27/RPL22L1/EIF4A2	-2.20695	3.19783e-09	4.68162e-07	-2.20668	3.53322e-09	5.74737e-07	62	55	55	-2.15303
CD.nI vs Cntrl	Influenza Infection	R-HSA-168255	Major pathway of rRNA processing in the nucleolus and cytosol	155	-0.48138	4187	tags=48%, list=17%, signal=40%	RPL19/POLR2B/CALR/RPL22/RPL31/RPS21/RPL4/RPL7A/NUP155/NUP205/RPL13A/RPS25/RPS3A/RPL34/RPL10A/RPS20/RPS24/RPS13/RPS4X/RPL37/NDC1/GTF2F2/RPLP0/RPL38/CPSF4/RPS27A/RPS6/RPL26/RPL5/RPS29/RPL35A/RPS11/RPL27/RPL41/RPS18/RPL10/RPL23A/RPL14/RPL24/RPS7/RPL23/GRSF1/NUP107/RPL3/RPS23/RPSA/RPL9/RPL30/NUP42/NUP85/RPL6/NUP54/KPNA5/RPL11/NUP133/POLR2G/RPL39L/RPS15A/RPL37A/RPL32/RPL39/RPS10/RPS14/RAN/NUP37/RPS17/…	-1.90389	1.18313e-06	6.45151e-05	-1.90317	1.03951e-06	4.95133e-05	75	48	55	-2.15303
CD.nI vs Cntrl	Influenza Viral RNA Transcription and Replication	R-HSA-168273	Major pathway of rRNA processing in the nucleolus and cytosol	135	-0.5345	4187	tags=52%, list=17%, signal=43%	RPL19/POLR2B/RPL22/RPL31/RPS21/RPL4/RPL7A/NUP155/NUP205/RPL13A/RPS25/RPS3A/RPL34/RPL10A/RPS20/RPS24/RPS13/RPS4X/RPL37/NDC1/GTF2F2/RPLP0/RPL38/RPS27A/RPS6/RPL26/RPL5/RPS29/RPL35A/RPS11/RPL27/RPL41/RPS18/RPL10/RPL23A/RPL14/RPL24/RPS7/RPL23/GRSF1/NUP107/RPL3/RPS23/RPSA/RPL9/RPL30/NUP42/NUP85/RPL6/NUP54/RPL11/NUP133/POLR2G/RPL39L/RPS15A/RPL37A/RPL32/RPL39/RPS10/RPS14/NUP37/RPS17/RPL36AL/RPS3/POLR2K/R…	-2.07554	1.1072e-08	1.15782e-06	-2.07463	4.64211e-08	4.24753e-06	70	52	55	-2.15303
CD.nI vs Cntrl	L13a-mediated translational silencing of Ceruloplasmin expression	R-HSA-156827	Major pathway of rRNA processing in the nucleolus and cytosol	111	-0.571521	4187	tags=56%, list=17%, signal=46%	RPL19/EIF3G/RPL22/RPL31/RPS21/RPL4/RPL7A/EIF3F/EIF3B/RPL13A/RPS25/RPS3A/RPL34/RPL10A/RPS20/EIF3L/RPS24/RPS13/RPS4X/RPL37/RPLP0/RPL38/EIF4B/RPS27A/RPS6/RPL26/RPL5/RPS29/RPL35A/RPS11/RPL27/RPL41/RPS18/RPL10/EIF3E/EIF3D/RPL23A/RPL14/RPL24/RPS7/RPL23/RPL3/RPS23/RPSA/RPL9/RPL30/RPL6/RPL11/RPL39L/RPS15A/RPL37A/RPL32/EIF3I/RPL39/RPS10/RPS14/RPS17/RPL36AL/RPS3/RPS27/RPL22L1/EIF4A2	-2.15843	5.55146e-09	6.77278e-07	-2.158	1.97122e-08	1.92391e-06	62	56	55	-2.15303
CD.nI vs Cntrl	Major pathway of rRNA processing in the nucleolus and cytosol	R-HSA-6791226	Major pathway of rRNA processing in the nucleolus and cytosol	181	-0.539023	5750	tags=59%, list=24%, signal=45%	NOP14/WDR43/RPL7/FTSJ3/RPL29/RPL13/RPLP2/RPP14/MTREX/EXOSC1/FCF1/PES1/RRP36/RPL27A/RPS5/BOP1/RPS8/HEATR1/RPL15/CSNK1E/RPL19/WDR75/RPL22/EXOSC9/RPL31/RPS21/RPL4/RPL7A/RPL13A/RPS25/RPS3A/RPL34/RPL10A/RPS20/WDR36/RPS24/RPS13/EXOSC7/RPS4X/RPL37/LAS1L/UTP15/WDR46/RPLP0/PDCD11/RPP38/GNL3/RPL38/IMP4/RPS27A/RPS6/RPL26/RPL5/NOP56/RPS29/RPL35A/RPS11/RPL27/RPL41/KRR1/RPS18/RIOK1/RPL10/RPL23A/RPL14/RPL24/RPS…	-2.17376	1.58769e-10	4.64875e-08	-2.17305	1.67393e-11	8.01764e-09	107	59	55	-2.15303
CD.nI vs Cntrl	Metabolism of amino acids and derivatives	R-HSA-71291	Major pathway of rRNA processing in the nucleolus and cytosol	346	-0.374625	4532	tags=36%, list=19%, signal=30%	QARS1/GCDH/AHCY/KYNU/ALDH7A1/GLUD2/ASS1/NAALAD2/PYCR2/RPL19/RPL22/TSTD1/APIP/RPL31/RPS21/MCCC1/BCKDHB/MTAP/RPL4/RPL7A/SARS1/RPL13A/RPS25/RPS3A/AMDHD1/RPL34/NQO1/RPL10A/RPS20/RPS24/GLS/RPS13/RPS4X/RPL37/SLC25A15/NMRAL1/PSMD7/KARS1/SDS/SARDH/RPLP0/RPL38/EPRS1/PSMC6/RPS27A/RPS6/RPL26/RPL5/RPS29/RPL35A/RPS11/ENOPH1/PDHX/RPL27/RPL41/RPS18/AIMP1/HYKK/RIMKLB/RPL10/RPL23A/RPL14/SEM1/RPL24/ALDH18A1/RPS7/R…	-1.61824	1.197e-05	0.000473623	-1.61854	6.69234e-06	0.000279931	124	36	55	-2.15303
CD.nI vs Cntrl	Mitochondrial translation	R-HSA-5368287	Major pathway of rRNA processing in the nucleolus and cytosol	93	-0.52676	6432	tags=54%, list=27%, signal=40%	MRPS15/MRPS11/MRPS34/MRPL53/MRPL20/MRPS33/MRPL35/MRRF/MRPL38/MRPL43/MRPL1/MRPL9/MRPS21/MRPL48/MRPL16/MRPL47/MRPL18/MTIF2/MRPL3/MRPS25/MRPS18A/MTRF1L/MRPL51/MRPL2/MRPS23/MRPS24/MRPS18C/MRPL14/MRPL13/MRPL24/MRPL36/MRPL52/MRPS7/MRPL17/MRPS18B/MRPL40/MRPL50/MRPS36/MRPS30/MRPL33/MRPL49/MRPL46/GFM2/MRPL21/MRPL32/MRPS14/MRPL39/PTCD3/MRPL27/MRPS22	-1.9362	7.4665e-06	0.000312313	-1.9362	9.92838e-06	0.000382504	50	54	55	-2.15303
CD.nI vs Cntrl	Mitochondrial translation elongation	R-HSA-5389840	Major pathway of rRNA processing in the nucleolus and cytosol	87	-0.520044	6432	tags=53%, list=27%, signal=39%	MRPS15/MRPS11/MRPS34/MRPL53/MRPL20/MRPS33/MRPL35/MRPL38/MRPL43/MRPL1/MRPL9/MRPS21/MRPL48/MRPL16/MRPL47/MRPL18/MRPL3/MRPS25/MRPS18A/MRPL51/MRPL2/MRPS23/MRPS24/MRPS18C/MRPL14/MRPL13/MRPL24/MRPL36/MRPL52/MRPS7/MRPL17/MRPS18B/MRPL40/MRPL50/MRPS36/MRPS30/MRPL33/MRPL49/MRPL46/MRPL21/MRPL32/MRPS14/MRPL39/PTCD3/MRPL27/MRPS22	-1.89155	2.51292e-05	0.000873459	-1.8914	3.77281e-05	0.00128451	46	53	55	-2.15303
CD.nI vs Cntrl	Mitochondrial translation initiation	R-HSA-5368286	Major pathway of rRNA processing in the nucleolus and cytosol	87	-0.549377	6432	tags=54%, list=27%, signal=40%	MRPS15/MRPS11/MRPS34/MRPL53/MRPL20/MRPS33/MRPL35/MRPL38/MRPL43/MRPL1/MRPL9/MRPS21/MRPL48/MRPL16/MRPL47/MRPL18/MTIF2/MRPL3/MRPS25/MRPS18A/MRPL51/MRPL2/MRPS23/MRPS24/MRPS18C/MRPL14/MRPL13/MRPL24/MRPL36/MRPL52/MRPS7/MRPL17/MRPS18B/MRPL40/MRPL50/MRPS36/MRPS30/MRPL33/MRPL49/MRPL46/MRPL21/MRPL32/MRPS14/MRPL39/PTCD3/MRPL27/MRPS22	-1.99824	2.31141e-06	0.000104666	-1.99809	1.20461e-06	5.51109e-05	47	54	55	-2.15303
CD.nI vs Cntrl	Mitochondrial translation termination	R-HSA-5419276	Major pathway of rRNA processing in the nucleolus and cytosol	87	-0.56145	6432	tags=56%, list=27%, signal=41%	MRPS15/MRPS11/MRPS34/MRPL53/MRPL20/MRPS33/MRPL35/MRRF/MRPL38/MRPL43/MRPL1/MRPL9/MRPS21/MRPL48/MRPL16/MRPL47/MRPL18/MRPL3/MRPS25/MRPS18A/MTRF1L/MRPL51/MRPL2/MRPS23/MRPS24/MRPS18C/MRPL14/MRPL13/MRPL24/MRPL36/MRPL52/MRPS7/MRPL17/MRPS18B/MRPL40/MRPL50/MRPS36/MRPS30/MRPL33/MRPL49/MRPL46/GFM2/MRPL21/MRPL32/MRPS14/MRPL39/PTCD3/MRPL27/MRPS22	-2.04215	9.00414e-07	5.27282e-05	-2.04199	4.08643e-07	2.71933e-05	49	56	55	-2.15303
CD.nI vs Cntrl	Nonsense Mediated Decay (NMD) enhanced by the Exon Junction Complex (EJC)	R-HSA-975957	Major pathway of rRNA processing in the nucleolus and cytosol	115	-0.521463	4258	tags=53%, list=18%, signal=44%	UPF3B/RPL19/PNRC2/RPL22/RPL31/RPS21/RPL4/RPL7A/RPL13A/RPS25/RPS3A/RPL34/SMG9/RPL10A/RPS20/RPS24/RPS13/MAGOH/RPS4X/RPL37/RPLP0/RPL38/GSPT2/RPS27A/RPS6/RPL26/RPL5/RPS29/RPL35A/RPS11/RPL27/RPL41/RPS18/RPL10/RPL23A/RPL14/RPL24/RPS7/RPL23/RPL3/RPS23/RPSA/RPL9/RPL30/RPL6/NCBP2/RPL11/RPL39L/RPS15A/RPL37A/RPL32/RPL39/RPS10/RPS14/SMG8/RPS17/RPL36AL/RPS3/UPF3A/RPS27/RPL22L1	-1.97979	2.35929e-06	0.000104666	-1.97947	1.04844e-06	4.95133e-05	61	53	55	-2.15303
CD.nI vs Cntrl	Nonsense Mediated Decay (NMD) independent of the Exon Junction Complex (EJC)	R-HSA-975956	Major pathway of rRNA processing in the nucleolus and cytosol	95	-0.571149	4187	tags=58%, list=17%, signal=48%	RPL19/RPL22/RPL31/RPS21/RPL4/RPL7A/RPL13A/RPS25/RPS3A/RPL34/RPL10A/RPS20/RPS24/RPS13/RPS4X/RPL37/RPLP0/RPL38/GSPT2/RPS27A/RPS6/RPL26/RPL5/RPS29/RPL35A/RPS11/RPL27/RPL41/RPS18/RPL10/RPL23A/RPL14/RPL24/RPS7/RPL23/RPL3/RPS23/RPSA/RPL9/RPL30/RPL6/NCBP2/RPL11/RPL39L/RPS15A/RPL37A/RPL32/RPL39/RPS10/RPS14/RPS17/RPL36AL/RPS3/RPS27/RPL22L1	-2.1065	2.3223e-07	1.78939e-05	-2.10613	2.67691e-07	1.86619e-05	55	58	55	-2.15303
CD.nI vs Cntrl	Nonsense-Mediated Decay (NMD)	R-HSA-927802	Major pathway of rRNA processing in the nucleolus and cytosol	115	-0.521463	4258	tags=53%, list=18%, signal=44%	UPF3B/RPL19/PNRC2/RPL22/RPL31/RPS21/RPL4/RPL7A/RPL13A/RPS25/RPS3A/RPL34/SMG9/RPL10A/RPS20/RPS24/RPS13/MAGOH/RPS4X/RPL37/RPLP0/RPL38/GSPT2/RPS27A/RPS6/RPL26/RPL5/RPS29/RPL35A/RPS11/RPL27/RPL41/RPS18/RPL10/RPL23A/RPL14/RPL24/RPS7/RPL23/RPL3/RPS23/RPSA/RPL9/RPL30/RPL6/NCBP2/RPL11/RPL39L/RPS15A/RPL37A/RPL32/RPL39/RPS10/RPS14/SMG8/RPS17/RPL36AL/RPS3/UPF3A/RPS27/RPL22L1	-1.97979	2.35929e-06	0.000104666	-1.97947	1.04844e-06	4.95133e-05	61	53	55	-2.15303
CD.nI vs Cntrl	Peptide chain elongation	R-HSA-156902	Major pathway of rRNA processing in the nucleolus and cytosol	89	-0.611824	4187	tags=61%, list=17%, signal=50%	RPL19/RPL22/RPL31/RPS21/RPL4/RPL7A/RPL13A/RPS25/RPS3A/RPL34/RPL10A/RPS20/RPS24/RPS13/RPS4X/RPL37/RPLP0/RPL38/RPS27A/RPS6/RPL26/RPL5/RPS29/RPL35A/RPS11/RPL27/RPL41/RPS18/RPL10/RPL23A/RPL14/RPL24/RPS7/RPL23/RPL3/RPS23/RPSA/EEF1A1/RPL9/RPL30/RPL6/RPL11/RPL39L/RPS15A/RPL37A/RPL32/RPL39/RPS10/RPS14/RPS17/RPL36AL/RPS3/RPS27/RPL22L1	-2.23371	2.17712e-08	2.12487e-06	-2.2333	2.18533e-09	3.99915e-07	54	61	55	-2.15303
CD.nI vs Cntrl	Regulation of expression of SLITs and ROBOs	R-HSA-9010553	Major pathway of rRNA processing in the nucleolus and cytosol	164	-0.413426	4258	tags=41%, list=18%, signal=34%	UPF3B/RPL19/RPL22/RPL31/RPS21/RPL4/RPL7A/RPL13A/RPS25/RPS3A/RPL34/RPL10A/RPS20/RPS24/ROBO1/RPS13/MAGOH/RPS4X/RPL37/PSMD7/RPLP0/RPL38/GSPT2/PSMC6/RPS27A/RPS6/RPL26/RPL5/RPS29/RPL35A/RPS11/RPL27/RPL41/RPS18/RPL10/RPL23A/RPL14/SEM1/RPL24/ROBO3/RPS7/RPL23/RPL3/RPS23/RPSA/PSMC3/RPL9/PSMD8/RPL30/RPL6/PSMB5/NCBP2/RPL11/RPL39L/PSMD10/RPS15A/RPL37A/RPL32/RPL39/RPS10/RPS14/RPS17/RPL36AL/RPS3/UPF3A/RPS27/RP…	-1.64715	0.000229311	0.00486537	-1.64645	0.000210339	0.00452847	67	41	55	-2.15303
CD.nI vs Cntrl	Response of EIF2AK4 (GCN2) to amino acid deficiency	R-HSA-9633012	Major pathway of rRNA processing in the nucleolus and cytosol	101	-0.568531	4187	tags=53%, list=17%, signal=44%	RPL19/RPL22/RPL31/RPS21/RPL4/RPL7A/RPL13A/RPS25/RPS3A/RPL34/RPL10A/RPS20/RPS24/RPS13/RPS4X/RPL37/TRIB3/RPLP0/RPL38/RPS27A/RPS6/RPL26/RPL5/RPS29/RPL35A/RPS11/RPL27/RPL41/RPS18/RPL10/RPL23A/RPL14/RPL24/RPS7/RPL23/RPL3/RPS23/RPSA/RPL9/RPL30/RPL6/RPL11/RPL39L/RPS15A/RPL37A/RPL32/RPL39/RPS10/RPS14/RPS17/RPL36AL/RPS3/RPS27/RPL22L1	-2.11695	1.20052e-07	9.76424e-06	-2.11659	1.01454e-07	8.25158e-06	54	53	55	-2.15303
CD.nI vs Cntrl	Ribosomal scanning and start codon recognition	R-HSA-72702	Major pathway of rRNA processing in the nucleolus and cytosol	58	-0.57969	4060	tags=52%, list=17%, signal=43%	EIF3G/RPS21/EIF3F/EIF3B/RPS25/RPS3A/RPS20/EIF3L/RPS24/RPS13/RPS4X/EIF4B/RPS27A/RPS6/RPS29/RPS11/RPS18/EIF3E/EIF3D/RPS7/RPS23/RPSA/RPS15A/EIF3I/RPS10/RPS14/RPS17/RPS3/RPS27/EIF4A2	-1.96538	4.57685e-05	0.001489	-1.96649	4.36221e-05	0.00141917	30	52	55	-2.15303
CD.nI vs Cntrl	rRNA modification in the nucleus and cytosol	R-HSA-6790901	Major pathway of rRNA processing in the nucleolus and cytosol	59	-0.632683	5937	tags=61%, list=25%, signal=46%	PNO1/THUMPD1/NOP14/WDR43/FCF1/RRP36/HEATR1/DIMT1/WDR75/NHP2/WDR36/UTP15/WDR46/PDCD11/IMP4/RPS6/NOP56/KRR1/TRMT112/RPS7/RRP9/UTP6/WDR3/EMG1/FBL/UTP14A/RPS14/BMS1/NOL11/IMP3/UTP18/DKC1/UTP11/DCAF13/NOP58/DDX47	-2.15183	4.62714e-07	2.94528e-05	-2.15313	1.90203e-06	8.1899e-05	36	61	55	-2.15303
CD.nI vs Cntrl	rRNA processing	R-HSA-72312	Major pathway of rRNA processing in the nucleolus and cytosol	201	-0.530769	5793	tags=57%, list=24%, signal=44%	THUMPD1/NOP14/WDR43/RPL7/FTSJ3/RPL29/RPL13/PRORP/RPLP2/RPP14/MTREX/EXOSC1/FCF1/PES1/RRP36/RPL27A/RPS5/BOP1/RPS8/HEATR1/RPL15/CSNK1E/RPL19/DIMT1/WDR75/RPL22/EXOSC9/RPL31/RPS21/RPL4/RPL7A/RPL13A/RPS25/RPS3A/NHP2/RPL34/RPL10A/RPS20/WDR36/RPS24/RPS13/EXOSC7/RPS4X/RPL37/LAS1L/UTP15/WDR46/RPLP0/PDCD11/RPP38/GNL3/RPL38/IMP4/RPS27A/RPS6/RPL26/RPL5/NOP56/RPS29/RPL35A/RPS11/RPL27/RPL41/KRR1/RPS18/TRMT112/R…	-2.16736	2.91033e-11	1.08278e-08	-2.16681	2.19061e-11	8.01764e-09	115	57	55	-2.15303
CD.nI vs Cntrl	rRNA processing in the nucleus and cytosol	R-HSA-8868773	Major pathway of rRNA processing in the nucleolus and cytosol	191	-0.537857	5793	tags=59%, list=24%, signal=45%	THUMPD1/NOP14/WDR43/RPL7/FTSJ3/RPL29/RPL13/RPLP2/RPP14/MTREX/EXOSC1/FCF1/PES1/RRP36/RPL27A/RPS5/BOP1/RPS8/HEATR1/RPL15/CSNK1E/RPL19/DIMT1/WDR75/RPL22/EXOSC9/RPL31/RPS21/RPL4/RPL7A/RPL13A/RPS25/RPS3A/NHP2/RPL34/RPL10A/RPS20/WDR36/RPS24/RPS13/EXOSC7/RPS4X/RPL37/LAS1L/UTP15/WDR46/RPLP0/PDCD11/RPP38/GNL3/RPL38/IMP4/RPS27A/RPS6/RPL26/RPL5/NOP56/RPS29/RPL35A/RPS11/RPL27/RPL41/KRR1/RPS18/TRMT112/RIOK1/R…	-2.18309	2.95842e-11	1.08278e-08	-2.18252	2.80218e-11	8.20477e-09	112	59	55	-2.15303
CD.nI vs Cntrl	SARS-CoV-2 modulates host translation machinery	R-HSA-9754678	Major pathway of rRNA processing in the nucleolus and cytosol	49	-0.664583	4801	tags=67%, list=20%, signal=54%	RPS5/RPS8/DDX20/SNRPD1/RPS21/GEMIN8/RPS25/RPS3A/RPS20/SNRPE/RPS24/RPS13/RPS4X/RPS27A/RPS6/RPS29/RPS11/RPS18/SNRPB/SNRPD3/RPS7/RPS23/SMN1/RPSA/GEMIN7/RPS15A/RPS10/RPS14/RPS17/SNRPD2/GEMIN6/RPS3/RPS27	-2.18313	2.10985e-06	0.000104666	-2.18373	5.75045e-07	3.50777e-05	33	67	55	-2.15303
CD.nI vs Cntrl	Selenoamino acid metabolism	R-HSA-2408522	Major pathway of rRNA processing in the nucleolus and cytosol	117	-0.565764	5544	tags=65%, list=23%, signal=50%	RPL29/RPL13/RPLP2/GNMT/EEF1E1/RPL27A/SEPSECS/RPS5/IARS1/RPS8/RPL15/QARS1/AHCY/RPL19/RPL22/RPL31/RPS21/RPL4/RPL7A/SARS1/RPL13A/RPS25/RPS3A/RPL34/RPL10A/RPS20/RPS24/RPS13/RPS4X/RPL37/KARS1/RPLP0/RPL38/EPRS1/RPS27A/RPS6/RPL26/RPL5/RPS29/RPL35A/RPS11/RPL27/RPL41/RPS18/AIMP1/RPL10/RPL23A/RPL14/RPL24/RPS7/RPL23/RPL3/RPS23/RPSA/LOC102724560/RPL9/DARS1/INMT/RPL30/PSTK/RPL6/CBS/RPL11/RPL39L/RPS15A/RPL37A/…	-2.15345	6.29705e-09	7.09145e-07	-2.15303	7.10349e-09	8.66625e-07	76	65	55	-2.15303
CD.nI vs Cntrl	Selenocysteine synthesis	R-HSA-2408557	Major pathway of rRNA processing in the nucleolus and cytosol	93	-0.58702	4993	tags=65%, list=21%, signal=51%	RPL27A/SEPSECS/RPS5/RPS8/RPL15/RPL19/RPL22/RPL31/RPS21/RPL4/RPL7A/SARS1/RPL13A/RPS25/RPS3A/RPL34/RPL10A/RPS20/RPS24/RPS13/RPS4X/RPL37/RPLP0/RPL38/RPS27A/RPS6/RPL26/RPL5/RPS29/RPL35A/RPS11/RPL27/RPL41/RPS18/RPL10/RPL23A/RPL14/RPL24/RPS7/RPL23/RPL3/RPS23/RPSA/RPL9/RPL30/PSTK/RPL6/RPL11/RPL39L/RPS15A/RPL37A/RPL32/RPL39/RPS10/RPS14/RPS17/RPL36AL/RPS3/RPS27/RPL22L1	-2.1577	6.29204e-08	5.41855e-06	-2.1577	6.5091e-08	5.60548e-06	60	65	55	-2.15303
CD.nI vs Cntrl	SRP-dependent cotranslational protein targeting to membrane	R-HSA-1799339	Major pathway of rRNA processing in the nucleolus and cytosol	112	-0.52499	4993	tags=54%, list=21%, signal=43%	RPL27A/SRP9/RPS5/SRPRB/RPS8/RPL15/RPL19/RPL22/RPL31/RPS21/RPL4/RPL7A/RPL13A/RPS25/RPS3A/RPL34/RPL10A/RPS20/RPS24/RPS13/RPS4X/RPL37/RPLP0/RPL38/SEC61G/RPS27A/RPS6/RPL26/RPL5/RPS29/RPL35A/RPS11/RPL27/RPL41/RPS18/RPL10/RPL23A/RPL14/RPL24/RPS7/RPL23/RPL3/RPS23/RPSA/RPL9/RPL30/RPL6/RPL11/RPL39L/RPS15A/RPL37A/RPL32/RPL39/RPS10/RPS14/RPS17/RPL36AL/RPS3/RPS27/RPL22L1/SRP19	-1.98523	1.74735e-06	9.13615e-05	-1.98498	1.53224e-06	6.79759e-05	61	54	55	-2.15303
CD.nI vs Cntrl	Translation	R-HSA-72766	Major pathway of rRNA processing in the nucleolus and cytosol	290	-0.511908	5615	tags=52%, list=23%, signal=40%	MRPL35/MRRF/EIF3A/NARS2/RPL29/MRPL38/MRPL43/RPL13/RPLP2/MRPL1/EEF1E1/MRPL9/MRPS21/MRPL48/MRPL16/MRPL47/MRPL18/RPL27A/SRP9/MTIF2/MRPL3/EARS2/RPS5/IARS1/MRPS25/SRPRB/RPS8/APEH/FARSB/RPL15/QARS1/MRPS18A/MTRF1L/RPL19/EEF1B2/MRPL51/EIF3G/RPL22/RPL31/RPS21/RPL4/PPA1/MRPL2/RPL7A/EIF3F/SARS1/EIF3B/RPL13A/AARS1/RPS25/RPS3A/MRPS23/RPL34/RPL10A/RPS20/MRPS24/EIF3L/EIF2B4/RPS24/MRPS18C/RPS13/RPS4X/RPL37/KARS1…	-2.17424	5.31491e-14	3.89052e-11	-2.17446	1.02494e-14	7.50253e-12	150	52	55	-2.15303
CD.nI vs Cntrl	Translation initiation complex formation	R-HSA-72649	Major pathway of rRNA processing in the nucleolus and cytosol	58	-0.551432	4060	tags=52%, list=17%, signal=43%	EIF3G/RPS21/EIF3F/EIF3B/RPS25/RPS3A/RPS20/EIF3L/RPS24/RPS13/RPS4X/EIF4B/RPS27A/RPS6/RPS29/RPS11/RPS18/EIF3E/EIF3D/RPS7/RPS23/RPSA/RPS15A/EIF3I/RPS10/RPS14/RPS17/RPS3/RPS27/EIF4A2	-1.86958	0.000212199	0.00456853	-1.87064	0.000197338	0.00431199	30	52	55	-2.15303
CD.nI vs Cntrl	Viral mRNA Translation	R-HSA-192823	Major pathway of rRNA processing in the nucleolus and cytosol	89	-0.601936	4187	tags=61%, list=17%, signal=50%	RPL19/RPL22/RPL31/RPS21/RPL4/RPL7A/RPL13A/RPS25/RPS3A/RPL34/RPL10A/RPS20/RPS24/RPS13/RPS4X/RPL37/RPLP0/RPL38/RPS27A/RPS6/RPL26/RPL5/RPS29/RPL35A/RPS11/RPL27/RPL41/RPS18/RPL10/RPL23A/RPL14/RPL24/RPS7/RPL23/GRSF1/RPL3/RPS23/RPSA/RPL9/RPL30/RPL6/RPL11/RPL39L/RPS15A/RPL37A/RPL32/RPL39/RPS10/RPS14/RPS17/RPL36AL/RPS3/RPS27/RPL22L1	-2.19761	5.24545e-08	4.79959e-06	-2.19721	6.80626e-09	8.66625e-07	54	61	55	-2.15303
CD.nI vs Cntrl	Metabolism of non-coding RNA	R-HSA-194441	Metabolism of non-coding RNA	52	-0.520293	3746	tags=44%, list=16%, signal=37%	GEMIN8/NUP155/NUP205/SNRPE/NDC1/SNUPN/SNRPB/SNRPD3/PHAX/NUP107/SMN1/GEMIN7/NUP42/NUP85/CLNS1A/NUP54/NCBP2/NUP133/NUP37/SNRPD2/GEMIN6/AAAS/NUP35	-1.72841	0.00192554	0.0229186
CD.nI vs Cntrl	snRNP Assembly	R-HSA-191859	Metabolism of non-coding RNA	52	-0.520293	3746	tags=44%, list=16%, signal=37%	GEMIN8/NUP155/NUP205/SNRPE/NDC1/SNUPN/SNRPB/SNRPD3/PHAX/NUP107/SMN1/GEMIN7/NUP42/NUP85/CLNS1A/NUP54/NCBP2/NUP133/NUP37/SNRPD2/GEMIN6/AAAS/NUP35	-1.72841	0.00192554	0.0229186
CD.nI vs Cntrl	Activation of gene expression by SREBF (SREBP)	R-HSA-2426168	Metabolism of steroids	42	0.562588	5434	tags=55%, list=23%, signal=42%	CREBBP/ELOVL6/TBL1X/MTF1/NCOA6/MED1/SCD/SP1/PPARA/NFYC/NCOA1/NCOA2/HELZ2/SREBF2/ACACA/RXRA/SREBF1/FDFT1/NFYA/CYP51A1/TBL1XR1/SMARCD3/ACACB	1.77623	0.00140725	0.019621
CD.nI vs Cntrl	Regulation of cholesterol biosynthesis by SREBP (SREBF)	R-HSA-1655829	Metabolism of steroids	55	0.533597	5434	tags=51%, list=23%, signal=40%	CREBBP/ELOVL6/TBL1X/MTF1/NCOA6/MED1/SCD/SP1/PPARA/NFYC/NCOA1/SEC24D/SEC24A/NCOA2/HELZ2/SREBF2/INSIG1/KPNB1/ACACA/RXRA/SREBF1/FDFT1/NFYA/CYP51A1/TBL1XR1/SEC24B/SMARCD3/ACACB	1.77543	0.000805993	0.012584
CD.nI vs Cntrl	Mitochondrial protein import	R-HSA-1268020	Mitochondrial protein import	61	-0.52352	4388	tags=39%, list=18%, signal=32%	SAMM50/TIMM8A/HSPA9/ATP5F1A/PMPCB/TIMM8B/TOMM70/TIMM17B/VDAC1/GRPEL1/TIMM17A/COA6/TOMM22/TAFAZZIN/TOMM5/CHCHD3/GFER/LDHD/CHCHD7/DNAJC19/TOMM7/ATP5MC1/HSPD1/BCS1L	-1.79157	0.000541062	0.00977399
CD.nI vs Cntrl	NCAM1 interactions	R-HSA-419037	NCAM1 interactions	34	-0.589264	2579	tags=26%, list=11%, signal=24%	CACNA1C/COL6A1/CACNB4/COL5A1/GFRA2/CACNA1I/COL9A3/COL6A6/COL4A3	-1.79568	0.00173039	0.0218034
CD.nI vs Cntrl	Neutrophil degranulation	R-HSA-6798695	Neutrophil degranulation	467	0.540216	6035	tags=53%, list=25%, signal=41%	RAB4B/CLEC5A/PTPRJ/SNAP29/CD68/B4GALT1/VAPA/NCSTN/ARSB/OSCAR/ATP11A/RAB44/FAF2/DEFA4/PYGL/COTL1/TIMP2/HPSE/PDXK/SLC2A3/BPI/TMED7-TICAM2/PSMD12/MAPK14/SELL/ANPEP/CEACAM8/CNN2/SERPINB1/CD177/PKM/FPR2/ARG1/RAB7A/CTSA/CD59/GYG1/CRISP3/RAB31/PTPN6/ITGAL/TRPM2/MMP9/LTF/PRKCD/LRG1/PTPRN2/C3/TMEM30A/SRP14/CRISPLD2/PSMD11/RAB3D/CR1/MME/GALNS/PGAM1/MPO/ACTR2/DIAPH1/GOLGA7/DOK3/GPR84/CD33/RAB27A/LYZ/OLR1/DE…	2.36768	6.86971e-28	1.00573e-24	2.36763	8.7447e-28	1.28022e-24	249	53	53	2.36763
CD.nI vs Cntrl	G alpha (i) signalling events	R-HSA-418594	Opioid Signalling	256	0.354325	5951	tags=34%, list=25%, signal=26%	P2RY14/CXCR3/PPP2R5D/OPRM1/OXER1/FPR3/PRKACA/LPAR5/ADORA3/RGS3/RGS8/FPR2/SSTR2/P2RY12/GNAS/PRKCD/C3/GALR1/RGS5/CXCL11/GPER1/PTGER3/PDE1B/PTGDR2/OPRL1/HCAR3/GPSM3/PF4/PLA2G4A/GNA15/C5AR1/RGS22/GNAQ/CXCR1/ITPR2/CCR10/CXCR2/GRM2/CALM3/HCAR2/RGS16/KPNA2/RGS18/GNB1/PDE4B/PRKAR1A/CXCL9/GRK2/GNAZ/GNG2/HRH4/PCP2/TAS2R13/SUCNR1/PDE4A/TAS2R38/GNB2/RGS13/CNR1/P2RY13/AHCYL1/PSAP/CXCL10/PRKAR1B/TAS2R14/SRC/AP…	1.46968	0.00101968	0.0147803
CD.nI vs Cntrl	Acyl chain remodelling of PI	R-HSA-1482922	Phospholipid metabolism	11	0.791592	3549	tags=45%, list=15%, signal=39%	PLA2G12A/PLBD1/PLA2G4A/PLAAT3/MBOAT7	1.81848	0.00154661	0.0203209
CD.nI vs Cntrl	PI Metabolism	R-HSA-1483255	Phospholipid metabolism	82	0.451052	4267	tags=32%, list=18%, signal=26%	ARF3/MTMR4/PIP5K1A/PIK3R6/PIK3CB/VAC14/PIK3CD/SYNJ2/MTMR1/SBF2/MTMR3/BMX/RAB14/RUFY1/PI4KB/PIP4K2C/PIKFYVE/MTMR14/PIK3R5/SYNJ1/RAB5A/PIK3CG/ARF1/MTMR10/PIK3C2A/INPP4A	1.6092	0.00287108	0.0300233
CD.nI vs Cntrl	Platelet activation, signaling and aggregation	R-HSA-76002	Platelet activation, signaling and aggregation	239	0.439145	5464	tags=41%, list=23%, signal=32%	IGF2/HSPA5/LEFTY2/LHFPL2/PIK3R6/P2RY1/VEGFC/TGFB1/PDPK1/APBB1IP/MAPK14/PIK3CB/BRPF3/GAS6/P2RY12/PTPN6/RAC2/TLN1/LYN/PRKCD/F5/LGALS3BP/GRB2/CSK/PF4/PTPN1/PLA2G4A/PTPN11/ACTN1/GNA15/MGLL/CD109/CD36/GP6/ACTN2/GNAQ/ITPR2/LCP2/RAC1/SERPING1/SERPINA1/RAP1A/PTK2/APLP2/CALM3/SERPINE1/F2RL3/GNB1/TOR4A/ALDOA/F8/GNA13/CFL1/YWHAZ/GP1BA/CRK/GNG2/PIK3R5/ACTN4/DGKG/ARRB2/NHLRC2/GNB2/QSOX1/TRPC6/SHC1/PECAM1/RAP1…	1.80855	2.65952e-07	1.94677e-05	1.80809	2.34899e-07	1.71946e-05	98	41	41	1.73417
CD.nI vs Cntrl	Platelet degranulation	R-HSA-114608	Platelet activation, signaling and aggregation	116	0.45894	5352	tags=41%, list=22%, signal=32%	IGF2/HSPA5/LEFTY2/LHFPL2/VEGFC/TGFB1/BRPF3/GAS6/TLN1/F5/LGALS3BP/PF4/ACTN1/CD109/CD36/ACTN2/SERPING1/SERPINA1/APLP2/CALM3/SERPINE1/TOR4A/ALDOA/F8/CFL1/ACTN4/NHLRC2/QSOX1/PECAM1/PLEK/APOA1/TIMP1/TUBA4A/CYRIB/SPARC/PSAP/APOOL/ANXA5/TMSB4X/LAMP2/APP/VCL/RAB27B/CAP1/FERMT3/STXBP2/SRGN/ENDOD1	1.72653	0.000158078	0.00361604	1.72677	0.000169498	0.00381761	48	41	41	1.73417
CD.nI vs Cntrl	Response to elevated platelet cytosolic Ca2+	R-HSA-76005	Platelet activation, signaling and aggregation	121	0.458148	5352	tags=40%, list=22%, signal=32%	IGF2/HSPA5/LEFTY2/LHFPL2/VEGFC/TGFB1/BRPF3/GAS6/TLN1/F5/LGALS3BP/PF4/ACTN1/CD109/CD36/ACTN2/SERPING1/SERPINA1/APLP2/CALM3/SERPINE1/TOR4A/ALDOA/F8/CFL1/ACTN4/NHLRC2/QSOX1/PECAM1/PLEK/APOA1/TIMP1/TUBA4A/CYRIB/SPARC/PSAP/APOOL/ANXA5/TMSB4X/LAMP2/APP/VCL/RAB27B/STXBP3/CAP1/FERMT3/STXBP2/SRGN/ENDOD1	1.73411	0.00011601	0.00291725	1.73417	0.000131304	0.00325811	49	40	41	1.73417
CD.nI vs Cntrl	Platelet homeostasis	R-HSA-418346	Platelet homeostasis	80	0.441487	6138	tags=49%, list=25%, signal=36%	KCNMA1/PPP2R5D/MAPK14/PTPN6/GNAS/ATP2A2/STIM1/PDE1B/PRKG1/PLA2G4A/PTPN11/ATP2A3/ITPR2/P2RX4/KCNMB1/CALM3/GNB1/KCNMB3/GNG2/PDE5A/P2RX1/GUCY1B1/GNB2/TRPC6/PECAM1/ORAI2/P2RX7/KCNMB4/GNG5/PAFAH2/PDE2A/GNB4/PPP2R5A/PDE11A/GNG11/ATP2B4/ORAI1/PPP2R1B/PPP2R1A	1.56902	0.00485856	0.0458819
CD.nI vs Cntrl	BMAL1:CLOCK,NPAS2 activates circadian gene expression	R-HSA-1368108	PPARA activates gene expression	26	0.619204	5476	tags=65%, list=23%, signal=51%	CREBBP/TBL1X/NCOA6/MED1/PPARA/NCOA1/NAMPT/SERPINE1/NCOA2/HELZ2/NOCT/RXRA/BHLHE40/NPAS2/TBL1XR1/SMARCD3/ARNTL	1.76321	0.00309556	0.0316146
CD.nI vs Cntrl	Heme signaling	R-HSA-9707616	PPARA activates gene expression	46	0.543016	5545	tags=50%, list=23%, signal=39%	CREBBP/TBL1X/NCOA6/MED1/CRTC2/MEF2D/PPARA/NCOA1/BACH1/NCOA2/HELZ2/EP300/NCOR1/SLC46A1/RAI1/APOA1/RXRA/NFE2L2/NPAS2/TBL1XR1/SMARCD3/ARNTL/CRTC1	1.74589	0.00174248	0.0218034
CD.nI vs Cntrl	PPARA activates gene expression	R-HSA-1989781	PPARA activates gene expression	106	0.472453	5530	tags=49%, list=23%, signal=38%	TIAM2/MED26/CREBBP/TBL1X/MTF1/RGL1/NCOA6/MED1/PPARGC1B/ALAS1/SP1/ACSL1/MED12/PPARA/NFYC/CD36/MED13L/NCOA1/MED4/MED27/NCOA2/RXRB/HELZ2/MED13/SREBF2/EP300/MED14/NCOR1/ARNT/G0S2/NCOA3/CDK19/FAM120B/APOA1/MED10/RXRA/SREBF1/MED15/MED19/FDFT1/NFYA/AHR/NCOR2/AHRR/NPAS2/TBL1XR1/TXNRD1/SMARCD3/FADS1/THRAP3/ARNTL/ABCA1	1.75409	0.000139234	0.0033416	1.75459	0.000135377	0.00330319	52	49	50	1.80745
CD.nI vs Cntrl	Regulation of lipid metabolism by PPARalpha	R-HSA-400206	PPARA activates gene expression	108	0.485669	5530	tags=50%, list=23%, signal=39%	TIAM2/MED26/SIN3A/CREBBP/TBL1X/MTF1/RGL1/NCOA6/MED1/PPARGC1B/ALAS1/SP1/ACSL1/MED12/PPARA/SIN3B/NFYC/CD36/MED13L/NCOA1/MED4/MED27/NCOA2/RXRB/HELZ2/MED13/SREBF2/EP300/MED14/NCOR1/ARNT/G0S2/NCOA3/CDK19/FAM120B/APOA1/MED10/RXRA/SREBF1/MED15/MED19/FDFT1/NFYA/AHR/NCOR2/AHRR/NPAS2/TBL1XR1/TXNRD1/SMARCD3/FADS1/THRAP3/ARNTL/ABCA1	1.80815	6.09986e-05	0.00178604	1.80868	4.76489e-05	0.0015002	54	50	50	1.80745
CD.nI vs Cntrl	RORA activates gene expression	R-HSA-1368082	PPARA activates gene expression	18	0.707378	5276	tags=72%, list=22%, signal=56%	CREBBP/TBL1X/NCOA6/MED1/PPARA/NCOA1/NCOA2/HELZ2/EP300/RXRA/SREBF1/TBL1XR1/SMARCD3	1.84525	0.00127054	0.0180589
CD.nI vs Cntrl	Transcriptional regulation of white adipocyte differentiation	R-HSA-381340	PPARA activates gene expression	82	0.50656	5757	tags=52%, list=24%, signal=40%	MED26/EGR2/CREBBP/TBL1X/TGFB1/NCOA6/MED1/CEBPA/MED12/PPARA/CD36/MED13L/NCOA1/LEP/CEBPB/MED4/MED27/NCOA2/HELZ2/LPL/MED13/SREBF2/EP300/KLF5/MED14/NFKB1/NCOR1/NCOA3/CDK19/FAM120B/MED10/RXRA/SREBF1/MED15/ADIRF/MED19/NCOR2/TBL1XR1/SMARCD3/ZNF467/THRAP3/PLIN1/RELA	1.80724	0.000153329	0.00361604	1.80745	0.000147452	0.0034593	43	52	50	1.80745
CD.nI vs Cntrl	mRNA Splicing	R-HSA-72172	Processing of Capped Intron-Containing Pre-mRNA	191	-0.399236	4508	tags=32%, list=19%, signal=26%	SNRNP40/RBM42/SNRPD1/UPF3B/HNRNPM/DDX5/POLR2B/DNAJC8/DHX9/SRSF11/HNRNPC/SNRPE/ZRSR2/MAGOH/PRPF31/TRA2B/PRPF6/SF3A3/GTF2F2/CD2BP2/CPSF4/AQR/SNRPB/RBMX/HNRNPL/PPIH/LSM4/SNRPD3/CCAR1/CSTF2T/LSM3/HNRNPH1/SRSF5/DDX23/CPSF3/NCBP2/PPIL6/POLR2G/PRPF4/CTNNBL1/LSM2/SRSF3/SRSF7/SNRPD2/PABPN1/BCAS2/POLR2K/PPIE/DHX15/CWC15/PHF5A/SNRNP70/PPWD1/HSPA8/SNRNP25/SRSF10/PPIL3/POLR2H/CSTF2/PLRG1/SNRPC	-1.62045	0.000179085	0.00401165	-1.62002	0.000187486	0.00415878	61	32	31.5	-1.63891
CD.nI vs Cntrl	mRNA Splicing - Major Pathway	R-HSA-72163	Processing of Capped Intron-Containing Pre-mRNA	183	-0.397371	4508	tags=32%, list=19%, signal=26%	SNRNP40/RBM42/SNRPD1/UPF3B/HNRNPM/DDX5/POLR2B/DNAJC8/DHX9/SRSF11/HNRNPC/SNRPE/MAGOH/PRPF31/TRA2B/PRPF6/SF3A3/GTF2F2/CD2BP2/CPSF4/AQR/SNRPB/RBMX/HNRNPL/PPIH/LSM4/SNRPD3/CCAR1/CSTF2T/LSM3/HNRNPH1/SRSF5/DDX23/CPSF3/NCBP2/PPIL6/POLR2G/PRPF4/CTNNBL1/LSM2/SRSF3/SRSF7/SNRPD2/PABPN1/BCAS2/POLR2K/PPIE/DHX15/CWC15/PHF5A/SNRNP70/PPWD1/HSPA8/SRSF10/PPIL3/POLR2H/CSTF2/PLRG1/SNRPC	-1.6047	0.000310791	0.00631942
CD.nI vs Cntrl	Processing of Capped Intron-Containing Pre-mRNA	R-HSA-72203	Processing of Capped Intron-Containing Pre-mRNA	242	-0.397705	4317	tags=31%, list=18%, signal=26%	SNRPD1/UPF3B/HNRNPM/DDX5/POLR2B/DNAJC8/DHX9/SRSF11/THOC3/HNRNPC/NUP155/NUP205/SNRPE/ZRSR2/MAGOH/PRPF31/TRA2B/NDC1/PRPF6/SF3A3/POLDIP3/GTF2F2/CD2BP2/CPSF4/THOC1/AQR/SNRPB/RBMX/HNRNPL/PPIH/LSM4/SNRPD3/NXT1/METTL14/NUP107/CCAR1/CSTF2T/LSM3/HNRNPH1/NUP42/NUP85/SRSF5/DDX23/NUP54/CPSF3/NCBP2/PPIL6/NUP133/POLR2G/PRPF4/CTNNBL1/LSM2/SRSF3/SRSF7/NUP37/SNRPD2/PABPN1/BCAS2/POLR2K/METTL3/PPIE/DHX15/CWC15/PHF5…	-1.65774	5.73562e-05	0.00171366	-1.65779	3.00547e-05	0.00107317	76	31	31.5	-1.63891
CD.nI vs Cntrl	Programmed Cell Death	R-HSA-5357801	Programmed Cell Death	207	0.352977	5175	tags=33%, list=21%, signal=26%	IL18/TMED7-TICAM2/MAGED1/PSMD12/YWHAB/SEPTIN4/STAT3/FLOT2/FAS/BMF/PAK2/PRKCD/BCL2L11/PSMA3/PSMD11/CHMP4C/PSMB2/CASP5/LMNB1/RIPK1/PSME3/CHMP2A/IRF2/BMX/PSMD5/CASP4/PTK2/CFLAR/YWHAE/MLKL/PSMB9/CHMP2B/TP63/PSME2/APAF1/APC/KPNA1/IL1B/TICAM1/MAPT/YWHAZ/KPNB1/IRF1/CASP1/SDCBP/CHMP4B/GSN/TFDP2/ROCK1/TJP1/FLOT1/TP53BP2/TFDP1/SFN/IL1A/CHMP3/PSMB3/YWHAH/DBNL/TNFSF10/PSMC5/CD14/CHMP4A/DIABLO/TICAM2/ELANE/YW…	1.43058	0.00402073	0.0397726
CD.nI vs Cntrl	RAB geranylgeranylation	R-HSA-8873719	RAB geranylgeranylation	64	0.512597	5011	tags=47%, list=21%, signal=37%	RAB7B/RAB4B/RAB34/RAB44/RAB7A/RAB31/RAB19/RAB1A/RAB3D/RAB27A/RAB5B/RAB36/RAB14/RAB6A/RAB22A/RAB2A/RAB2B/RAB1B/RAB13/RAB15/RAB8A/RAB3B/RAB18/RAB6B/RAB5A/RAB11A/RAB20/RAB39A/RAB27B/RAB10	1.75326	0.000717932	0.012235
CD.nI vs Cntrl	Respiratory electron transport	R-HSA-611105	Respiratory electron transport, ATP synthesis by chemiosmotic coupling, and heat production by uncoupling proteins.	93	-0.488079	6497	tags=43%, list=27%, signal=32%	TMEM126B/LRPPRC/NDUFA12/NDUFB8/NDUFAF7/NDUFA9/NDUFS2/SURF1/NDUFA5/COX20/NDUFA4/NDUFS8/COX11/NDUFA10/NDUFV1/NDUFB2/NDUFV2/UQCR10/COX7B/NDUFA1/NDUFAF2/COX6B1/COX14/COX6C/NDUFA8/UQCRC2/TMEM186/CYCS/NDUFB4/COX7C/ECSIT/COX18/NDUFC2/NDUFB11/NDUFAB1/COX16/NDUFAF5/NDUFAF4/COQ10A/SDHA	-1.79403	0.000157293	0.00361604	-1.79402	0.000148864	0.0034593	40	43	44	-1.82625
CD.nI vs Cntrl	Respiratory electron transport, ATP synthesis by chemiosmotic coupling, and heat production by uncoupling proteins.	R-HSA-163200	Respiratory electron transport, ATP synthesis by chemiosmotic coupling, and heat production by uncoupling proteins.	114	-0.490238	6497	tags=45%, list=27%, signal=33%	TMEM126B/LRPPRC/ATP5F1B/NDUFA12/NDUFB8/NDUFAF7/NDUFA9/NDUFS2/SURF1/ATP5MC2/NDUFA5/COX20/NDUFA4/NDUFS8/COX11/NDUFA10/NDUFV1/ATP5F1E/ATP5PO/ATP5PB/SLC25A14/NDUFB2/NDUFV2/UQCR10/COX7B/NDUFA1/ATP5F1A/ATP5PF/NDUFAF2/COX6B1/ATP5MG/COX14/COX6C/NDUFA8/UQCRC2/TMEM186/CYCS/NDUFB4/COX7C/ECSIT/COX18/ATP5PD/ATP5MC1/NDUFC2/NDUFB11/NDUFAB1/COX16/NDUFAF5/NDUFAF4/COQ10A/SDHA	-1.85895	1.4613e-05	0.000562987	-1.85848	9.09556e-06	0.000359889	51	45	44	-1.82625
CD.nI vs Cntrl	The citric acid (TCA) cycle and respiratory electron transport	R-HSA-1428517	Respiratory electron transport, ATP synthesis by chemiosmotic coupling, and heat production by uncoupling proteins.	163	-0.390475	6497	tags=44%, list=27%, signal=32%	TMEM126B/LRPPRC/ATP5F1B/NDUFA12/NDUFB8/PDK4/SUCLG1/NDUFAF7/NDUFA9/NDUFS2/SURF1/ATP5MC2/NDUFA5/COX20/NDUFA4/NDUFS8/COX11/NDUFA10/NDUFV1/ATP5F1E/ATP5PO/ATP5PB/SLC25A14/PDHA1/NDUFB2/ME1/NDUFV2/UQCR10/PDP1/COX7B/NDUFA1/ATP5F1A/ATP5PF/NDUFAF2/COX6B1/SUCLA2/FH/LDHB/NNT/ATP5MG/ME3/COX14/VDAC1/PDHX/IDH3B/COX6C/NDUFA8/UQCRC2/MPC1/TMEM186/CYCS/NDUFB4/PDHB/COX7C/ECSIT/DLST/SUCLG2/COX18/ATP5PD/L2HGDH/ATP5MC1…	-1.55465	0.00101859	0.0147803
CD.nI vs Cntrl	CDC42 GTPase cycle	R-HSA-9013148	RHO GTPase cycle	149	0.392199	5449	tags=37%, list=23%, signal=29%	FNBP1/SHKBP1/IQGAP3/ITSN1/ARHGAP1/WIPF2/ABR/DOCK8/RAB7A/PAK2/VANGL1/MYO9B/CDC42EP3/CDC42BPB/FMNL1/ARHGEF5/KCTD3/SRGAP3/ARHGEF11/VAMP3/DNMBP/WIPF1/ARHGAP44/PREX1/GNA13/ARHGAP31/MAP3K11/GIT2/ARHGAP21/ARHGAP22/GIT1/IQGAP1/GMIP/PLD1/PAK4/TRIO/ARHGDIA/ARHGAP26/BCR/ARAP1/DLC1/PAK1/TIAM1/DIAPH3/RALBP1/SPATA13/LBR/PLEKHG1/ARHGAP42/CDC42/SRGAP1/ARHGAP32/FGD4/PLEKHG3/ARHGAP9	1.52704	0.00200416	0.0236621
CD.nI vs Cntrl	RAC1 GTPase cycle	R-HSA-9013149	RHO GTPase cycle	180	0.390193	6448	tags=44%, list=27%, signal=33%	TIAM2/ABL2/IQGAP3/ARHGAP1/ALS2/WIPF2/ABR/DOCK8/RAB7A/PAK2/TAOK3/SOS2/JAG1/VANGL1/MYO9B/FMNL1/ARHGEF5/ARHGAP23/DOCK4/SRGAP3/NCKAP1/ARHGEF11/VAMP3/RAC1/WIPF1/CYFIP2/WASF2/ARHGAP44/PREX1/GNA13/ARHGAP31/ARHGEF39/GIT2/ARHGAP21/ARHGAP22/GIT1/IQGAP1/GMIP/PLD1/PAK4/TRIO/CHN2/ARHGDIA/ARHGAP26/BCR/ARAP1/DLC1/PAK1/TIAM1/DIAPH3/DOCK2/NCF4/SOS1/RALBP1/SPATA13/LBR/PLEKHG1/DOCK5/ARHGAP42/CDC42/MPP7/SRGAP1/ARHGA…	1.55566	0.000718723	0.012235
CD.nI vs Cntrl	RHO GTPase cycle	R-HSA-9012999	RHO GTPase cycle	435	0.339384	6464	tags=40%, list=27%, signal=30%	PLXNB1/TIAM2/ABL2/FNBP1/SHKBP1/IQGAP3/FAF2/ITSN1/ARHGAP1/ALS2/BAIAP2L2/CLTC/WIPF2/ABR/DOCK8/FLOT2/RAB7A/CCP110/RAC2/AKAP13/PAK2/CPD/TMOD3/TAOK3/GRB2/DIAPH1/CSK/SOS2/LMNB1/JAG1/VANGL1/MYO9B/CDC42EP3/WWP2/CDC42BPB/FMNL1/ACTB/ARHGEF5/KCTD3/MTMR1/CEP97/ACTN1/ARHGAP23/DOCK4/SRGAP3/FRS2/MSI2/BASP1/STK10/TXNL1/RAPGEF1/PEAK1/RBBP6/NCKAP1/CKAP4/ARHGEF11/VAMP3/RAC1/DNMBP/WIPF1/ARHGAP6/OSBPL11/CYFIP2/UHRF1B…	1.47903	8.2506e-05	0.00219616	1.47887	9.18291e-05	0.00238476	174	40	40	1.47887
CD.nI vs Cntrl	RHOJ GTPase cycle	R-HSA-9013409	RHO GTPase cycle	55	0.49452	5263	tags=44%, list=22%, signal=34%	FNBP1/IQGAP3/ARHGAP1/WIPF2/DOCK8/RAB7A/PAK2/VANGL1/WWP2/CDC42BPB/VAMP3/PREX1/GIT2/ARHGAP21/GIT1/PAK4/TRIO/ARHGAP26/NIPSNAP2/PAK1/DIAPH3/CDC42/MPP7/ARHGAP32	1.64541	0.00396055	0.0394438
CD.nI vs Cntrl	RHO GTPase Effectors	R-HSA-195258	RHO GTPase Effectors	318	0.354286	6481	tags=40%, list=27%, signal=30%	MRTFA/PPP2R5D/IQGAP3/DYNC1I1/LIMK2/MAPRE1/WIPF2/PDPK1/MAPK14/MYH11/YWHAB/H3C10/SRF/MYH9/RAC2/DVL3/KLC1/PAK2/H2BC21/PRKCD/CLASP1/H2AC6/ACTR2/GRB2/DIAPH1/TAOK1/ARPC1A/CENPA/FMNL1/ACTB/ARPC5/SEH1L/NSL1/TAX1BP3/CLIP1/NCKAP1/TUBB8/CENPU/H3-3A/RAC1/AURKB/LIMK1/WIPF1/ARPC1B/PTK2/YWHAE/H3C6/CALM3/CYFIP2/KIF5B/WASF2/NF2/NCK1/ABL1/NDEL1/INCENP/NCOA2/S100A8/S100A9/ROCK2/CFL1/PPP1R12B/YWHAZ/PKN3/RHOQ/DYNC1H1…	1.50165	0.000183593	0.00401165	1.50136	0.000228296	0.00484385	127	40	40	1.50136
CD.nI vs Cntrl	RHO GTPases activate PAKs	R-HSA-5627123	RHO GTPase Effectors	24	0.64931	6541	tags=67%, list=27%, signal=49%	MYH11/MYH9/PAK2/RAC1/LIMK1/CALM3/NF2/PPP1R12B/CTTN/PAK1/PPP1R12A/CDC42/PPP1CB/FLNA/MYL12A/MYLK	1.81503	0.00178977	0.0220187
CD.nI vs Cntrl	Sema4D in semaphorin signaling	R-HSA-400685	Semaphorin interactions	25	0.663912	3440	tags=48%, list=14%, signal=41%	PLXNB1/LIMK2/SEMA4D/MYH11/MYH9/MET/ARHGEF11/RAC1/LIMK1/RND1/ROCK2/ROCK1	1.87346	0.000764094	0.0125689
CD.nI vs Cntrl	Sema4D induced cell migration and growth-cone collapse	R-HSA-416572	Semaphorin interactions	21	0.65739	3440	tags=48%, list=14%, signal=41%	PLXNB1/LIMK2/SEMA4D/MYH11/MYH9/ARHGEF11/LIMK1/RND1/ROCK2/ROCK1	1.78067	0.00284598	0.0299749
CD.nI vs Cntrl	Semaphorin interactions	R-HSA-373755	Semaphorin interactions	64	0.578482	3700	tags=41%, list=15%, signal=34%	PLXNB1/LIMK2/SEMA4A/SEMA6A/SEMA4D/MYH11/SEMA7A/MYH9/PAK2/TLN1/DPYSL2/NRP1/PLXNC1/MET/GSK3B/PLXNA4/ARHGEF11/RAC1/LIMK1/RND1/ROCK2/CFL1/PLXNA2/ROCK1/DPYSL4/ITGA1	1.97862	2.15276e-05	0.000787912	1.97883	4.16643e-05	0.00138629	26	41	41	1.97883
CD.nI vs Cntrl	Inactivation of CSF3 (G-CSF) signaling	R-HSA-9705462	Signaling by CSF3 (G-CSF)	24	0.666616	2469	tags=46%, list=10%, signal=41%	STAT5B/STAT3/LYN/JAK2/STAT1/UBE2D1/STAT5A/SOCS3/HCK/CSF3R/SOCS1	1.8634	0.000883187	0.0136104
CD.nI vs Cntrl	Signaling by CSF3 (G-CSF)	R-HSA-9674555	Signaling by CSF3 (G-CSF)	29	0.641741	2469	tags=45%, list=10%, signal=40%	STAT5B/STAT3/LYN/JAK2/STAT1/GRB2/PTPN11/UBE2D1/STAT5A/SOCS3/HCK/CSF3R/SOCS1	1.87258	0.000630769	0.0111258
CD.nI vs Cntrl	Signaling by Hippo	R-HSA-2028269	Signaling by Hippo	20	0.686106	3927	tags=50%, list=16%, signal=42%	LATS1/MOB1B/YWHAB/MOB1A/STK3/LATS2/YWHAE/AMOTL1/TJP1/AMOT	1.83676	0.00143484	0.019781
CD.nI vs Cntrl	Interleukin receptor SHC signaling	R-HSA-912526	Signaling by Interleukins	25	0.641172	4743	tags=56%, list=20%, signal=45%	PIK3CB/PTPN6/PIK3CD/JAK2/CSF2RB/JAK3/GRB2/IL3RA/IL5RA/CSF2RA/SHC1/GAB2/IL2RB/SOS1	1.80929	0.00184591	0.022334
CD.nI vs Cntrl	Interleukin-15 signaling	R-HSA-8983432	Signaling by Interleukins	14	0.749639	4743	tags=71%, list=20%, signal=57%	STAT5B/STAT3/JAK3/GRB2/SOS2/STAT5A/SHC1/GAB2/IL2RB/SOS1	1.836	0.00151073	0.0202909
CD.nI vs Cntrl	Interleukin-2 family signaling	R-HSA-451927	Signaling by Interleukins	41	0.553647	4743	tags=46%, list=20%, signal=37%	STAT5B/PIK3CB/STAT3/PTPN6/PIK3CD/JAK2/CSF2RB/STAT1/JAK3/GRB2/SOS2/IL3RA/STAT5A/IL5RA/CSF2RA/SHC1/GAB2/IL2RB/SOS1	1.73949	0.00222082	0.0247608
CD.nI vs Cntrl	Interleukin-27 signaling	R-HSA-9020956	Signaling by Interleukins	11	0.791678	1166	tags=36%, list=5%, signal=35%	IL27/STAT3/JAK2/STAT1	1.81868	0.00154465	0.0203209
CD.nI vs Cntrl	Interleukin-3, Interleukin-5 and GM-CSF signaling	R-HSA-512988	Signaling by Interleukins	46	0.606232	4743	tags=57%, list=20%, signal=45%	STAT5B/PRKACA/PIK3CB/CBL/PTPN6/LYN/PIK3CD/JAK2/CSF2RB/JAK3/GRB2/CRKL/PTPN11/RAPGEF1/IL3RA/STAT5A/HCK/IL5RA/YWHAZ/CRK/CSF2RA/SHC1/GAB2/IL2RB/TEC/SOS1	1.94914	7.92917e-05	0.00214969	1.94969	7.54717e-05	0.00212482	26	57	47.5	1.73296
CD.nI vs Cntrl	Signaling by Interleukins	R-HSA-449147	Signaling by Interleukins	440	0.347642	5904	tags=38%, list=25%, signal=29%	DUSP3/PPP2R5D/IL27/OPRM1/OSM/FOXO1/IL18/IL34/STAT5B/IL17RA/TGFB1/PSMD12/PRKACA/MAPK14/MAOA/CNN2/PIK3CB/H3C10/IL4R/ICAM1/IL18RAP/STAT3/PITPNA/CD4/CBL/MYD88/PTPN6/PTPN18/POU2F1/MMP9/PAK2/LYN/PIK3CD/JAK2/PSMA3/CSF2RB/CCND1/STAT1/PSMD11/ALPK1/TNFRSF1A/JAK3/CA1/PSMB2/GRB2/CDKN1A/IRAK2/SOS2/LMNB1/IL13RA1/PSME3/LCP1/CRKL/PTPN11/CD36/S100A12/PSMD5/RAPGEF1/IL3RA/STAT5A/ALOX5/SOCS3/HCK/MSN/ALOX15/CSF3R/H3C…	1.51644	2.56549e-05	0.000873459	1.51624	3.12084e-05	0.00108784	168	38	47.5	1.73296
CD.nI vs Cntrl	NOTCH3 Intracellular Domain Regulates Transcription	R-HSA-9013508	Signaling by NOTCH	23	0.657827	4202	tags=52%, list=17%, signal=43%	CREBBP/MAML1/MAML3/IKZF1/STAT1/NOTCH1/HES1/EP300/RBPJ/PBX1/MAML2/PLXND1	1.82083	0.00172909	0.0218034
CD.nI vs Cntrl	Pre-NOTCH Processing in Golgi	R-HSA-1912420	Signaling by NOTCH	18	0.66823	2002	tags=44%, list=8%, signal=41%	ST3GAL4/B4GALT1/SEL1L/NOTCH2/ATP2A2/NOTCH1/ATP2A3/RAB6A	1.74313	0.00490818	0.0458819
CD.nI vs Cntrl	Regulation of gene expression in late stage (branching morphogenesis) pancreatic bud precursor cells	R-HSA-210744	Signaling by NOTCH	12	0.744115	3558	tags=67%, list=15%, signal=57%	CREBBP/MAML1/MAML3/NOTCH1/HES1/EP300/RBPJ/MAML2	1.74954	0.00454908	0.044399
CD.nI vs Cntrl	RUNX3 regulates NOTCH signaling	R-HSA-8941856	Signaling by NOTCH	14	0.727608	3558	tags=64%, list=15%, signal=55%	CREBBP/MAML1/MAML3/JAG1/NOTCH1/HES1/EP300/RBPJ/MAML2	1.78204	0.00310964	0.0316146
CD.nI vs Cntrl	Signaling by NOTCH	R-HSA-157118	Signaling by NOTCH	231	0.39741	5704	tags=38%, list=24%, signal=29%	ELF3/ST3GAL4/B4GALT1/NCSTN/SEL1L/HDAC4/CREBBP/TBL1X/MAML1/PSMD12/DTX2/MAML3/H3C10/ACTA2/NOTCH2/IKZF1/ATP2A2/H2BC21/PSMA3/AGO1/CCND1/STAT1/PSMD11/E2F3/H2AC6/PSMB2/JAG1/NUMB/PSME3/WWP2/RUNX1/NOTCH1/TACC3/PSEN2/ATP2A3/TLE3/PSMD5/TNRC6B/RAB6A/H3-3A/ADAM10/HES1/H3C6/PSMB9/PSME2/EP300/RBPJ/HDAC7/NCOR1/POFUT1/TLE4/YWHAZ/PBX1/AGO4/H2AB1/TFDP2/ARRB2/MAML2/HIF1A/TFDP1/H4C8/PLXND1/DTX1/H2AJ/FURIN/PSMB3/PSMC…	1.63057	7.1114e-05	0.00196436	1.6301	5.81274e-05	0.00170197	87	38	38	1.6301
CD.nI vs Cntrl	Signaling by NOTCH1	R-HSA-1980143	Signaling by NOTCH	72	0.466738	5698	tags=43%, list=24%, signal=33%	NCSTN/HDAC4/CREBBP/TBL1X/MAML1/DTX2/MAML3/JAG1/NUMB/NOTCH1/PSEN2/TLE3/ADAM10/HES1/EP300/RBPJ/HDAC7/NCOR1/TLE4/ARRB2/MAML2/HIF1A/DTX1/PSEN1/NCOR2/CUL1/ADAM17/TBL1XR1/ARRB1/HDAC5/HDAC11	1.62934	0.00283026	0.0299749
CD.nI vs Cntrl	Signaling by NOTCH3	R-HSA-9012852	Signaling by NOTCH	46	0.579022	3558	tags=37%, list=15%, signal=32%	NCSTN/CREBBP/MAML1/MAML3/IKZF1/STAT1/JAG1/WWP2/NOTCH1/TACC3/PSEN2/ADAM10/HES1/EP300/RBPJ/PBX1/MAML2	1.86166	0.000355846	0.00685471
CD.nI vs Cntrl	MET receptor recycling	R-HSA-8875656	Signaling by Receptor Tyrosine Kinases	10	0.774799	3159	tags=50%, list=13%, signal=43%	RAB4B/GRB2/CRKL/MET/CRK	1.73499	0.00480743	0.0458819
CD.nI vs Cntrl	Nuclear Events (kinase and transcription factor activation)	R-HSA-198725	Signaling by Receptor Tyrosine Kinases	54	0.514704	6478	tags=57%, list=27%, signal=42%	DUSP3/PPP2R5D/EGR2/MAPK14/SRF/CHD4/MEF2D/MAPKAPK2/EP300/MEF2A/ELK1/TRIB1/REST/RPS6KA2/DUSP7/DUSP6/DNM2/JUNB/SH3GL3/LYL1/RPS6KA1/RPS6KA3/ID1/FOSB/CDK5/MAPK1/PPP2R1B/PPP2R1A/FOS/VRK3/PPP2CA	1.70674	0.00203147	0.0237925
CD.nI vs Cntrl	Prolonged ERK activation events	R-HSA-169893	Signaling by Receptor Tyrosine Kinases	13	0.750842	3238	tags=69%, list=13%, signal=60%	YWHAB/CRKL/FRS2/RAPGEF1/BRAF/RAP1A/NTRK1/CRK/KIDINS220	1.80318	0.00223724	0.0247608
CD.nI vs Cntrl	Signaling by NTRK1 (TRKA)	R-HSA-187037	Signaling by Receptor Tyrosine Kinases	105	0.537172	4973	tags=45%, list=21%, signal=36%	DUSP3/PPP2R5D/EGR2/CLTC/MAPK14/YWHAB/PIK3CB/STAT3/SRF/GRB2/CHD4/RALB/MEF2D/CRKL/MAPK13/FRS2/RAPGEF1/BRAF/RAP1A/MAPKAPK2/EP300/AP2B1/IRS1/NTRK1/MEF2A/DNM3/ELK1/TRIB1/CRK/REST/KIDINS220/RPS6KA2/DUSP7/DUSP6/DNM2/SHC1/JUNB/SH3GL3/RIT1/LYL1/RPS6KA1/SHC3/SRC/SOS1/RPS6KA3/IRS2/ID1	1.99145	6.02244e-07	3.67369e-05	1.99225	7.63301e-07	4.34158e-05	47	45	44	1.97028
CD.nI vs Cntrl	Signaling by NTRKs	R-HSA-166520	Signaling by Receptor Tyrosine Kinases	122	0.514142	4973	tags=43%, list=21%, signal=35%	DUSP3/PTPRS/PPP2R5D/EGR2/CLTC/MAPK14/YWHAB/PIK3CB/STAT3/SRF/GRB2/CHD4/RALB/MEF2D/CRKL/MAPK13/PTPN11/FRS2/RAPGEF1/BRAF/RAC1/RAP1A/MAPKAPK2/EP300/AP2B1/IRS1/NTRK1/MEF2A/DNM3/ELK1/TRIB1/CRK/REST/KIDINS220/RPS6KA2/DUSP7/DUSP6/DNM2/SHC1/JUNB/SH3GL3/RIT1/LYL1/RPS6KA1/PCSK6/TIAM1/SHC3/FURIN/SRC/SOS1/RPS6KA3/IRS2/ID1	1.94832	1.18983e-06	6.45151e-05	1.9483	5.52077e-07	3.50777e-05	53	43	44	1.97028
CD.nI vs Cntrl	Signaling by Receptor Tyrosine Kinases	R-HSA-9006934	Signaling by Receptor Tyrosine Kinases	475	0.367554	4818	tags=31%, list=20%, signal=25%	PGF/IGF2/RAB4B/PTPRJ/DUSP3/POLR2A/CD274/PTPRS/NCSTN/PPP2R5D/SIN3A/EGR2/VEGFC/GABRB3/STAT5B/CLTC/PDPK1/ANOS1/PRKACA/MAPK14/YWHAB/PIK3CB/IGF1R/STAT3/CBL/SRF/PTPN6/PTPN18/MMP9/PAK2/LYN/PRKCD/JAK2/HBEGF/STAT1/PDGFC/MKNK1/JAK3/GRB2/DIAPH1/CSK/SHB/NRP1/CHD4/RALB/MEF2D/THBS4/ACTB/PTPN1/CRKL/HSPB1/MAPK13/PTPN11/PXN/PSEN2/MET/FRS2/LAMA3/RAPGEF1/BRAF/NCKAP1/ITPR2/LAMB2/STAT5A/RAC1/ADAM10/RAP1A/PTK2/MAPKAPK…	1.61315	4.1431e-07	2.81729e-05	1.61315	7.71045e-07	4.34158e-05	148	31	44	1.97028
CD.nI vs Cntrl	Signalling to ERKs	R-HSA-187687	Signaling by Receptor Tyrosine Kinases	32	0.671049	4743	tags=59%, list=20%, signal=48%	MAPK14/YWHAB/GRB2/RALB/CRKL/MAPK13/FRS2/RAPGEF1/BRAF/RAP1A/MAPKAPK2/NTRK1/CRK/KIDINS220/SHC1/RIT1/SHC3/SRC/SOS1	2.00075	8.55841e-05	0.00223741	2.00221	8.15589e-05	0.00221115	19	59	44	1.97028
CD.nI vs Cntrl	Signalling to RAS	R-HSA-167044	Signaling by Receptor Tyrosine Kinases	19	0.655863	4743	tags=53%, list=20%, signal=42%	MAPK14/GRB2/RALB/MAPK13/MAPKAPK2/NTRK1/SHC1/SHC3/SRC/SOS1	1.73355	0.00526176	0.0481451
CD.nI vs Cntrl	SLC-mediated transmembrane transport	R-HSA-425407	SLC-mediated transmembrane transport	205	0.359846	3708	tags=24%, list=15%, signal=21%	SLC3A1/SLC2A14/SLC24A4/SLC2A3/SLC6A19/SLC9A8/SLCO4A1/SLC20A2/SLC29A1/SLC2A10/SLC16A1/SLC35C1/SLC40A1/SLC7A11/SLCO3A1/SLC2A1/SLC9A1/SLC36A1/SLC7A8/SLC34A1/SLC12A7/SLC44A3/RUNX1/SLC11A2/SLC12A6/SLC12A4/SLC6A6/HEPH/SLC7A1/SLC44A1/CALM3/SLC9A3/SLC43A2/SLC33A1/SLC2A13/SLC15A3/SLC16A3/SLC1A4/SLC6A12/SLC22A4/SLC8B1/SLC22A15/SLC15A4/SLC7A7/SLC4A9/RHAG/SLC44A2/SLC2A11/SLC9A4/SLC30A10	1.45675	0.00272795	0.0291512
CD.nI vs Cntrl	DNA strand elongation	R-HSA-69190	Telomere C-strand (Lagging Strand) Synthesis	32	-0.571231	1488	tags=22%, list=6%, signal=21%	GINS4/MCM3/PRIM2/MCM7/LIG1/GINS3/RFC4	-1.71856	0.00459983	0.044597
CD.nI vs Cntrl	MyD88 dependent cascade initiated on endosome	R-HSA-975155	Toll-like Receptor Cascades	102	0.429767	6688	tags=48%, list=28%, signal=35%	DUSP3/PPP2R5D/TMED7-TICAM2/MAPK14/MYD88/ALPK1/IRAK2/S100A12/MAPKAPK2/N4BP1/TICAM1/NFKB1/MEF2A/ELK1/RIPK2/RPS6KA2/TAB2/TAB3/DUSP7/DUSP6/MAP2K6/RPS6KA1/TRAF6/APP/NLRC5/RPS6KA3/CD14/TICAM2/CUL1/IRAK4/IRF7/CHUK/TIFA/BTRC/RELA/TAB1/MAPK1/NLRX1/PPP2R1B/PPP2R1A/USP18/LY96/PELI2/IRAK1/FOS/VRK3/PPP2CA/PELI1/TLR4	1.58651	0.00223482	0.0247608
CD.nI vs Cntrl	MyD88-independent TLR4 cascade	R-HSA-166166	Toll-like Receptor Cascades	109	0.439973	6478	tags=47%, list=27%, signal=34%	DUSP3/PPP2R5D/TMED7-TICAM2/TRAF3/MAPK14/ALPK1/IRAK2/RIPK1/PTPN11/S100A12/UBE2D1/MAPKAPK2/N4BP1/TICAM1/NFKB1/MEF2A/TBK1/ELK1/RIPK2/RPS6KA2/TAB2/TAB3/DUSP7/DUSP6/MAP2K6/RPS6KA1/TRAF6/APP/NLRC5/RPS6KA3/CD14/TICAM2/CUL1/IRF7/CHUK/TIFA/BTRC/RELA/TAB1/MAPK1/NLRX1/PPP2R1B/TANK/PPP2R1A/USP18/LY96/UBE2D3/IRAK1/FOS/VRK3/PPP2CA	1.64009	0.000802723	0.012584
CD.nI vs Cntrl	MyD88:MAL(TIRAP) cascade initiated on plasma membrane	R-HSA-166058	Toll-like Receptor Cascades	109	0.438003	6979	tags=50%, list=29%, signal=36%	DUSP3/PPP2R5D/MAPK14/MYD88/ALPK1/IRAK2/TLR6/CD36/S100A12/MAPKAPK2/N4BP1/SOCS1/S100A8/S100A9/TLR1/NFKB1/MEF2A/ELK1/RIPK2/RPS6KA2/TAB2/TAB3/DUSP7/DUSP6/MAP2K6/RPS6KA1/TRAF6/APP/NLRC5/RPS6KA3/CD14/CUL1/IRAK4/CHUK/TIFA/BTRC/RELA/TAB1/MAPK1/NLRX1/PPP2R1B/PPP2R1A/USP18/LY96/PELI2/IRAK1/FOS/VRK3/PPP2CA/IRAK3/PELI1/TLR4/TLR2/MAPK3/RPS6KA5	1.63275	0.000924752	0.0138147
CD.nI vs Cntrl	Toll Like Receptor 2 (TLR2) Cascade	R-HSA-181438	Toll-like Receptor Cascades	110	0.439853	6979	tags=51%, list=29%, signal=36%	DUSP3/PPP2R5D/MAPK14/MYD88/ALPK1/IRAK2/TLR6/CD36/S100A12/MAPKAPK2/N4BP1/SOCS1/S100A8/S100A9/TLR1/NFKB1/MEF2A/ELK1/RIPK2/RPS6KA2/TAB2/TAB3/DUSP7/DUSP6/MAP2K6/RPS6KA1/TRAF6/APP/NLRC5/RPS6KA3/CD14/CUL1/IRAK4/CHUK/TIFA/BTRC/RELA/TAB1/MAPK1/NLRX1/PPP2R1B/PPP2R1A/USP18/LY96/SFTPD/PELI2/IRAK1/FOS/VRK3/PPP2CA/IRAK3/PELI1/TLR4/TLR2/MAPK3/RPS6KA5	1.64205	0.000807988	0.012584
CD.nI vs Cntrl	Toll Like Receptor 3 (TLR3) Cascade	R-HSA-168164	Toll-like Receptor Cascades	104	0.410763	6478	tags=44%, list=27%, signal=32%	DUSP3/PPP2R5D/TRAF3/MAPK14/ALPK1/IRAK2/RIPK1/S100A12/UBE2D1/MAPKAPK2/N4BP1/TICAM1/NFKB1/MEF2A/TBK1/ELK1/RIPK2/RPS6KA2/TAB2/TAB3/DUSP7/DUSP6/MAP2K6/RPS6KA1/TRAF6/APP/NLRC5/RPS6KA3/CUL1/IRF7/CHUK/TIFA/BTRC/RELA/TAB1/MAPK1/NLRX1/PPP2R1B/TANK/PPP2R1A/USP18/UBE2D3/IRAK1/FOS/VRK3/PPP2CA	1.52054	0.00525763	0.0481451
CD.nI vs Cntrl	Toll Like Receptor 4 (TLR4) Cascade	R-HSA-166016	Toll-like Receptor Cascades	139	0.444832	6772	tags=52%, list=28%, signal=37%	DUSP3/PPP2R5D/BPI/TMED7-TICAM2/TRAF3/MAPK14/MYD88/ALPK1/IRAK2/RIPK1/TLR6/PTPN11/CD36/S100A12/UBE2D1/MAPKAPK2/ITGAM/N4BP1/SOCS1/S100A8/TICAM1/S100A9/TLR1/NFKB1/MEF2A/TBK1/DNM3/ELK1/RIPK2/RPS6KA2/TAB2/TAB3/DUSP7/DUSP6/MAP2K6/DNM2/RPS6KA1/TRAF6/ITGB2/APP/NLRC5/RPS6KA3/CD14/TICAM2/CUL1/IRAK4/IRF7/CHUK/TIFA/BTRC/PLCG2/RELA/TAB1/MAPK1/NLRX1/PPP2R1B/TANK/PPP2R1A/USP18/LY96/UBE2D3/SFTPD/PELI2/IRAK1/FOS/V…	1.71605	9.29361e-05	0.00238699	1.7163	9.28495e-05	0.00238476	72	52	51	1.68689
CD.nI vs Cntrl	Toll Like Receptor 7/8 (TLR7/8) Cascade	R-HSA-168181	Toll-like Receptor Cascades	103	0.434741	6688	tags=49%, list=28%, signal=35%	DUSP3/PPP2R5D/TMED7-TICAM2/MAPK14/MYD88/ALPK1/IRAK2/S100A12/MAPKAPK2/N4BP1/TLR8/TICAM1/NFKB1/MEF2A/ELK1/RIPK2/RPS6KA2/TAB2/TAB3/DUSP7/DUSP6/MAP2K6/RPS6KA1/TRAF6/APP/NLRC5/RPS6KA3/CD14/TICAM2/CUL1/IRAK4/IRF7/CHUK/TIFA/BTRC/RELA/TAB1/MAPK1/NLRX1/PPP2R1B/PPP2R1A/USP18/LY96/PELI2/IRAK1/FOS/VRK3/PPP2CA/PELI1/TLR4	1.60716	0.0016222	0.0209302
CD.nI vs Cntrl	Toll Like Receptor 9 (TLR9) Cascade	R-HSA-168138	Toll-like Receptor Cascades	106	0.433793	6688	tags=48%, list=28%, signal=35%	DUSP3/PPP2R5D/TMED7-TICAM2/MAPK14/MYD88/ALPK1/IRAK2/S100A12/MAPKAPK2/N4BP1/TICAM1/RBSN/NFKB1/MEF2A/ELK1/RIPK2/RPS6KA2/TAB2/TAB3/DUSP7/DUSP6/MAP2K6/RPS6KA1/TRAF6/PIK3C3/APP/NLRC5/RPS6KA3/CD14/TICAM2/CUL1/IRAK4/IRF7/CHUK/TIFA/BTRC/RELA/TAB1/MAPK1/NLRX1/PPP2R1B/PPP2R1A/USP18/LY96/PELI2/IRAK1/FOS/VRK3/PPP2CA/PELI1/TLR4	1.61056	0.00144574	0.019781
CD.nI vs Cntrl	Toll Like Receptor TLR1:TLR2 Cascade	R-HSA-168179	Toll-like Receptor Cascades	110	0.439853	6979	tags=51%, list=29%, signal=36%	DUSP3/PPP2R5D/MAPK14/MYD88/ALPK1/IRAK2/TLR6/CD36/S100A12/MAPKAPK2/N4BP1/SOCS1/S100A8/S100A9/TLR1/NFKB1/MEF2A/ELK1/RIPK2/RPS6KA2/TAB2/TAB3/DUSP7/DUSP6/MAP2K6/RPS6KA1/TRAF6/APP/NLRC5/RPS6KA3/CD14/CUL1/IRAK4/CHUK/TIFA/BTRC/RELA/TAB1/MAPK1/NLRX1/PPP2R1B/PPP2R1A/USP18/LY96/SFTPD/PELI2/IRAK1/FOS/VRK3/PPP2CA/IRAK3/PELI1/TLR4/TLR2/MAPK3/RPS6KA5	1.64205	0.000807988	0.012584
CD.nI vs Cntrl	Toll Like Receptor TLR6:TLR2 Cascade	R-HSA-168188	Toll-like Receptor Cascades	109	0.438003	6979	tags=50%, list=29%, signal=36%	DUSP3/PPP2R5D/MAPK14/MYD88/ALPK1/IRAK2/TLR6/CD36/S100A12/MAPKAPK2/N4BP1/SOCS1/S100A8/S100A9/TLR1/NFKB1/MEF2A/ELK1/RIPK2/RPS6KA2/TAB2/TAB3/DUSP7/DUSP6/MAP2K6/RPS6KA1/TRAF6/APP/NLRC5/RPS6KA3/CD14/CUL1/IRAK4/CHUK/TIFA/BTRC/RELA/TAB1/MAPK1/NLRX1/PPP2R1B/PPP2R1A/USP18/LY96/PELI2/IRAK1/FOS/VRK3/PPP2CA/IRAK3/PELI1/TLR4/TLR2/MAPK3/RPS6KA5	1.63275	0.000924752	0.0138147
CD.nI vs Cntrl	Toll-like Receptor Cascades	R-HSA-168898	Toll-like Receptor Cascades	159	0.422237	6772	tags=50%, list=28%, signal=36%	DUSP3/PPP2R5D/BPI/TMED7-TICAM2/TRAF3/MAPK14/MYD88/TLR5/ALPK1/IRAK2/RIPK1/TLR6/PTPN11/CD36/S100A12/UBE2D1/CTSB/MAPKAPK2/ITGAM/N4BP1/SOCS1/TLR8/S100A8/TICAM1/S100A9/TLR1/RBSN/NFKB1/MEF2A/TBK1/DNM3/ELK1/RIPK2/RPS6KA2/TAB2/TAB3/DUSP7/DUSP6/MAP2K6/DNM2/RPS6KA1/TRAF6/ITGB2/PIK3C3/APP/NLRC5/RPS6KA3/CD14/TICAM2/LGMN/CUL1/IRAK4/IRF7/CHUK/UNC93B1/TIFA/BTRC/PLCG2/RELA/TAB1/MAPK1/NLRX1/PPP2R1B/TANK/PPP2R1A/U…	1.65772	0.000183388	0.00401165	1.65748	0.000151242	0.00345966	79	50	51	1.68689
CD.nI vs Cntrl	TRAF6 mediated induction of NFkB and MAP kinases upon TLR7/8 or 9 activation	R-HSA-975138	Toll-like Receptor Cascades	101	0.427136	6688	tags=48%, list=28%, signal=34%	DUSP3/PPP2R5D/TMED7-TICAM2/MAPK14/MYD88/ALPK1/IRAK2/S100A12/MAPKAPK2/N4BP1/TICAM1/NFKB1/MEF2A/ELK1/RIPK2/RPS6KA2/TAB2/TAB3/DUSP7/DUSP6/MAP2K6/RPS6KA1/TRAF6/APP/NLRC5/RPS6KA3/CD14/TICAM2/CUL1/IRAK4/CHUK/TIFA/BTRC/RELA/TAB1/MAPK1/NLRX1/PPP2R1B/PPP2R1A/USP18/LY96/PELI2/IRAK1/FOS/VRK3/PPP2CA/PELI1/TLR4	1.57449	0.00266638	0.0287028
CD.nI vs Cntrl	TRIF(TICAM1)-mediated TLR4 signaling	R-HSA-937061	Toll-like Receptor Cascades	109	0.439973	6478	tags=47%, list=27%, signal=34%	DUSP3/PPP2R5D/TMED7-TICAM2/TRAF3/MAPK14/ALPK1/IRAK2/RIPK1/PTPN11/S100A12/UBE2D1/MAPKAPK2/N4BP1/TICAM1/NFKB1/MEF2A/TBK1/ELK1/RIPK2/RPS6KA2/TAB2/TAB3/DUSP7/DUSP6/MAP2K6/RPS6KA1/TRAF6/APP/NLRC5/RPS6KA3/CD14/TICAM2/CUL1/IRF7/CHUK/TIFA/BTRC/RELA/TAB1/MAPK1/NLRX1/PPP2R1B/TANK/PPP2R1A/USP18/LY96/UBE2D3/IRAK1/FOS/VRK3/PPP2CA	1.64009	0.000802723	0.012584
CD.nI vs Cntrl	ER to Golgi Anterograde Transport	R-HSA-199977	Transport to the Golgi and subsequent modification	151	0.37589	4379	tags=30%, list=18%, signal=25%	ARF3/SEC16A/ARF4/ANKRD28/DYNC1I1/CSNK1D/TMED7-TICAM2/SEC22B/CD59/SEC23IP/F5/RAB1A/COPA/ARCN1/NAPA/TUBB8/SEC24D/GOLGA2/SERPINA1/STX17/SEC24A/RAB1B/TMED7/CAPZA1/TRAPPC1/CAPZB/TGFA/F8/TRAPPC10/MIA3/TBC1D20/PPP6C/DYNC1H1/TUBB1/GOLGB1/GBF1/MCFD2/TUBA4A/ARF1/BET1L/DCTN4/STX5/CAPZA2/TRAPPC9/COPG2	1.46581	0.00490333	0.0458819
CD.nI vs Cntrl	Transport to the Golgi and subsequent modification	R-HSA-948021	Transport to the Golgi and subsequent modification	177	0.375961	4379	tags=28%, list=18%, signal=23%	ARF3/SEC16A/ARF4/ST3GAL4/ANKRD28/B4GALT1/MGAT3/DYNC1I1/CSNK1D/TMED7-TICAM2/B4GALT5/SEC22B/CD59/SEC23IP/F5/RAB1A/COPA/ARCN1/NAPA/TUBB8/SEC24D/GOLGA2/SERPINA1/STX17/SEC24A/ST8SIA6/RAB1B/TMED7/CAPZA1/TRAPPC1/CAPZB/TGFA/F8/TRAPPC10/MIA3/TBC1D20/PPP6C/DYNC1H1/TUBB1/GOLGB1/GBF1/MCFD2/TUBA4A/ARF1/BET1L/DCTN4/STX5/CAPZA2/TRAPPC9/COPG2	1.49594	0.00205876	0.0239209
CD.nI vs Cntrl	tRNA modification in the nucleus and cytosol	R-HSA-6782315	tRNA processing	43	-0.584007	4714	tags=56%, list=20%, signal=45%	ALKBH8/PUS1/TRMT13/URM1/QTRT1/CDKAL1/PUS7/TRMT9B/TYW3/TPRKB/TRMT11/EPRS1/TRMT5/TYW1/NSUN6/TRMT1/LAGE3/TRMT112/TRMT12/LCMT2/QTRT2/TRIT1/OSGEP/TP53RK	-1.86953	0.000444444	0.00834188
CD.nI vs Cntrl	tRNA processing	R-HSA-72306	tRNA processing	107	-0.54727	4917	tags=50%, list=20%, signal=40%	DDX1/POP1/ALKBH8/PUS1/TRMT13/MTO1/URM1/QTRT1/CDKAL1/GTPBP3/PUS7/TRMT9B/TYW3/NUP155/NUP205/NDC1/POP4/TPRKB/RPP38/TRMT11/EPRS1/TRMT5/TYW1/NSUN6/CPSF4/TSEN15/RTCB/TRMT1/RTRAF/LAGE3/TRMT112/TRMT10C/NUP107/NUP42/NUP85/NUP54/NUP133/TSEN54/RAN/POP5/NUP37/TRMU/XPOT/TRMT12/RPP21/TRMT61B/LCMT2/QTRT2/AAAS/TRIT1/CSTF2/OSGEP/NUP35/TP53RK	-2.05542	4.23364e-07	2.81729e-05	-2.05563	1.99577e-07	1.53779e-05	54	50	50	-2.05563
CD.nI vs Cntrl	tRNA processing in the nucleus	R-HSA-6784531	tRNA processing	57	-0.529369	3735	tags=40%, list=16%, signal=34%	NUP155/NUP205/NDC1/POP4/RPP38/CPSF4/TSEN15/RTCB/RTRAF/NUP107/NUP42/NUP85/NUP54/NUP133/TSEN54/RAN/POP5/NUP37/XPOT/RPP21/AAAS/CSTF2/NUP35	-1.78892	0.000715327	0.012235
CD.I vs Cntrl	Activation of ATR in response to replication stress	R-HSA-176187	Activation of ATR in response to replication stress	37	-0.750816	3552	tags=57%, list=15%, signal=48%	CHEK1/MCM7/RFC5/RPA3/RAD1/RPA1/ORC2/CDC25C/ATR/RFC3/ORC6/MCM10/ORC4/CDC7/ORC3/DBF4/MCM8/ATRIP/RAD17/RFC4/ORC5	-2.07725	1.0689e-06	2.74539e-05	-2.07735	1.64143e-06	3.75478e-05	21	57	59	-1.9786
CD.I vs Cntrl	Activation of the pre-replicative complex	R-HSA-68962	Activation of ATR in response to replication stress	33	-0.69505	3514	tags=61%, list=15%, signal=52%	POLE3/MCM3/CDK2/GMNN/MCM7/RPA3/RPA1/ORC2/ORC6/MCM10/PRIM2/ORC4/CDC7/ORC3/DBF4/POLA1/MCM8/PRIM1/POLE2/ORC5	-1.8794	0.000214901	0.00163862	-1.87984	0.000177578	0.00141291	20	61	59	-1.9786
CD.I vs Cntrl	Advanced glycosylation endproduct receptor signaling	R-HSA-879415	Advanced glycosylation endproduct receptor signaling	13	0.756577	2722	tags=54%, list=11%, signal=48%	S100A12/MAPK3/APP/CAPZA1/CAPZA2/DDOST/PRKCSH	1.68781	0.00707442	0.0242552
CD.I vs Cntrl	alpha-linolenic (omega3) and linoleic (omega6) acid metabolism	R-HSA-2046104	alpha-linolenic acid (ALA) metabolism	12	0.73718	5330	tags=75%, list=22%, signal=58%	ELOVL3/ACSL1/ACAA1/ELOVL1/ELOVL5/ABCD1/ACOX1/FADS1/SCP2	1.61225	0.0163626	0.0453691
CD.I vs Cntrl	alpha-linolenic acid (ALA) metabolism	R-HSA-2046106	alpha-linolenic acid (ALA) metabolism	12	0.73718	5330	tags=75%, list=22%, signal=58%	ELOVL3/ACSL1/ACAA1/ELOVL1/ELOVL5/ABCD1/ACOX1/FADS1/SCP2	1.61225	0.0163626	0.0453691
CD.I vs Cntrl	ABC transporter disorders	R-HSA-5619084	Antigen processing-Cross presentation	73	0.572563	4121	tags=45%, list=17%, signal=38%	ERLIN1/PSMB2/PSMB3/PSMB8/SEL1L/PSMD4/PSMD13/PSMA3/PSME1/ABCB11/OS9/PSMB6/PSME3/ABCC6/PSMB9/PSMA7/PSMD12/RNF185/PSMA4/PSME2/PSMD3/PSMB4/PSMC1/PSMB5/PSMC4/PSMD11/PSMD2/PSMB10/VCP/ABCD1/PSMD6/PSMB7/PSMC5	1.83259	7.34316e-05	0.000716692	1.83264	0.000106789	0.000953284	33	45	48	1.79639
CD.I vs Cntrl	ABC-family proteins mediated transport	R-HSA-382556	Antigen processing-Cross presentation	99	0.461969	4168	tags=37%, list=17%, signal=31%	ERLIN1/PSMB2/PSMB3/PSMB8/SEL1L/PSMD4/PSMD13/PSMA3/PSME1/OS9/PSMB6/PSME3/ABCC6/PSMB9/PSMA7/PSMD12/RNF185/PSMA4/PSME2/PSMD3/ABCA7/PSMB4/PSMC1/ABCC11/PSMB5/PSMC4/PSMD11/ABCA2/PSMD2/PSMB10/VCP/ABCC1/ABCD1/PSMD6/PSMB7/PSMC5/ABCB9	1.54932	0.00321927	0.0133513
CD.I vs Cntrl	Activation of NF-kappaB in B cells	R-HSA-1169091	Antigen processing-Cross presentation	67	0.559444	4121	tags=49%, list=17%, signal=41%	PSMB2/NFKB1/NFKBIA/PSMB3/PSMB8/PSMD4/PSMD13/PSMA3/PSME1/PSMB6/PSME3/PSMB9/PSMA7/PSMD12/PSMA4/PSME2/PSMD3/BCL10/PSMB4/PSMC1/PRKCB/PSMB5/PSMC4/PSMD11/CHUK/NFKBIE/IKBKG/PSMD2/PSMB10/CUL1/PSMD6/PSMB7/PSMC5	1.76546	0.000338921	0.00231894	1.76544	0.000383032	0.00260818	33	49	48	1.79639
CD.I vs Cntrl	Antigen Presentation: Folding, assembly and peptide loading of class I MHC	R-HSA-983170	Antigen processing-Cross presentation	29	0.690913	3509	tags=62%, list=15%, signal=53%	HSPA5/SEC13/SEC24D/TAP1/TAPBP/HLA-A/HLA-B/ERAP1/SEC24A/BCAP31/HLA-E/CANX/HLA-G/HLA-C/CALR/SEC24C/B2M/SEC23A	1.8581	0.000535575	0.00337966	1.85859	0.000567671	0.00350868	18	62	48	1.79639
CD.I vs Cntrl	Antigen processing-Cross presentation	R-HSA-1236975	Antigen processing-Cross presentation	102	0.697851	4121	tags=63%, list=17%, signal=52%	FCGR1A/PSMB2/MYD88/VAMP3/S100A8/CYBB/PSMB3/S100A9/MRC1/TAP1/TAPBP/SEC61A1/PSMB8/TLR2/PSMD4/NCF4/SEC61B/PSMD13/PSMA3/PSME1/HLA-A/NCF1/HLA-B/VAMP8/PSMB6/CTSS/LY96/PSME3/PSMB9/NCF2/PSMA7/HLA-E/PSMD12/HLA-G/PSMA4/CYBA/CTSV/PSME2/TLR4/CD14/PSMD3/HLA-C/SNAP23/CALR/PSMB4/PSMC1/PSMB5/PSMC4/PSMD11/BTK/CHUK/TLR6/IKBKG/CTSL/B2M/CD36/PSMD2/PSMB10/STX4/TLR1/PSMD6/TAP2/PSMB7/PSMC5	2.35015	2.03048e-12	3.71578e-10	2.3508	2.57239e-12	4.18442e-10	64	63	48	1.79639
CD.I vs Cntrl	Asymmetric localization of PCP proteins	R-HSA-4608870	Antigen processing-Cross presentation	64	0.559024	4121	tags=45%, list=17%, signal=38%	PSMB2/PSMB3/PSMB8/PSMD4/PSMD13/PSMA3/PSME1/FZD1/PSMB6/PSME3/PSMB9/PSMA7/PSMD12/PSMA4/SMURF1/PSME2/PSMD3/PSMB4/PSMC1/PSMB5/PSMC4/PSMD11/FZD7/FZD2/PSMD2/PSMB10/PSMD6/PSMB7/PSMC5	1.75087	0.000464153	0.0030609	1.75052	0.000561204	0.00350868	29	45	48	1.79639
CD.I vs Cntrl	AUF1 (hnRNP D0) binds and destabilizes mRNA	R-HSA-450408	Antigen processing-Cross presentation	56	0.621358	4121	tags=52%, list=17%, signal=43%	PSMB2/PSMB3/HSPA1A/EIF4G1/PSMB8/PSMD4/HSPA1B/PSMD13/PSMA3/PSME1/PSMB6/PSME3/PSMB9/PSMA7/PABPC1/PSMD12/PSMA4/PSME2/PSMD3/PSMB4/PSMC1/PSMB5/PSMC4/PSMD11/PSMD2/PSMB10/PSMD6/PSMB7/PSMC5	1.90168	6.37385e-05	0.000639131	1.90114	7.03371e-05	0.000691097	29	52	48	1.79639
CD.I vs Cntrl	Autodegradation of the E3 ubiquitin ligase COP1	R-HSA-349425	Antigen processing-Cross presentation	52	0.549284	4121	tags=48%, list=17%, signal=40%	PSMB2/PSMB3/PSMB8/PSMD4/PSMD13/PSMA3/PSME1/PSMB6/PSME3/PSMB9/PSMA7/PSMD12/PSMA4/PSME2/PSMD3/PSMB4/PSMC1/PSMB5/PSMC4/PSMD11/PSMD2/PSMB10/PSMD6/PSMB7/PSMC5	1.65849	0.00310232	0.0129396
CD.I vs Cntrl	Beta-catenin independent WNT signaling	R-HSA-3858494	Antigen processing-Cross presentation	144	0.497524	3532	tags=35%, list=15%, signal=30%	PSMB2/PFN1/CLTC/RAC2/PSMB3/GNB1/CLTA/PSMB8/RHOA/GNB4/PSMD4/PLCB3/PSMD13/PSMA3/PSME1/GNB2/AGO1/FZD1/PSMB6/RAC1/PSME3/TCF7L2/PSMB9/PSMA7/WNT5B/AGO4/PSMD12/ARRB2/PSMA4/SMURF1/PSME2/DVL3/PSMD3/PLCB2/PSMB4/CALM2/PSMC1/PRKCB/PPP3CA/PSMB5/PSMC4/PSMD11/FZD7/FZD2/GNAO1/CALM3/KRAS/GNG10/PSMD2/PSMB10	1.75476	3.02327e-05	0.000409821	1.75549	4.18621e-05	0.000499125	50	35	48	1.79639
CD.I vs Cntrl	C-type lectin receptors (CLRs)	R-HSA-5621481	Antigen processing-Cross presentation	131	0.567088	4436	tags=48%, list=18%, signal=39%	PSMB2/PRKCD/NFKB1/NFKBIA/PRKACA/PSMB3/SYK/PYCARD/FCER1G/MUC19/CLEC4A/PSMB8/CLEC4E/CLEC4D/PSMD4/PSMD13/PSMA3/PSME1/LYN/PSMB6/PSME3/PAK1/PSMB9/PSMA7/PAK2/NFKB2/SRC/PDPK1/PSMD12/PSMA4/PSME2/CREBBP/IL1B/PSMD3/AHCYL1/UBA3/BCL10/PSMB4/CALM2/PSMC1/PLCG2/PPP3CA/ICAM3/PSMB5/PSMC4/PSMD11/CHUK/UBE2D1/CALM3/KRAS/IKBKG/UBE2M/RELB/PSMD2/PSMB10/CUL1/PSMD6/PSMB7/PSMC5/CLEC6A/CLEC4C/PRKACG/TAB1	1.97606	1.0776e-07	4.04516e-06	1.97704	1.18649e-07	4.19878e-06	63	48	48	1.79639
CD.I vs Cntrl	Cellular response to chemical stress	R-HSA-9711123	Antigen processing-Cross presentation	182	0.533258	3028	tags=37%, list=13%, signal=32%	SMARCD3/IDH1/GSR/PSMB2/PRKCD/PGD/P4HB/HMOX1/CYBB/PSMB3/PRDX3/TRIM21/STAT3/PSMB8/TKT/TXN/BLVRA/PSMD4/NCF4/ATOX1/PSMD13/G6PD/MAFG/PSMA3/PSME1/NCF1/TALDO1/MUL1/PSMB6/COX8A/BACH1/SCO2/PSME3/COX5B/RXRA/PSMB9/NCF2/PSMA7/NLRP3/COX4I1/TBL1X/PSMD12/PSMA4/PTK6/CYBA/SQSTM1/CSNK2A2/COX6A1/PSME2/SOD2/GSTP1/CREBBP/TXNIP/PSMD3/SLC7A11/PSMB4/HELZ2/PSMC1/NPLOC4/PSMB5/PSMC4/NOTCH1/KEAP1/PSMD11/TXNRD1/NCOA2/NCOA1	1.93432	3.54102e-08	1.62002e-06	1.93498	2.83295e-08	1.2568e-06	67	37	48	1.79639
CD.I vs Cntrl	Cellular response to hypoxia	R-HSA-1234174	Antigen processing-Cross presentation	72	0.55938	4121	tags=46%, list=17%, signal=38%	PSMB2/PSMB3/PSMB8/PSMD4/PSMD13/PSMA3/PSME1/PSMB6/ARNT/EPAS1/PSME3/EGLN1/ELOC/PSMB9/PSMA7/CITED2/PSMD12/PSMA4/PSME2/CREBBP/PSMD3/VEGFA/PSMB4/PSMC1/PSMB5/PSMC4/PSMD11/UBE2D1/PSMD2/PSMB10/PSMD6/PSMB7/PSMC5	1.78648	0.000202262	0.00155848	1.7861	0.000253615	0.00184258	33	46	48	1.79639
CD.I vs Cntrl	Class I MHC mediated antigen processing & presentation	R-HSA-983169	Antigen processing-Cross presentation	365	0.403683	4063	tags=35%, list=17%, signal=30%	HSPA5/FCGR1A/PSMB2/SPSB1/UBE2L3/MYD88/VAMP3/SEC13/S100A8/CYBB/PSMB3/UBA1/S100A9/RNF217/FBXO6/SEC24D/TRIM21/MRC1/UBE2L6/TAP1/RNF144B/TAPBP/DTX3L/SEC61A1/PSMB8/KLHL2/TLR2/PSMD4/NCF4/SEC61B/RBCK1/PSMD13/UBE2J1/PSMA3/PSME1/HLA-A/NCF1/HLA-B/VAMP8/RNF130/PSMB6/RNF213/CTSS/SH3RF1/ASB7/LY96/TRIM69/PSME3/CDC20/ATG7/UBE2R2/ERAP1/ELOC/PSMB9/NCF2/PSMA7/FBXL5/UBE2Z/UBE2S/SOCS3/SEC24A/BCAP31/HLA-E/CANX/PSMD12/…	1.5686	6.11373e-06	0.000112393	1.56896	5.58413e-06	0.000109002	128	35	48	1.79639
CD.I vs Cntrl	CLEC7A (Dectin-1) signaling	R-HSA-5607764	Antigen processing-Cross presentation	100	0.544982	4121	tags=47%, list=17%, signal=39%	PSMB2/PRKCD/NFKB1/NFKBIA/PSMB3/SYK/PYCARD/PSMB8/PSMD4/PSMD13/PSMA3/PSME1/PSMB6/PSME3/PSMB9/PSMA7/NFKB2/SRC/PDPK1/PSMD12/PSMA4/PSME2/IL1B/PSMD3/AHCYL1/UBA3/BCL10/PSMB4/CALM2/PSMC1/PLCG2/PPP3CA/PSMB5/PSMC4/PSMD11/CHUK/UBE2D1/CALM3/IKBKG/UBE2M/RELB/PSMD2/PSMB10/CUL1/PSMD6/PSMB7/PSMC5	1.83031	3.17125e-05	0.000421624	1.83061	2.72417e-05	0.000395164	47	47	48	1.79639
CD.I vs Cntrl	Cross-presentation of soluble exogenous antigens (endosomes)	R-HSA-1236978	Antigen processing-Cross presentation	49	0.657364	4121	tags=55%, list=17%, signal=46%	FCGR1A/PSMB2/PSMB3/MRC1/PSMB8/PSMD4/PSMD13/PSMA3/PSME1/PSMB6/PSME3/PSMB9/PSMA7/PSMD12/PSMA4/PSME2/PSMD3/PSMB4/PSMC1/PSMB5/PSMC4/PSMD11/PSMD2/PSMB10/PSMD6/PSMB7/PSMC5	1.96295	3.27833e-05	0.000421624	1.96294	2.83824e-05	0.000395732	27	55	48	1.79639
CD.I vs Cntrl	Dectin-1 mediated noncanonical NF-kB signaling	R-HSA-5607761	Antigen processing-Cross presentation	60	0.563735	4121	tags=52%, list=17%, signal=43%	PSMB2/PSMB3/PSMB8/PSMD4/PSMD13/PSMA3/PSME1/PSMB6/PSME3/PSMB9/PSMA7/NFKB2/PSMD12/PSMA4/PSME2/PSMD3/UBA3/PSMB4/PSMC1/PSMB5/PSMC4/PSMD11/CHUK/UBE2M/RELB/PSMD2/PSMB10/CUL1/PSMD6/PSMB7/PSMC5	1.74641	0.000597358	0.00365913	1.746	0.000713913	0.00400448	31	52	48	1.79639
CD.I vs Cntrl	Dectin-2 family	R-HSA-5621480	Antigen processing-Cross presentation	17	0.760915	1099	tags=41%, list=5%, signal=39%	SYK/FCER1G/MUC19/CLEC4A/CLEC4E/CLEC4D/LYN	1.81195	0.00142662	0.0068254
CD.I vs Cntrl	Defective CFTR causes cystic fibrosis	R-HSA-5678895	Antigen processing-Cross presentation	60	0.627087	4121	tags=50%, list=17%, signal=42%	ERLIN1/PSMB2/PSMB3/PSMB8/SEL1L/PSMD4/PSMD13/PSMA3/PSME1/OS9/PSMB6/PSME3/PSMB9/PSMA7/PSMD12/RNF185/PSMA4/PSME2/PSMD3/PSMB4/PSMC1/PSMB5/PSMC4/PSMD11/PSMD2/PSMB10/VCP/PSMD6/PSMB7/PSMC5	1.94267	1.54663e-05	0.000260261	1.94221	2.03587e-05	0.00031047	30	50	48	1.79639
CD.I vs Cntrl	Degradation of AXIN	R-HSA-4641257	Antigen processing-Cross presentation	55	0.590221	4121	tags=49%, list=17%, signal=41%	PSMB2/PSMB3/PSMB8/PSMD4/PSMD13/PSMA3/PSME1/PSMB6/PSME3/TNKS2/RNF146/PSMB9/PSMA7/PSMD12/PSMA4/PSME2/PSMD3/PSMB4/PSMC1/PSMB5/PSMC4/PSMD11/PSMD2/PSMB10/PSMD6/PSMB7/PSMC5	1.80046	0.000331671	0.00230126	1.80001	0.000417081	0.00281386	27	49	48	1.79639
CD.I vs Cntrl	Degradation of beta-catenin by the destruction complex	R-HSA-195253	Antigen processing-Cross presentation	83	0.507625	4158	tags=43%, list=17%, signal=36%	PSMB2/PSMB3/PSMB8/PSMD4/PSMD13/PSMA3/PSME1/PSMB6/PSME3/PPP2R1A/PPP2R5A/TCF7L2/PSMB9/PSMA7/PPP2R5D/CTBP2/PSMD12/PSMA4/PSME2/PSMD3/TLE4/PSMB4/PSMC1/PSMB5/PSMC4/PSMD11/FRAT2/PSMD2/PSMB10/TLE3/CUL1/PPP2R5E/PSMD6/PSMB7/PSMC5/FRAT1	1.65789	0.00106172	0.00549242
CD.I vs Cntrl	Degradation of DVL	R-HSA-4641258	Antigen processing-Cross presentation	57	0.593641	4121	tags=47%, list=17%, signal=39%	PSMB2/PSMB3/PSMB8/PSMD4/PSMD13/PSMA3/PSME1/PSMB6/PSME3/DACT1/PSMB9/PSMA7/PSMD12/PSMA4/PSME2/DVL3/PSMD3/PSMB4/PSMC1/PSMB5/PSMC4/PSMD11/PSMD2/PSMB10/PSMD6/PSMB7/PSMC5	1.8226	0.000222163	0.00166793	1.82218	0.000230826	0.00173297	27	47	48	1.79639
CD.I vs Cntrl	Degradation of GLI1 by the proteasome	R-HSA-5610780	Antigen processing-Cross presentation	60	0.538134	4356	tags=50%, list=18%, signal=41%	PSMB2/PRKACA/PSMB3/PSMB8/PSMD4/PSMD13/PSMA3/PSME1/PSMB6/PSME3/NUMB/PSMB9/PSMA7/PSMD12/SUFU/PSMA4/PSME2/PSMD3/PSMB4/PSMC1/PSMB5/PSMC4/PSMD11/PSMD2/PSMB10/CUL1/PSMD6/PSMB7/PSMC5/PRKACG	1.6671	0.00205438	0.00928277
CD.I vs Cntrl	Degradation of GLI2 by the proteasome	R-HSA-5610783	Antigen processing-Cross presentation	59	0.526177	4756	tags=53%, list=20%, signal=42%	PSMB2/PRKACA/PSMB3/PSMB8/PSMD4/PSMD13/PSMA3/PSME1/PSMB6/PSME3/PSMB9/PSMA7/PSMD12/SUFU/PSMA4/PSME2/PSMD3/PSMB4/PSMC1/PSMB5/PSMC4/PSMD11/PSMD2/PSMB10/CUL1/PSMD6/PSMB7/PSMC5/PRKACG/PSMB1/CSNK1A1	1.62514	0.00373665	0.0148435
CD.I vs Cntrl	Detoxification of Reactive Oxygen Species	R-HSA-3299685	Antigen processing-Cross presentation	30	0.640982	2248	tags=40%, list=9%, signal=36%	GSR/P4HB/CYBB/PRDX3/TXN/NCF4/ATOX1/NCF1/NCF2/CYBA/SOD2/GSTP1	1.73656	0.00293441	0.0124883
CD.I vs Cntrl	Deubiquitination	R-HSA-5688426	Antigen processing-Cross presentation	268	0.411332	5027	tags=40%, list=21%, signal=32%	ACTB/PSMB2/TGFB1/NFKBIA/RNF135/PSMB3/KDM1B/VCPIP1/PSMB8/RHOA/TADA3/TNIP1/PSMD4/USP10/USP22/TRIM25/PSMD13/PSMA3/TRAF3/PSME1/TADA2B/MUL1/PSMB6/RIPK2/PSME3/CDC20/TNKS2/ARRB1/OTUB1/UCHL1/RNF146/PSMB9/PSMA7/HCFC1/NLRP3/IFIH1/SMAD1/PSMD12/TNFAIP3/ARRB2/PSMA4/NEDD8/PSME2/TGFBR1/MAVS/RIPK1/PSMD3/NOD2/YY1/ATXN7/PSMB4/PTEN/MBD6/PSMC1/PSMB5/PSMC4/FOXK1/KEAP1/TNIP2/PSMD11/CCNA1/UBE2D1/IKBKG/H2BC12/H2AC13/PSM…	1.55445	8.6129e-05	0.000792894	1.55484	8.12762e-05	0.000788002	108	40	48	1.79639
CD.I vs Cntrl	Disorders of transmembrane transporters	R-HSA-5619115	Antigen processing-Cross presentation	156	0.382756	4121	tags=32%, list=17%, signal=27%	ERLIN1/PSMB2/RAE1/SLC7A7/SEC13/PSMB3/SLC1A3/NUP214/SLC40A1/SLC35C1/PSMB8/SEL1L/PSMD4/PSMD13/PSMA3/SLC35A1/PSME1/ABCB11/NUP62/OS9/PSMB6/PSME3/ABCC6/PSMB9/PSMA7/SLC2A9/PSMD12/RNF185/PSMA4/PSME2/SLC12A6/SLC24A4/SLC3A2/PSMD3/PSMB4/PSMC1/SLC17A5/PSMB5/PSMC4/PSMD11/NUP58/GCKR/PSMD2/PSMB10/VCP/ABCD1/HK1/PSMD6/PSMB7/PSMC5	1.36344	0.0139641	0.040482
CD.I vs Cntrl	Downstream signaling events of B Cell Receptor (BCR)	R-HSA-1168372	Antigen processing-Cross presentation	83	0.531858	4121	tags=46%, list=17%, signal=38%	PSMB2/NFKB1/NFKBIA/PSMB3/PSMB8/PSMD4/PSMD13/PSMA3/PSME1/PSMB6/PSME3/PSMB9/PSMA7/FKBP1A/PSMD12/PSMA4/PSME2/PSMD3/BCL10/PSMB4/CALM2/PSMC1/PRKCB/PPP3CA/PSMB5/PSMC4/PSMD11/CHUK/CALM3/KRAS/NFKBIE/IKBKG/PSMD2/PSMB10/CUL1/PSMD6/PSMB7/PSMC5	1.73703	0.000306868	0.00215988	1.73739	0.00031598	0.00220283	38	46	48	1.79639
CD.I vs Cntrl	Downstream TCR signaling	R-HSA-202424	Antigen processing-Cross presentation	94	0.480804	4121	tags=40%, list=17%, signal=34%	PSMB2/NFKB1/NFKBIA/PSMB3/PSMB8/PSMD4/CD4/PSMD13/PSMA3/PSME1/PIK3CB/PSMB6/RIPK2/PSME3/PSMB9/PSMA7/PDPK1/PSMD12/PSMA4/PSME2/PSMD3/BCL10/PSMB4/PTEN/PSMC1/PSMB5/PSMC4/PSMD11/CHUK/UBE2D1/IKBKG/INPP5D/PSMD2/PSMB10/CUL1/PSMD6/PSMB7/PSMC5	1.6002	0.00183044	0.00842691
CD.I vs Cntrl	Endosomal/Vacuolar pathway	R-HSA-1236977	Antigen processing-Cross presentation	11	0.799008	3428	tags=82%, list=14%, signal=70%	HLA-A/HLA-B/CTSS/HLA-E/HLA-G/CTSV/HLA-C/CTSL/B2M	1.70959	0.00452703	0.0169218
CD.I vs Cntrl	ER-Phagosome pathway	R-HSA-1236974	Antigen processing-Cross presentation	87	0.685526	4121	tags=62%, list=17%, signal=52%	PSMB2/MYD88/VAMP3/S100A8/PSMB3/S100A9/TAP1/TAPBP/SEC61A1/PSMB8/TLR2/PSMD4/SEC61B/PSMD13/PSMA3/PSME1/HLA-A/HLA-B/VAMP8/PSMB6/LY96/PSME3/PSMB9/PSMA7/HLA-E/PSMD12/HLA-G/PSMA4/PSME2/TLR4/CD14/PSMD3/HLA-C/SNAP23/CALR/PSMB4/PSMC1/PSMB5/PSMC4/PSMD11/BTK/CHUK/TLR6/IKBKG/B2M/CD36/PSMD2/PSMB10/STX4/TLR1/PSMD6/TAP2/PSMB7/PSMC5	2.25482	2.44433e-10	2.23657e-08	2.25541	4.12044e-10	3.7702e-08	54	62	48	1.79639
CD.I vs Cntrl	FBXL7 down-regulates AURKA during mitotic entry and in early mitosis	R-HSA-8854050	Antigen processing-Cross presentation	53	0.542494	4121	tags=49%, list=17%, signal=41%	PSMB2/PSMB3/PSMB8/PSMD4/PSMD13/PSMA3/PSME1/PSMB6/PSME3/PSMB9/PSMA7/PSMD12/PSMA4/PSME2/PSMD3/PSMB4/PSMC1/PSMB5/PSMC4/PSMD11/PSMD2/PSMB10/CUL1/PSMD6/PSMB7/PSMC5	1.64367	0.00360435	0.0144966
CD.I vs Cntrl	Fc epsilon receptor (FCERI) signaling	R-HSA-2454202	Antigen processing-Cross presentation	133	0.493214	3532	tags=38%, list=15%, signal=33%	PSMB2/NFKB1/NFKBIA/GRB2/PSMB3/SYK/MAPK3/FCER1G/LAT2/PSMB8/PSMD4/SHC1/PSMD13/PSMA3/PSME1/RASGRP4/LYN/PIK3CB/PSMB6/RAC1/PSME3/PAK1/VAV1/PSMB9/PSMA7/PAK2/PDPK1/PSMD12/PSMA4/PSME2/PSMD3/AHCYL1/BCL10/PSMB4/CALM2/PSMC1/PLCG2/PPP3CA/GAB2/PSMB5/PSMC4/PSMD11/BTK/VAV3/CHUK/UBE2D1/CALM3/KRAS/IKBKG/PSMD2/PSMB10	1.72215	7.16068e-05	0.000703572	1.72281	8.3221e-05	0.000796311	51	38	48	1.79639
CD.I vs Cntrl	FCERI mediated MAPK activation	R-HSA-2871796	Antigen processing-Cross presentation	32	0.572583	3209	tags=41%, list=13%, signal=35%	GRB2/SYK/MAPK3/FCER1G/SHC1/LYN/RAC1/PAK1/VAV1/PAK2/PLCG2/VAV3/KRAS	1.57238	0.0151205	0.0427543
CD.I vs Cntrl	FCERI mediated NF-kB activation	R-HSA-2871837	Antigen processing-Cross presentation	81	0.521363	4121	tags=44%, list=17%, signal=37%	PSMB2/NFKB1/NFKBIA/PSMB3/FCER1G/PSMB8/PSMD4/PSMD13/PSMA3/PSME1/RASGRP4/LYN/PSMB6/PSME3/PSMB9/PSMA7/PDPK1/PSMD12/PSMA4/PSME2/PSMD3/BCL10/PSMB4/PSMC1/PSMB5/PSMC4/PSMD11/CHUK/UBE2D1/IKBKG/PSMD2/PSMB10/CUL1/PSMD6/PSMB7/PSMC5	1.69645	0.000624108	0.00376187	1.69701	0.000664211	0.0038503	36	44	48	1.79639
CD.I vs Cntrl	G1/S DNA Damage Checkpoints	R-HSA-69615	Antigen processing-Cross presentation	68	0.500393	4728	tags=47%, list=20%, signal=38%	PSMB2/PSMB3/PSMB8/PSMD4/ZNF385A/PSMD13/PSMA3/PSME1/PSMB6/PSME3/PSMB9/PSMA7/PSMD12/PSMA4/PSME2/PSMD3/PSMB4/PSMC1/PSMB5/PSMC4/PSMD11/CCNA1/PSMD2/PSMB10/CDKN1A/PSMD6/PSMB7/PSMC5/CDC25A/MDM2/CCNA2/PSMB1	1.58295	0.00450026	0.0169218
CD.I vs Cntrl	GLI3 is processed to GLI3R by the proteasome	R-HSA-5610785	Antigen processing-Cross presentation	60	0.526149	4756	tags=52%, list=20%, signal=42%	PSMB2/PRKACA/PSMB3/PSMB8/PSMD4/PSMD13/PSMA3/PSME1/PSMB6/PSME3/PSMB9/PSMA7/PSMD12/SUFU/PSMA4/PSME2/PSMD3/PSMB4/PSMC1/PSMB5/PSMC4/PSMD11/PSMD2/PSMB10/CUL1/PSMD6/PSMB7/PSMC5/PRKACG/PSMB1/CSNK1A1	1.62997	0.00338577	0.0136927
CD.I vs Cntrl	GSK3B and BTRC:CUL1-mediated-degradation of NFE2L2	R-HSA-9762114	Antigen processing-Cross presentation	52	0.580363	4121	tags=50%, list=17%, signal=42%	PSMB2/PSMB3/PSMB8/PSMD4/PSMD13/PSMA3/PSME1/PSMB6/PSME3/PSMB9/PSMA7/PSMD12/PSMA4/PSME2/PSMD3/PSMB4/PSMC1/PSMB5/PSMC4/PSMD11/PSMD2/PSMB10/CUL1/PSMD6/PSMB7/PSMC5	1.75233	0.000850072	0.00460928	1.7521	0.000917014	0.00490454	26	50	48	1.79639
CD.I vs Cntrl	Hedgehog 'on' state	R-HSA-5632684	Antigen processing-Cross presentation	84	0.529282	4838	tags=44%, list=20%, signal=35%	PSMB2/PSMB3/PSMB8/PSMD4/GRK2/PSMD13/PSMA3/PSME1/PSMB6/PSME3/IQCE/ARRB1/NUMB/PSMB9/PSMA7/PSMD12/ARRB2/SUFU/PSMA4/SMURF1/PSME2/PSMD3/PSMB4/PSMC1/PSMB5/PSMC4/PSMD11/PSMD2/PSMB10/PSMD6/PSMB7/PSMC5/GPR161/GAS8/PSMB1/CSNK1A1/SPOPL	1.73186	0.000329546	0.00229741	1.73212	0.000332062	0.00230397	37	44	48	1.79639
CD.I vs Cntrl	Hedgehog ligand biogenesis	R-HSA-5358346	Antigen processing-Cross presentation	64	0.593526	4121	tags=48%, list=17%, signal=40%	PSMB2/P4HB/PSMB3/PSMB8/SEL1L/PSMD4/PSMD13/PSMA3/PSME1/OS9/PSMB6/PSME3/PSMB9/PSMA7/ADAM17/PSMD12/PSMA4/PSME2/PSMD3/PSMB4/PSMC1/DISP2/PSMB5/PSMC4/PSMD11/PSMD2/PSMB10/VCP/PSMD6/PSMB7/PSMC5	1.85893	8.17793e-05	0.000772419	1.85856	0.000103845	0.000950181	31	48	48	1.79639
CD.I vs Cntrl	Hh mutants abrogate ligand secretion	R-HSA-5387390	Antigen processing-Cross presentation	59	0.576721	4121	tags=47%, list=17%, signal=39%	PSMB2/PSMB3/PSMB8/SEL1L/PSMD4/PSMD13/PSMA3/PSME1/OS9/PSMB6/PSME3/PSMB9/PSMA7/PSMD12/PSMA4/PSME2/PSMD3/PSMB4/PSMC1/PSMB5/PSMC4/PSMD11/PSMD2/PSMB10/VCP/PSMD6/PSMB7/PSMC5	1.78125	0.000378953	0.00255662	1.78103	0.000453462	0.00303136	28	47	48	1.79639
CD.I vs Cntrl	Hh mutants are degraded by ERAD	R-HSA-5362768	Antigen processing-Cross presentation	56	0.612344	4121	tags=50%, list=17%, signal=42%	PSMB2/PSMB3/PSMB8/SEL1L/PSMD4/PSMD13/PSMA3/PSME1/OS9/PSMB6/PSME3/PSMB9/PSMA7/PSMD12/PSMA4/PSME2/PSMD3/PSMB4/PSMC1/PSMB5/PSMC4/PSMD11/PSMD2/PSMB10/VCP/PSMD6/PSMB7/PSMC5	1.87409	9.45088e-05	0.000843664	1.87356	0.00010111	0.000936863	28	50	48	1.79639
CD.I vs Cntrl	Interleukin-1 family signaling	R-HSA-446652	Antigen processing-Cross presentation	147	0.595942	4123	tags=48%, list=17%, signal=40%	CTSG/PSMB2/MAP2K1/MYD88/IL1R2/NFKB1/S100A12/NFKBIA/PTPN6/IRAK3/PSMB3/PTPN18/STAT3/ALOX5/PSMB8/IL18RAP/APP/MAP2K6/IL18R1/IL18/PSMD4/NLRC5/CASP1/PSMD13/TIFA/PSMA3/PSME1/PSMB6/RIPK2/IRAK2/IL1R1/IL1RN/PSME3/MAP3K3/ALPK1/NLRX1/PSMB9/PSMA7/IL1RL1/NFKB2/NKIRAS2/PSMD12/PSMA4/SQSTM1/TBK1/PSME2/MAP3K8/IL1B/PSMD3/NOD2/PSMB4/N4BP1/PSMC1/PTPN12/PSMB5/PSMC4/PELI1/TNIP2/PSMD11/CHUK/IRAK1/IKBKG/PSMD2/IL1RL2/PSMB…	2.10716	2.67154e-10	2.30067e-08	2.10789	4.81973e-10	4.15064e-08	71	48	48	1.79639
CD.I vs Cntrl	Interleukin-1 signaling	R-HSA-9020702	Antigen processing-Cross presentation	114	0.609036	4243	tags=51%, list=18%, signal=42%	PSMB2/MAP2K1/MYD88/IL1R2/NFKB1/S100A12/NFKBIA/IRAK3/PSMB3/PSMB8/APP/MAP2K6/PSMD4/NLRC5/PSMD13/TIFA/PSMA3/PSME1/PSMB6/RIPK2/IRAK2/IL1R1/IL1RN/PSME3/MAP3K3/ALPK1/NLRX1/PSMB9/PSMA7/NFKB2/NKIRAS2/PSMD12/PSMA4/SQSTM1/PSME2/MAP3K8/IL1B/PSMD3/NOD2/PSMB4/N4BP1/PSMC1/PSMB5/PSMC4/PELI1/TNIP2/PSMD11/CHUK/IRAK1/IKBKG/PSMD2/PSMB10/CUL1/PSMD6/PSMB7/PSMC5/NOD1/PELI2	2.0832	3.70674e-08	1.64444e-06	2.08436	3.47562e-08	1.4538e-06	58	51	48	1.79639
CD.I vs Cntrl	KEAP1-NFE2L2 pathway	R-HSA-9755511	Antigen processing-Cross presentation	101	0.584062	4239	tags=49%, list=18%, signal=40%	IDH1/GSR/PSMB2/PRKCD/PGD/HMOX1/PSMB3/TRIM21/PSMB8/TKT/PSMD4/PSMD13/G6PD/MAFG/PSMA3/PSME1/TALDO1/MUL1/PSMB6/BACH1/PSME3/PSMB9/PSMA7/PSMD12/PSMA4/SQSTM1/CSNK2A2/PSME2/CREBBP/PSMD3/SLC7A11/PSMB4/PSMC1/NPLOC4/PSMB5/PSMC4/NOTCH1/KEAP1/PSMD11/TXNRD1/PSMD2/PSMB10/VCP/CUL1/SESN2/PSMD6/PSMB7/PSMC5/UFD1	1.96413	2.19258e-06	4.79094e-05	1.96475	1.96367e-06	4.42279e-05	49	49	48	1.79639
CD.I vs Cntrl	MAPK6/MAPK4 signaling	R-HSA-5687128	Antigen processing-Cross presentation	84	0.515155	4121	tags=42%, list=17%, signal=35%	PSMB2/PRKACA/PSMB3/CDC42EP3/PSMB8/PSMD4/PSMD13/PSMA3/PSME1/CCND3/AGO1/PSMB6/RAC1/PSME3/PAK1/PSMB9/PSMA7/PAK2/AGO4/PSMD12/PSMA4/PSME2/PSMD3/PSMB4/PSMC1/PSMB5/PSMC4/PSMD11/PSMD2/PSMB10/NCOA3/PSMD6/PSMB7/MOV10/PSMC5	1.68564	0.000677027	0.00394887	1.68589	0.000670855	0.00386666	35	42	48	1.79639
CD.I vs Cntrl	Metabolism of polyamines	R-HSA-351202	Antigen processing-Cross presentation	59	0.575869	4121	tags=49%, list=17%, signal=41%	PSMB2/PSMB3/PSMB8/PSMD4/PSMD13/PSMA3/PSME1/PSMB6/PSME3/PSMB9/PSMA7/SAT1/PSMD12/PSMA4/PSME2/PSMD3/AZIN1/PSMB4/PSMC1/PSMB5/PSMC4/PSMD11/PSMD2/PSMB10/OAZ2/PSMD6/PSMB7/SMS/PSMC5	1.77862	0.000389969	0.00261888	1.7784	0.000477676	0.00309432	29	49	48	1.79639
CD.I vs Cntrl	Negative regulation of NOTCH4 signaling	R-HSA-9604323	Antigen processing-Cross presentation	54	0.571312	4121	tags=52%, list=17%, signal=43%	PSMB2/PSMB3/PSMB8/PSMD4/PSMD13/PSMA3/PSME1/PSMB6/TACC3/PSME3/PSMB9/PSMA7/PSMD12/PSMA4/PSME2/PSMD3/PSMB4/PSMC1/PSMB5/PSMC4/YWHAZ/PSMD11/PSMD2/PSMB10/CUL1/PSMD6/PSMB7/PSMC5	1.73688	0.00100504	0.00529274
CD.I vs Cntrl	Negative regulation of TCF-dependent signaling by WNT ligand antagonists	R-HSA-3772470	Antigen processing-Cross presentation	11	0.74947	578	tags=18%, list=2%, signal=18%	KREMEN1/SFRP1	1.6036	0.017689	0.0480458
CD.I vs Cntrl	NIK-->noncanonical NF-kB signaling	R-HSA-5676590	Antigen processing-Cross presentation	59	0.568698	4121	tags=53%, list=17%, signal=44%	PSMB2/PSMB3/PSMB8/PSMD4/PSMD13/PSMA3/PSME1/PSMB6/PSME3/PSMB9/PSMA7/NFKB2/PSMD12/PSMA4/PSME2/PSMD3/UBA3/PSMB4/PSMC1/PSMB5/PSMC4/PSMD11/CHUK/UBE2M/RELB/PSMD2/PSMB10/CUL1/PSMD6/PSMB7/PSMC5	1.75647	0.000566226	0.00351252	1.75625	0.000649375	0.00384893	31	53	48	1.79639
CD.I vs Cntrl	Nuclear events mediated by NFE2L2	R-HSA-9759194	Antigen processing-Cross presentation	78	0.640385	4121	tags=51%, list=17%, signal=43%	IDH1/GSR/PSMB2/PGD/HMOX1/PSMB3/PSMB8/TKT/PSMD4/PSMD13/G6PD/MAFG/PSMA3/PSME1/TALDO1/PSMB6/BACH1/PSME3/PSMB9/PSMA7/PSMD12/PSMA4/SQSTM1/PSME2/CREBBP/PSMD3/SLC7A11/PSMB4/PSMC1/PSMB5/PSMC4/NOTCH1/PSMD11/TXNRD1/PSMD2/PSMB10/CUL1/PSMD6/PSMB7/PSMC5	2.07145	3.41243e-07	9.9916e-06	2.07181	3.7892e-07	1.0668e-05	40	51	48	1.79639
CD.I vs Cntrl	Oxygen-dependent proline hydroxylation of Hypoxia-inducible Factor Alpha	R-HSA-1234176	Antigen processing-Cross presentation	65	0.545171	4121	tags=45%, list=17%, signal=37%	PSMB2/PSMB3/PSMB8/PSMD4/PSMD13/PSMA3/PSME1/PSMB6/EPAS1/PSME3/EGLN1/ELOC/PSMB9/PSMA7/PSMD12/PSMA4/PSME2/PSMD3/PSMB4/PSMC1/PSMB5/PSMC4/PSMD11/UBE2D1/PSMD2/PSMB10/PSMD6/PSMB7/PSMC5	1.71172	0.000840814	0.00457603
CD.I vs Cntrl	p53-Dependent G1 DNA Damage Response	R-HSA-69563	Antigen processing-Cross presentation	66	0.506737	4728	tags=47%, list=20%, signal=38%	PSMB2/PSMB3/PSMB8/PSMD4/ZNF385A/PSMD13/PSMA3/PSME1/PSMB6/PSME3/PSMB9/PSMA7/PSMD12/PSMA4/PSME2/PSMD3/PSMB4/PSMC1/PSMB5/PSMC4/PSMD11/CCNA1/PSMD2/PSMB10/CDKN1A/PSMD6/PSMB7/PSMC5/MDM2/CCNA2/PSMB1	1.59508	0.00423694	0.0162126
CD.I vs Cntrl	p53-Dependent G1/S DNA damage checkpoint	R-HSA-69580	Antigen processing-Cross presentation	66	0.506737	4728	tags=47%, list=20%, signal=38%	PSMB2/PSMB3/PSMB8/PSMD4/ZNF385A/PSMD13/PSMA3/PSME1/PSMB6/PSME3/PSMB9/PSMA7/PSMD12/PSMA4/PSME2/PSMD3/PSMB4/PSMC1/PSMB5/PSMC4/PSMD11/CCNA1/PSMD2/PSMB10/CDKN1A/PSMD6/PSMB7/PSMC5/MDM2/CCNA2/PSMB1	1.59508	0.00423694	0.0162126
CD.I vs Cntrl	p53-Independent DNA Damage Response	R-HSA-69610	Antigen processing-Cross presentation	52	0.557123	4272	tags=50%, list=18%, signal=41%	PSMB2/PSMB3/PSMB8/PSMD4/PSMD13/PSMA3/PSME1/PSMB6/PSME3/PSMB9/PSMA7/PSMD12/PSMA4/PSME2/PSMD3/PSMB4/PSMC1/PSMB5/PSMC4/PSMD11/PSMD2/PSMB10/PSMD6/PSMB7/PSMC5/CDC25A	1.68216	0.00232455	0.0101284
CD.I vs Cntrl	p53-Independent G1/S DNA damage checkpoint	R-HSA-69613	Antigen processing-Cross presentation	52	0.557123	4272	tags=50%, list=18%, signal=41%	PSMB2/PSMB3/PSMB8/PSMD4/PSMD13/PSMA3/PSME1/PSMB6/PSME3/PSMB9/PSMA7/PSMD12/PSMA4/PSME2/PSMD3/PSMB4/PSMC1/PSMB5/PSMC4/PSMD11/PSMD2/PSMB10/PSMD6/PSMB7/PSMC5/CDC25A	1.68216	0.00232455	0.0101284
CD.I vs Cntrl	PCP/CE pathway	R-HSA-4086400	Antigen processing-Cross presentation	92	0.537752	3074	tags=37%, list=13%, signal=32%	PSMB2/PFN1/CLTC/RAC2/PSMB3/CLTA/PSMB8/RHOA/PSMD4/PSMD13/PSMA3/PSME1/FZD1/PSMB6/RAC1/PSME3/PSMB9/PSMA7/WNT5B/PSMD12/ARRB2/PSMA4/SMURF1/PSME2/DVL3/PSMD3/PSMB4/PSMC1/PRKCB/PSMB5/PSMC4/PSMD11/FZD7/FZD2	1.78392	8.34211e-05	0.000777888	1.78425	0.000106089	0.000952847	34	37	48	1.79639
CD.I vs Cntrl	PTEN Regulation	R-HSA-6807070	Antigen processing-Cross presentation	138	0.399123	2997	tags=32%, list=12%, signal=28%	PSMB2/PHC2/PSMB3/MAPK3/NR2E1/PSMB8/GATAD2A/RCOR1/PSMD4/RRAGD/HDAC7/PSMD13/RRAGC/LAMTOR2/PSMA3/PSME1/AGO1/PSMB6/LAMTOR1/PSME3/TNKS2/PML/RNF146/PSMB9/PSMA7/WWP2/HDAC5/AGO4/PSMD12/PSMA4/LAMTOR5/CBX6/CSNK2A2/PSME2/XIAP/PSMD3/PSMB4/PTEN/PSMC1/PPARG/PSMB5/PSMC4/PSMD11/RRAGA	1.40019	0.0108692	0.0337128
CD.I vs Cntrl	Regulation of activated PAK-2p34 by proteasome mediated degradation	R-HSA-211733	Antigen processing-Cross presentation	50	0.607339	4121	tags=52%, list=17%, signal=43%	PSMB2/PSMB3/PSMB8/PSMD4/PSMD13/PSMA3/PSME1/PSMB6/PSME3/PSMB9/PSMA7/PAK2/PSMD12/PSMA4/PSME2/PSMD3/PSMB4/PSMC1/PSMB5/PSMC4/PSMD11/PSMD2/PSMB10/PSMD6/PSMB7/PSMC5	1.82044	0.000338971	0.00231894	1.82035	0.000369275	0.00252625	26	52	48	1.79639
CD.I vs Cntrl	Regulation of Apoptosis	R-HSA-169911	Antigen processing-Cross presentation	53	0.527938	4121	tags=49%, list=17%, signal=41%	PSMB2/PSMB3/PSMB8/PSMD4/PSMD13/PSMA3/PSME1/PSMB6/PSME3/PSMB9/PSMA7/PAK2/PSMD12/PSMA4/PSME2/PSMD3/PSMB4/PSMC1/PSMB5/PSMC4/PSMD11/PSMD2/PSMB10/PSMD6/PSMB7/PSMC5	1.59957	0.00593928	0.0210535
CD.I vs Cntrl	Regulation of mRNA stability by proteins that bind AU-rich elements	R-HSA-450531	Antigen processing-Cross presentation	88	0.554184	4121	tags=50%, list=17%, signal=42%	PSMB2/PRKCD/PSMB3/TNFSF13/YWHAB/MAPK14/HSPA1A/NUP214/MAPKAPK2/EIF4G1/PSMB8/PSMD4/HSPA1B/PSMD13/PSMA3/PSME1/PSMB6/KHSRP/PSME3/ZFP36L1/PSMB9/PSMA7/ANP32A/PABPC1/PSMD12/PSMA4/PSME2/ZFP36/PSMD3/PSMB4/PSMC1/PSMB5/PSMC4/YWHAZ/PSMD11/DCP2/PSMD2/XRN1/ELAVL1/PSMB10/EXOSC4/PSMD6/PSMB7/PSMC5	1.826	5.62187e-05	0.000583717	1.8265	5.17694e-05	0.000571404	44	50	48	1.79639
CD.I vs Cntrl	Regulation of ornithine decarboxylase (ODC)	R-HSA-350562	Antigen processing-Cross presentation	51	0.608239	4121	tags=53%, list=17%, signal=44%	PSMB2/PSMB3/PSMB8/PSMD4/PSMD13/PSMA3/PSME1/PSMB6/PSME3/PSMB9/PSMA7/PSMD12/PSMA4/PSME2/PSMD3/AZIN1/PSMB4/PSMC1/PSMB5/PSMC4/PSMD11/PSMD2/PSMB10/OAZ2/PSMD6/PSMB7/PSMC5	1.82998	0.000256046	0.00182854	1.82953	0.000284324	0.00201087	27	53	48	1.79639
CD.I vs Cntrl	Regulation of PTEN stability and activity	R-HSA-8948751	Antigen processing-Cross presentation	69	0.485813	4312	tags=46%, list=18%, signal=38%	PSMB2/PSMB3/PSMB8/PSMD4/PSMD13/PSMA3/PSME1/PSMB6/PSME3/TNKS2/RNF146/PSMB9/PSMA7/WWP2/PSMD12/PSMA4/CSNK2A2/PSME2/XIAP/PSMD3/PSMB4/PTEN/PSMC1/PSMB5/PSMC4/PSMD11/PSMD2/PSMB10/PSMD6/PSMB7/PSMC5/NEDD4	1.54052	0.00733047	0.0249577
CD.I vs Cntrl	Regulation of RAS by GAPs	R-HSA-5658442	Antigen processing-Cross presentation	68	0.549618	4127	tags=41%, list=17%, signal=34%	PSMB2/PSMB3/PSMB8/PSMD4/PSMD13/PSMA3/PSME1/PSMB6/PSME3/PSMB9/PSMA7/PSMD12/PSMA4/PSME2/PSMD3/PSMB4/PSMC1/PSMB5/PSMC4/PSMD11/KRAS/PSMD2/PSMB10/NF1/PSMD6/PSMB7/PSMC5/SPRED2	1.73867	0.000519005	0.003318	1.7391	0.00056479	0.00350868	28	41	48	1.79639
CD.I vs Cntrl	Regulation of RUNX2 expression and activity	R-HSA-8939902	Antigen processing-Cross presentation	70	0.500851	4224	tags=46%, list=18%, signal=38%	PSMB2/PSMB3/PSMB8/PSMD4/STAT1/PSMD13/PSMA3/PSME1/PSMB6/PSME3/PSMB9/PSMA7/PSMD12/PSMA4/SMURF1/PSME2/PSMD3/PSMB4/PSMC1/PSMB5/PSMC4/PSMD11/HIVEP3/ESRRA/PSMD2/PSMB10/BMP2/CUL1/PSMD6/PSMB7/PSMC5/PPARGC1B	1.59219	0.00387639	0.0152555
CD.I vs Cntrl	Regulation of RUNX3 expression and activity	R-HSA-8941858	Antigen processing-Cross presentation	55	0.639782	5013	tags=58%, list=21%, signal=46%	PSMB2/TGFB1/PSMB3/PSMB8/PSMD4/PSMD13/PSMA3/PSME1/PSMB6/PSME3/PSMB9/PSMA7/SRC/PSMD12/PSMA4/SMURF1/PSME2/PSMD3/PSMB4/PSMC1/PSMB5/PSMC4/PSMD11/PSMD2/PSMB10/PSMD6/PSMB7/PSMC5/MDM2/PSMB1/CBFB/PSMC3	1.95165	3.29474e-05	0.000421624	1.95116	3.29274e-05	0.000432223	32	58	48	1.79639
CD.I vs Cntrl	Role of LAT2/NTAL/LAB on calcium mobilization	R-HSA-2730905	Antigen processing-Cross presentation	16	0.707445	2840	tags=56%, list=12%, signal=50%	GRB2/SYK/FCER1G/LAT2/SHC1/LYN/PIK3CB/PDPK1/GAB2	1.66063	0.010225	0.0320542
CD.I vs Cntrl	S Phase	R-HSA-69242	Antigen processing-Cross presentation	163	-0.417405	2793	tags=25%, list=12%, signal=22%	RFC5/RPA3/WEE1/ANAPC10/CCND1/RPA1/ORC2/RPS27A/GINS1/CDC23/ANAPC4/DNA2/SKP1/RFC1/SKP2/SMC3/LIG1/ESCO1/RFC3/ORC6/MNAT1/PDS5A/ANAPC5/PRIM2/ANAPC1/ORC4/PSMA8/AKT3/TFDP2/CDC16/CDC27/ORC3/POLA1/MCM8/LIN9/PRIM1/POLE2/RFC4/ORC5/E2F5	-1.45188	0.00411294	0.0159053
CD.I vs Cntrl	SCF-beta-TrCP mediated degradation of Emi1	R-HSA-174113	Antigen processing-Cross presentation	55	0.539409	4121	tags=49%, list=17%, signal=41%	PSMB2/PSMB3/PSMB8/PSMD4/PSMD13/PSMA3/PSME1/PSMB6/PSME3/CDC20/PSMB9/PSMA7/PSMD12/PSMA4/PSME2/PSMD3/PSMB4/PSMC1/PSMB5/PSMC4/PSMD11/PSMD2/PSMB10/CUL1/PSMD6/PSMB7/PSMC5	1.64546	0.00332988	0.0135793
CD.I vs Cntrl	SCF(Skp2)-mediated degradation of p27/p21	R-HSA-187577	Antigen processing-Cross presentation	60	0.561076	4121	tags=48%, list=17%, signal=40%	PSMB2/PSMB3/PSMB8/PSMD4/PSMD13/PSMA3/PSME1/PSMB6/PSME3/PSMB9/PSMA7/PSMD12/PSMA4/PTK6/PSME2/PSMD3/PSMB4/PSMC1/PSMB5/PSMC4/PSMD11/CCNA1/PSMD2/PSMB10/CUL1/CDKN1A/PSMD6/PSMB7/PSMC5	1.73817	0.000689938	0.00397665	1.73776	0.000815271	0.00445357	29	48	48	1.79639
CD.I vs Cntrl	Signaling by NOTCH4	R-HSA-9013694	Antigen processing-Cross presentation	81	0.591308	4121	tags=51%, list=17%, signal=42%	PSMB2/NCSTN/PSMB3/PSENEN/PSMB8/NOTCH2/JAG1/PSMD4/ADAM10/PSMD13/PSMA3/PSME1/PSMB6/PSEN1/TACC3/PSME3/MAML3/PSMB9/PSMA7/MAML1/PSMD12/PSMA4/PSME2/CREBBP/PSMD3/APH1A/PSMB4/PSMC1/PSMB5/PSMC4/YWHAZ/NOTCH1/PSMD11/APH1B/PSMD2/PSMB10/CUL1/HEY1/PSMD6/PSMB7/PSMC5	1.92404	7.96386e-06	0.000140471	1.92468	1.49188e-05	0.00023485	41	51	48	1.79639
CD.I vs Cntrl	Signaling by the B Cell Receptor (BCR)	R-HSA-983705	Antigen processing-Cross presentation	112	0.486853	3532	tags=43%, list=15%, signal=37%	PSMB2/PIK3AP1/NFKB1/NFKBIA/PTPN6/GRB2/PSMB3/SYK/PSMB8/PSMD4/PSMD13/PSMA3/PSME1/LYN/PSMB6/SH3KBP1/PIK3CD/STIM1/PSME3/VAV1/PSMB9/PSMA7/FKBP1A/ORAI2/DAPP1/PSMD12/PSMA4/PSME2/PSMD3/AHCYL1/BCL10/PSMB4/CALM2/PSMC1/PRKCB/PLCG2/PPP3CA/PSMB5/PSMC4/PSMD11/BTK/CHUK/CALM3/KRAS/NFKBIE/IKBKG/PSMD2/PSMB10	1.66108	0.00044965	0.00297867	1.66177	0.000365951	0.00251527	48	43	48	1.79639
CD.I vs Cntrl	Signaling by WNT	R-HSA-195721	Antigen processing-Cross presentation	309	0.396068	4285	tags=31%, list=18%, signal=26%	KREMEN1/PSMB2/PFN1/CLTC/RAC2/PSMB3/GNB1/CLTA/SFRP1/PSMB8/RHOA/GNB4/PSMD4/PLCB3/PSMD13/PSMA3/PSME1/GNB2/AGO1/FZD1/PSMB6/KMT2D/RAC1/PSME3/TNKS2/PPP2R1A/PPP2R5A/TCF7L2/H3-3A/DACT1/RNF146/PSMB9/PSMA7/PPP2R5D/CTBP2/WNT5B/H3-3B/AGO4/TMED5/PSMD12/ARRB2/PSMA4/CSNK2A2/CHD8/LOC102724334/SMURF1/PSME2/XIAP/H3C14/DVL3/CREBBP/H3C15/PSMD3/TLE4/H3C2/PLCB2/VPS26A/PSMB4/CALM2/PSMC1/PRKCB/SOX4/PPP3CA/PSMB5/PSMC4/YW…	1.51676	0.0001101	0.000942615	1.51702	0.000105152	0.000952847	97	31	48	1.79639
CD.I vs Cntrl	Stabilization of p53	R-HSA-69541	Antigen processing-Cross presentation	57	0.511477	4121	tags=44%, list=17%, signal=36%	PSMB2/PSMB3/PSMB8/PSMD4/PSMD13/PSMA3/PSME1/PSMB6/PSME3/PSMB9/PSMA7/PSMD12/PSMA4/PSME2/PSMD3/PSMB4/PSMC1/PSMB5/PSMC4/PSMD11/PSMD2/PSMB10/PSMD6/PSMB7/PSMC5	1.57034	0.00735778	0.0249925
CD.I vs Cntrl	TCF dependent signaling in response to WNT	R-HSA-201681	Antigen processing-Cross presentation	215	0.396959	5098	tags=36%, list=21%, signal=29%	KREMEN1/PSMB2/PSMB3/SFRP1/PSMB8/PSMD4/PSMD13/PSMA3/PSME1/FZD1/PSMB6/KMT2D/PSME3/TNKS2/PPP2R1A/PPP2R5A/TCF7L2/H3-3A/DACT1/RNF146/PSMB9/PSMA7/PPP2R5D/H3-3B/PSMD12/PSMA4/CSNK2A2/CHD8/LOC102724334/PSME2/XIAP/H3C14/DVL3/CREBBP/H3C15/PSMD3/TLE4/H3C2/PSMB4/PSMC1/SOX4/PSMB5/PSMC4/YWHAZ/PSMD11/FZD2/CTNNBIP1/H2BC12/FRAT2/PSMD2/PSMB10/TLE3/H2AC14/TRRAP/PPP2R5E/PSMD6/H3C3/H2AZ1/PSMB7/H2AC19/H2AC18/PSMC5/FRAT…	1.46671	0.00127569	0.00630563
CD.I vs Cntrl	TCR signaling	R-HSA-202403	Antigen processing-Cross presentation	116	0.504956	3532	tags=39%, list=15%, signal=33%	PSMB2/NFKB1/NFKBIA/PTPRJ/PSMB3/VASP/PSMB8/CSK/PSMD4/CD4/PSMD13/PSMA3/PSME1/PIK3CB/FYB1/PSMB6/RIPK2/PSME3/PAK1/PAG1/WAS/PSMB9/PSMA7/PAK2/PDPK1/PSMD12/PSMA4/PSME2/PSMD3/BCL10/CD101/PSMB4/PTEN/PSMC1/PLCG2/PSMB5/PSMC4/PSMD11/CHUK/UBE2D1/PTPRC/IKBKG/INPP5D/PSMD2/PSMB10	1.7314	0.000107507	0.000931303	1.73216	0.000112272	0.000990158	45	39	48	1.79639
CD.I vs Cntrl	The role of GTSE1 in G2/M progression after G2 checkpoint	R-HSA-8852276	Antigen processing-Cross presentation	77	0.562625	4121	tags=45%, list=17%, signal=38%	PSMB2/PSMB3/MAPRE1/PSMB8/TUBA4A/PSMD4/PSMD13/PSMA3/PSME1/PSMB6/PSME3/HSP90AA1/PSMB9/PSMA7/TUBA1C/TUBA1B/PSMD12/PSMA4/PSME2/PSMD3/TUBA1A/PSMB4/TUBB6/PSMC1/PSMB5/PSMC4/PSMD11/FKBPL/TUBB4B/PSMD2/PSMB10/CDKN1A/PSMD6/PSMB7/PSMC5	1.81605	8.48063e-05	0.0007858	1.81639	0.000113828	0.000996619	35	45	48	1.79639
CD.I vs Cntrl	TNFR2 non-canonical NF-kB pathway	R-HSA-5668541	Antigen processing-Cross presentation	100	0.479929	4121	tags=42%, list=17%, signal=35%	PSMB2/PSMB3/TNFSF13/LTBR/TNFRSF1B/TNFSF15/PSMB8/TNFRSF1A/PSMD4/PSMD13/PSMA3/TRAF3/PSME1/PSMB6/PSME3/PSMB9/PSMA7/NFKB2/PSMD12/PSMA4/PSME2/TNFSF14/PSMD3/UBA3/PSMB4/PSMC1/PSMB5/PSMC4/PSMD11/CHUK/TNFRSF12A/UBE2M/TNFSF13B/RELB/PSMD2/PSMB10/CUL1/EDA/TNFSF8/PSMD6/PSMB7/PSMC5	1.61183	0.00126624	0.00628396
CD.I vs Cntrl	Transcriptional regulation by RUNX1	R-HSA-8878171	Antigen processing-Cross presentation	232	0.423542	4452	tags=34%, list=18%, signal=28%	SMARCD3/PSMB2/PHC2/PSMB3/LMO2/PSMB8/PSMD4/HIPK2/CR1/PSMD13/PSMA3/PSME1/CCND3/MYL9/AGO1/PSMB6/KMT2D/PSME3/MYB/PML/H3-3A/ELF1/PSMB9/SETD1B/PSMA7/SMARCD2/SPI1/KMT2B/SOCS3/H3-3B/SRC/AGO4/PSMD12/PSMA4/CBX6/CSNK2A2/CTSV/LOC102724334/PSME2/H3C14/CREBBP/H3C15/PSMD3/H3C2/PSMB4/PSMC1/PRKCB/OCLN/PSMB5/PSMC4/ARID1A/PSMD11/ITGA2B/FOXP3/CTSL/H2BC12/PSMD2/PSMB10/CBX4/CDK6/H2AC14/PSMD6/H3C3/H2AZ1/NFE2/PSMB7/SETD…	1.57761	0.0001018	0.000892428	1.57804	0.000111564	0.000989875	78	34	48	1.79639
CD.I vs Cntrl	Transcriptional regulation by RUNX2	R-HSA-8878166	Antigen processing-Cross presentation	112	0.455718	4807	tags=44%, list=20%, signal=35%	HDAC4/PSMB2/PSMB3/MAPK3/PSMB8/PSMD4/STAT1/PSMD13/PSMA3/PSME1/PSMB6/PSME3/BAX/PSMB9/PSMA7/SMAD1/SRC/PSMD12/PSMA4/SMURF1/PSME2/PSMD3/PSMB4/PSMC1/SATB2/PSMB5/PSMC4/PSMD11/PPM1D/HIVEP3/ESRRA/PSMD2/AR/PSMB10/BMP2/CUL1/CDKN1A/ITGA5/HEY1/MMP13/PSMD6/PSMB7/PSMC5/PPARGC1B/ABL1/MAPK1/AKT1/PSMB1/CBFB	1.55485	0.00219119	0.00973227
CD.I vs Cntrl	Transcriptional regulation by RUNX3	R-HSA-8878159	Antigen processing-Cross presentation	95	0.579549	4836	tags=47%, list=20%, signal=38%	HDAC4/PSMB2/TGFB1/PSMB3/ITGAL/PSMB8/JAG1/PSMD4/PSMD13/ZFHX3/PSMA3/PSME1/PSMB6/PSME3/TCF7L2/MAML3/BCL2L11/PSMB9/PSMA7/SRC/MAML1/PSMD12/PSMA4/SMURF1/PSME2/CREBBP/PSMD3/PSMB4/PSMC1/PSMB5/PSMC4/NOTCH1/PSMD11/KRAS/PSMD2/PSMB10/CDKN1A/PSMD6/PSMB7/PSMC5/TEAD1/MDM2/PSMB1/CBFB/RBPJ	1.93202	1.66253e-06	3.86341e-05	1.93188	1.99403e-06	4.42311e-05	45	47	48	1.79639
CD.I vs Cntrl	Ub-specific processing proteases	R-HSA-5689880	Antigen processing-Cross presentation	191	0.421436	5027	tags=40%, list=21%, signal=32%	PSMB2/NFKBIA/PSMB3/PSMB8/TADA3/PSMD4/USP10/USP22/PSMD13/PSMA3/PSME1/TADA2B/MUL1/PSMB6/PSME3/CDC20/TNKS2/ARRB1/OTUB1/RNF146/PSMB9/PSMA7/IFIH1/SMAD1/PSMD12/ARRB2/PSMA4/PSME2/TGFBR1/RIPK1/PSMD3/ATXN7/PSMB4/PTEN/PSMC1/PSMB5/PSMC4/KEAP1/PSMD11/CCNA1/IKBKG/H2BC12/H2AC13/PSMD2/AR/PSMB10/USP19/DDX58/H2AC14/TRRAP/PSMD6/H2AC12/PSMB7/H2AC19/H2AC18/PTRH2/PSMC5/STAM2/UFD1/CDC25A/USP3/HGS/TAB1/H2AC4/MDM2/USP18…	1.53727	0.000559175	0.00348354	1.53754	0.000492901	0.00317888	77	40	48	1.79639
CD.I vs Cntrl	Ubiquitin Mediated Degradation of Phosphorylated Cdc25A	R-HSA-69601	Antigen processing-Cross presentation	52	0.557123	4272	tags=50%, list=18%, signal=41%	PSMB2/PSMB3/PSMB8/PSMD4/PSMD13/PSMA3/PSME1/PSMB6/PSME3/PSMB9/PSMA7/PSMD12/PSMA4/PSME2/PSMD3/PSMB4/PSMC1/PSMB5/PSMC4/PSMD11/PSMD2/PSMB10/PSMD6/PSMB7/PSMC5/CDC25A	1.68216	0.00232455	0.0101284
CD.I vs Cntrl	Ubiquitin-dependent degradation of Cyclin D	R-HSA-75815	Antigen processing-Cross presentation	52	0.573604	4121	tags=48%, list=17%, signal=40%	PSMB2/PSMB3/PSMB8/PSMD4/PSMD13/PSMA3/PSME1/PSMB6/PSME3/PSMB9/PSMA7/PSMD12/PSMA4/PSME2/PSMD3/PSMB4/PSMC1/PSMB5/PSMC4/PSMD11/PSMD2/PSMB10/PSMD6/PSMB7/PSMC5	1.73192	0.00112613	0.00574917
CD.I vs Cntrl	UCH proteinases	R-HSA-5689603	Antigen processing-Cross presentation	101	0.532934	5141	tags=49%, list=21%, signal=38%	ACTB/PSMB2/TGFB1/PSMB3/KDM1B/PSMB8/PSMD4/PSMD13/PSMA3/PSME1/PSMB6/PSME3/UCHL1/PSMB9/PSMA7/HCFC1/PSMD12/PSMA4/NEDD8/PSME2/TGFBR1/PSMD3/YY1/PSMB4/MBD6/PSMC1/PSMB5/PSMC4/FOXK1/PSMD11/H2AC13/PSMD2/PSMB10/H2AC14/PSMD6/H2AC12/PSMB7/H2AC19/H2AC18/PSMC5/FOXK2/H2AC4/INO80D/TGFBR2/PSMB1/TFPT/PSMC3/H2AC21/ASXL2	1.7922	4.76216e-05	0.000537659	1.79276	6.5895e-05	0.000669933	49	49	48	1.79639
CD.I vs Cntrl	Vif-mediated degradation of APOBEC3G	R-HSA-180585	Antigen processing-Cross presentation	54	0.56448	4121	tags=48%, list=17%, signal=40%	PSMB2/PSMB3/PSMB8/PSMD4/PSMD13/PSMA3/PSME1/PSMB6/PSME3/ELOC/PSMB9/PSMA7/PSMD12/PSMA4/PSME2/PSMD3/PSMB4/PSMC1/PSMB5/PSMC4/PSMD11/PSMD2/PSMB10/PSMD6/PSMB7/PSMC5	1.71612	0.00133859	0.00655419
CD.I vs Cntrl	Vpu mediated degradation of CD4	R-HSA-180534	Antigen processing-Cross presentation	52	0.554955	4121	tags=50%, list=17%, signal=42%	PSMB2/PSMB3/PSMB8/PSMD4/CD4/PSMD13/PSMA3/PSME1/PSMB6/PSME3/PSMB9/PSMA7/PSMD12/PSMA4/PSME2/PSMD3/PSMB4/PSMC1/PSMB5/PSMC4/PSMD11/PSMD2/PSMB10/PSMD6/PSMB7/PSMC5	1.67561	0.00249982	0.0107957
CD.I vs Cntrl	Antimicrobial peptides	R-HSA-6803157	Antimicrobial peptides	40	0.851139	948	tags=50%, list=4%, signal=48%	DEFA3/DEFA1/DEFA1B/DEFA4/ELANE/CAMP/BPI/CTSG/RNASE3/LTF/LCN2/PI3/S100A8/S100A9/PRTN3/LYZ/CCR2/TLR2/CD4/ATOX1	2.44463	7.32083e-12	1.19086e-09	2.44531	1.37791e-12	2.52157e-10	20	50	52	2.22247
CD.I vs Cntrl	Defensins	R-HSA-1461973	Antimicrobial peptides	13	0.895921	905	tags=54%, list=4%, signal=52%	DEFA3/DEFA1/DEFA1B/DEFA4/CCR2/TLR2/CD4	1.99866	2.72174e-05	0.000390649	1.99962	9.77869e-06	0.000176741	7	54	52	2.22247
CD.I vs Cntrl	Attenuation phase	R-HSA-3371568	Attenuation phase	14	0.738204	3784	tags=50%, list=16%, signal=42%	HSPA1A/HSPA1B/HSPA1L/HSP90AA1/CREBBP/HSBP1/HSF1	1.67777	0.00815517	0.0269868
CD.I vs Cntrl	HSF1-dependent transactivation	R-HSA-3371571	Attenuation phase	21	0.637213	3784	tags=38%, list=16%, signal=32%	HSPA1A/HSPA1B/HSPA1L/HSP90AA1/CREBBP/HSBP1/CAMK2G/HSF1	1.5953	0.0173748	0.0473682
CD.I vs Cntrl	Chaperonin-mediated protein folding	R-HSA-390466	Autophagy	88	0.504633	2809	tags=27%, list=12%, signal=24%	ACTB/GBA/GNB1/FBXO6/GNA15/FKBP9/STAT3/GNB4/TUBA4A/GNB2/CCT5/KIF13A/TUBA1C/SPHK1/FBXL5/DCAF7/GNAQ/TUBA1B/XRN2/CSNK2A2/FBXW2/TUBA1A/TUBB6/PFDN6	1.66274	0.000796057	0.00436489	1.66319	0.000810303	0.00444301	24	27	38	1.82816
CD.I vs Cntrl	COPI-independent Golgi-to-ER retrograde traffic	R-HSA-6811436	Autophagy	50	0.673856	3588	tags=42%, list=15%, signal=36%	DCTN2/PLA2G4A/DCTN3/ACTR1A/TUBA4A/GALNT2/CAPZA1/DYNC1H1/AGPAT3/BICD2/CAPZB/TUBA1C/CAPZA2/TUBA1B/DCTN1/RAB18/TUBA1A/TUBB6/PAFAH1B2/TUBB4B/GALNT1	2.01982	9.59983e-06	0.000165343	2.01972	1.48784e-05	0.00023485	21	42	38	1.82816
CD.I vs Cntrl	COPI-mediated anterograde transport	R-HSA-6807878	Autophagy	99	0.532844	4056	tags=38%, list=17%, signal=32%	ARF3/DCTN2/TMED9/COPG1/COPA/DCTN3/RAB1B/ACTR1A/TUBA4A/RAB1A/COPB2/COPG2/YKT6/CAPZA1/CD59/DYNC1H1/TMED7/CAPZB/TUBA1C/COPZ2/CAPZA2/ARCN1/TUBA1B/KDELR1/DCTN1/TUBA1A/ARF1/TUBB6/BET1L/COPB1/ARF5/GOLGA2/NAPA/TUBB4B/ARFGAP2/STX5/ARF4/COPZ1	1.78701	5.88615e-05	0.00060261	1.78736	6.80377e-05	0.000686946	38	38	38	1.82816
CD.I vs Cntrl	Formation of annular gap junctions	R-HSA-196025	Autophagy	11	0.847876	1620	tags=55%, list=7%, signal=51%	ACTB/CLTCL1/CLTC/CLTA/ACTG1/DNM2	1.81415	0.00078196	0.00431996	1.81431	0.000709094	0.00399275	6	55	38	1.82816
CD.I vs Cntrl	Gap junction degradation	R-HSA-190873	Autophagy	12	0.842226	1620	tags=50%, list=7%, signal=47%	ACTB/CLTCL1/CLTC/CLTA/ACTG1/DNM2	1.84199	0.000513943	0.00330006	1.84201	0.000506206	0.00325038	6	50	38	1.82816
CD.I vs Cntrl	Gap junction trafficking	R-HSA-190828	Autophagy	37	0.685808	2700	tags=30%, list=11%, signal=26%	ACTB/CLTCL1/CLTC/CLTA/TUBA4A/ACTG1/DNM2/TUBA1C/TUBA1B/TUBA1A/TUBB6	1.9397	9.0844e-05	0.000822609	1.93964	0.000105812	0.000952847	11	30	38	1.82816
CD.I vs Cntrl	Gap junction trafficking and regulation	R-HSA-157858	Autophagy	39	0.694017	2700	tags=31%, list=11%, signal=27%	ACTB/CLTCL1/CLTC/CLTA/TUBA4A/ACTG1/DNM2/TUBA1C/SRC/TUBA1B/TUBA1A/TUBB6	1.98352	3.89983e-05	0.000483843	1.98399	5.19103e-05	0.000571404	12	31	38	1.82816
CD.I vs Cntrl	Golgi-to-ER retrograde transport	R-HSA-8856688	Autophagy	129	0.460605	3700	tags=36%, list=15%, signal=30%	ARF3/KIF1C/DCTN2/TMED9/COPG1/PLA2G4A/COPA/DCTN3/RAB1B/SURF4/ACTR1A/TUBA4A/RAB1A/GALNT2/COPB2/KIF1B/COPG2/CAPZA1/DYNC1H1/AGPAT3/BICD2/TMED7/KIF3C/CAPZB/TUBA1C/COPZ2/CAPZA2/ARCN1/TUBA1B/KDELR1/DCTN1/KIF21B/RAB18/TUBA1A/ARF1/TUBB6/PAFAH1B2/KIF5B/COPB1/ARF5/KIF13B/NAPA/TUBB4B/ARFGAP2/GALNT1/KIF20A	1.60191	0.000668207	0.00392874	1.60258	0.00066423	0.0038503	46	36	38	1.82816
CD.I vs Cntrl	HSP90 chaperone cycle for steroid hormone receptors (SHR) in the presence of ligand	R-HSA-3371497	Autophagy	54	0.646733	3527	tags=39%, list=15%, signal=33%	FKBP5/DCTN2/HSPA1A/DCTN3/ACTR1A/TUBA4A/HSPA1B/HSPA1L/CAPZA1/DYNC1H1/HSP90AA1/CAPZB/TUBA1C/CAPZA2/TUBA1B/DCTN1/DNAJA1/TUBA1A/TUBB6/TUBB4B/AR	1.96618	2.6333e-05	0.000388605	1.96591	4.19347e-05	0.000499125	21	39	38	1.82816
CD.I vs Cntrl	MHC class II antigen presentation	R-HSA-2132295	Autophagy	118	0.48579	3509	tags=36%, list=15%, signal=31%	CTSA/SEC13/CLTC/DCTN2/CLTA/CTSH/SEC24D/DCTN3/AP1S1/ACTR1A/TUBA4A/IFI30/RAB7A/CTSS/AP1S2/AP1M1/CAPZA1/DYNC1H1/DNM2/KIF3C/CAPZB/CTSD/TUBA1C/CAPZA2/CD74/SEC24A/CANX/TUBA1B/OSBPL1A/AP1B1/CTSV/DCTN1/TUBA1A/ARF1/TUBB6/SEC24C/CTSC/KIF5B/CTSB/CTSL/TUBB4B/SEC23A	1.66969	0.000302177	0.00213714	1.67035	0.000279838	0.00198875	42	36	38	1.82816
CD.I vs Cntrl	Post NMDA receptor activation events	R-HSA-438064	Autophagy	74	0.457527	4417	tags=41%, list=18%, signal=33%	PRKACA/MAPK3/CAMKK2/NRG1/TUBA4A/RPS6KA1/RAC1/CAMKK1/TUBA1C/SRC/TUBA1B/PDPK1/NEFL/CAMK1/TUBA1A/DLG4/CALM2/TUBB6/CAMK2G/RPS6KA3/CALM3/KRAS/PRKAR2A/TUBB4B/GIT1/PRKAR1A/PRKAB1/KPNA2/PRKACG/MAPK1	1.46739	0.0143966	0.0411653
CD.I vs Cntrl	Protein folding	R-HSA-391251	Autophagy	94	0.499004	2809	tags=27%, list=12%, signal=24%	ACTB/GBA/GNB1/FBXO6/GNA15/FKBP9/STAT3/GNB4/TUBA4A/GNB2/CCT5/KIF13A/TUBA1C/SPHK1/FBXL5/DCAF7/GNAQ/TUBA1B/XRN2/CSNK2A2/FBXW2/TBCB/TUBA1A/TUBB6/PFDN6	1.66078	0.000751584	0.004232	1.66086	0.000664725	0.0038503	25	27	38	1.82816
CD.I vs Cntrl	Recycling pathway of L1	R-HSA-437239	Autophagy	47	0.69374	3006	tags=38%, list=12%, signal=34%	SHTN1/ACTB/DPYSL2/CLTC/MSN/CLTA/TUBA4A/RPS6KA4/ACTG1/RPS6KA1/NUMB/DNM2/TUBA1C/SRC/TUBA1B/TUBA1A/TUBB6/RPS6KA3	2.05576	3.74978e-06	7.73194e-05	2.05563	1.25763e-05	0.000211629	18	38	38	1.82816
CD.I vs Cntrl	RHO GTPases activate IQGAPs	R-HSA-5626467	Autophagy	32	0.676705	3463	tags=44%, list=14%, signal=38%	ACTB/TUBA4A/ACTG1/CTNNA1/RAC1/IQGAP1/TUBA1C/TUBA1B/TUBA1A/CLIP1/CALM2/TUBB6/CALM3/TUBB4B	1.85831	0.000472785	0.00308351	1.85842	0.000547613	0.0034408	14	44	38	1.82816
CD.I vs Cntrl	Translocation of SLC2A4 (GLUT4) to the plasma membrane	R-HSA-1445148	Autophagy	71	0.56872	3713	tags=41%, list=15%, signal=35%	ACTB/RHOQ/YWHAB/YWHAG/MYH9/RAB10/TBC1D1/RAB8A/TUBA4A/RAB14/ACTG1/YWHAH/RAC1/RALGAPA2/TUBA1C/RAB13/TUBA1B/EXOC6/EXOC3/SNAP23/TUBA1A/CALM2/TUBB6/YWHAZ/CALM3/TUBB4B/MYO5A/STX4/EXOC7	1.81196	0.000128918	0.00107849	1.81174	0.000160037	0.00130891	29	41	38	1.82816
CD.I vs Cntrl	Amyloid fiber formation	R-HSA-977225	Base Excision Repair	102	0.534621	5712	tags=44%, list=24%, signal=34%	LTF/NCSTN/CST3/GSN/TSPAN14/LYZ/UBE2L6/PSENEN/APP/TGFBI/ADAM10/H3-3A/H3-3B/LOC102724334/H3C14/SORL1/H3C15/H3C2/APH1A/SEMG1/ITM2B/BACE1/GGA3/APH1B/B2M/H2BC12/PRL/H2AC14/H3C3/H2AZ1/H2AC19/H2AC18/GGA1/H3C7/H2AC4/USP9X/H2BC13/H2BC17/FURIN/H3C8/H2BC21/H4C4/SIAH2/H4C1/SNCAIP	1.80044	4.0849e-05	0.000494239	1.80094	4.32013e-05	0.000505973	45	44	42	1.71422
CD.I vs Cntrl	Base Excision Repair	R-HSA-73884	Base Excision Repair	90	-0.490705	2901	tags=20%, list=12%, signal=18%	ACD/RFC5/RPA3/NEIL1/RPA1/TDG/TERF1/RFC1/H2AZ2/LIG1/RFC3/PARG/TERF2/NEIL3/PARP2/POT1/POLE2/RFC4	-1.57915	0.00253092	0.0108979
CD.I vs Cntrl	Meiosis	R-HSA-1500620	Base Excision Repair	114	-0.423567	3803	tags=24%, list=16%, signal=20%	H4C3/MLH1/BRCA2/BRCA1/ACD/RPA3/H3C6/MSH5/RPA1/SUN1/RAD51C/TERF1/DMC1/ATR/BLM/RAD50/RBBP8/H2AZ2/SMC3/STAG3/MSH4/TERF2/ATM/MLH3/MRE11/POT1/SMC1B	-1.40887	0.0151275	0.0427543
CD.I vs Cntrl	Pre-NOTCH Expression and Processing	R-HSA-1912422	Base Excision Repair	108	0.428507	6042	tags=41%, list=25%, signal=31%	E2F3/B4GALT1/NOTCH2/SEL1L/ATP2A2/POFUT1/AGO1/ST3GAL6/MAML3/H3-3A/H3-3B/AGO4/MAML1/ELF3/LOC102724334/H3C14/CREBBP/H3C15/H3C2/NOTCH1/ATP2A3/ST3GAL4/H2BC12/H2AC14/H3C3/E2F1/H2AZ1/H2AC19/H2AC18/MOV10/H3C7/H2AC4/H2AJ/RBPJ/H2BC13/H2BC17/FURIN/H3C8/H2BC21/H4C4/H4C1/ATP2A1/H3C4/H2BC4	1.45474	0.00875323	0.0284772
CD.I vs Cntrl	Reproduction	R-HSA-1474165	Base Excision Repair	132	-0.407373	3586	tags=23%, list=15%, signal=19%	MLH1/BRCA2/BRCA1/CATSPER2/CATSPERG/OVGP1/ACD/RPA3/H3C6/MSH5/RPA1/SUN1/RAD51C/TERF1/DMC1/ATR/BLM/RAD50/RBBP8/H2AZ2/SMC3/STAG3/MSH4/TERF2/CATSPERB/ATM/MLH3/MRE11/POT1/SMC1B	-1.38115	0.0169024	0.0466889
CD.I vs Cntrl	RHO GTPases activate PKNs	R-HSA-5625740	Base Excision Repair	92	0.457027	5758	tags=45%, list=24%, signal=34%	YWHAB/YWHAG/MYH9/RHOA/MYL12B/MYH11/YWHAH/MYL9/MYL12A/RAC1/PAK1/H3-3A/H3-3B/PDPK1/LOC102724334/H3C14/H3C15/H3C2/YWHAZ/NCOA2/MYL6/PPP1R12A/H2BC12/AR/H2AC14/H3C3/H2AZ1/H2AC19/H2AC18/H3C7/H2AC4/H2AJ/H2BC13/H2BC17/RHOC/H3C8/PKN1/H2BC21/H4C4/H4C1/MYH14	1.51612	0.00578311	0.0205997
CD.I vs Cntrl	RUNX1 regulates transcription of genes involved in differentiation of HSCs	R-HSA-8939236	Base Excision Repair	128	0.493222	5013	tags=38%, list=21%, signal=30%	PSMB2/PSMB3/LMO2/PSMB8/PSMD4/PSMD13/PSMA3/PSME1/PSMB6/PSME3/MYB/H3-3A/PSMB9/PSMA7/SPI1/H3-3B/PSMD12/PSMA4/LOC102724334/PSME2/H3C14/H3C15/PSMD3/H3C2/PSMB4/PSMC1/PSMB5/PSMC4/PSMD11/H2BC12/PSMD2/PSMB10/H2AC14/PSMD6/H3C3/H2AZ1/PSMB7/H2AC19/H2AC18/PSMC5/H3C7/ABL1/H2AC4/PSMB1/H2AJ/CBFB/H2BC13/H2BC17/PSMC3	1.7136	0.00010591	0.000922926	1.71422	0.000115272	0.000996619	49	38	42	1.71422
CD.I vs Cntrl	Transcriptional regulation of granulopoiesis	R-HSA-9616222	Base Excision Repair	89	0.509027	5518	tags=42%, list=23%, signal=32%	CEBPE/KLF5/CEBPA/FLI1/STAT3/IL6R/CEBPB/MYB/PML/RXRA/H3-3A/SPI1/H3-3B/LOC102724334/H3C14/H3C15/H3C2/CSF3R/RARA/H2BC12/CDKN1A/H2AC14/H3C3/E2F1/H2AZ1/H2AC19/H2AC18/H3C7/H2AC4/GFI1/H2AJ/CBFB/H2BC13/H2BC17/H3C8/H2BC21/H4C4	1.6803	0.000636519	0.00381911	1.68044	0.000596913	0.00361108	37	42	42	1.71422
CD.I vs Cntrl	Binding and Uptake of Ligands by Scavenger Receptors	R-HSA-2173782	Binding and Uptake of Ligands by Scavenger Receptors	39	0.633536	4051	tags=44%, list=17%, signal=36%	HP/HPR/CD163/LRP1/APOL1/MSR1/MARCO/STAB1/SCARF1/HSP90AA1/CALR/SPARC/FTH1/CD36/FTL/HYOU1/HSP90B1	1.81066	0.000684636	0.00397665	1.81109	0.0006943	0.00393437	17	44	43	1.82362
CD.I vs Cntrl	Scavenging of heme from plasma	R-HSA-2168880	Binding and Uptake of Ligands by Scavenger Receptors	12	0.839546	228	tags=42%, list=1%, signal=41%	HP/HPR/CD163/LRP1/APOL1	1.83612	0.000582887	0.00360062	1.83614	0.000577326	0.00353642	5	42	43	1.82362
CD.I vs Cntrl	Cell surface interactions at the vascular wall	R-HSA-202733	Cell surface interactions at the vascular wall	127	0.569789	2613	tags=28%, list=11%, signal=25%	CEACAM8/CEACAM6/SDC3/CD177/SLC7A7/TGFB1/PTPN6/OLR1/GRB2/SIRPA/ITGAM/ITGAL/SELPLG/FN1/FCER1G/SELL/ATP1B3/GLG1/CD99/CEACAM1/ITGB2/SHC1/SDC1/LYN/PIK3CB/GAS6/CD74/SLC16A3/SRC/ITGAX/MERTK/SLC3A2/PICK1/SLC7A11/CD58/PECAM1	1.97765	1.60442e-07	5.66455e-06	1.97833	1.89734e-07	6.0385e-06	36	28	28	1.97833
CD.I vs Cntrl	Adherens junctions interactions	R-HSA-418990	Cell-Cell communication	29	0.618912	1556	tags=24%, list=6%, signal=23%	ACTB/CDH5/ACTG1/ANG/PVR/CTNNA1/NECTIN1	1.66447	0.00672468	0.0234403
CD.I vs Cntrl	Cell junction organization	R-HSA-446728	Cell-Cell communication	77	0.575756	1763	tags=22%, list=7%, signal=21%	COL17A1/ACTB/VASP/ILK/CD151/CDH5/ITGB4/ACTN1/PXN/ACTG1/ANG/PVR/CTNNA1/SDK1/NECTIN1/PARVB/FLNA	1.85843	4.24031e-05	0.000505367	1.85878	6.02621e-05	0.000630169	17	22	26	1.85878
CD.I vs Cntrl	Cell-Cell communication	R-HSA-1500931	Cell-Cell communication	110	0.574761	1968	tags=26%, list=8%, signal=24%	COL17A1/ACTB/PTPN6/GRB2/SIRPA/VASP/ACTN4/ILK/TYROBP/SKAP2/CD151/CDH5/ITGB4/ACTN1/PXN/ACTG1/ANG/PIK3CB/PVR/FYB1/CTNNA1/SDK1/IQGAP1/SFTPD/NECTIN1/PARVB/FLNA/PTK2B/SRC	1.95633	1.34881e-06	3.29109e-05	1.95707	5.85242e-07	1.55781e-05	29	26	26	1.85878
CD.I vs Cntrl	Cell-extracellular matrix interactions	R-HSA-446353	Cell-Cell communication	17	0.768557	1763	tags=47%, list=7%, signal=44%	ACTB/VASP/ILK/ACTN1/PXN/ACTG1/PARVB/FLNA	1.83015	0.00105363	0.00546993
CD.I vs Cntrl	Signal regulatory protein family interactions	R-HSA-391160	Cell-Cell communication	14	0.811798	2671	tags=71%, list=11%, signal=64%	PTPN6/GRB2/SIRPA/TYROBP/SKAP2/FYB1/SFTPD/PTK2B/SRC/SIRPB1	1.84503	0.000687281	0.00397665	1.84551	0.000627839	0.00378253	10	71	26	1.85878
CD.I vs Cntrl	Anchoring of the basal body to the plasma membrane	R-HSA-5620912	Cilium Assembly	97	-0.525166	3812	tags=45%, list=16%, signal=38%	CENPJ/NINL/YWHAE/ODF2/CSNK1E/C2CD3/CEP192/PLK4/TCTN2/FBF1/MKS1/RAB3IP/HAUS2/SDCCAG8/SFI1/NPHP1/HAUS1/PCNT/CEP43/SCLT1/TCTN3/CKAP5/CEP78/KIF24/CEP72/IQCB1/TCTN1/AKAP9/CEP162/CEP135/TMEM67/PCM1/AHI1/HAUS3/CEP57/CEP89/CEP70/CEP76/CEP83/ALMS1/HAUS6/OFD1/CEP290/RPGRIP1L	-1.70808	0.00024922	0.00178852	-1.70904	0.000252424	0.00184258	44	45	40.5	-1.82543
CD.I vs Cntrl	BBSome-mediated cargo-targeting to cilium	R-HSA-5620922	Cilium Assembly	22	-0.64633	4899	tags=59%, list=20%, signal=47%	SSTR3/BBS1/CCT4/BBS7/RAB3IP/BBS10/TTC8/BBS9/BBS4/CCT2/ARL6/BBS2/LZTFL1	-1.60335	0.0138691	0.0402865
CD.I vs Cntrl	Cilium Assembly	R-HSA-5617833	Cilium Assembly	197	-0.54738	3861	tags=42%, list=16%, signal=35%	CCT4/CENPJ/IFT52/NINL/YWHAE/ODF2/CSNK1E/C2CD3/CEP192/PLK4/TUBA8/BBS7/TCTN2/IFT43/FBF1/MKS1/PKD2/RAB3IP/BBS10/HAUS2/CLUAP1/SDCCAG8/KIFAP3/HSPB11/SFI1/NPHP1/IFT122/ASAP1/HAUS1/TTC8/PCNT/BBS9/CEP43/SCLT1/IFT22/TCTN3/CKAP5/BBS4/CEP78/KIF24/WDR35/CEP72/ARL13B/NPHP3/TTC30A/IQCB1/TTC21B/IFT172/TCTN1/AKAP9/CCT2/ARL6/CEP162/DYNC2H1/DYNC2I1/IFT81/TRIP11/BBS2/CEP135/TMEM67/PCM1/AHI1/IFT88/LZTFL1/DYNC2LI1/HA…	-1.94431	3.93622e-09	2.40109e-07	-1.94492	2.31155e-09	1.53823e-07	82	42	40.5	-1.82543
CD.I vs Cntrl	Intraflagellar transport	R-HSA-5620924	Cilium Assembly	54	-0.654727	2299	tags=39%, list=10%, signal=35%	CLUAP1/KIFAP3/HSPB11/IFT122/IFT22/WDR35/TTC30A/TTC21B/IFT172/DYNC2H1/DYNC2I1/IFT81/TRIP11/IFT88/DYNC2LI1/KIF3A/IFT57/WDR19/DYNLT2/IFT74/IFT80	-1.94184	2.84743e-05	0.000400831	-1.94183	3.67136e-05	0.00045939	21	39	40.5	-1.82543
CD.I vs Cntrl	Organelle biogenesis and maintenance	R-HSA-1852241	Cilium Assembly	288	-0.447237	3861	tags=34%, list=16%, signal=29%	CCT4/CENPJ/IFT52/NINL/YWHAE/ODF2/CSNK1E/C2CD3/CEP192/PLK4/MED1/MTX2/TUBA8/BBS7/ATF2/TCTN2/IFT43/SIRT5/TFAM/FBF1/MTERF1/GABPB1/MKS1/MEF2C/PKD2/RAB3IP/BBS10/HAUS2/CLUAP1/SDCCAG8/APOOL/KIFAP3/HSPB11/SFI1/DMAC2L/NPHP1/IFT122/ASAP1/HAUS1/TTC8/PCNT/BBS9/CEP43/PRKAB2/SCLT1/IFT22/TCTN3/CKAP5/BBS4/CEP78/KIF24/WDR35/CEP72/ARL13B/NPHP3/TTC30A/IQCB1/TTC21B/IFT172/CAMK4/TCTN1/AKAP9/CCT2/ARL6/CEP162/DYNC2H1/DY…	-1.64946	3.02274e-06	6.41346e-05	-1.64967	4.40745e-06	8.83905e-05	98	34	40.5	-1.82543
CD.I vs Cntrl	Regulation of PLK1 Activity at G2/M Transition	R-HSA-2565942	Cilium Assembly	87	-0.468857	3812	tags=40%, list=16%, signal=34%	CENPJ/NINL/YWHAE/ODF2/CSNK1E/CEP192/PLK4/OPTN/AJUBA/BORA/HAUS2/SDCCAG8/RPS27A/SFI1/HAUS1/SKP1/PCNT/CEP43/CKAP5/CEP78/CEP72/AKAP9/BTRC/AURKA/CEP135/PCM1/HAUS3/CEP57/CEP70/CCNB1/CEP76/ALMS1/HAUS6/OFD1/CEP290	-1.50132	0.00766152	0.025964
CD.I vs Cntrl	Cargo recognition for clathrin-mediated endocytosis	R-HSA-8856825	Clathrin-mediated endocytosis	97	0.523266	2084	tags=26%, list=9%, signal=24%	CLTCL1/VAMP3/CLTC/GRB2/CLTA/TGOLN2/UBQLN2/TOR1A/AGFG1/CBL/SCARB2/CD4/GRK2/SYT11/VAMP8/NECAP2/SH3KBP1/STON1/LDLR/ARRB1/GRK3/COPS7A/ARRB2/REPS2/NEDD8	1.74959	0.000151494	0.0012352	1.74979	0.000131395	0.00111192	25	26	27.5	1.82875
CD.I vs Cntrl	Clathrin-mediated endocytosis	R-HSA-8856828	Clathrin-mediated endocytosis	136	0.544595	2084	tags=29%, list=9%, signal=26%	ACTB/CLTCL1/VAMP3/RAB5C/CLTC/GRB2/CLTA/TGOLN2/UBQLN2/ACTR2/ARPC3/TOR1A/AGFG1/ARPC4/ARPC1A/CBL/ARPC5/ARPC2/SCARB2/CD4/GRK2/SYT11/ACTG1/VAMP8/NECAP2/SH3KBP1/FNBP1/PACSIN3/STON1/LDLR/ARRB1/GRK3/COPS7A/ACTR3/DNM2/PACSIN2/ARRB2/REPS2/NEDD8	1.90706	1.29006e-06	3.20111e-05	1.90771	8.97584e-07	2.19011e-05	39	29	27.5	1.82875
CD.I vs Cntrl	Complement cascade	R-HSA-166658	Complement cascade	45	0.706427	1964	tags=36%, list=8%, signal=33%	ELANE/C1QB/C3AR1/FCN1/C1QA/FCN2/CR1/SERPING1/C1R/C5AR1/C3/CFHR1/CFP/CD59/C1QC/CFD	2.07605	2.77719e-06	5.97913e-05	2.07647	4.30026e-06	8.74386e-05	16	36	43	1.99223
CD.I vs Cntrl	Creation of C4 and C2 activators	R-HSA-166786	Complement cascade	10	0.883637	1889	tags=60%, list=8%, signal=55%	C1QB/FCN1/C1QA/FCN2/C1R/C1QC	1.84546	0.000320441	0.00224462	1.84564	0.000274516	0.00196045	6	60	43	1.99223
CD.I vs Cntrl	Initial triggering of complement	R-HSA-166663	Complement cascade	18	0.844389	1964	tags=50%, list=8%, signal=46%	C1QB/FCN1/C1QA/FCN2/C1R/C3/CFP/C1QC/CFD	2.03931	1.89013e-05	0.000300777	2.04016	2.74819e-05	0.000395164	9	50	43	1.99223
CD.I vs Cntrl	Regulation of Complement cascade	R-HSA-977606	Complement cascade	38	0.683784	1889	tags=34%, list=8%, signal=32%	ELANE/C1QB/C3AR1/C1QA/CR1/SERPING1/C1R/C5AR1/C3/CFHR1/CFP/CD59/C1QC	1.94397	8.66551e-05	0.000792894	1.9443	8.86226e-05	0.00084249	13	34	43	1.99223
CD.I vs Cntrl	Biological oxidations	R-HSA-211859	Cytosolic sulfonation of small molecules	178	0.423586	4835	tags=31%, list=20%, signal=25%	MGST1/PAPSS1/MTARC1/MAOA/SULT1B1/TPST2/ALDH2/CES1/CNDP2/GSTO1/CES2/AHR/CYP27A1/POR/ARNT/TPMT/PAPSS2/TBXAS1/UGP2/SULT1A1/NNMT/RXRA/TPST1/GGT1/ACSS2/CYP1B1/BPNT2/GSTP1/AKR1A1/AOC2/GSTK1/SULT1A2/OPLAH/GGT5/CYP4F8/NCOA2/NCOA1/AHCY/MGST2/MAOB/CYP19A1/ARNT2/MGST3/CYP4F3/CYP4F11/AKR7A2/TRMT112/COMT/ACSS1/PTGS1/CYP4F12/DPEP3/UGT2B11/CYP4F22/CYP4B1	1.53261	0.000698329	0.00400923	1.53322	0.000686111	0.00392394	55	31	35.5	1.8003
CD.I vs Cntrl	Cytosolic sulfonation of small molecules	R-HSA-156584	Cytosolic sulfonation of small molecules	20	0.834795	2527	tags=40%, list=10%, signal=36%	PAPSS1/SULT1B1/TPST2/PAPSS2/SULT1A1/TPST1/BPNT2/SULT1A2	2.06639	4.11213e-06	8.36132e-05	2.06739	5.71735e-06	0.000110134	8	40	35.5	1.8003
CD.I vs Cntrl	Phase I - Functionalization of compounds	R-HSA-211945	Cytosolic sulfonation of small molecules	83	0.44744	5026	tags=34%, list=21%, signal=27%	MTARC1/MAOA/ALDH2/CES1/CES2/AHR/CYP27A1/POR/ARNT/TBXAS1/RXRA/ACSS2/CYP1B1/AOC2/CYP4F8/NCOA2/NCOA1/MAOB/CYP19A1/ARNT2/CYP4F3/CYP4F11/ACSS1/PTGS1/CYP4F12/CYP4F22/CYP4B1/CYP4F2	1.46133	0.0131259	0.0386646
CD.I vs Cntrl	Phase II - Conjugation of compounds	R-HSA-156580	Cytosolic sulfonation of small molecules	88	0.438155	3335	tags=25%, list=14%, signal=22%	MGST1/PAPSS1/SULT1B1/TPST2/CNDP2/GSTO1/TPMT/PAPSS2/UGP2/SULT1A1/NNMT/TPST1/GGT1/BPNT2/GSTP1/AKR1A1/GSTK1/SULT1A2/OPLAH/GGT5/AHCY/MGST2	1.4437	0.0143538	0.0411564
CD.I vs Cntrl	DAP12 interactions	R-HSA-2172127	DAP12 interactions	39	0.611872	3428	tags=49%, list=14%, signal=42%	CLEC5A/GRB2/SYK/SIGLEC14/TYROBP/SHC1/HLA-B/PIK3CB/RAC1/HLA-E/CD300LB/HLA-C/SIRPB1/PLCG2/BTK/VAV3/KRAS/CD300E/B2M	1.74875	0.00170726	0.00790957
CD.I vs Cntrl	DDX58/IFIH1-mediated induction of interferon-alpha/beta	R-HSA-168928	DDX58/IFIH1-mediated induction of interferon-alpha/beta	70	0.574501	3999	tags=43%, list=17%, signal=36%	NFKB1/S100A12/NFKBIA/RNF135/UBE2L6/APP/FADD/NLRC5/TRIM25/CASP10/TRAF3/NLRX1/HSP90AA1/IFIH1/NFKB2/NKIRAS2/TNFAIP3/TBK1/MAVS/RIPK1/CREBBP/CHUK/UBE2D1/ISG15/IKBKG/OTUD5/DDX58/UBA7/IRF7/PCBP2	1.82631	9.10264e-05	0.000822609	1.82605	0.000137673	0.00114519	30	43	43	1.82605
CD.I vs Cntrl	NF-kB activation through FADD/RIP-1 pathway mediated by caspase-8 and -10	R-HSA-933543	DDX58/IFIH1-mediated induction of interferon-alpha/beta	13	0.809906	3737	tags=77%, list=16%, signal=65%	RNF135/FADD/TRIM25/CASP10/IFIH1/MAVS/RIPK1/CHUK/IKBKG/DDX58	1.80678	0.00120175	0.00604593
CD.I vs Cntrl	TRAF3-dependent IRF activation pathway	R-HSA-918233	DDX58/IFIH1-mediated induction of interferon-alpha/beta	15	0.73932	3863	tags=60%, list=16%, signal=50%	RNF135/TRIM25/TRAF3/IFIH1/TBK1/MAVS/CREBBP/DDX58/IRF7	1.70863	0.0057085	0.0204334
CD.I vs Cntrl	TRAF6 mediated NF-kB activation	R-HSA-933542	DDX58/IFIH1-mediated induction of interferon-alpha/beta	25	0.689051	3737	tags=52%, list=16%, signal=44%	NFKB1/S100A12/NFKBIA/RNF135/APP/TRIM25/IFIH1/NFKB2/NKIRAS2/MAVS/CHUK/IKBKG/DDX58	1.79389	0.00167688	0.00783995
CD.I vs Cntrl	Death Receptor Signalling	R-HSA-73887	Death Receptor Signalling	136	0.488416	3562	tags=38%, list=15%, signal=33%	MYD88/NFKB1/NFKBIA/NCSTN/AKAP13/ARHGEF11/RTN4/ARHGEF2/PSENEN/ABR/RHOA/TNFSF10/TNFRSF1A/FADD/PREX1/SPPL2A/RBCK1/CASP10/FGD2/RIPK2/TIAM2/ARHGDIA/RAC1/PSEN1/BAG4/VAV1/BCL2L11/ADAM17/TNFAIP3/SQSTM1/CFLAR/XIAP/GNA13/RIPK1/ARHGEF10L/OMG/APH1A/TIAM1/FGD4/TNFRSF10B/FGD3/VAV3/CHUK/FAS/ARHGEF33/ARHGEF39/IRAK1/IKBKG/APH1B/CASP2/SOS2/TNFRSF10D	1.71033	7.63368e-05	0.000726773	1.71091	9.49421e-05	0.000890995	52	38	38.5	1.68187
CD.I vs Cntrl	p75 NTR receptor-mediated signalling	R-HSA-193704	Death Receptor Signalling	93	0.497385	3475	tags=39%, list=14%, signal=33%	MYD88/NFKB1/NFKBIA/NCSTN/AKAP13/ARHGEF11/RTN4/ARHGEF2/PSENEN/ABR/RHOA/PREX1/FGD2/RIPK2/TIAM2/ARHGDIA/RAC1/PSEN1/VAV1/BCL2L11/ADAM17/SQSTM1/GNA13/ARHGEF10L/OMG/APH1A/TIAM1/FGD4/FGD3/VAV3/ARHGEF33/ARHGEF39/IRAK1/APH1B/CASP2/SOS2	1.65264	0.000870911	0.00470485	1.65283	0.00083152	0.00452545	36	39	38.5	1.68187
CD.I vs Cntrl	Regulated proteolysis of p75NTR	R-HSA-193692	Death Receptor Signalling	11	0.771754	3390	tags=64%, list=14%, signal=55%	NFKB1/NCSTN/PSENEN/PSEN1/ADAM17/APH1A/APH1B	1.65128	0.0100633	0.0317515
CD.I vs Cntrl	Diseases associated with the TLR signaling cascade	R-HSA-5602358	Diseases associated with the TLR signaling cascade	28	0.756083	3470	tags=68%, list=14%, signal=58%	TLR5/MYD88/NFKB1/NFKBIA/S100A8/S100A9/TLR2/TRAF3/LY96/NFKB2/UNC93B1/TLR4/CD14/TICAM1/BTK/CHUK/TLR6/IKBKG/CD36	2.01822	3.20865e-05	0.000421624	2.01847	2.78321e-05	0.000395164	19	68	68	2.01847
CD.I vs Cntrl	Diseases of Immune System	R-HSA-5260271	Diseases associated with the TLR signaling cascade	28	0.756083	3470	tags=68%, list=14%, signal=58%	TLR5/MYD88/NFKB1/NFKBIA/S100A8/S100A9/TLR2/TRAF3/LY96/NFKB2/UNC93B1/TLR4/CD14/TICAM1/BTK/CHUK/TLR6/IKBKG/CD36	2.01822	3.20865e-05	0.000421624	2.01847	2.78321e-05	0.000395164	19	68	68	2.01847
CD.I vs Cntrl	IRAK4 deficiency (TLR2/4)	R-HSA-5603041	Diseases associated with the TLR signaling cascade	15	0.769797	3894	tags=73%, list=16%, signal=62%	MYD88/S100A8/S100A9/TLR2/LY96/TLR4/CD14/BTK/TLR6/CD36/TLR1	1.77907	0.00211208	0.00951412
CD.I vs Cntrl	MyD88 deficiency (TLR2/4)	R-HSA-5602498	Diseases associated with the TLR signaling cascade	14	0.789305	3894	tags=79%, list=16%, signal=66%	MYD88/S100A8/S100A9/TLR2/LY96/TLR4/CD14/BTK/TLR6/CD36/TLR1	1.79391	0.00160505	0.00755562
CD.I vs Cntrl	Regulation of TLR by endogenous ligand	R-HSA-5686938	Diseases associated with the TLR signaling cascade	14	0.780137	3894	tags=79%, list=16%, signal=66%	S100A8/S100A9/TLR2/LY96/SFTPD/TLR4/CD14/TLR6/CD36/GSDMD/TLR1	1.77308	0.00216033	0.00964243
CD.I vs Cntrl	Diseases of glycosylation	R-HSA-3781865	Diseases of metabolism	121	0.400512	1551	tags=16%, list=6%, signal=15%	CTSA/SDC3/GLB1/ADAMTS2/NEU1/VCAN/C1GALT1C1/MUC19/B4GALT1/ADAMTSL4/NOTCH2/MPDU1/DPAGT1/SDC1/PGM1/PAPSS2/HEXB/GALNT3/CFP	1.38121	0.0172291	0.0472108
CD.I vs Cntrl	Diseases of metabolism	R-HSA-5668914	Diseases of metabolism	212	0.403534	1956	tags=17%, list=8%, signal=16%	TCN2/IDH1/CTSA/SDC3/GNS/GLB1/ARSB/ADAMTS2/CSF2RA/MAOA/NEU1/GYG1/VCAN/CSF2RB/C1GALT1C1/MUC19/B4GALT1/ADAMTSL4/NOTCH2/GUSB/MPDU1/DPAGT1/SDC1/PGM1/GALNS/TALDO1/CYP27A1/TPMT/PAPSS2/HEXB/GALNT3/TBXAS1/SFTPD/CFP/GBE1/GGT1/CYP1B1	1.48885	0.000910515	0.00488276	1.48936	0.000880091	0.00477205	37	17	17	1.48936
CD.I vs Cntrl	Diseases of signal transduction by growth factor receptors and second messengers	R-HSA-5663202	Diseases of signal transduction by growth factor receptors and second messengers	409	0.475248	4140	tags=37%, list=17%, signal=31%	KREMEN1/HDAC4/TLN1/ACTB/FLT3/PSMB2/MAP2K1/PIK3AP1/TGFB1/NCSTN/CLTC/MSN/RAC2/PAPSS1/GRB2/PSMB3/YWHAB/TPM3/FN1/MYH9/ETV6/MAPK3/AGTRAP/STAT5A/STAT3/PSENEN/JAK2/PSMB8/CSK/NRG1/CUX1/JAG1/SEL1L/HGF/CBL/PSMD4/HDAC7/STAT5B/ADAM10/STAT1/SHC1/PSMD13/PSMA3/PSME1/LYN/ACTG1/OS9/PIK3CB/CEBPB/IRS2/PSMB6/RNF213/PIK3CD/RAC1/PSEN1/PSME3/IQGAP1/TNKS2/PPP2R1A/ARRB1/ATG7/PPP2R5A/BAG4/TCF7L2/MAML3/VAV1/HSP90AA1/BCL2L1…	1.86425	1.95007e-11	2.8549e-09	1.86448	7.06319e-12	1.03405e-09	152	37	37	1.86448
CD.I vs Cntrl	Dissolution of Fibrin Clot	R-HSA-75205	Dissolution of Fibrin Clot	12	0.745365	3287	tags=58%, list=14%, signal=50%	S100A10/ANXA2/SERPINB8/SERPINB6/PLAUR/SERPINB2/PLAU	1.63015	0.0134733	0.0395287
CD.I vs Cntrl	Defective HDR through Homologous Recombination (HRR) due to BRCA1 loss-of-function	R-HSA-9701192	DNA Repair	25	-0.630338	3902	tags=60%, list=16%, signal=50%	PALB2/RAD51D/BRCA2/RAD51B/BRCA1/RAD51C/EXO1/DNA2/BLM/RAD50/RBBP8/ATM/BRIP1/WRN/MRE11	-1.60814	0.0120695	0.036002
CD.I vs Cntrl	Defective HDR through Homologous Recombination (HRR) due to PALB2 loss of function	R-HSA-9701193	DNA Repair	25	-0.630338	3902	tags=60%, list=16%, signal=50%	PALB2/RAD51D/BRCA2/RAD51B/BRCA1/RAD51C/EXO1/DNA2/BLM/RAD50/RBBP8/ATM/BRIP1/WRN/MRE11	-1.60814	0.0120695	0.036002
CD.I vs Cntrl	Defective HDR through Homologous Recombination Repair (HRR) due to PALB2 loss of BRCA1 binding function	R-HSA-9704331	DNA Repair	25	-0.630338	3902	tags=60%, list=16%, signal=50%	PALB2/RAD51D/BRCA2/RAD51B/BRCA1/RAD51C/EXO1/DNA2/BLM/RAD50/RBBP8/ATM/BRIP1/WRN/MRE11	-1.60814	0.0120695	0.036002
CD.I vs Cntrl	Defective HDR through Homologous Recombination Repair (HRR) due to PALB2 loss of BRCA2/RAD51/RAD51C binding function	R-HSA-9704646	DNA Repair	25	-0.630338	3902	tags=60%, list=16%, signal=50%	PALB2/RAD51D/BRCA2/RAD51B/BRCA1/RAD51C/EXO1/DNA2/BLM/RAD50/RBBP8/ATM/BRIP1/WRN/MRE11	-1.60814	0.0120695	0.036002
CD.I vs Cntrl	Defective homologous recombination repair (HRR) due to BRCA2 loss of function	R-HSA-9701190	DNA Repair	41	-0.693231	3902	tags=59%, list=16%, signal=49%	PALB2/RAD51D/BRCA2/RAD51B/BRCA1/RFC5/RPA3/RAD1/RPA1/RAD51C/EXO1/DNA2/ATR/BLM/RAD50/RBBP8/RFC3/ATM/BRIP1/ATRIP/WRN/MRE11/RAD17/RFC4	-1.95577	3.52373e-05	0.000440918	-1.95585	1.48389e-05	0.00023485	24	59	54	-1.93237
CD.I vs Cntrl	Diseases of DNA Double-Strand Break Repair	R-HSA-9675136	DNA Repair	41	-0.693231	3902	tags=59%, list=16%, signal=49%	PALB2/RAD51D/BRCA2/RAD51B/BRCA1/RFC5/RPA3/RAD1/RPA1/RAD51C/EXO1/DNA2/ATR/BLM/RAD50/RBBP8/RFC3/ATM/BRIP1/ATRIP/WRN/MRE11/RAD17/RFC4	-1.95577	3.52373e-05	0.000440918	-1.95585	1.48389e-05	0.00023485	24	59	54	-1.93237
CD.I vs Cntrl	Diseases of DNA repair	R-HSA-9675135	DNA Repair	51	-0.707575	3902	tags=57%, list=16%, signal=48%	PALB2/RAD51D/MLH1/BRCA2/RAD51B/BRCA1/RFC5/RPA3/RAD1/NEIL1/RPA1/PMS2/RAD51C/EXO1/DNA2/ATR/BLM/RAD50/RBBP8/RFC3/NEIL3/ATM/BRIP1/ATRIP/WRN/MRE11/RAD17/MSH2/RFC4	-2.07758	8.07456e-07	2.1493e-05	-2.07787	3.12597e-07	8.97337e-06	29	57	54	-1.93237
CD.I vs Cntrl	DNA Double-Strand Break Repair	R-HSA-5693532	DNA Repair	165	-0.492856	4079	tags=30%, list=17%, signal=25%	BAZ1B/POLD2/PALB2/RAD51D/H4C3/CHEK1/BRCA2/RAD51B/BRCA1/TIPIN/RNF8/RFC5/RPA3/POLH/RAD1/RPA1/RPS27A/ABRAXAS1/TP53BP1/POLQ/RAD51C/EXO1/DNA2/APBB1/ATR/RFC1/EYA3/BLM/RAD50/RBBP8/CHEK2/RFC3/SMARCA5/SPIDR/ERCC4/PAXIP1/TDP1/GEN1/RAD52/ATM/BRIP1/PARP2/ATRIP/WRN/MRE11/RAD17/MAPK8/POLE2/RFC4	-1.71668	2.61044e-05	0.000388605	-1.71704	2.43527e-05	0.0003638	49	30	54	-1.93237
CD.I vs Cntrl	DNA Repair	R-HSA-73894	DNA Repair	331	-0.468665	3985	tags=30%, list=17%, signal=25%	POLD2/COPS3/CHD1L/PALB2/REV3L/RAD51D/H4C3/POLR2H/ZNF830/USP1/MLH1/CHEK1/BRCA2/BPHL/FANCG/RAD51B/ALKBH2/FTO/BRCA1/ERCC3/POLR2K/ACD/TIPIN/INO80E/RNF8/RFC5/RPA3/CUL4A/DCLRE1A/POLH/RAD1/FANCB/NEIL1/COPS8/RPA1/RPS27A/TDG/ABRAXAS1/PMS2/TP53BP1/POLQ/FANCC/RAD51C/TERF1/EXO1/DNA2/POLI/APBB1/ATR/COPS2/RFC1/FANCF/ERCC8/TCEA1/FANCI/EYA3/BLM/ACTR5/RAD50/RBBP8/H2AZ2/ERCC5/CHEK2/LIG1/RFC3/SMARCA5/MNAT1/DTL/SPID…	-1.74996	2.98789e-08	1.41106e-06	-1.74998	1.55051e-08	7.3224e-07	99	30	54	-1.93237
CD.I vs Cntrl	Dual Incision in GG-NER	R-HSA-5696400	DNA Repair	41	-0.616827	4559	tags=46%, list=19%, signal=38%	GTF2H3/GTF2H1/POLE3/POLD2/CHD1L/ERCC3/RFC5/RPA3/CUL4A/RPA1/RPS27A/RFC1/ERCC5/RFC3/ERCC4/XPA/PARP2/POLE2/RFC4	-1.74022	0.00134829	0.00657047
CD.I vs Cntrl	Dual incision in TC-NER	R-HSA-6782135	DNA Repair	65	-0.518498	6074	tags=51%, list=25%, signal=38%	GTF2H5/UBB/CCNH/RBX1/UBA52/AQR/PPIE/USP7/GTF2H3/GTF2H1/POLE3/POLD2/POLR2H/ZNF830/ERCC3/POLR2K/RFC5/RPA3/CUL4A/RPA1/RPS27A/RFC1/ERCC8/TCEA1/ERCC5/RFC3/MNAT1/ERCC4/XPA/ERCC6/HMGN1/POLE2/RFC4	-1.58668	0.00448309	0.0169218
CD.I vs Cntrl	Fanconi Anemia Pathway	R-HSA-6783310	DNA Repair	39	-0.646802	3624	tags=44%, list=15%, signal=37%	USP1/FANCG/RPA3/DCLRE1A/FANCB/RPA1/RPS27A/FANCC/ATR/FANCF/FANCI/ERCC4/FANCL/FAN1/FANCD2/ATRIP/FANCM	-1.80779	0.000544162	0.00341911	-1.8075	0.000474272	0.00308593	17	44	54	-1.93237
CD.I vs Cntrl	Formation of Incision Complex in GG-NER	R-HSA-5696395	DNA Repair	43	-0.530873	6074	tags=47%, list=25%, signal=35%	GTF2H5/UBB/CCNH/RBX1/PARP1/UBA52/GTF2H3/GTF2H1/CHD1L/ERCC3/RPA3/CUL4A/RPA1/RPS27A/ERCC5/MNAT1/ERCC4/XPA/PARP2/USP45	-1.51114	0.0182894	0.049493
CD.I vs Cntrl	G2/M DNA damage checkpoint	R-HSA-69473	DNA Repair	92	-0.501405	2831	tags=32%, list=12%, signal=28%	H4C3/YWHAE/CHEK1/BRCA1/RNF8/RFC5/RPA3/WEE1/RAD1/RPA1/ABRAXAS1/TP53BP1/CDC25C/EXO1/DNA2/ATR/BLM/RAD50/RBBP8/CHEK2/RFC3/ATM/BRIP1/ATRIP/WRN/CCNB1/MRE11/RAD17/RFC4	-1.6186	0.00132442	0.00650656
CD.I vs Cntrl	Gap-filling DNA repair synthesis and ligation in GG-NER	R-HSA-5696397	DNA Repair	25	-0.628729	2793	tags=36%, list=12%, signal=32%	RFC5/RPA3/RPA1/RPS27A/RFC1/LIG1/RFC3/POLE2/RFC4	-1.60403	0.0125293	0.0370563
CD.I vs Cntrl	Gap-filling DNA repair synthesis and ligation in TC-NER	R-HSA-6782210	DNA Repair	64	-0.498975	6074	tags=48%, list=25%, signal=36%	GTF2H5/UBB/CCNH/RBX1/UBA52/AQR/PPIE/USP7/GTF2H3/GTF2H1/POLE3/POLD2/POLR2H/ZNF830/ERCC3/POLR2K/RFC5/RPA3/CUL4A/RPA1/RPS27A/RFC1/ERCC8/TCEA1/LIG1/RFC3/MNAT1/ERCC6/HMGN1/POLE2/RFC4	-1.52299	0.00985089	0.0312158
CD.I vs Cntrl	Global Genome Nucleotide Excision Repair (GG-NER)	R-HSA-5696399	DNA Repair	84	-0.463014	4559	tags=33%, list=19%, signal=27%	GTF2H3/GTF2H1/POLE3/ACTL6A/POLD2/COPS3/CHD1L/ERCC3/INO80E/RFC5/RPA3/CUL4A/COPS8/RPA1/RPS27A/COPS2/RFC1/ACTR5/ERCC5/LIG1/RFC3/MNAT1/ERCC4/XPA/PARP2/POLE2/RFC4/USP45	-1.47471	0.01118	0.034458
CD.I vs Cntrl	HDR through Homologous Recombination (HRR)	R-HSA-5685942	DNA Repair	68	-0.618843	3985	tags=47%, list=17%, signal=39%	POLD2/PALB2/RAD51D/CHEK1/BRCA2/RAD51B/BRCA1/RFC5/RPA3/POLH/RAD1/RPA1/RPS27A/RAD51C/EXO1/DNA2/ATR/RFC1/BLM/RAD50/RBBP8/RFC3/SPIDR/GEN1/ATM/BRIP1/ATRIP/WRN/MRE11/RAD17/POLE2/RFC4	-1.90776	1.83435e-05	0.000295109	-1.90744	1.11537e-05	0.000191159	32	47	54	-1.93237
CD.I vs Cntrl	HDR through Homologous Recombination (HRR) or Single Strand Annealing (SSA)	R-HSA-5693567	DNA Repair	130	-0.497605	3985	tags=30%, list=17%, signal=25%	POLD2/PALB2/RAD51D/H4C3/CHEK1/BRCA2/RAD51B/BRCA1/TIPIN/RNF8/RFC5/RPA3/POLH/RAD1/RPA1/RPS27A/ABRAXAS1/TP53BP1/RAD51C/EXO1/DNA2/ATR/RFC1/BLM/RAD50/RBBP8/RFC3/SPIDR/ERCC4/GEN1/RAD52/ATM/BRIP1/ATRIP/WRN/MRE11/RAD17/POLE2/RFC4	-1.68363	0.000151869	0.0012352	-1.68432	0.000132393	0.00111393	39	30	54	-1.93237
CD.I vs Cntrl	HDR through Single Strand Annealing (SSA)	R-HSA-5685938	DNA Repair	37	-0.716688	2793	tags=54%, list=12%, signal=48%	RFC5/RPA3/RAD1/RPA1/EXO1/DNA2/ATR/BLM/RAD50/RBBP8/RFC3/ERCC4/RAD52/ATM/BRIP1/ATRIP/WRN/MRE11/RAD17/RFC4	-1.98283	2.78981e-05	0.000396532	-1.98292	2.42124e-05	0.0003638	20	54	54	-1.93237
CD.I vs Cntrl	Homologous DNA Pairing and Strand Exchange	R-HSA-5693579	DNA Repair	43	-0.693536	3902	tags=58%, list=16%, signal=49%	PALB2/RAD51D/CHEK1/BRCA2/RAD51B/BRCA1/RFC5/RPA3/RAD1/RPA1/RAD51C/EXO1/DNA2/ATR/BLM/RAD50/RBBP8/RFC3/ATM/BRIP1/ATRIP/WRN/MRE11/RAD17/RFC4	-1.97416	5.25063e-05	0.000565215	-1.97408	3.28793e-05	0.000432223	25	58	54	-1.93237
CD.I vs Cntrl	Homology Directed Repair	R-HSA-5693538	DNA Repair	136	-0.505573	3985	tags=30%, list=17%, signal=25%	POLD2/PALB2/RAD51D/H4C3/CHEK1/BRCA2/RAD51B/BRCA1/TIPIN/RNF8/RFC5/RPA3/POLH/RAD1/RPA1/RPS27A/ABRAXAS1/TP53BP1/POLQ/RAD51C/EXO1/DNA2/ATR/RFC1/BLM/RAD50/RBBP8/RFC3/SPIDR/ERCC4/GEN1/RAD52/ATM/BRIP1/PARP2/ATRIP/WRN/MRE11/RAD17/POLE2/RFC4	-1.72034	5.10827e-05	0.000558097	-1.72118	5.98423e-05	0.000630169	41	30	54	-1.93237
CD.I vs Cntrl	Impaired BRCA2 binding to PALB2	R-HSA-9709603	DNA Repair	24	-0.630746	3902	tags=62%, list=16%, signal=52%	PALB2/RAD51D/BRCA2/RAD51B/BRCA1/RAD51C/EXO1/DNA2/BLM/RAD50/RBBP8/ATM/BRIP1/WRN/MRE11	-1.59454	0.0141817	0.0408725
CD.I vs Cntrl	Impaired BRCA2 binding to RAD51	R-HSA-9709570	DNA Repair	35	-0.706099	3543	tags=57%, list=15%, signal=49%	BRCA2/BRCA1/RFC5/RPA3/RAD1/RPA1/EXO1/DNA2/ATR/BLM/RAD50/RBBP8/RFC3/ATM/BRIP1/ATRIP/WRN/MRE11/RAD17/RFC4	-1.93168	7.64502e-05	0.000726773	-1.93237	5.97107e-05	0.000630169	20	57	54	-1.93237
CD.I vs Cntrl	Nucleotide Excision Repair	R-HSA-5696398	DNA Repair	110	-0.438738	5032	tags=35%, list=21%, signal=28%	COPS5/PPIE/USP7/INO80/GTF2H3/GTF2H1/POLE3/ACTL6A/POLD2/COPS3/CHD1L/POLR2H/ZNF830/ERCC3/POLR2K/INO80E/RFC5/RPA3/CUL4A/COPS8/RPA1/RPS27A/COPS2/RFC1/ERCC8/TCEA1/ACTR5/ERCC5/LIG1/RFC3/MNAT1/ERCC4/XPA/ERCC6/PARP2/HMGN1/POLE2/RFC4/USP45	-1.45217	0.00943727	0.0301663
CD.I vs Cntrl	Presynaptic phase of homologous DNA pairing and strand exchange	R-HSA-5693616	DNA Repair	40	-0.703377	3816	tags=60%, list=16%, signal=51%	RAD51D/CHEK1/BRCA2/RAD51B/BRCA1/RFC5/RPA3/RAD1/RPA1/RAD51C/EXO1/DNA2/ATR/BLM/RAD50/RBBP8/RFC3/ATM/BRIP1/ATRIP/WRN/MRE11/RAD17/RFC4	-1.97545	2.5977e-05	0.000388605	-1.97516	3.03597e-05	0.000411543	24	60	54	-1.93237
CD.I vs Cntrl	Processing of DNA double-strand break ends	R-HSA-5693607	DNA Repair	95	-0.495651	2897	tags=24%, list=12%, signal=21%	TIPIN/RNF8/RFC5/RPA3/RAD1/RPA1/RPS27A/ABRAXAS1/TP53BP1/EXO1/DNA2/ATR/BLM/RAD50/RBBP8/RFC3/ATM/BRIP1/ATRIP/WRN/MRE11/RAD17/RFC4	-1.60734	0.00149548	0.00713154
CD.I vs Cntrl	Recognition of DNA damage by PCNA-containing replication complex	R-HSA-110314	DNA Repair	30	-0.636674	4562	tags=53%, list=19%, signal=43%	UBE2B/POLE3/WDR48/POLD2/USP1/RFC5/RPA3/CUL4A/RPA1/RPS27A/RFC1/RFC3/DTL/RAD18/POLE2/RFC4	-1.68825	0.00411757	0.0159053
CD.I vs Cntrl	Resolution of Abasic Sites (AP sites)	R-HSA-73933	DNA Repair	39	-0.597898	2793	tags=36%, list=12%, signal=32%	POLD2/BPHL/RFC5/RPA3/NEIL1/RPA1/TDG/RFC1/LIG1/RFC3/PARG/PARP2/POLE2/RFC4	-1.67111	0.00370141	0.0148057
CD.I vs Cntrl	Resolution of AP sites via the multiple-nucleotide patch replacement pathway	R-HSA-110373	DNA Repair	26	-0.643271	3985	tags=50%, list=17%, signal=42%	POLE3/POLD2/BPHL/RFC5/RPA3/RPA1/RFC1/LIG1/RFC3/PARG/PARP2/POLE2/RFC4	-1.65513	0.00706089	0.0242552
CD.I vs Cntrl	Resolution of D-Loop Structures	R-HSA-5693537	DNA Repair	35	-0.583682	3902	tags=49%, list=16%, signal=41%	PALB2/RAD51D/BRCA2/RAD51B/BRCA1/RAD51C/EXO1/DNA2/BLM/RAD50/RBBP8/SPIDR/GEN1/ATM/BRIP1/WRN/MRE11	-1.59678	0.00960848	0.03058
CD.I vs Cntrl	Resolution of D-loop Structures through Holliday Junction Intermediates	R-HSA-5693568	DNA Repair	34	-0.584359	3902	tags=50%, list=16%, signal=42%	PALB2/RAD51D/BRCA2/RAD51B/BRCA1/RAD51C/EXO1/DNA2/BLM/RAD50/RBBP8/SPIDR/GEN1/ATM/BRIP1/WRN/MRE11	-1.58932	0.0107134	0.0333711
CD.I vs Cntrl	Resolution of D-loop Structures through Synthesis-Dependent Strand Annealing (SDSA)	R-HSA-5693554	DNA Repair	27	-0.626519	3902	tags=56%, list=16%, signal=47%	PALB2/RAD51D/BRCA2/RAD51B/BRCA1/RAD51C/EXO1/DNA2/BLM/RAD50/RBBP8/ATM/BRIP1/WRN/MRE11	-1.62502	0.00937064	0.0300571
CD.I vs Cntrl	Transcription-Coupled Nucleotide Excision Repair (TC-NER)	R-HSA-6781827	DNA Repair	78	-0.496965	5209	tags=42%, list=22%, signal=33%	AQR/COPS5/PPIE/USP7/GTF2H3/GTF2H1/POLE3/POLD2/COPS3/POLR2H/ZNF830/ERCC3/POLR2K/RFC5/RPA3/CUL4A/COPS8/RPA1/RPS27A/COPS2/RFC1/ERCC8/TCEA1/ERCC5/LIG1/RFC3/MNAT1/ERCC4/XPA/ERCC6/HMGN1/POLE2/RFC4	-1.56516	0.00415972	0.0160259
CD.I vs Cntrl	Translesion synthesis by POLI	R-HSA-5656121	DNA Repair	17	-0.714753	2793	tags=59%, list=12%, signal=52%	REV3L/RFC5/RPA3/RPA1/RPS27A/POLI/RFC1/RFC3/REV1/RFC4	-1.67161	0.0070377	0.0242428
CD.I vs Cntrl	Translesion synthesis by POLK	R-HSA-5655862	DNA Repair	17	-0.688469	2793	tags=53%, list=12%, signal=47%	REV3L/RFC5/RPA3/RPA1/RPS27A/RFC1/RFC3/REV1/RFC4	-1.61014	0.0141953	0.0408725
CD.I vs Cntrl	Translesion synthesis by REV1	R-HSA-110312	DNA Repair	16	-0.701811	2793	tags=56%, list=12%, signal=50%	REV3L/RFC5/RPA3/RPA1/RPS27A/RFC1/RFC3/REV1/RFC4	-1.61797	0.0132213	0.0388675
CD.I vs Cntrl	E2F mediated regulation of DNA replication	R-HSA-113510	E2F mediated regulation of DNA replication	22	-0.772979	1081	tags=50%, list=4%, signal=48%	ORC2/ORC6/PRIM2/ORC4/TFDP2/ORC3/POLA1/MCM8/CCNB1/PRIM1/ORC5	-1.91753	0.000109682	0.000942615	-1.9174	0.000143615	0.00118787	11	50	50	-1.9174
CD.I vs Cntrl	Elastic fibre formation	R-HSA-1566948	Elastic fibre formation	38	0.604602	4334	tags=37%, list=18%, signal=30%	EMILIN2/TGFB1/FBN1/FBN2/FN1/LOXL3/EFEMP2/BMP2/MFAP3/ITGB3/ITGA5/ITGA8/LOXL1/ITGAV	1.71886	0.00258232	0.0110542
CD.I vs Cntrl	Molecules associated with elastic fibres	R-HSA-2129379	Elastic fibre formation	31	0.613296	4334	tags=35%, list=18%, signal=29%	EMILIN2/TGFB1/FBN1/FBN2/FN1/EFEMP2/BMP2/MFAP3/ITGB3/ITGA8/ITGAV	1.67308	0.00567677	0.0203696
CD.I vs Cntrl	EPH-ephrin mediated repulsion of cells	R-HSA-3928665	EPH-Ephrin signaling	45	0.664042	3390	tags=42%, list=14%, signal=36%	ACTB/MMP9/CLTCL1/NCSTN/CLTC/CLTA/PSENEN/ADAM10/LYN/ACTG1/RAC1/PSEN1/SRC/EFNA4/APH1A/TIAM1/EPHB2/VAV3/APH1B	1.95149	4.57457e-05	0.000530684	1.95189	4.56621e-05	0.000526373	19	42	47	2.1933
CD.I vs Cntrl	EPH-Ephrin signaling	R-HSA-2682334	EPH-Ephrin signaling	85	0.709505	3098	tags=47%, list=13%, signal=41%	ACTB/MMP9/CLTCL1/CFL1/NCSTN/CLTC/CLTA/MYH9/ACTR2/ARPC3/PSENEN/RHOA/ARPC4/ARPC1A/ARPC5/MYL12B/ARPC2/ADAM10/LIMK2/MYH11/ARPC1B/LIMK1/LYN/ACTG1/MYL9/SDCBP/MYL12A/RAC1/PSEN1/PAK1/ACTR3/PAK2/SRC/EFNA4/ROCK1/APH1A/TIAM1/EPHB2/VAV3/MYL6	2.32538	2.84365e-11	3.78464e-09	2.32595	1.55084e-11	2.06402e-09	40	47	47	2.1933
CD.I vs Cntrl	EPHB-mediated forward signaling	R-HSA-3928662	EPH-Ephrin signaling	41	0.759736	2787	tags=51%, list=12%, signal=45%	ACTB/CFL1/ACTR2/ARPC3/RHOA/ARPC4/ARPC1A/ARPC5/ARPC2/LIMK2/ARPC1B/LIMK1/LYN/ACTG1/RAC1/PAK1/ACTR3/SRC/ROCK1/TIAM1/EPHB2	2.193	2.72155e-07	8.30072e-06	2.1933	2.01049e-07	6.13201e-06	21	51	47	2.1933
CD.I vs Cntrl	Ephrin signaling	R-HSA-3928664	EPH-Ephrin signaling	18	0.690468	4037	tags=50%, list=17%, signal=42%	SDCBP/MYL12A/RAC1/PAK1/PAK2/SRC/EPHB2/GIT1/NCK2	1.66757	0.00902921	0.0291627
CD.I vs Cntrl	Activation of Matrix Metalloproteinases	R-HSA-1592389	Extracellular matrix organization	25	0.775746	276	tags=24%, list=1%, signal=24%	MMP8/ELANE/CTSG/MMP9/TIMP2/TIMP1	2.01959	2.55686e-05	0.000388605	2.01994	0.000115606	0.000996619	6	24	24	2.01994
CD.I vs Cntrl	Collagen biosynthesis and modifying enzymes	R-HSA-1650814	Extracellular matrix organization	62	0.486674	2145	tags=21%, list=9%, signal=19%	COL17A1/PCOLCE2/ADAMTS2/P4HB/P4HA2/CRTAP/COLGALT1/PLOD1/PPIB/PLOD3/COL7A1/PCOLCE/P4HA1	1.51608	0.0114809	0.0351634
CD.I vs Cntrl	Collagen formation	R-HSA-1474290	Extracellular matrix organization	82	0.510289	2145	tags=23%, list=9%, signal=21%	COL17A1/PCOLCE2/MMP9/ADAMTS2/P4HB/P4HA2/CRTAP/COLGALT1/PLOD1/PPIB/CD151/LOXL3/PLOD3/ITGB4/CTSS/COL7A1/PCOLCE/CTSV/P4HA1	1.66357	0.00101412	0.0053214
CD.I vs Cntrl	Degradation of the extracellular matrix	R-HSA-1474228	Extracellular matrix organization	116	0.544829	2152	tags=24%, list=9%, signal=22%	MMP8/ELANE/CTSG/COL17A1/HTRA1/MMP9/NCSTN/ADAM15/TIMP2/TIMP1/FBN1/FBN2/FN1/CAPN1/CAPN13/ADAM10/CAST/CTSS/COL7A1/PSEN1/CAPN2/ADAM9/CTSD/ADAM17/CAPNS1/CAPNS2/CTSV/MMP25	1.86811	8.14342e-06	0.000141928	1.86894	5.08305e-06	0.000100562	28	24	24	2.01994
CD.I vs Cntrl	Extracellular matrix organization	R-HSA-1474244	Extracellular matrix organization	256	0.552584	4153	tags=34%, list=17%, signal=29%	MMP8/ELANE/CEACAM8/CTSG/CEACAM6/COL17A1/PCOLCE2/HTRA1/MMP9/SDC3/EMILIN2/TGFB1/ICAM1/ADAMTS2/NCSTN/ADAM15/P4HB/P4HA2/TIMP2/TIMP1/FBN1/CRTAP/COLGALT1/FBN2/ITGAM/PLOD1/ITGAL/FN1/VCAN/PPIB/ITGA1/CD151/APP/CAPN1/LOXL3/PLOD3/CAPN13/CEACAM1/ITGB2/ADAM10/ITGB4/SDC1/CAST/ACTN1/ITGA9/CTSS/COL7A1/PSEN1/CAPN2/ADAM9/CTSD/ADAM19/ADAM17/CAPNS1/CAPNS2/ITGAD/PCOLCE/ITGAX/CTSV/P4HA1/MMP25/DAG1/SPARC/PECAM1/ICAM5/I…	2.07886	3.5456e-13	8.65125e-11	2.07919	9.83173e-13	2.3709e-10	88	34	24	2.01994
CD.I vs Cntrl	Arachidonic acid metabolism	R-HSA-2142753	Fatty acid metabolism	52	0.527322	5207	tags=44%, list=22%, signal=35%	ALOX15B/PLA2G4A/LTA4H/MAPKAPK2/ALOX5/ALOX5AP/CBR1/TBXAS1/GGT1/CYP1B1/GGT5/CYP4F8/ABCC1/CYP4F3/CYP4F11/PTGS1/DPEP3/CYP4F22/PTGDS/CYP4B1/CYP4F2/GPX4/PTGR2	1.59218	0.00671951	0.0234403
CD.I vs Cntrl	Fatty acid metabolism	R-HSA-8978868	Fatty acid metabolism	162	0.435461	5463	tags=38%, list=23%, signal=30%	SLC27A3/ALOX15B/ACLY/PLA2G4A/LTA4H/MAPKAPK2/ALOX5/ALOX5AP/SCD/ELOVL3/HADHA/ACSL1/ACAA1/ACOX2/CBR1/ACSL4/PPARD/ACOX3/ELOVL1/TBXAS1/PPT1/RXRA/PECR/GGT1/CYP1B1/ACSL3/ACBD7/DECR1/CPT2/ELOVL5/HADHB/GGT5/CYP4F8/NUDT7/DBI/HSD17B12/NDUFAB1/ABCC1/ABCD1/CYP4F3/CYP4F11/ACOT9/ACBD5/ACOX1/PTGS1/DPEP3/ACADVL/HACD4/PRKAG2/CYP4F22/FADS1/PTGDS/CYP4B1/NUDT19/CYP4F2/GPX4/PTGR2/ECHS1/SCP2/ACADS/THEM5/ALOX15	1.55827	0.000676052	0.00394887	1.55897	0.0005704	0.00350868	62	38	38	1.55897
CD.I vs Cntrl	Synthesis of Leukotrienes (LT) and Eoxins (EX)	R-HSA-2142691	Fatty acid metabolism	19	0.739204	5970	tags=89%, list=25%, signal=67%	LTA4H/MAPKAPK2/ALOX5/ALOX5AP/GGT1/GGT5/CYP4F8/ABCC1/CYP4F3/CYP4F11/DPEP3/CYP4F22/CYP4B1/CYP4F2/ALOX15/PTGR1/DPEP2	1.80742	0.00153524	0.0072503
CD.I vs Cntrl	FLT3 Signaling	R-HSA-9607240	FLT3 Signaling	38	0.639511	3209	tags=45%, list=13%, signal=39%	GRB10/FLT3/PTPRJ/HCK/GRB2/SYK/STAT5A/CSK/CBL/STAT5B/SH2B3/BCL2L11/SLA/GAB2/SOCS2/SOCS6/KRAS	1.81811	0.00065208	0.00388067	1.81841	0.000659266	0.0038503	17	45	45	1.81841
CD.I vs Cntrl	Signaling by FLT3 ITD and TKD mutants	R-HSA-9703648	FLT3 signaling in disease	15	0.708736	3695	tags=47%, list=15%, signal=40%	FLT3/GRB2/STAT5A/STAT5B/GAB2/KRAS/CDKN1A	1.63795	0.0129391	0.0381913
CD.I vs Cntrl	Common Pathway of Fibrin Clot Formation	R-HSA-140875	Formation of Fibrin Clot (Clotting Cascade)	18	0.685897	2032	tags=22%, list=8%, signal=20%	CD177/PRTN3/F5/F8	1.65653	0.0101913	0.0320174
CD.I vs Cntrl	Formation of Fibrin Clot (Clotting Cascade)	R-HSA-140877	Formation of Fibrin Clot (Clotting Cascade)	32	0.607989	2032	tags=19%, list=8%, signal=17%	PRCP/CD177/PRTN3/F5/SERPING1/F8	1.66961	0.00574648	0.0205192
CD.I vs Cntrl	FOXO-mediated transcription	R-HSA-9614085	FOXO-mediated transcription	60	0.505039	5906	tags=43%, list=25%, signal=33%	RETN/YWHAB/YWHAG/PLXNA4/TXN/BCL6/BCL2L11/CITED2/NFYC/SOD2/CREBBP/TXNIP/KLF4/YWHAZ/SREBF1/CDKN1A/SIN3A/AKT1/BTG1/GADD45A/NFYA/HDAC2/FBXO32/NR3C1/CAT/GCK	1.56457	0.00715948	0.0244894
CD.I vs Cntrl	Class A/1 (Rhodopsin-like receptors)	R-HSA-373076	GPCR downstream signalling	218	0.409538	4592	tags=28%, list=19%, signal=23%	C3AR1/PSAP/OPRL1/NLN/GPBAR1/CXCL10/F2RL1/FFAR3/HRH2/CCR2/EDNRB/PTGFR/S1PR3/ADORA3/APP/LTB4R/FFAR4/ECE1/CXCL16/C5AR1/C3/SUCNR1/PLPPR2/GPER1/CX3CR1/FPR2/GHRL/LPAR2/CCRL2/OXER1/FFAR2/CXCL9/SSTR2/CXCR2/CXCL11/PTAFR/P2RY13/CXCR1/PROK2/CXCR4/PENK/PTGIR/HCAR3/P2RY2/CMKLR1/PTGER2/TAAR1/NTSR1/ANXA1/INSL3/HCAR2/GPR35/HTR7/GPR65/GPR132/S1PR4/PTGER4/FPR3/QRFPR/MLNR/P2RY14/ADORA2B	1.51552	0.000498859	0.00321731	1.51605	0.000467571	0.00306962	62	28	30.5	1.54551
CD.I vs Cntrl	G alpha (q) signalling events	R-HSA-416476	GPCR downstream signalling	161	0.414995	4575	tags=30%, list=19%, signal=25%	PRKCD/GRB2/GNB1/F2RL1/FFAR3/GNA15/MAPK3/RGS3/DAGLB/EDNRB/PTGFR/APP/GNB4/GRK2/PLCB3/LTB4R/FFAR4/GNB2/RPS6KA1/FPR2/GHRL/LPAR2/FFAR2/GNAQ/PTAFR/RGS16/PLCB2/MGLL/RGS19/PROK2/DAGLA/ABHD12/P2RY2/RPS6KA3/BTK/DGKD/KRAS/GNG10/NTSR1/ANXA1/PRKCE/GPR65/GPR132/DGKG/DGKH/MAPK1/GNG2/QRFPR/MLNR	1.48387	0.00229343	0.0101132
CD.I vs Cntrl	Gastrin-CREB signalling pathway via PKC and MAPK	R-HSA-881907	GPCR downstream signalling	14	0.738136	4417	tags=43%, list=18%, signal=35%	GRB2/MAPK3/RPS6KA1/RPS6KA3/KRAS/MAPK1	1.67762	0.00818451	0.0269868
CD.I vs Cntrl	GPCR downstream signalling	R-HSA-388396	GPCR downstream signalling	486	0.396195	4813	tags=33%, list=20%, signal=27%	C3AR1/PRKCD/PSAP/OPRL1/PRKACA/GRB2/GPBAR1/GPR84/CXCL10/GNB1/AKAP13/F2RL1/PLA2G4A/FN1/FFAR3/HRH2/GNA15/ARHGEF11/MAPK3/RGS3/CAMKK2/GPSM3/CCR2/ARHGEF2/DAGLB/ABR/CALCRL/EDNRB/PTGFR/S1PR3/RHOA/ADORA3/APP/GNAI2/GNB4/PREX1/VIPR1/GRK2/PLCB3/SHC1/LTB4R/FFAR4/ADM/CXCL16/GNB2/C5AR1/C3/RPS6KA1/SUCNR1/FGD2/TIAM2/CDK5/PPP1CA/GPER1/PPP2R1A/ARRB1/PAK1/CX3CR1/GRK3/FPR2/GHRL/ADCY7/LPAR2/CAMKK1/VAV1/PPP2R5D/OXER1/F…	1.57503	5.08283e-07	1.43101e-05	1.57498	9.77978e-07	2.30929e-05	158	33	30.5	1.54551
CD.I vs Cntrl	GPCR ligand binding	R-HSA-500792	GPCR downstream signalling	315	0.354526	3386	tags=20%, list=14%, signal=17%	C3AR1/PSAP/OPRL1/NLN/GPBAR1/CXCL10/GNB1/F2RL1/FFAR3/HRH2/CCR2/CALCRL/EDNRB/PTGFR/S1PR3/ADORA3/APP/GNB4/VIPR1/LTB4R/FFAR4/ECE1/ADM/CXCL16/GNB2/C5AR1/C3/SUCNR1/PLPPR2/FZD1/GPER1/ADGRE2/CX3CR1/FPR2/GHRL/LPAR2/CCRL2/ADGRE5/OXER1/FFAR2/CXCL9/SSTR2/TAS2R38/ADGRE1/CXCR2/CXCL11/PTAFR/P2RY13/CXCR1/PROK2/CXCR4/PENK/PTGIR/HCAR3/P2RY2/CMKLR1/FZD7/FZD2/GABBR1/PTGER2/TAAR1/GNG10/NTSR1	1.35986	0.00295508	0.012529
CD.I vs Cntrl	Peptide ligand-binding receptors	R-HSA-375276	GPCR downstream signalling	126	0.457122	2924	tags=21%, list=12%, signal=18%	C3AR1/PSAP/OPRL1/NLN/CXCL10/F2RL1/CCR2/EDNRB/APP/ECE1/CXCL16/C5AR1/C3/GPER1/CX3CR1/FPR2/GHRL/CCRL2/CXCL9/SSTR2/CXCR2/CXCL11/CXCR1/PROK2/CXCR4/PENK	1.58479	0.000950019	0.00503923
CD.I vs Cntrl	Growth hormone receptor signaling	R-HSA-982772	Growth hormone receptor signaling	21	0.791034	3840	tags=81%, list=16%, signal=68%	PTPN6/MAPK3/STAT5A/STAT3/JAK2/STAT5B/STAT1/LYN/IRS2/CISH/ADAM17/PTPN1/SOCS3/PRLR/SOCS2/PRL/SOCS1	1.98039	7.62704e-05	0.000726773	1.98105	5.51622e-05	0.000589471	17	81	81	1.98105
CD.I vs Cntrl	Signaling by Leptin	R-HSA-2586552	Growth hormone receptor signaling	11	0.83769	1918	tags=55%, list=8%, signal=50%	STAT5A/STAT3/JAK2/STAT5B/IRS2/SOCS3	1.79236	0.00119066	0.0060108
CD.I vs Cntrl	Immunoregulatory interactions between a Lymphoid and a non-Lymphoid cell	R-HSA-198933	Immunoregulatory interactions between a Lymphoid and a non-Lymphoid cell	122	0.488349	4345	tags=46%, list=18%, signal=38%	CD33/COL17A1/FCGR1A/SIGLEC11/ICAM1/CD300C/SIGLEC10/SIGLEC5/ITGAL/OSCAR/LILRA5/TYROBP/SELL/LILRA2/CD99/ITGB2/SIGLEC9/MICB/HLA-A/HLA-B/C3/IFITM1/PVR/LILRA4/CD300A/LILRB1/SFTPD/LILRB4/LILRB3/FCGR2B/HLA-E/CD300LB/HLA-G/LILRA1/HLA-C/LAIR1/CD1D/ICAM5/ICAM3/TREML1/LILRB2/CD34/MICA/CD1A/CD300E/B2M/SIGLEC1/HCST/FCGR3A/CD300LF/CD1B/LILRB5/CLEC2B/JAML/TREML2/SIGLEC7	1.686	0.000195002	0.00152355	1.68675	0.000190761	0.0014855	56	46	46	1.68675
CD.I vs Cntrl	Infection with Mycobacterium tuberculosis	R-HSA-9635486	Infection with Mycobacterium tuberculosis	27	0.703056	1838	tags=37%, list=8%, signal=34%	CTSG/LTF/ENO1/MAPK3/MRC1/PGK1/TLR2/RAB7A/RNF213/KPNB1	1.86146	0.000555531	0.00347563	1.86234	0.000538889	0.00341529	10	37	37	1.86234
CD.I vs Cntrl	Response of Mtb to phagocytosis	R-HSA-9637690	Infection with Mycobacterium tuberculosis	23	0.647655	1838	tags=30%, list=8%, signal=28%	CTSG/ENO1/MAPK3/PGK1/RAB7A/RNF213/KPNB1	1.65496	0.0090415	0.0291627
CD.I vs Cntrl	Cell recruitment (pro-inflammatory response)	R-HSA-9664424	Inflammasomes	26	0.780845	2564	tags=69%, list=11%, signal=62%	CTSG/C3AR1/NFKB1/HMOX1/P2RX7/MEFV/PYCARD/APP/TXN/IL18/CASP1/C3/NLRP3/PSTPIP1/NFKB2/IL1B/TXNIP/ENTPD1	2.05031	1.6455e-05	0.000270675	2.05111	1.05626e-05	0.000184091	18	69	69	2.05111
CD.I vs Cntrl	Inflammasomes	R-HSA-622312	Inflammasomes	21	0.828924	2334	tags=67%, list=10%, signal=60%	NFKB1/NLRC4/HMOX1/P2RX7/MEFV/PYCARD/APP/TXN/CASP1/AIM2/NLRP3/PSTPIP1/NFKB2/TXNIP	2.07525	3.53489e-06	7.39296e-05	2.07594	1.03399e-05	0.000184091	14	67	69	2.05111
CD.I vs Cntrl	Nucleotide-binding domain, leucine rich repeat containing receptor (NLR) signaling pathways	R-HSA-168643	Inflammasomes	56	0.621246	3595	tags=48%, list=15%, signal=41%	NFKB1/NLRC4/HMOX1/P2RX7/MAPK14/MEFV/PYCARD/APP/MAP2K6/TXN/CASP1/AIM2/RIPK2/IRAK2/NLRP3/PSTPIP1/MAPK13/NFKB2/TNFAIP3/TXNIP/NOD2/CASP4/CHUK/IRAK1/IKBKG/CASP2/CASP9	1.90133	6.37385e-05	0.000639131	1.9008	7.03371e-05	0.000691097	27	48	69	2.05111
CD.I vs Cntrl	Purinergic signaling in leishmaniasis infection	R-HSA-9660826	Inflammasomes	26	0.780845	2564	tags=69%, list=11%, signal=62%	CTSG/C3AR1/NFKB1/HMOX1/P2RX7/MEFV/PYCARD/APP/TXN/IL18/CASP1/C3/NLRP3/PSTPIP1/NFKB2/IL1B/TXNIP/ENTPD1	2.05031	1.6455e-05	0.000270675	2.05111	1.05626e-05	0.000184091	18	69	69	2.05111
CD.I vs Cntrl	The NLRP3 inflammasome	R-HSA-844456	Inflammasomes	16	0.830883	2334	tags=75%, list=10%, signal=68%	NFKB1/HMOX1/P2RX7/MEFV/PYCARD/APP/TXN/CASP1/NLRP3/PSTPIP1/NFKB2/TXNIP	1.95038	0.000124028	0.00104958	1.95131	0.000122264	0.00104066	12	75	69	2.05111
CD.I vs Cntrl	ADP signalling through P2Y purinoceptor 1	R-HSA-418592	Integration of energy metabolism	23	0.648077	1968	tags=35%, list=8%, signal=32%	GNB1/MAPK14/PLA2G4A/GNA15/GNB4/GNB2/GNAQ/SRC	1.65603	0.00896286	0.0290945
CD.I vs Cntrl	GPER1 signaling	R-HSA-9634597	Integration of energy metabolism	41	0.564234	4739	tags=46%, list=20%, signal=37%	PRKACA/GNB1/FN1/GNAI2/GNB4/SHC1/GNB2/GPER1/ADCY7/SRC/PRKAR2A/GNG10/PRKAR1A/ITGA5/ADCY3/PRKACG/GNG2/GNAI3/ADCY4	1.62868	0.00654946	0.0229388
CD.I vs Cntrl	Integration of energy metabolism	R-HSA-163685	Integration of energy metabolism	97	0.452896	4739	tags=34%, list=20%, signal=27%	ACLY/PRKACA/GNB1/GNA15/MLX/GNAI2/TKT/GNB4/MARCKS/PLCB3/GNB2/CACNA1E/TALDO1/ACSL4/IQGAP1/PPP2R1A/ADCY7/PPP2R5D/GNAQ/ACSL3/AHCYL1/PLCB2/PRKAR2A/GNG10/CD36/PRKAR1A/RAP1A/ADCY3/PRKACG/PPP2CA/GNG2/PRKAG2/ADCY4	1.5143	0.00528647	0.0192045
CD.I vs Cntrl	Signal amplification	R-HSA-392518	Integration of energy metabolism	30	0.604061	2189	tags=33%, list=9%, signal=30%	GNB1/MAPK14/PLA2G4A/GNA15/GNAI2/GNB4/GNB2/GNAQ/SRC/GNA13	1.63653	0.0086681	0.028263
CD.I vs Cntrl	Thrombin signalling through proteinase activated receptors (PARs)	R-HSA-456926	Integration of energy metabolism	30	0.611242	2189	tags=33%, list=9%, signal=30%	GNB1/GNA15/MAPK3/GNB4/GNB2/ARRB1/GNAQ/SRC/ARRB2/GNA13	1.65599	0.00699926	0.0241673
CD.I vs Cntrl	Interferon alpha/beta signaling	R-HSA-909733	Interferon gamma signaling	60	0.722513	4667	tags=72%, list=19%, signal=58%	PTPN6/IFITM3/IRF5/IFITM2/SAMHD1/PSMB8/IFI35/IFNAR1/STAT1/GBP2/STAT2/HLA-A/HLA-B/IFITM1/IRF1/ADAR/IRF2/BST2/KPNB1/PTPN1/SOCS3/HLA-E/HLA-G/IFNAR2/ISG20/MX2/HLA-C/OASL/RNASEL/ISG15/IFIT2/TYK2/SOCS1/IRF7/IRF9/IFIT3/OAS3/OAS1/IFI6/USP18/MX1/XAF1/HLA-F	2.23829	5.18022e-09	3.03353e-07	2.23776	3.17229e-09	1.9351e-07	43	72	57	2.23776
CD.I vs Cntrl	Interferon gamma signaling	R-HSA-877300	Interferon gamma signaling	87	0.727081	4291	tags=57%, list=18%, signal=47%	FCGR1A/PRKCD/PTPN6/ICAM1/IRF5/TRIM21/JAK2/IFNGR2/IFNGR1/GBP6/IFI30/TRIM25/GBP1/STAT1/GBP2/HLA-A/HLA-B/TRIM14/IRF1/TRIM26/TRIM5/IRF2/TRIM22/PML/GBP4/PTPN1/SOCS3/HLA-E/HLA-G/GBP5/PTAFR/HLA-C/GBP7/TRIM38/MT2A/GBP3/SUMO1/CAMK2G/OASL/SP100/B2M/TRIM62/SOCS1/IRF7/IRF9/TRIM34/TRIM8/CD44/OAS3/OAS1	2.39151	7.6117e-13	1.59193e-10	2.39213	1.13363e-12	2.3709e-10	50	57	57	2.23776
CD.I vs Cntrl	Interferon Signaling	R-HSA-913531	Interferon gamma signaling	182	0.519106	4667	tags=54%, list=19%, signal=44%	FCGR1A/RAE1/PRKCD/PTPN6/SEC13/ICAM1/IFITM3/IRF5/IFITM2/TRIM21/MAPK3/UBE2L6/NUP214/SAMHD1/EIF4G1/JAK2/IFNGR2/PSMB8/IFNGR1/GBP6/IFI35/IFI30/TRIM25/IFNAR1/GBP1/STAT1/GBP2/STAT2/HLA-A/HLA-B/NUP62/TRIM14/IFITM1/IRF1/TRIM26/ADAR/TRIM5/IRF2/TRIM22/PML/BST2/EIF4G2/GBP4/FLNA/KPNB1/PTPN1/SOCS3/EIF4E3/HLA-E/HLA-G/EIF4G3/EIF4A3/GBP5/IFNAR2/ISG20/PTAFR/MX2/HLA-C/GBP7/TRIM38/MT2A/GBP3/SUMO1/CAMK2G/EIF2AK2/KPNA…	1.88298	1.82846e-07	6.22526e-06	1.88363	1.40494e-07	4.57073e-06	98	54	57	2.23776
CD.I vs Cntrl	Regulation of IFNA/IFNB signaling	R-HSA-912694	Interferon gamma signaling	14	0.775601	4474	tags=71%, list=19%, signal=58%	PTPN6/IFNAR1/STAT1/STAT2/PTPN1/SOCS3/IFNAR2/TYK2/SOCS1/USP18	1.76277	0.0025794	0.0110542
CD.I vs Cntrl	Regulation of IFNG signaling	R-HSA-877312	Interferon gamma signaling	14	0.796783	3840	tags=64%, list=16%, signal=54%	PTPN6/JAK2/IFNGR2/IFNGR1/STAT1/PTPN1/SOCS3/SUMO1/SOCS1	1.81091	0.0012237	0.00613524
CD.I vs Cntrl	Constitutive Signaling by Aberrant PI3K in Cancer	R-HSA-2219530	Intracellular signaling by second messengers	64	0.467063	3271	tags=28%, list=14%, signal=24%	FLT3/PIK3AP1/RAC2/GRB2/NRG1/HGF/PIK3CB/IRS2/PIK3CD/RAC1/VAV1/SRC/CD86/RHOG/PDGFRB/GAB2/TGFA/KL	1.46284	0.0183849	0.0496595
CD.I vs Cntrl	Insulin receptor signalling cascade	R-HSA-74751	Intracellular signaling by second messengers	41	0.545085	3271	tags=29%, list=14%, signal=25%	GRB10/FLT3/INSR/GRB2/MAPK3/SHC1/PIK3CB/IRS2/PDPK1/GAB2/KRAS/KL	1.5734	0.0114496	0.035141
CD.I vs Cntrl	Intracellular signaling by second messengers	R-HSA-9006925	Intracellular signaling by second messengers	290	0.430231	4470	tags=38%, list=19%, signal=32%	FLT3/PSMB2/MYD88/PIK3AP1/PRKCD/INSR/RAC2/PHC2/PRKACA/GRB2/PSMB3/MAPK3/CAMKK2/NR2E1/PIP5K1A/PSMB8/NRG1/GATAD2A/RCOR1/HGF/PSMD4/RRAGD/HDAC7/GRK2/PSMD13/RRAGC/LAMTOR2/PSMA3/PSME1/PIK3CB/AGO1/IRS2/PSMB6/LAMTOR1/PIK3CD/RAC1/PSME3/TNKS2/PPP2R1A/PPP2R5A/ADCY7/PML/CAMKK1/VAV1/RNF146/PSMB9/PSMA7/PPP2R5D/WWP2/IER3/HDAC5/IL1RL1/SRC/AGO4/PDPK1/CD86/PSMD12/RHOG/PSMA4/LAMTOR5/CBX6/CSNK2A2/PSME2/XIAP/PDGFRB/PSM…	1.6377	4.27445e-06	8.57232e-05	1.63843	3.12529e-06	6.72858e-05	111	38	38	1.63843
CD.I vs Cntrl	Negative regulation of the PI3K/AKT network	R-HSA-199418	Intracellular signaling by second messengers	98	0.479128	4438	tags=38%, list=18%, signal=31%	FLT3/MYD88/PIK3AP1/INSR/RAC2/GRB2/MAPK3/PIP5K1A/NRG1/HGF/PIK3CB/IRS2/PIK3CD/RAC1/PPP2R1A/PPP2R5A/VAV1/PPP2R5D/IER3/IL1RL1/SRC/CD86/RHOG/PDGFRB/PTEN/GAB2/TGFA/KL/IRAK1/PHLPP1/PPP2R5E/STRN/PDGFA/PPP2CA/MAPK1/PIP4K2C/FGF8	1.60447	0.00152476	0.00724756
CD.I vs Cntrl	PI5P, PP2A and IER3 Regulate PI3K/AKT Signaling	R-HSA-6811558	Intracellular signaling by second messengers	91	0.516743	4438	tags=38%, list=18%, signal=31%	FLT3/MYD88/PIK3AP1/INSR/RAC2/GRB2/MAPK3/PIP5K1A/NRG1/HGF/PIK3CB/IRS2/PIK3CD/RAC1/PPP2R1A/PPP2R5A/VAV1/PPP2R5D/IER3/IL1RL1/SRC/CD86/RHOG/PDGFRB/GAB2/TGFA/KL/IRAK1/PPP2R5E/STRN/PDGFA/PPP2CA/MAPK1/PIP4K2C/FGF8	1.71141	0.00036038	0.00245394	1.71173	0.000363191	0.00250807	35	38	38	1.63843
CD.I vs Cntrl	PIP3 activates AKT signaling	R-HSA-1257604	Intracellular signaling by second messengers	250	0.427255	4470	tags=38%, list=19%, signal=31%	FLT3/PSMB2/MYD88/PIK3AP1/INSR/RAC2/PHC2/GRB2/PSMB3/MAPK3/NR2E1/PIP5K1A/PSMB8/NRG1/GATAD2A/RCOR1/HGF/PSMD4/RRAGD/HDAC7/PSMD13/RRAGC/LAMTOR2/PSMA3/PSME1/PIK3CB/AGO1/IRS2/PSMB6/LAMTOR1/PIK3CD/RAC1/PSME3/TNKS2/PPP2R1A/PPP2R5A/PML/VAV1/RNF146/PSMB9/PSMA7/PPP2R5D/WWP2/IER3/HDAC5/IL1RL1/SRC/AGO4/PDPK1/CD86/PSMD12/RHOG/PSMA4/LAMTOR5/CBX6/CSNK2A2/PSME2/XIAP/PDGFRB/PSMD3/PSMB4/PTEN/PSMC1/PPARG/GAB2/PSMB5/P…	1.60337	4.64406e-05	0.000531164	1.60398	3.66453e-05	0.00045939	95	38	38	1.63843
CD.I vs Cntrl	Intra-Golgi and retrograde Golgi-to-ER traffic	R-HSA-6811442	Intra-Golgi and retrograde Golgi-to-ER traffic	196	0.396707	3747	tags=35%, list=16%, signal=30%	ARF3/RAB39A/KIF1C/VAMP3/SNAP29/DCTN2/TMED9/COPG1/TGOLN2/PLA2G4A/PLIN3/COPA/DCTN3/STX10/RAB1B/CUX1/SURF4/ACTR1A/TUBA4A/RAB1A/RIC1/GALNT2/COPB2/KIF1B/COPG2/YKT6/CAPZA1/DYNC1H1/AGPAT3/BICD2/TMED7/KIF3C/CAPZB/TUBA1C/COPZ2/CAPZA2/ARCN1/TUBA1B/KDELR1/CYTH4/NAA38/RAB33B/SYS1/DCTN1/GCC1/RAB9A/KIF21B/RAB18/TUBA1A/ARF1/MAN2A2/STX6/TUBB6/PAFAH1B2/VPS53/BET1L/KIF5B/COPB1/ARF5/KIF13B/IGF2R/NAPA/TUBB4B/ARFGAP2…	1.45121	0.00232452	0.0101284
CD.I vs Cntrl	IRE1alpha activates chaperones	R-HSA-381070	IRE1alpha activates chaperones	52	0.587383	3308	tags=37%, list=14%, signal=32%	HSPA5/TLN1/TPP1/SSR1/ATP6V0D1/SHC1/SRPRA/PDIA6/CTDSP2/EDEM1/MYDGF/EXTL3/DCTN1/DNAJC3/XBP1/YIF1A/PDIA5/KLHDC3/SERP1	1.77352	0.000624408	0.00376187	1.77329	0.000656573	0.0038503	19	37	37	1.77329
CD.I vs Cntrl	XBP1(S) activates chaperone genes	R-HSA-381038	IRE1alpha activates chaperones	50	0.557507	3308	tags=36%, list=14%, signal=31%	TLN1/TPP1/SSR1/ATP6V0D1/SHC1/SRPRA/PDIA6/CTDSP2/EDEM1/MYDGF/EXTL3/DCTN1/DNAJC3/XBP1/YIF1A/PDIA5/KLHDC3/SERP1	1.67107	0.00296108	0.012529
CD.I vs Cntrl	L1CAM interactions	R-HSA-373760	L1CAM interactions	112	0.500854	3724	tags=33%, list=15%, signal=28%	SHTN1/ACTB/MAP2K1/DPYSL2/CLTC/MSN/CLTA/MAPK3/CD24/ITGA1/ALCAM/TUBA4A/RPS6KA4/ITGA9/ACTG1/RPS6KA1/SDCBP/RAC1/PAK1/SCN9A/NUMB/SCN1B/DNM2/TUBA1C/SRC/TUBA1B/CSNK2A2/TUBA1A/DLG4/TUBB6/EPHB2/RPS6KA3/ITGA2B/TUBB4B/ITGB3/LYPLA2/ITGA5	1.70885	0.000168904	0.00136616	1.70956	0.000185263	0.0014582	37	33	33	1.70956
CD.I vs Cntrl	Signal transduction by L1	R-HSA-445144	L1CAM interactions	20	0.728399	4417	tags=60%, list=18%, signal=49%	MAP2K1/MAPK3/ITGA9/RAC1/PAK1/CSNK2A2/ITGA2B/ITGB3/ITGA5/MAP2K2/ITGAV/MAPK1	1.80303	0.00161455	0.00757597
CD.I vs Cntrl	ADORA2B mediated anti-inflammatory cytokines production	R-HSA-9660821	Leishmania infection	87	0.495672	4740	tags=34%, list=20%, signal=28%	PRKACA/GPBAR1/GPR84/GNB1/HRH2/CALCRL/GNAI2/GNB4/VIPR1/ADM/GNB2/ADCY7/GPR27/PTGIR/PTGER2/PRKAR2A/TAAR1/GNG10/GPR20/PRKAR1A/INSL3/HTR7/ADCY3/PRKACG/GNG2/PTGER4/ADORA2B/GNAI3/ADCY4/ADM2	1.63036	0.0013509	0.00657047
CD.I vs Cntrl	Anti-inflammatory response favouring Leishmania parasite infection	R-HSA-9662851	Leishmania infection	122	0.558224	4740	tags=42%, list=20%, signal=34%	FCGR1A/CD163/RHBDF2/HCK/PRKACA/GPBAR1/GPR84/GNB1/MAPK14/MYH9/SYK/HRH2/CALCRL/GNAI2/GNB4/VIPR1/FGR/ADM/GNB2/LYN/ADCY7/GGT1/ADAM17/SRC/FCGR2A/AHCYL1/CALM2/PLCG2/GGT5/GPR27/PTGIR/IL10/CALM3/PTGER2/PRKAR2A/TAAR1/GNG10/GPR20/PRKAR1A/FCGR3A/INSL3/HTR7/ADCY3/PRKACG/GNG2/PTGER4/DPEP3/ADORA2B/GNAI3/ADCY4/ADM2	1.92724	1.55287e-06	3.66679e-05	1.9281	8.61657e-07	2.13808e-05	51	42	62	2.26207
CD.I vs Cntrl	Fcgamma receptor (FCGR) dependent phagocytosis	R-HSA-2029480	Leishmania infection	86	0.691592	3751	tags=62%, list=16%, signal=52%	FCGR1A/ACTB/CYFIP1/PRKCD/CFL1/HCK/GRB2/BAIAP2/MYH9/SYK/ELMO2/ACTR2/MAPK3/ARPC3/NCKAP1L/PLD3/ARPC4/ARPC1A/ARPC5/ARPC2/ARPC1B/FGR/LIMK1/MYO9B/LYN/ACTG1/PIK3CB/RAC1/PAK1/WAS/ACTR3/VAV1/HSP90AA1/WIPF2/NF2/PLD2/SRC/PLD1/FCGR2A/MYO10/AHCYL1/CYFIP2/WIPF1/PLCG2/PLPP4/BTK/VAV3/WASF2/CRK/MYO5A/BRK1/FCGR3A/PRKCE	2.27074	1.60974e-10	1.64768e-08	2.27144	1.85161e-10	1.80717e-08	53	62	62	2.26207
CD.I vs Cntrl	FCGR3A-mediated IL10 synthesis	R-HSA-9664323	Leishmania infection	39	0.571264	4356	tags=49%, list=18%, signal=40%	FCGR1A/HCK/PRKACA/SYK/FGR/LYN/ADCY7/SRC/FCGR2A/AHCYL1/CALM2/PLCG2/IL10/CALM3/PRKAR2A/PRKAR1A/FCGR3A/ADCY3/PRKACG	1.63269	0.00681386	0.0236948
CD.I vs Cntrl	FCGR3A-mediated phagocytosis	R-HSA-9664422	Leishmania infection	59	0.732488	3746	tags=63%, list=16%, signal=53%	ACTB/CYFIP1/HCK/GRB2/BAIAP2/MYH9/SYK/ELMO2/ACTR2/MAPK3/ARPC3/NCKAP1L/ARPC4/ARPC1A/ARPC5/ARPC2/ARPC1B/FGR/MYO9B/LYN/ACTG1/RAC1/WAS/ACTR3/VAV1/WIPF2/SRC/MYO10/CYFIP2/WIPF1/BTK/VAV3/WASF2/CRK/MYO5A/BRK1/FCGR3A	2.26234	5.88217e-09	3.07554e-07	2.26207	7.00309e-09	3.63123e-07	37	63	62	2.26207
CD.I vs Cntrl	G alpha (s) signalling events	R-HSA-418555	Leishmania infection	109	0.473009	4740	tags=37%, list=20%, signal=30%	PRKACA/GPBAR1/GPR84/GNB1/FN1/HRH2/CALCRL/GNAI2/GNB4/VIPR1/GRK2/SHC1/ADM/GNB2/GPER1/ARRB1/GRK3/ADCY7/SRC/ARRB2/GPR27/PTGIR/PTGER2/PRKAR2A/TAAR1/GNG10/GPR20/PRKAR1A/ITGA5/INSL3/HTR7/ADCY3/PRKACG/GNG2/PTGER4/ADORA2B/PDE2A/GNAI3/ADCY4/ADM2	1.60787	0.00110497	0.00568948
CD.I vs Cntrl	Leishmania infection	R-HSA-9658195	Leishmania infection	207	0.630761	3850	tags=45%, list=16%, signal=38%	CTSG/FCGR1A/ACTB/C3AR1/CYFIP1/CD163/NFKB1/RHBDF2/HCK/PRKACA/HMOX1/GRB2/GPBAR1/GPR84/GNB1/BAIAP2/P2RX7/MAPK14/MYH9/MEFV/SYK/HRH2/ELMO2/PYCARD/ACTR2/MAPK3/ARPC3/CALCRL/APP/NCKAP1L/GNAI2/ARPC4/ARPC1A/GNB4/TXN/ARPC5/ARPC2/IL18/VIPR1/CASP1/ARPC1B/FGR/ADM/GNB2/MYO9B/LYN/ACTG1/C3/RAC1/WAS/ADCY7/ACTR3/VAV1/WIPF2/NLRP3/GGT1/ADAM17/PSTPIP1/NFKB2/SRC/FCGR2A/CYBA/MYO10/DVL3/IL1B/TXNIP/AHCYL1/CYFIP2/ENTPD1/CA…	2.32121	2.32519e-17	1.13469e-14	2.32198	8.59565e-17	4.19468e-14	93	45	62	2.26207
CD.I vs Cntrl	Leishmania parasite growth and survival	R-HSA-9664433	Leishmania infection	122	0.558224	4740	tags=42%, list=20%, signal=34%	FCGR1A/CD163/RHBDF2/HCK/PRKACA/GPBAR1/GPR84/GNB1/MAPK14/MYH9/SYK/HRH2/CALCRL/GNAI2/GNB4/VIPR1/FGR/ADM/GNB2/LYN/ADCY7/GGT1/ADAM17/SRC/FCGR2A/AHCYL1/CALM2/PLCG2/GGT5/GPR27/PTGIR/IL10/CALM3/PTGER2/PRKAR2A/TAAR1/GNG10/GPR20/PRKAR1A/FCGR3A/INSL3/HTR7/ADCY3/PRKACG/GNG2/PTGER4/DPEP3/ADORA2B/GNAI3/ADCY4/ADM2	1.92724	1.55287e-06	3.66679e-05	1.9281	8.61657e-07	2.13808e-05	51	42	62	2.26207
CD.I vs Cntrl	Leishmania phagocytosis	R-HSA-9664417	Leishmania infection	59	0.732488	3746	tags=63%, list=16%, signal=53%	ACTB/CYFIP1/HCK/GRB2/BAIAP2/MYH9/SYK/ELMO2/ACTR2/MAPK3/ARPC3/NCKAP1L/ARPC4/ARPC1A/ARPC5/ARPC2/ARPC1B/FGR/MYO9B/LYN/ACTG1/RAC1/WAS/ACTR3/VAV1/WIPF2/SRC/MYO10/CYFIP2/WIPF1/BTK/VAV3/WASF2/CRK/MYO5A/BRK1/FCGR3A	2.26234	5.88217e-09	3.07554e-07	2.26207	7.00309e-09	3.63123e-07	37	63	62	2.26207
CD.I vs Cntrl	Parasite infection	R-HSA-9664407	Leishmania infection	59	0.732488	3746	tags=63%, list=16%, signal=53%	ACTB/CYFIP1/HCK/GRB2/BAIAP2/MYH9/SYK/ELMO2/ACTR2/MAPK3/ARPC3/NCKAP1L/ARPC4/ARPC1A/ARPC5/ARPC2/ARPC1B/FGR/MYO9B/LYN/ACTG1/RAC1/WAS/ACTR3/VAV1/WIPF2/SRC/MYO10/CYFIP2/WIPF1/BTK/VAV3/WASF2/CRK/MYO5A/BRK1/FCGR3A	2.26234	5.88217e-09	3.07554e-07	2.26207	7.00309e-09	3.63123e-07	37	63	62	2.26207
CD.I vs Cntrl	Regulation of actin dynamics for phagocytic cup formation	R-HSA-2029482	Leishmania infection	61	0.758476	3746	tags=66%, list=16%, signal=56%	FCGR1A/ACTB/CYFIP1/CFL1/GRB2/BAIAP2/MYH9/SYK/ELMO2/ACTR2/MAPK3/ARPC3/NCKAP1L/ARPC4/ARPC1A/ARPC5/ARPC2/ARPC1B/LIMK1/MYO9B/ACTG1/RAC1/PAK1/WAS/ACTR3/VAV1/HSP90AA1/WIPF2/NF2/FCGR2A/MYO10/CYFIP2/WIPF1/BTK/VAV3/WASF2/CRK/MYO5A/BRK1/FCGR3A	2.35614	1.68819e-10	1.64768e-08	2.35582	9.14525e-11	1.05757e-08	40	66	62	2.26207
CD.I vs Cntrl	RHO GTPases Activate WASPs and WAVEs	R-HSA-5663213	Leishmania infection	36	0.757802	3326	tags=61%, list=14%, signal=53%	ACTB/CYFIP1/GRB2/BAIAP2/ACTR2/MAPK3/ARPC3/NCKAP1L/ARPC4/ARPC1A/ARPC5/ARPC2/ARPC1B/ACTG1/RAC1/WAS/ACTR3/WIPF2/CYFIP2/WIPF1/BTK/WASF2	2.1314	6.35998e-07	1.72426e-05	2.13156	9.45779e-07	2.26987e-05	22	61	62	2.26207
CD.I vs Cntrl	Cap-dependent Translation Initiation	R-HSA-72737	Major pathway of rRNA processing in the nucleolus and cytosol	119	-0.453483	7275	tags=55%, list=30%, signal=39%	RPS5/RPL14/RPS29/EIF2B3/RPL27/RPS4Y1/EIF4B/RPS14/RPS4X/RPS8/EIF4E/RPL41/RPS4Y2/RPL11/RPS10/RPL30/RPS25/RPL3/EIF2B2/RPS11/RPL23A/RPS23/RPS26/RPS3/UBA52/RPSA/RPL4/RPS20/RPL6/RPL35A/RPL31/RPLP2/RPL23/RPL22/RPL24/RPL12/RPS27/RPS13/RPL10A/RPS7/EIF3E/RPL7/EIF1AX/RPL36A/RPL39/EIF5/EIF4A1/RPS18/RPS24/RPL32/RPS6/RPL5/RPL34/EIF2B5/RPS27A/RPL22L1/RPL9/RPL26/RPS12/RPL21/RPS17/RPS3A/EIF3J/RPS15A/RPL17/EIF4A2	-1.51694	0.0032513	0.0133705
CD.I vs Cntrl	Eukaryotic Translation Elongation	R-HSA-156842	Major pathway of rRNA processing in the nucleolus and cytosol	92	-0.561221	7275	tags=62%, list=30%, signal=43%	RPS5/RPL14/EEF1A1/RPS29/RPL27/RPS4Y1/RPS14/RPS4X/RPS8/RPL41/RPS4Y2/RPL11/RPS10/RPL30/RPS25/RPL3/RPS11/RPL23A/RPS23/RPS26/RPS3/UBA52/RPSA/RPL4/RPS20/RPL6/RPL35A/RPL31/RPLP2/RPL23/RPL22/RPL24/RPL12/RPS27/RPS13/RPL10A/EEF1B2/RPS7/RPL7/RPL36A/RPL39/RPS18/RPS24/RPL32/RPS6/RPL5/RPL34/RPS27A/RPL22L1/RPL9/RPL26/RPS12/RPL21/RPS17/RPS3A/RPS15A/RPL17	-1.8117	3.23468e-05	0.000421624	-1.81247	4.30898e-05	0.000505973	57	62	57	-1.80486
CD.I vs Cntrl	Eukaryotic Translation Initiation	R-HSA-72613	Major pathway of rRNA processing in the nucleolus and cytosol	119	-0.453483	7275	tags=55%, list=30%, signal=39%	RPS5/RPL14/RPS29/EIF2B3/RPL27/RPS4Y1/EIF4B/RPS14/RPS4X/RPS8/EIF4E/RPL41/RPS4Y2/RPL11/RPS10/RPL30/RPS25/RPL3/EIF2B2/RPS11/RPL23A/RPS23/RPS26/RPS3/UBA52/RPSA/RPL4/RPS20/RPL6/RPL35A/RPL31/RPLP2/RPL23/RPL22/RPL24/RPL12/RPS27/RPS13/RPL10A/RPS7/EIF3E/RPL7/EIF1AX/RPL36A/RPL39/EIF5/EIF4A1/RPS18/RPS24/RPL32/RPS6/RPL5/RPL34/EIF2B5/RPS27A/RPL22L1/RPL9/RPL26/RPS12/RPL21/RPS17/RPS3A/EIF3J/RPS15A/RPL17/EIF4A2	-1.51694	0.0032513	0.0133705
CD.I vs Cntrl	Eukaryotic Translation Termination	R-HSA-72764	Major pathway of rRNA processing in the nucleolus and cytosol	93	-0.552436	7275	tags=62%, list=30%, signal=44%	RPS5/RPL14/RPS29/RPL27/RPS4Y1/RPS14/RPS4X/RPS8/RPL41/RPS4Y2/RPL11/RPS10/RPL30/RPS25/RPL3/RPS11/RPL23A/RPS23/RPS26/RPS3/UBA52/RPSA/RPL4/RPS20/RPL6/RPL35A/RPL31/RPLP2/RPL23/RPL22/RPL24/RPL12/RPS27/RPS13/RPL10A/RPS7/RPL7/RPL36A/RPL39/RPS18/RPS24/RPL32/RPS6/RPL5/RPL34/GSPT1/RPS27A/RPL22L1/RPL9/RPL26/RPS12/RPL21/RPS17/RPS3A/RPS15A/GSPT2/RPL17/N6AMT1	-1.78622	6.28606e-05	0.000639082	-1.78705	6.99628e-05	0.000691097	58	62	57	-1.80486
CD.I vs Cntrl	Formation of a pool of free 40S subunits	R-HSA-72689	Major pathway of rRNA processing in the nucleolus and cytosol	101	-0.541679	7275	tags=57%, list=30%, signal=40%	RPS5/RPL14/RPS29/RPL27/RPS4Y1/RPS14/RPS4X/RPS8/RPL41/RPS4Y2/RPL11/RPS10/RPL30/RPS25/RPL3/RPS11/RPL23A/RPS23/RPS26/RPS3/UBA52/RPSA/RPL4/RPS20/RPL6/RPL35A/RPL31/RPLP2/RPL23/RPL22/RPL24/RPL12/RPS27/RPS13/RPL10A/RPS7/EIF3E/RPL7/EIF1AX/RPL36A/RPL39/RPS18/RPS24/RPL32/RPS6/RPL5/RPL34/RPS27A/RPL22L1/RPL9/RPL26/RPS12/RPL21/RPS17/RPS3A/EIF3J/RPS15A/RPL17	-1.77197	6.43977e-05	0.000641349	-1.77301	5.17942e-05	0.000571404	58	57	57	-1.80486
CD.I vs Cntrl	Formation of the ternary complex, and subsequently, the 43S complex	R-HSA-72695	Major pathway of rRNA processing in the nucleolus and cytosol	51	-0.541509	7275	tags=57%, list=30%, signal=40%	RPS5/RPS29/RPS4Y1/RPS14/RPS4X/RPS8/RPS4Y2/RPS10/RPS25/RPS11/RPS23/RPS26/RPS3/RPSA/RPS20/RPS27/RPS13/RPS7/EIF3E/EIF1AX/RPS18/RPS24/RPS6/RPS27A/RPS12/RPS17/RPS3A/EIF3J/RPS15A	-1.58998	0.0064561	0.022666
CD.I vs Cntrl	GTP hydrolysis and joining of the 60S ribosomal subunit	R-HSA-72706	Major pathway of rRNA processing in the nucleolus and cytosol	112	-0.487382	7275	tags=56%, list=30%, signal=39%	RPS5/RPL14/RPS29/RPL27/RPS4Y1/EIF4B/RPS14/RPS4X/RPS8/EIF4E/RPL41/RPS4Y2/RPL11/RPS10/RPL30/RPS25/RPL3/RPS11/RPL23A/RPS23/RPS26/RPS3/UBA52/RPSA/RPL4/RPS20/RPL6/RPL35A/RPL31/RPLP2/RPL23/RPL22/RPL24/RPL12/RPS27/RPS13/RPL10A/RPS7/EIF3E/RPL7/EIF1AX/RPL36A/RPL39/EIF5/EIF4A1/RPS18/RPS24/RPL32/RPS6/RPL5/RPL34/RPS27A/RPL22L1/RPL9/RPL26/RPS12/RPL21/RPS17/RPS3A/EIF3J/RPS15A/RPL17/EIF4A2	-1.61723	0.000815116	0.00445272	-1.6184	0.00076228	0.00422719	63	56	57	-1.80486
CD.I vs Cntrl	Influenza Viral RNA Transcription and Replication	R-HSA-168273	Major pathway of rRNA processing in the nucleolus and cytosol	135	-0.437993	5805	tags=45%, list=24%, signal=34%	RPS10/RPL30/RPS25/RPL3/PARP1/RPS11/RPL23A/RPS23/RPS26/RPS3/UBA52/RPSA/RPL4/RPS20/RPL6/RPL35A/RPL31/RPLP2/RPL23/RANBP2/POM121/RPL22/RPL24/RPL12/RPS27/RPS13/RPL10A/RPS7/POLR2H/RPL7/RPL36A/RPL39/RPS18/AAAS/RPS24/RPL32/POLR2K/RPS6/RPL5/RPL34/NUP42/RPS27A/RPL22L1/NUP205/RPL9/NUP37/NUP133/RPL26/RPS12/NUP43/NUP155/RPL21/RPS17/RPS3A/RPS15A/NDC1/RPL17/NUP54/NUP107/NUP35/NUP88	-1.48913	0.00373291	0.0148435
CD.I vs Cntrl	L13a-mediated translational silencing of Ceruloplasmin expression	R-HSA-156827	Major pathway of rRNA processing in the nucleolus and cytosol	111	-0.469973	6964	tags=56%, list=29%, signal=40%	RPS5/RPL14/RPS29/RPL27/RPS4Y1/EIF4B/RPS14/RPS4X/RPS8/EIF4E/RPL41/RPS4Y2/RPL11/RPS10/RPL30/RPS25/RPL3/RPS11/RPL23A/RPS23/RPS26/RPS3/UBA52/RPSA/RPL4/RPS20/RPL6/RPL35A/RPL31/RPLP2/RPL23/RPL22/RPL24/RPL12/RPS27/RPS13/RPL10A/RPS7/EIF3E/RPL7/EIF1AX/RPL36A/RPL39/EIF4A1/RPS18/RPS24/RPL32/RPS6/RPL5/RPL34/RPS27A/RPL22L1/RPL9/RPL26/RPS12/RPL21/RPS17/RPS3A/EIF3J/RPS15A/RPL17/EIF4A2	-1.55763	0.00215403	0.00964243
CD.I vs Cntrl	Major pathway of rRNA processing in the nucleolus and cytosol	R-HSA-6791226	Major pathway of rRNA processing in the nucleolus and cytosol	181	-0.566756	6396	tags=56%, list=27%, signal=42%	UTP14A/RPL41/IMP3/RPS4Y2/EXOSC1/RPL11/RPS10/RPL30/NOL6/RPS25/RPL3/RPS11/RPL23A/RPS23/FBL/EXOSC7/RPS26/RPS3/PDCD11/UBA52/RPSA/RPL4/RPS20/RPL6/RPL35A/RPL31/RPLP2/RPL23/SENP3/RPL22/RPL24/RPL12/MPHOSPH10/RPS27/RPS13/RPL10A/LAS1L/WDR12/RPS7/NOP56/EMG1/DIS3/EXOSC3/CSNK1E/RPL7/RPL36A/RPL39/RRP1/RPS18/EXOSC10/RPS24/RPL32/DDX52/RIOK2/RPS6/TSR1/WDR36/RPL5/LTV1/RPL34/FCF1/UTP18/RPP14/UTP6/NOL11/EXOSC2/WDR3/…	-1.99485	8.14516e-10	6.62473e-08	-1.99499	1.69282e-09	1.18013e-07	102	56	57	-1.80486
CD.I vs Cntrl	Mitochondrial translation	R-HSA-5368287	Major pathway of rRNA processing in the nucleolus and cytosol	93	-0.441014	3948	tags=38%, list=16%, signal=32%	MRPL9/MRPL17/MRPS10/MRPS28/MRPS33/GFM1/MRPS16/MRPL52/MRPS18C/MRPS27/MRPS9/MRPL22/MRPL47/MRPS6/MRPS24/MRPS5/MRPL27/MRPL38/MRPS30/MRPL2/MRPL39/DAP3/MTIF2/MRRF/MRPS31/MRPL50/MRPL32/GFM2/MRPS14/MRPL42/MRPL1/MRPS22/MRPS25/MRPL46/PTCD3	-1.42595	0.0167317	0.0463047
CD.I vs Cntrl	Mitochondrial translation termination	R-HSA-5419276	Major pathway of rRNA processing in the nucleolus and cytosol	87	-0.458129	3948	tags=31%, list=16%, signal=26%	MRPL52/MRPS18C/MRPS27/MRPS9/MRPL22/MRPL47/MRPS6/MRPS24/MRPS5/MRPL27/MRPL38/MRPS30/MRPL2/MRPL39/DAP3/MRRF/MRPS31/MRPL50/MRPL32/GFM2/MRPS14/MRPL42/MRPL1/MRPS22/MRPS25/MRPL46/PTCD3	-1.46696	0.0116049	0.0353948
CD.I vs Cntrl	Nonsense Mediated Decay (NMD) enhanced by the Exon Junction Complex (EJC)	R-HSA-975957	Major pathway of rRNA processing in the nucleolus and cytosol	115	-0.435876	6350	tags=49%, list=26%, signal=36%	RPL41/RPS4Y2/RPL11/RPS10/RPL30/RPS25/RPL3/RPS11/NCBP1/RPL23A/RPS23/RPS26/RPS3/UBA52/RPSA/RPL4/UPF2/RPS20/RPL6/RPL35A/RPL31/RPLP2/RPL23/RPL22/RPL24/RPL12/RPS27/RPS13/RPL10A/RPS7/RPL7/RPL36A/RPL39/RPS18/RPS24/NCBP2/RPL32/RPS6/RPL5/RPL34/GSPT1/RPS27A/RPL22L1/RPL9/PNRC2/RPL26/RPS12/UPF3B/RPL21/RPS17/RPS3A/RPS15A/GSPT2/RPL17/MAGOHB/UPF3A	-1.45151	0.00864542	0.028263
CD.I vs Cntrl	Nonsense Mediated Decay (NMD) independent of the Exon Junction Complex (EJC)	R-HSA-975956	Major pathway of rRNA processing in the nucleolus and cytosol	95	-0.486987	7275	tags=62%, list=30%, signal=44%	RPS5/RPL14/RPS29/RPL27/RPS4Y1/RPS14/RPS4X/RPS8/RPL41/RPS4Y2/RPL11/RPS10/RPL30/RPS25/RPL3/RPS11/NCBP1/RPL23A/RPS23/RPS26/RPS3/UBA52/RPSA/RPL4/RPS20/RPL6/RPL35A/RPL31/RPLP2/RPL23/RPL22/RPL24/RPL12/RPS27/RPS13/RPL10A/RPS7/RPL7/RPL36A/RPL39/RPS18/RPS24/NCBP2/RPL32/RPS6/RPL5/RPL34/GSPT1/RPS27A/RPL22L1/RPL9/RPL26/RPS12/RPL21/RPS17/RPS3A/RPS15A/GSPT2/RPL17	-1.57925	0.00225489	0.00997328
CD.I vs Cntrl	Nonsense-Mediated Decay (NMD)	R-HSA-927802	Major pathway of rRNA processing in the nucleolus and cytosol	115	-0.435876	6350	tags=49%, list=26%, signal=36%	RPL41/RPS4Y2/RPL11/RPS10/RPL30/RPS25/RPL3/RPS11/NCBP1/RPL23A/RPS23/RPS26/RPS3/UBA52/RPSA/RPL4/UPF2/RPS20/RPL6/RPL35A/RPL31/RPLP2/RPL23/RPL22/RPL24/RPL12/RPS27/RPS13/RPL10A/RPS7/RPL7/RPL36A/RPL39/RPS18/RPS24/NCBP2/RPL32/RPS6/RPL5/RPL34/GSPT1/RPS27A/RPL22L1/RPL9/PNRC2/RPL26/RPS12/UPF3B/RPL21/RPS17/RPS3A/RPS15A/GSPT2/RPL17/MAGOHB/UPF3A	-1.45151	0.00864542	0.028263
CD.I vs Cntrl	Peptide chain elongation	R-HSA-156902	Major pathway of rRNA processing in the nucleolus and cytosol	89	-0.561515	7275	tags=63%, list=30%, signal=44%	RPS5/RPL14/EEF1A1/RPS29/RPL27/RPS4Y1/RPS14/RPS4X/RPS8/RPL41/RPS4Y2/RPL11/RPS10/RPL30/RPS25/RPL3/RPS11/RPL23A/RPS23/RPS26/RPS3/UBA52/RPSA/RPL4/RPS20/RPL6/RPL35A/RPL31/RPLP2/RPL23/RPL22/RPL24/RPL12/RPS27/RPS13/RPL10A/RPS7/RPL7/RPL36A/RPL39/RPS18/RPS24/RPL32/RPS6/RPL5/RPL34/RPS27A/RPL22L1/RPL9/RPL26/RPS12/RPL21/RPS17/RPS3A/RPS15A/RPL17	-1.80393	4.32124e-05	0.000510185	-1.80486	6.29439e-05	0.000644404	56	63	57	-1.80486
CD.I vs Cntrl	Response of EIF2AK4 (GCN2) to amino acid deficiency	R-HSA-9633012	Major pathway of rRNA processing in the nucleolus and cytosol	101	-0.49169	7275	tags=56%, list=30%, signal=40%	RPS5/RPL14/RPS29/RPL27/RPS4Y1/RPS14/RPS4X/RPS8/RPL41/RPS4Y2/RPL11/RPS10/RPL30/RPS25/RPL3/RPS11/RPL23A/RPS23/ASNS/RPS26/RPS3/UBA52/RPSA/RPL4/RPS20/RPL6/RPL35A/RPL31/RPLP2/RPL23/RPL22/RPL24/RPL12/RPS27/RPS13/RPL10A/RPS7/RPL7/RPL36A/RPL39/RPS18/ATF2/RPS24/RPL32/RPS6/RPL5/RPL34/RPS27A/RPL22L1/RPL9/RPL26/RPS12/RPL21/RPS17/RPS3A/RPS15A/RPL17	-1.60845	0.00122892	0.00614042
CD.I vs Cntrl	rRNA modification in the nucleus and cytosol	R-HSA-6790901	Major pathway of rRNA processing in the nucleolus and cytosol	59	-0.612022	4107	tags=49%, list=17%, signal=41%	RPS7/NOP56/EMG1/NOP2/DDX52/RPS6/WDR36/FCF1/UTP18/UTP6/NOL11/WDR3/NOP14/HEATR1/DIMT1/DCAF13/THUMPD1/WDR75/UTP25/WDR43/UTP15/RCL1/UTP20/BMS1/UTP4/DKC1/KRR1/DDX47/NOP58	-1.84301	0.000111697	0.000950724	-1.84298	0.000102617	0.00094485	29	49	57	-1.80486
CD.I vs Cntrl	rRNA processing	R-HSA-72312	Major pathway of rRNA processing in the nucleolus and cytosol	201	-0.554241	5903	tags=52%, list=25%, signal=40%	RPL30/NOL6/RPS25/RPL3/RPS11/RPL23A/RPS23/NAT10/FBL/EXOSC7/RPS26/RPS3/PDCD11/UBA52/RPSA/MRM1/RPL4/RPS20/RPL6/RPL35A/RPL31/RPLP2/MRM2/RPL23/SENP3/RPL22/RPL24/RPL12/MPHOSPH10/TFB1M/RPS27/RPS13/RPL10A/LAS1L/WDR12/RPS7/NOP56/EMG1/NOP2/DIS3/EXOSC3/CSNK1E/RPL7/RPL36A/RPL39/RRP1/RPS18/EXOSC10/RPS24/RPL32/DDX52/RIOK2/RPS6/TSR1/WDR36/RPL5/LTV1/RPL34/FCF1/UTP18/RPP14/UTP6/NOL11/EXOSC2/WDR3/RPP30/NOP14/HEATR…	-1.973	1.34026e-09	9.81072e-08	-1.97331	1.231e-09	9.48517e-08	105	52	57	-1.80486
CD.I vs Cntrl	rRNA processing in the nucleus and cytosol	R-HSA-8868773	Major pathway of rRNA processing in the nucleolus and cytosol	191	-0.555223	5903	tags=52%, list=25%, signal=40%	RPL30/NOL6/RPS25/RPL3/RPS11/RPL23A/RPS23/NAT10/FBL/EXOSC7/RPS26/RPS3/PDCD11/UBA52/RPSA/RPL4/RPS20/RPL6/RPL35A/RPL31/RPLP2/RPL23/SENP3/RPL22/RPL24/RPL12/MPHOSPH10/RPS27/RPS13/RPL10A/LAS1L/WDR12/RPS7/NOP56/EMG1/NOP2/DIS3/EXOSC3/CSNK1E/RPL7/RPL36A/RPL39/RRP1/RPS18/EXOSC10/RPS24/RPL32/DDX52/RIOK2/RPS6/TSR1/WDR36/RPL5/LTV1/RPL34/FCF1/UTP18/RPP14/UTP6/NOL11/EXOSC2/WDR3/RPP30/NOP14/HEATR1/RPS27A/DIMT1/R…	-1.96554	3.39186e-09	2.15899e-07	-1.96603	3.33499e-09	1.95297e-07	100	52	57	-1.80486
CD.I vs Cntrl	SARS-CoV-2 modulates host translation machinery	R-HSA-9754678	Major pathway of rRNA processing in the nucleolus and cytosol	49	-0.568662	7338	tags=63%, list=30%, signal=44%	GEMIN5/RPS5/RPS29/RPS4Y1/RPS14/RPS4X/RPS8/RPS4Y2/RPS10/RPS25/RPS11/RPS23/RPS26/RPS3/RPSA/RPS20/RPS27/GEMIN6/RPS13/RPS7/DDX20/GEMIN2/RPS18/RPS24/RPS6/RPS27A/RPS12/RPS17/RPS3A/RPS15A/GEMIN8	-1.65795	0.00299013	0.0126154
CD.I vs Cntrl	Selenocysteine synthesis	R-HSA-2408557	Major pathway of rRNA processing in the nucleolus and cytosol	93	-0.513174	7275	tags=62%, list=30%, signal=44%	RPS5/RPL14/RPS29/RPL27/RPS4Y1/RPS14/RPS4X/RPS8/RPL41/RPS4Y2/RPL11/RPS10/RPL30/RPS25/RPL3/RPS11/RPL23A/RPS23/RPS26/RPS3/UBA52/RPSA/RPL4/RPS20/RPL6/RPL35A/RPL31/RPLP2/RPL23/RPL22/RPL24/RPL12/RPS27/RPS13/RPL10A/RPS7/RPL7/RPL36A/RPL39/RPS18/RPS24/RPL32/RPS6/RPL5/RPL34/SECISBP2/PSTK/RPS27A/RPL22L1/RPL9/RPL26/RPS12/RPL21/RPS17/RPS3A/RPS15A/RPL17/SEPSECS	-1.65927	0.000711222	0.00405148	-1.66005	0.00069604	0.00393437	58	62	57	-1.80486
CD.I vs Cntrl	Translation	R-HSA-72766	Major pathway of rRNA processing in the nucleolus and cytosol	290	-0.360237	5903	tags=38%, list=25%, signal=29%	RPL30/EPRS1/EARS2/RPS25/RPL3/MRPL35/EIF2B2/RPS11/RPL23A/PPA2/RPS23/MRPL9/RPS26/MRPL17/RPS3/UBA52/RPSA/MRPS10/RPL4/MRPS28/LARS2/MRPS33/RPS20/AARS2/RPL6/GFM1/RPL35A/RPL31/RPLP2/RPL23/RARS2/MRPS16/RPL22/RPL24/RPL12/MRPL52/RPS27/RPS13/MRPS18C/RPL10A/EEF1B2/RPS7/MRPS27/AIMP1/MRPS9/TARS2/EIF3E/MRPL22/RPL7/EIF1AX/WARS2/MRPL47/RPL36A/RPL39/EIF5/EIF4A1/YARS2/RPS18/MRPS6/MRPS24/RPS24/RPL32/VARS2/MRPS5/RPS6…	-1.32945	0.00866222	0.028263
CD.I vs Cntrl	Viral mRNA Translation	R-HSA-192823	Major pathway of rRNA processing in the nucleolus and cytosol	89	-0.541965	7275	tags=62%, list=30%, signal=43%	RPS5/RPL14/RPS29/RPL27/RPS4Y1/RPS14/RPS4X/RPS8/RPL41/RPS4Y2/RPL11/RPS10/RPL30/RPS25/RPL3/RPS11/RPL23A/RPS23/RPS26/RPS3/UBA52/RPSA/RPL4/RPS20/RPL6/RPL35A/RPL31/RPLP2/RPL23/RPL22/RPL24/RPL12/RPS27/RPS13/RPL10A/RPS7/RPL7/RPL36A/RPL39/RPS18/RPS24/RPL32/RPS6/RPL5/RPL34/RPS27A/RPL22L1/RPL9/RPL26/RPS12/RPL21/RPS17/RPS3A/RPS15A/RPL17	-1.74112	0.000185453	0.00146759	-1.74202	0.000165452	0.00133825	55	62	57	-1.80486
CD.I vs Cntrl	MAPK family signaling cascades	R-HSA-5683057	MAPK family signaling cascades	294	0.462902	4438	tags=36%, list=18%, signal=29%	TLN1/ACTB/FLT3/PSMB2/MAP2K1/PRKACA/GRB2/PSMB3/CSF2RA/YWHAB/FN1/CDC42EP3/CSF2RB/MAPK3/JAK2/PSMB8/LYPLA1/CSK/NRG1/IL6R/HGF/JAK3/PSMD4/SHC1/PSMD13/LAMTOR2/PSMA3/PSME1/RASGRP4/CCND3/ACTG1/PIK3CB/AGO1/IRS2/PSMB6/PEA15/RAC1/PSME3/IQGAP1/PPP2R1A/ARRB1/PAK1/PPP2R5A/PSMB9/PSMA7/PPP2R5D/PAK2/FNTB/SRC/AGO4/IL3RA/NEFL/PSMD12/ARRB2/DUSP1/PSMA4/PSME2/VCL/DUSP5/RGL1/PDGFRB/PSMD3/PDE6D/GOLGA7/DLG4/PSMB4/CALM2/AP…	1.76439	4.10253e-08	1.7665e-06	1.76517	2.55628e-08	1.1695e-06	105	36	36	1.77758
CD.I vs Cntrl	MAPK1/MAPK3 signaling	R-HSA-5684996	MAPK family signaling cascades	260	0.471681	4438	tags=36%, list=18%, signal=30%	TLN1/ACTB/FLT3/PSMB2/MAP2K1/GRB2/PSMB3/CSF2RA/YWHAB/FN1/CSF2RB/MAPK3/JAK2/PSMB8/LYPLA1/CSK/NRG1/IL6R/HGF/JAK3/PSMD4/SHC1/PSMD13/LAMTOR2/PSMA3/PSME1/RASGRP4/ACTG1/PIK3CB/IRS2/PSMB6/PEA15/PSME3/IQGAP1/PPP2R1A/ARRB1/PPP2R5A/PSMB9/PSMA7/PPP2R5D/FNTB/SRC/IL3RA/NEFL/PSMD12/ARRB2/DUSP1/PSMA4/PSME2/VCL/DUSP5/RGL1/PDGFRB/PSMD3/PDE6D/GOLGA7/DLG4/PSMB4/CALM2/APBB1IP/PSMC1/MRAS/CAMK2G/PSMB5/PSMC4/PSMD11/DUSP…	1.77705	1.05636e-07	4.04516e-06	1.77758	2.82032e-07	8.25791e-06	94	36	36	1.77758
CD.I vs Cntrl	RAF-independent MAPK1/3 activation	R-HSA-112409	MAPK family signaling cascades	22	0.66562	4417	tags=59%, list=18%, signal=48%	MAP2K1/MAPK3/JAK2/IL6R/PEA15/DUSP1/DUSP5/DUSP10/DUSP7/DUSP6/TYK2/MAP2K2/MAPK1	1.68403	0.00696304	0.024099
CD.I vs Cntrl	RAF/MAP kinase cascade	R-HSA-5673001	MAPK family signaling cascades	254	0.473108	4438	tags=36%, list=18%, signal=30%	TLN1/ACTB/FLT3/PSMB2/MAP2K1/GRB2/PSMB3/CSF2RA/YWHAB/FN1/CSF2RB/MAPK3/JAK2/PSMB8/LYPLA1/CSK/NRG1/HGF/JAK3/PSMD4/SHC1/PSMD13/LAMTOR2/PSMA3/PSME1/RASGRP4/ACTG1/PIK3CB/IRS2/PSMB6/PEA15/PSME3/IQGAP1/PPP2R1A/ARRB1/PPP2R5A/PSMB9/PSMA7/PPP2R5D/FNTB/SRC/IL3RA/NEFL/PSMD12/ARRB2/DUSP1/PSMA4/PSME2/VCL/DUSP5/RGL1/PDGFRB/PSMD3/PDE6D/GOLGA7/DLG4/PSMB4/CALM2/APBB1IP/PSMC1/MRAS/CAMK2G/PSMB5/PSMC4/PSMD11/DUSP10/TG…	1.77841	2.32195e-07	7.38985e-06	1.77893	1.3222e-07	4.39932e-06	92	36	36	1.77758
CD.I vs Cntrl	Chondroitin sulfate/dermatan sulfate metabolism	R-HSA-1793185	Metabolism of carbohydrates	48	0.606739	3121	tags=27%, list=13%, signal=24%	SDC3/ARSB/VCAN/CSGALNACT1/SDC1/CSGALNACT2/HEXB/B3GAT1/CHPF2/CHST11/XYLT1/DSE/CHST15	1.80479	0.000473899	0.00308351	1.80486	0.000529908	0.00337298	13	27	38	1.8832
CD.I vs Cntrl	Diseases of carbohydrate metabolism	R-HSA-5663084	Metabolism of carbohydrates	31	0.601777	2160	tags=29%, list=9%, signal=26%	GNS/GLB1/ARSB/GYG1/GUSB/GALNS/TALDO1/GBE1/GYS1	1.64166	0.00798269	0.0266211
CD.I vs Cntrl	Gluconeogenesis	R-HSA-70263	Metabolism of carbohydrates	30	0.721881	3078	tags=43%, list=13%, signal=38%	GAPDH/PGAM1/TPI1/ENO1/PGK1/FBP1/MDH2/SLC37A2/SLC37A1/GPI/ALDOC/PGK2/SLC25A11	1.95574	9.65268e-05	0.000856456	1.95616	0.000115728	0.000996619	13	43	38	1.8832
CD.I vs Cntrl	Glucose metabolism	R-HSA-70326	Metabolism of carbohydrates	87	0.445882	3243	tags=34%, list=13%, signal=30%	GAPDH/PKM/PGAM1/RAE1/HK2/TPI1/SEC13/PRKACA/ENO1/NUP214/PGK1/HK3/PFKFB4/PFKFB2/NUP62/PFKFB3/FBP1/MDH2/SLC37A2/PPP2R1A/ADPGK/PPP2R5D/GNPDA1/SLC37A1/GPI/ALDOC/PGK2/SLC25A11/NUP58/GCKR	1.46659	0.0114073	0.0350847
CD.I vs Cntrl	Glycogen breakdown (glycogenolysis)	R-HSA-70221	Metabolism of carbohydrates	16	0.742584	3523	tags=50%, list=15%, signal=43%	PYGL/GYG1/PHKA2/PGM1/CALM2/PYGM/CALM3/GAA	1.74311	0.00369772	0.0148057
CD.I vs Cntrl	Glycogen metabolism	R-HSA-8982491	Metabolism of carbohydrates	27	0.598683	3523	tags=41%, list=15%, signal=35%	PYGL/GYG1/PHKA2/PGM1/UGP2/GBE1/GYS1/CALM2/PYGM/CALM3/GAA	1.58512	0.015745	0.044074
CD.I vs Cntrl	Glycosaminoglycan metabolism	R-HSA-1630316	Metabolism of carbohydrates	112	0.571388	4826	tags=38%, list=20%, signal=30%	SDC3/GNS/GLB1/ARSB/PAPSS1/CHP1/VCAN/NDST1/B4GALT1/GUSB/HYAL2/HPSE/CSGALNACT1/SDC1/B4GALT5/CSGALNACT2/GALNS/ST3GAL2/PAPSS2/HEXB/ST3GAL6/HS6ST1/SLC9A1/B3GAT1/CHPF2/CHST11/XYLT1/EXT1/DSE/CHST15/B4GALT4/ST3GAL4/GLB1L/CD44/HGSNAT/DSEL/CHSY1/B3GNT2/ST3GAL1/STAB2/AGRN/HYAL3	1.9495	8.84724e-07	2.31292e-05	1.95032	8.57483e-07	2.13808e-05	42	38	38	1.8832
CD.I vs Cntrl	Heparan sulfate/heparin (HS-GAG) metabolism	R-HSA-1638091	Metabolism of carbohydrates	48	0.560404	3492	tags=25%, list=14%, signal=21%	SDC3/GLB1/VCAN/NDST1/GUSB/HPSE/SDC1/HS6ST1/B3GAT1/XYLT1/EXT1/GLB1L	1.66696	0.00324086	0.0133705
CD.I vs Cntrl	HS-GAG degradation	R-HSA-2024096	Metabolism of carbohydrates	22	0.637315	989	tags=23%, list=4%, signal=22%	SDC3/GLB1/GUSB/HPSE/SDC1	1.61242	0.0143654	0.0411564
CD.I vs Cntrl	Metabolism of carbohydrates	R-HSA-71387	Metabolism of carbohydrates	275	0.496979	3243	tags=31%, list=13%, signal=27%	GAPDH/PKM/PGAM1/SDC3/RAE1/HK2/GNS/TPI1/PGD/SEC13/GLB1/ARSB/FUT4/PRKACA/PAPSS1/ENO1/MAN2B1/PYGL/GYG1/CHP1/VCAN/NDST1/NUP214/PGK1/B4GALT1/PHKA2/HK3/GUSB/HYAL2/TKT/PFKFB4/PFKFB2/HPSE/CSGALNACT1/G6PD/SDC1/PGM1/B4GALT5/CSGALNACT2/NUP62/GALNS/TALDO1/PFKFB3/FBP1/ST3GAL2/PAPSS2/MDH2/HEXB/SLC37A2/PPP2R1A/UGP2/PGM2/ST3GAL6/ADPGK/GBE1/MAN2B2/PPP2R5D/GNPDA1/HS6ST1/SLC9A1/B3GAT1/GYS1/AKR1A1/SLC37A1/CHPF2/CHST…	1.88253	1.94448e-09	1.35558e-07	1.8832	1.57416e-09	1.15229e-07	84	31	38	1.8832
CD.I vs Cntrl	Mucopolysaccharidoses	R-HSA-2206281	Metabolism of carbohydrates	11	0.848464	1119	tags=45%, list=5%, signal=43%	GNS/GLB1/ARSB/GUSB/GALNS	1.81541	0.000763193	0.00426456	1.81557	0.000686153	0.00392394	5	45	38	1.8832
CD.I vs Cntrl	Metabolism of steroids	R-HSA-8957322	Metabolism of steroids	136	0.407712	4019	tags=29%, list=17%, signal=25%	SMARCD3/MTF1/VDR/SEC24D/DHCR24/SCD/ABCB11/ACOX2/SP1/TSPO/CYP27A1/FDPS/RXRA/KPNB1/NFYC/SEC24A/TBL1X/OSBPL1A/LBR/CREBBP/HSD17B11/HELZ2/INSIG1/SEC24C/NCOA2/NCOA1/SREBF1/HMGCR/SRD5A1/SLC51A/CYP19A1/OSBPL6/STARD3NL/IDI1/OSBPL2/SEC23A/HSD17B12/INSIG2/SREBF2/STARD3	1.42772	0.00777478	0.0262483
CD.I vs Cntrl	Regulation of cholesterol biosynthesis by SREBP (SREBF)	R-HSA-1655829	Metabolism of steroids	55	0.501836	3928	tags=42%, list=16%, signal=35%	SMARCD3/MTF1/SEC24D/SCD/SP1/FDPS/RXRA/KPNB1/NFYC/SEC24A/TBL1X/CREBBP/HELZ2/INSIG1/SEC24C/NCOA2/NCOA1/SREBF1/HMGCR/IDI1/SEC23A/INSIG2/SREBF2	1.53084	0.0115821	0.0353948
CD.I vs Cntrl	Metabolism of fat-soluble vitamins	R-HSA-6806667	Metabolism of vitamins and cofactors	36	0.615385	2125	tags=22%, list=9%, signal=20%	SDC3/LPL/LRP1/SDC1/LRP10/LDLR/VKORC1L1/PLB1	1.73083	0.00241076	0.0104729
CD.I vs Cntrl	Metabolism of vitamins and cofactors	R-HSA-196854	Metabolism of vitamins and cofactors	171	0.427144	2147	tags=19%, list=9%, signal=17%	TCN2/PDXK/IDH1/SDC3/LPL/LRP1/TCN1/AOX1/MTHFD2/GSTO1/COASY/VNN1/PARP4/BST1/SDC1/SLC2A3/PARP9/GCH1/LRP10/PANK2/LDLR/NNMT/NADK/HSP90AA1/MTHFR/PARP14/NMNAT1/NADSYN1/VKORC1L1/SLC19A1/PLB1/NAPRT	1.53842	0.000770917	0.00429134	1.53876	0.000665386	0.0038503	32	19	19	1.53876
CD.I vs Cntrl	Retinoid metabolism and transport	R-HSA-975634	Metabolism of vitamins and cofactors	32	0.613612	2125	tags=22%, list=9%, signal=20%	SDC3/LPL/LRP1/SDC1/LRP10/LDLR/PLB1	1.68505	0.00487613	0.0178466
CD.I vs Cntrl	Mismatch Repair	R-HSA-5358508	Mismatch repair (MMR) directed by MSH2:MSH3 (MutSbeta)	15	-0.734526	3985	tags=53%, list=17%, signal=45%	POLD2/MLH1/RPA3/RPA1/PMS2/EXO1/LIG1/MSH2	-1.66792	0.00731151	0.0249512
CD.I vs Cntrl	Mismatch repair (MMR) directed by MSH2:MSH3 (MutSbeta)	R-HSA-5358606	Mismatch repair (MMR) directed by MSH2:MSH3 (MutSbeta)	14	-0.757027	3985	tags=57%, list=17%, signal=48%	POLD2/MLH1/RPA3/RPA1/PMS2/EXO1/LIG1/MSH2	-1.69043	0.00539827	0.0195621
CD.I vs Cntrl	Mismatch repair (MMR) directed by MSH2:MSH6 (MutSalpha)	R-HSA-5358565	Mismatch repair (MMR) directed by MSH2:MSH3 (MutSbeta)	14	-0.736896	3985	tags=57%, list=17%, signal=48%	POLD2/MLH1/RPA3/RPA1/PMS2/EXO1/LIG1/MSH2	-1.64548	0.00947662	0.0302261
CD.I vs Cntrl	Amplification of signal from unattached kinetochores via a MAD2 inhibitory signal	R-HSA-141444	Mitotic Prometaphase	93	-0.532665	2174	tags=29%, list=9%, signal=27%	KIF2A/BUB1B/NUP37/CDCA8/NUP133/SPC25/CENPE/BUB3/NUP43/NUF2/ZW10/CKAP5/CLASP2/CENPI/KNL1/KIF18A/XPO1/MIS12/ZWILCH/KNTC1/ITGB3BP/SGO1/CENPC/CENPH/CENPK/NUP107/SPDL1	-1.72229	0.000231686	0.00171307	-1.7231	0.000200919	0.0015393	27	29	28.5	-1.7231
CD.I vs Cntrl	Amplification of signal from the kinetochores	R-HSA-141424	Mitotic Prometaphase	93	-0.532665	2174	tags=29%, list=9%, signal=27%	KIF2A/BUB1B/NUP37/CDCA8/NUP133/SPC25/CENPE/BUB3/NUP43/NUF2/ZW10/CKAP5/CLASP2/CENPI/KNL1/KIF18A/XPO1/MIS12/ZWILCH/KNTC1/ITGB3BP/SGO1/CENPC/CENPH/CENPK/NUP107/SPDL1	-1.72229	0.000231686	0.00171307	-1.7231	0.000200919	0.0015393	27	29	28.5	-1.7231
CD.I vs Cntrl	Cell Cycle Checkpoints	R-HSA-69620	Mitotic Prometaphase	288	-0.421135	2831	tags=24%, list=12%, signal=22%	RNF8/RFC5/RPA3/WEE1/ANAPC10/RAD1/RPA1/ORC2/RPS27A/ABRAXAS1/KIF2A/BUB1B/TP53BP1/NUP37/CDC25C/CDCA8/CDC23/NUP133/ANAPC4/SPC25/EXO1/CENPE/BUB3/DNA2/ATR/NUP43/BLM/NUF2/RAD50/RBBP8/ZW10/CKAP5/CHEK2/RFC3/ORC6/CLASP2/MCM10/ANAPC5/CENPI/ANAPC1/ORC4/KNL1/PSMA8/KIF18A/XPO1/CDC16/CDC27/CDC7/ORC3/ATM/DBF4/MIS12/BRIP1/ZWILCH/MCM8/KNTC1/ITGB3BP/SGO1/ATRIP/CENPC/CENPH/WRN/CENPK/CCNB1/MRE11/RAD17/NUP107/RFC4/SPD…	-1.55319	7.53291e-05	0.000726773	-1.5534	7.37039e-05	0.00071935	70	24	28.5	-1.7231
CD.I vs Cntrl	EML4 and NUDC in mitotic spindle formation	R-HSA-9648025	Mitotic Prometaphase	114	-0.475529	2174	tags=25%, list=9%, signal=22%	KIF2A/BUB1B/NUP37/CDCA8/NUP133/SPC25/CENPE/BUB3/NUP43/NUF2/ZW10/CKAP5/EML4/CLASP2/CENPI/KNL1/KIF18A/XPO1/MIS12/ZWILCH/KNTC1/ITGB3BP/SGO1/CENPC/CENPH/CENPK/NUP107/SPDL1	-1.5817	0.00141209	0.00677805
CD.I vs Cntrl	M Phase	R-HSA-68886	Mitotic Prometaphase	412	-0.348864	2277	tags=18%, list=9%, signal=16%	SDCCAG8/RPS27A/MCPH1/KIF2A/SFI1/BUB1B/NUP205/NUP37/NME7/CDCA8/CDC23/NUP133/KIF23/ANAPC4/HAUS1/SPC25/CENPE/BUB3/PCNT/CEP43/NUP43/NUP155/NUF2/ZW10/H2AZ2/CKAP5/CEP78/EML4/MZT1/SMC3/CEP72/CLASP2/VRK1/PDS5A/AKAP9/ANAPC5/NDC1/CENPI/ANAPC1/KNL1/PSMA8/KIF18A/XPO1/NCAPH/CDC16/CDC27/CEP135/PCM1/MIS12/NCAPG/HAUS3/TUBGCP5/CEP57/ZWILCH/SMC4/KNTC1/ITGB3BP/NUP54/SGO1/CENPC/CENPH/CEP70/CENPK/CCNB1/CEP76/NUP107/A…	-1.32614	0.00401318	0.0156258
CD.I vs Cntrl	Mitotic Prometaphase	R-HSA-68877	Mitotic Prometaphase	200	-0.502862	2277	tags=28%, list=9%, signal=25%	SDCCAG8/KIF2A/SFI1/BUB1B/NUP37/NME7/CDCA8/NUP133/HAUS1/SPC25/CENPE/BUB3/PCNT/CEP43/NUP43/NUF2/ZW10/CKAP5/CEP78/EML4/MZT1/SMC3/CEP72/CLASP2/PDS5A/AKAP9/CENPI/KNL1/KIF18A/XPO1/NCAPH/CEP135/PCM1/MIS12/NCAPG/HAUS3/TUBGCP5/CEP57/ZWILCH/SMC4/KNTC1/ITGB3BP/SGO1/CENPC/CENPH/CEP70/CENPK/CCNB1/CEP76/NUP107/ALMS1/HAUS6/OFD1/CEP290/SPDL1	-1.78906	4.77273e-07	1.37005e-05	-1.78952	1.16351e-06	2.70378e-05	55	28	28.5	-1.7231
CD.I vs Cntrl	Mitotic Spindle Checkpoint	R-HSA-69618	Mitotic Prometaphase	110	-0.533473	2174	tags=30%, list=9%, signal=27%	KIF2A/BUB1B/NUP37/CDCA8/CDC23/NUP133/ANAPC4/SPC25/CENPE/BUB3/NUP43/NUF2/ZW10/CKAP5/CLASP2/ANAPC5/CENPI/ANAPC1/KNL1/KIF18A/XPO1/CDC16/CDC27/MIS12/ZWILCH/KNTC1/ITGB3BP/SGO1/CENPC/CENPH/CENPK/NUP107/SPDL1	-1.76574	5.52304e-05	0.000581707	-1.76703	3.73616e-05	0.000463537	33	30	28.5	-1.7231
CD.I vs Cntrl	Resolution of Sister Chromatid Cohesion	R-HSA-2500257	Mitotic Prometaphase	123	-0.491739	2174	tags=24%, list=9%, signal=22%	KIF2A/BUB1B/NUP37/CDCA8/NUP133/SPC25/CENPE/BUB3/NUP43/NUF2/ZW10/CKAP5/SMC3/CLASP2/PDS5A/CENPI/KNL1/KIF18A/XPO1/MIS12/ZWILCH/KNTC1/ITGB3BP/SGO1/CENPC/CENPH/CENPK/CCNB1/NUP107/SPDL1	-1.65203	0.00033482	0.00231215	-1.65302	0.000295519	0.00208	30	24	28.5	-1.7231
CD.I vs Cntrl	Muscle contraction	R-HSA-397014	Muscle contraction	168	0.469598	3181	tags=28%, list=13%, signal=24%	TLN1/PRKACA/KCNJ2/DYSF/KCNE1/TPM3/ACTA1/ANXA2/ALDH2/ITGA1/CES1/ATP1B3/VIM/MYL12B/HIPK2/MYH11/ATP2A2/CORIN/PXN/TMOD3/MYL9/MYL6B/MYL12A/ATP2B4/ASPH/STIM1/PAK1/SCN9A/SLC8A1/SCN1B/PAK2/ORAI2/KCNQ1/MYBPC3/KCNE3/VCL/FGF13/AHCYL1/ATP1A1/CALM2/KCND1/CAMK2G/ATP2A3/MYL6/KCNK6/CALM3/DES	1.68793	4.94154e-05	0.000548061	1.68821	4.94763e-05	0.000561498	47	28	36	1.75303
CD.I vs Cntrl	Smooth Muscle Contraction	R-HSA-445355	Muscle contraction	41	0.629684	3173	tags=44%, list=13%, signal=38%	TLN1/DYSF/TPM3/ANXA2/ALDH2/ITGA1/MYL12B/MYH11/PXN/MYL9/MYL6B/MYL12A/PAK1/PAK2/VCL/CALM2/MYL6/CALM3	1.8176	0.000588106	0.0036176	1.81785	0.000545908	0.0034408	18	44	36	1.75303
CD.I vs Cntrl	Defective Intrinsic Pathway for Apoptosis	R-HSA-9734009	Neurodegenerative Diseases	25	0.638943	2222	tags=44%, list=9%, signal=40%	LMNB1/APP/CAPN1/CAST/CDK5/CAPN2/BCL2L11/CAPNS1/CAPNS2/CDK5R1/SOD2	1.66343	0.00779204	0.0262483
CD.I vs Cntrl	Deregulated CDK5 triggers multiple neurodegenerative pathways in Alzheimer's disease models	R-HSA-8862803	Neurodegenerative Diseases	22	0.682237	2222	tags=50%, list=9%, signal=45%	LMNB1/APP/CAPN1/CAST/CDK5/CAPN2/BCL2L11/CAPNS1/CAPNS2/CDK5R1/SOD2	1.72607	0.00426356	0.0162126
CD.I vs Cntrl	Neurodegenerative Diseases	R-HSA-8863678	Neurodegenerative Diseases	22	0.682237	2222	tags=50%, list=9%, signal=45%	LMNB1/APP/CAPN1/CAST/CDK5/CAPN2/BCL2L11/CAPNS1/CAPNS2/CDK5R1/SOD2	1.72607	0.00426356	0.0162126
CD.I vs Cntrl	Neutrophil degranulation	R-HSA-6798695	Neutrophil degranulation	467	0.771575	3660	tags=66%, list=15%, signal=57%	MPO/OLFM4/DEFA1/DEFA1B/MMP8/DEFA4/RNASE2/ELANE/CD33/CAMP/CEACAM8/BPI/PDXK/CTSG/CEACAM6/SRP14/RETN/PKM/ABCA13/HP/RNASE3/PGAM1/SLC2A5/CRISP3/IDH1/LTF/C3AR1/CYFIP1/MGST1/LCN2/MMP9/CTSA/PRCP/CD177/FCN1/SLPI/NPC2/PRKCD/GNS/PSAP/AZU1/MS4A3/CLEC5A/NFKB1/S100A12/COTL1/PTPN6/RAB5C/GLB1/PTPRJ/BRI3/MCEMP1/OLR1/ARSB/CD63/ARG1/FUCA2/RAB3D/NCSTN/GRN/ACLY/S100A8/SNAP29/TRPM2/CTSZ/TCN1/CST3/TIMP2/DEGS1/CYBB/ATP1…	3.05839	1.60664e-85	2.35213e-82	3.0583	1.49017e-85	2.18161e-82	308	66	66	3.0583
CD.I vs Cntrl	Nucleotide catabolism	R-HSA-8956319	Nucleotide catabolism	32	0.57665	3085	tags=34%, list=13%, signal=30%	NUDT16/UPB1/SAMHD1/NUDT18/UPP1/DPYD/TYMP/ENTPD1/NT5C2/ENTPD7/NUDT5	1.58355	0.0137559	0.040037
CD.I vs Cntrl	Pyrimidine salvage	R-HSA-73614	Nucleotide catabolism	11	0.752866	3060	tags=64%, list=13%, signal=56%	PUDP/UPP1/TYMP/CDA/TK1/TK2/UCK2	1.61086	0.0163315	0.0453691
CD.I vs Cntrl	O-linked glycosylation of mucins	R-HSA-913709	O-linked glycosylation of mucins	48	0.580259	4549	tags=44%, list=19%, signal=36%	GCNT1/C1GALT1C1/MUC19/GALNT6/GALNT2/GALNT14/B4GALT5/ST3GAL2/GALNT7/GALNT3/B3GNT5/B3GNT8/ST6GALNAC3/GALNT10/GALNT18/ST3GAL4/ST6GALNAC2/GALNT1/GALNT4/B3GNT2/ST3GAL1	1.72603	0.00153089	0.0072503
CD.I vs Cntrl	GRB2:SOS provides linkage to MAPK signaling for Integrins	R-HSA-354194	Oncogenic MAPK signaling	13	0.744519	3887	tags=62%, list=16%, signal=52%	TLN1/GRB2/FN1/SRC/APBB1IP/ITGA2B/ITGB3/RAP1A	1.66091	0.00982757	0.0312095
CD.I vs Cntrl	MAP2K and MAPK activation	R-HSA-5674135	Oncogenic MAPK signaling	38	0.661328	4620	tags=63%, list=19%, signal=51%	TLN1/ACTB/MAP2K1/YWHAB/FN1/MAPK3/CSK/LAMTOR2/ACTG1/IQGAP1/ARRB1/SRC/ARRB2/VCL/APBB1IP/ITGA2B/KSR1/KRAS/ITGB3/RAP1A/LAMTOR3/MAP2K2/MAPK1/CNKSR1	1.88013	0.00022747	0.00169906	1.88044	0.000248576	0.00184258	24	63	61	1.86006
CD.I vs Cntrl	Oncogenic MAPK signaling	R-HSA-6802957	Oncogenic MAPK signaling	80	0.572176	4985	tags=54%, list=21%, signal=43%	TLN1/ACTB/MAP2K1/PAPSS1/YWHAB/FN1/MAPK3/AGTRAP/JAK2/CSK/ACTG1/IQGAP1/ARRB1/ATG7/BCL2L11/ZC3HAV1/SRC/ARRB2/VCL/QKI/CALM2/APBB1IP/MRAS/CAMK2G/DUSP10/MAP3K11/ITGA2B/DUSP7/KSR1/CALM3/KRAS/DUSP6/ITGB3/NF1/ESRP1/RAP1A/SPRED2/MAP2K2/MAPK1/CNKSR1/ARAF/AP3B1/CLCN6	1.85847	4.24591e-05	0.000505367	1.85874	4.6939e-05	0.000536865	43	54	61	1.86006
CD.I vs Cntrl	p130Cas linkage to MAPK signaling for integrins	R-HSA-372708	Oncogenic MAPK signaling	12	0.74251	3887	tags=67%, list=16%, signal=56%	TLN1/FN1/SRC/APBB1IP/ITGA2B/CRK/ITGB3/RAP1A	1.6239	0.0144426	0.0412164
CD.I vs Cntrl	Paradoxical activation of RAF signaling by kinase inactive BRAF	R-HSA-6802955	Oncogenic MAPK signaling	44	0.635555	4620	tags=61%, list=19%, signal=50%	TLN1/ACTB/MAP2K1/YWHAB/FN1/MAPK3/JAK2/CSK/ACTG1/IQGAP1/ARRB1/SRC/ARRB2/VCL/CALM2/APBB1IP/CAMK2G/MAP3K11/ITGA2B/KSR1/CALM3/KRAS/ITGB3/RAP1A/MAP2K2/MAPK1/CNKSR1	1.86017	0.000243592	0.00175674	1.86006	0.000254236	0.00184258	27	61	61	1.86006
CD.I vs Cntrl	RAF activation	R-HSA-5673000	Oncogenic MAPK signaling	35	0.626179	4399	tags=49%, list=18%, signal=40%	MAP2K1/YWHAB/JAK2/PPP2R1A/PPP2R5A/PPP2R5D/SRC/CALM2/MRAS/CAMK2G/MAP3K11/KSR1/CALM3/KRAS/PPP2R5E/MAP2K2/PPP2CA	1.75159	0.00196245	0.00895026
CD.I vs Cntrl	Signaling by BRAF and RAF1 fusions	R-HSA-6802952	Oncogenic MAPK signaling	64	0.576615	3887	tags=47%, list=16%, signal=39%	TLN1/ACTB/MAP2K1/PAPSS1/YWHAB/FN1/MAPK3/AGTRAP/JAK2/CSK/ACTG1/IQGAP1/ARRB1/ATG7/BCL2L11/ZC3HAV1/SRC/ARRB2/VCL/QKI/CALM2/APBB1IP/CAMK2G/ITGA2B/KSR1/CALM3/KRAS/ITGB3/ESRP1/RAP1A	1.80596	0.000203343	0.00155861	1.8056	0.000256298	0.00184838	30	47	61	1.86006
CD.I vs Cntrl	Signaling by high-kinase activity BRAF mutants	R-HSA-6802948	Oncogenic MAPK signaling	34	0.659333	4887	tags=68%, list=20%, signal=54%	TLN1/ACTB/MAP2K1/YWHAB/FN1/MAPK3/CSK/ACTG1/IQGAP1/ARRB1/SRC/ARRB2/VCL/APBB1IP/ITGA2B/KSR1/KRAS/ITGB3/RAP1A/MAP2K2/MAPK1/CNKSR1/ARAF	1.83363	0.000615709	0.00374024	1.8332	0.000641503	0.00383331	23	68	61	1.86006
CD.I vs Cntrl	Signaling by moderate kinase activity BRAF mutants	R-HSA-6802946	Oncogenic MAPK signaling	44	0.635555	4620	tags=61%, list=19%, signal=50%	TLN1/ACTB/MAP2K1/YWHAB/FN1/MAPK3/JAK2/CSK/ACTG1/IQGAP1/ARRB1/SRC/ARRB2/VCL/CALM2/APBB1IP/CAMK2G/MAP3K11/ITGA2B/KSR1/CALM3/KRAS/ITGB3/RAP1A/MAP2K2/MAPK1/CNKSR1	1.86017	0.000243592	0.00175674	1.86006	0.000254236	0.00184258	27	61	61	1.86006
CD.I vs Cntrl	Signaling by RAF1 mutants	R-HSA-9656223	Oncogenic MAPK signaling	40	0.657801	4620	tags=65%, list=19%, signal=53%	TLN1/ACTB/MAP2K1/YWHAB/FN1/MAPK3/JAK2/CSK/ACTG1/IQGAP1/ARRB1/SRC/ARRB2/VCL/CALM2/APBB1IP/CAMK2G/ITGA2B/KSR1/CALM3/KRAS/ITGB3/RAP1A/MAP2K2/MAPK1/CNKSR1	1.88933	0.000182187	0.00144958	1.88985	0.000164534	0.00133821	26	65	61	1.86006
CD.I vs Cntrl	Signaling by RAS mutants	R-HSA-6802949	Oncogenic MAPK signaling	44	0.635555	4620	tags=61%, list=19%, signal=50%	TLN1/ACTB/MAP2K1/YWHAB/FN1/MAPK3/JAK2/CSK/ACTG1/IQGAP1/ARRB1/SRC/ARRB2/VCL/CALM2/APBB1IP/CAMK2G/MAP3K11/ITGA2B/KSR1/CALM3/KRAS/ITGB3/RAP1A/MAP2K2/MAPK1/CNKSR1	1.86017	0.000243592	0.00175674	1.86006	0.000254236	0.00184258	27	61	61	1.86006
CD.I vs Cntrl	Signaling downstream of RAS mutants	R-HSA-9649948	Oncogenic MAPK signaling	44	0.635555	4620	tags=61%, list=19%, signal=50%	TLN1/ACTB/MAP2K1/YWHAB/FN1/MAPK3/JAK2/CSK/ACTG1/IQGAP1/ARRB1/SRC/ARRB2/VCL/CALM2/APBB1IP/CAMK2G/MAP3K11/ITGA2B/KSR1/CALM3/KRAS/ITGB3/RAP1A/MAP2K2/MAPK1/CNKSR1	1.86017	0.000243592	0.00175674	1.86006	0.000254236	0.00184258	27	61	61	1.86006
CD.I vs Cntrl	G alpha (i) signalling events	R-HSA-418594	Opioid Signalling	256	0.38821	3370	tags=23%, list=14%, signal=20%	C3AR1/PRKCD/PSAP/OPRL1/PRKACA/CXCL10/GNB1/PLA2G4A/GNA15/RGS3/CAMKK2/GPSM3/CCR2/S1PR3/ADORA3/APP/GNAI2/GNB4/GRK2/PLCB3/CXCL16/GNB2/C5AR1/C3/SUCNR1/CDK5/PPP1CA/GPER1/PPP2R1A/CX3CR1/FPR2/ADCY7/LPAR2/CAMKK1/PPP2R5D/OXER1/CXCL9/SSTR2/GNAQ/SRC/TAS2R38/CXCR2/AHCYL1/CXCL11/P2RY13/CXCR1/RGS16/PLCB2/CALM2/RGS19/PPP3CA/CXCR4/CAMK2G/PENK/HCAR3/CALM3/GABBR1/PRKAR2A/GNG10	1.46047	0.000759032	0.00425756	1.46071	0.0007208	0.00402768	59	23	23	1.46071
CD.I vs Cntrl	G-protein mediated events	R-HSA-112040	Opioid Signalling	53	0.506221	4739	tags=45%, list=20%, signal=36%	PRKCD/PRKACA/PLA2G4A/GNA15/CAMKK2/GNAI2/GRK2/PLCB3/ADCY7/CAMKK1/GNAQ/AHCYL1/PLCB2/CALM2/CAMK2G/CALM3/PRKAR2A/PRKAR1A/KPNA2/ADCY3/PRKACG/MAPK1/GNAI3/ADCY4	1.53377	0.011975	0.036002
CD.I vs Cntrl	Opioid Signalling	R-HSA-111885	Opioid Signalling	85	0.467533	4739	tags=41%, list=20%, signal=33%	PRKCD/PRKACA/GNB1/PLA2G4A/GNA15/CAMKK2/GNAI2/GNB4/GRK2/PLCB3/GNB2/CDK5/PPP1CA/PPP2R1A/ADCY7/CAMKK1/PPP2R5D/GNAQ/AHCYL1/PLCB2/CALM2/PPP3CA/CAMK2G/CALM3/PRKAR2A/GNG10/PRKAR1A/KPNA2/ADCY3/PRKACG/PPP2CA/MAPK1/GNG2/GNAI3/ADCY4	1.53232	0.00555719	0.0200387
CD.I vs Cntrl	PLC beta mediated events	R-HSA-112043	Opioid Signalling	49	0.526034	4417	tags=43%, list=18%, signal=35%	PRKCD/PRKACA/PLA2G4A/GNA15/CAMKK2/GRK2/PLCB3/ADCY7/CAMKK1/GNAQ/AHCYL1/PLCB2/CALM2/CAMK2G/CALM3/PRKAR2A/PRKAR1A/KPNA2/ADCY3/PRKACG/MAPK1	1.57078	0.00938258	0.0300571
CD.I vs Cntrl	Metabolism of Angiotensinogen to Angiotensins	R-HSA-2022377	Peptide hormone metabolism	15	0.75716	2209	tags=40%, list=9%, signal=36%	CTSG/CTSZ/ANPEP/CES1/CTSD/ATP6AP2	1.74986	0.00331299	0.0135793
CD.I vs Cntrl	Peptide hormone metabolism	R-HSA-2980736	Peptide hormone metabolism	63	0.56693	3838	tags=33%, list=16%, signal=28%	INHBA/CTSG/CTSZ/INHBB/GNB1/RAB27A/ANPEP/CES1/FFAR4/GHRL/TCF7L2/CTSD/EXOC6/ATP6AP2/KLF4/EXOC3/KIF5B/MYO5A/SEC11A/EXOC7/SPCS2	1.77089	0.000371136	0.00251548	1.77049	0.000443951	0.00298139	21	33	33	1.77049
CD.I vs Cntrl	Acyl chain remodelling of PI	R-HSA-1482922	Phospholipid metabolism	11	0.7654	380	tags=18%, list=2%, signal=18%	PLBD1/PLA2G4A	1.63768	0.0119338	0.036002
CD.I vs Cntrl	Glycerophospholipid biosynthesis	R-HSA-1483206	Phospholipid metabolism	115	0.440572	3210	tags=29%, list=13%, signal=25%	PLBD1/LPCAT2/PLA2G4A/SLC44A1/CPNE3/CPNE1/PGS1/STARD10/PLD3/HADHA/MBOAT1/LPGAT1/GPAT3/AGPAT3/PCYT1A/OSBPL8/PLD2/PLD1/AGPAT2/CDS2/DGAT2/PLB1/CSNK2A2/GPD2/SLC44A2/HADHB/PISD/LPCAT3/MGLL/PLA2G15/ABHD4/CDIPT/MBOAT7	1.50875	0.00384095	0.0151567
CD.I vs Cntrl	Phospholipid metabolism	R-HSA-1483257	Phospholipid metabolism	196	0.41996	4447	tags=33%, list=18%, signal=27%	ARF3/PLBD1/LPCAT2/PLA2G4A/SLC44A1/CPNE3/PIP5K1A/CPNE1/PGS1/INPPL1/STARD10/PLD3/TNFAIP8L2/RAB14/HADHA/BMX/MTMR14/MBOAT1/PIK3CB/PIK3CD/LPGAT1/MTMR4/GPAT3/AGPAT3/PCYT1A/OSBPL8/SBF2/PLD2/PLD1/AGPAT2/CDS2/PIK3R5/DGAT2/PLB1/CSNK2A2/PIK3R6/GPD2/MTMR3/SLC44A2/HADHB/PISD/LPCAT3/ARF1/PTEN/PIK3CG/MGLL/PLA2G15/ABHD4/MTMR6/CDIPT/PI4KB/MBOAT7/PCYT1B/INPP5D/MTM1/PLEKHA6/PLEKHA2/OSBPL5/VAC14/PNPLA2/DGAT1/OCRL/PN…	1.53628	0.000522123	0.00332343	1.53637	0.000466192	0.00306962	65	33	33	1.53637
CD.I vs Cntrl	LDL clearance	R-HSA-8964038	Plasma lipoprotein remodeling	18	0.704116	1755	tags=33%, list=7%, signal=31%	NPC2/CLTC/CLTA/LIPA/LDLR/SOAT1	1.70053	0.00630631	0.0221934
CD.I vs Cntrl	Plasma lipoprotein assembly, remodeling, and clearance	R-HSA-174824	Plasma lipoprotein remodeling	63	0.507813	3467	tags=24%, list=14%, signal=20%	NPC2/LPL/CETP/P4HB/CLTC/PRKACA/CLTA/LIPA/LDLR/APOBR/SOAT1/HDLBP/MYLIP/VLDLR/PCSK9	1.58623	0.00515835	0.0188325
CD.I vs Cntrl	Plasma lipoprotein remodeling	R-HSA-8963899	Plasma lipoprotein remodeling	23	0.753863	225	tags=13%, list=1%, signal=13%	LPL/CETP/P4HB	1.92635	0.000218917	0.0016606	1.92727	0.000185165	0.0014582	3	13	13	1.92727
CD.I vs Cntrl	GPVI-mediated activation cascade	R-HSA-114604	Platelet activation, signaling and aggregation	33	0.684423	3333	tags=52%, list=14%, signal=44%	PTPN6/RAC2/SYK/FCER1G/RHOA/LYN/PIK3CB/RAC1/VAV1/PDPK1/RHOG/PIK3R5/PIK3R6/PIK3CG/PLCG2/VAV3/GP6	1.89163	0.000262437	0.00186509	1.89152	0.000268802	0.00192905	17	52	47	2.0489
CD.I vs Cntrl	Integrin signaling	R-HSA-354192	Platelet activation, signaling and aggregation	24	0.719331	3887	tags=58%, list=16%, signal=49%	TLN1/GRB2/FN1/SYK/CSK/SHC1/PTPN1/SRC/PDPK1/APBB1IP/ITGA2B/CRK/ITGB3/RAP1A	1.85629	0.000710286	0.00405148	1.85646	0.000647761	0.00384893	14	58	47	2.0489
CD.I vs Cntrl	Platelet activation, signaling and aggregation	R-HSA-76002	Platelet activation, signaling and aggregation	239	0.59209	4197	tags=44%, list=17%, signal=36%	HSPA5/TLN1/LHFPL2/ANXA5/PRKCD/PSAP/CFL1/TGFB1/PTPN6/PFN1/CD63/RAC2/TIMP1/GRB2/GNB1/MAPK14/PLA2G4A/FN1/APLP2/QSOX1/SYK/ACTN4/GNA15/ORM1/MAPK3/FCER1G/ORM2/DAGLB/SERPINA1/RHOA/CSK/APP/GNAI2/CAP1/HGF/GNB4/TUBA4A/TOR4A/F5/SHC1/SERPING1/ACTN1/GNB2/LYN/PIK3CB/SRGN/GAS6/RAC1/STXBP2/ARRB1/VAV1/WDR1/FERMT3/FLNA/PLEK/PTPN1/CYRIB/LAMP2/GNAQ/CFD/SRC/PDPK1/MANF/RHOG/ARRB2/F8/PIK3R5/PIK3R6/GNA13/VCL/TMSB4X/VEGF…	2.21231	1.67128e-15	6.11688e-13	2.2128	8.16768e-15	2.3915e-12	104	44	47	2.0489
CD.I vs Cntrl	Platelet Aggregation (Plug Formation)	R-HSA-76009	Platelet activation, signaling and aggregation	32	0.67958	4155	tags=50%, list=17%, signal=41%	TLN1/GRB2/FN1/SYK/CSK/SHC1/PTPN1/SRC/PDPK1/APBB1IP/ITGA2B/CRK/MPL/ITGB3/RAP1A/GP1BA	1.86621	0.000425506	0.00283155	1.86632	0.000472451	0.00308593	16	50	47	2.0489
CD.I vs Cntrl	Platelet degranulation	R-HSA-114608	Platelet activation, signaling and aggregation	116	0.650235	2652	tags=37%, list=11%, signal=33%	HSPA5/TLN1/LHFPL2/ANXA5/PSAP/CFL1/TGFB1/PFN1/CD63/TIMP1/FN1/APLP2/QSOX1/ACTN4/ORM1/ORM2/SERPINA1/APP/CAP1/HGF/TUBA4A/TOR4A/F5/SERPING1/ACTN1/SRGN/GAS6/STXBP2/WDR1/FERMT3/FLNA/PLEK/CYRIB/LAMP2/CFD/MANF/F8/VCL/TMSB4X/VEGFA/SPARC/PECAM1/CALM2	2.22953	1.23761e-10	1.39373e-08	2.23052	9.39097e-11	1.05757e-08	43	37	47	2.0489
CD.I vs Cntrl	Response to elevated platelet cytosolic Ca2+	R-HSA-76005	Platelet activation, signaling and aggregation	121	0.639511	3173	tags=39%, list=13%, signal=34%	HSPA5/TLN1/LHFPL2/ANXA5/PSAP/CFL1/TGFB1/PFN1/CD63/TIMP1/FN1/APLP2/QSOX1/ACTN4/ORM1/ORM2/SERPINA1/APP/CAP1/HGF/TUBA4A/TOR4A/F5/SERPING1/ACTN1/SRGN/GAS6/STXBP2/WDR1/FERMT3/FLNA/PLEK/CYRIB/LAMP2/CFD/MANF/F8/VCL/TMSB4X/VEGFA/SPARC/PECAM1/CALM2/PRKCB/BRPF3/ITGA2B/CALM3	2.20543	8.28564e-11	1.01085e-08	2.20629	1.80329e-10	1.80717e-08	47	39	47	2.0489
CD.I vs Cntrl	Platelet homeostasis	R-HSA-418346	Platelet homeostasis	80	0.540694	4617	tags=38%, list=19%, signal=30%	KCNMA1/PTPN6/GNB1/P2RX7/MAPK14/PLA2G4A/GNB4/ATP2A2/FGR/GNB2/ATP2B4/P2RX1/STIM1/PPP2R1A/PPP2R5A/SLC8A1/PPP2R5D/ORAI2/PECAM1/CALM2/PTGIR/ATP2A3/CALM3/GNG10/PPP2R5E/SRI/PPP2CA/KCNMB1/GNG2/PDE2A	1.75621	0.000221234	0.00166793	1.75647	0.000301751	0.0021137	30	38	38	1.75647
CD.I vs Cntrl	Platelet sensitization by LDL	R-HSA-432142	Platelet homeostasis	16	0.749125	2613	tags=50%, list=11%, signal=45%	PTPN6/MAPK14/PLA2G4A/FGR/PPP2R1A/PPP2R5A/PPP2R5D/PECAM1	1.75847	0.00303133	0.0127525
CD.I vs Cntrl	Late SARS-CoV-2 Infection Events	R-HSA-9772573	Potential therapeutics for SARS	56	0.531228	3994	tags=45%, list=17%, signal=37%	EDEM2/ZDHHC5/PARP4/MGAT1/PARP9/ST3GAL2/ZDHHC3/PARP14/DDOST/GANAB/SRPK1/RPN2/RPN1/CANX/MGAT4B/ST6GALNAC3/GOLGA7/PRKCSH/MAGT1/SUMO1/ST3GAL4/ST6GALNAC2/GALNT1/ZDHHC20/PARP10	1.62583	0.00401113	0.0156258
CD.I vs Cntrl	Maturation of spike protein	R-HSA-9694548	Potential therapeutics for SARS	36	0.568063	3877	tags=50%, list=16%, signal=42%	EDEM2/ZDHHC5/MGAT1/ST3GAL2/ZDHHC3/DDOST/GANAB/RPN2/RPN1/CANX/MGAT4B/ST6GALNAC3/GOLGA7/PRKCSH/MAGT1/ST3GAL4/ST6GALNAC2/ZDHHC20	1.59774	0.0105287	0.0328658
CD.I vs Cntrl	Potential therapeutics for SARS	R-HSA-9679191	Potential therapeutics for SARS	94	0.50182	3030	tags=35%, list=13%, signal=31%	SAP30/GRB2/SYK/JAK2/IFNGR2/ATP1B3/GATAD2A/IFNGR1/RCOR1/IL6R/JAK3/IFNAR1/IMPDH1/STAT2/SH3KBP1/IL1R1/VAV1/HSP90AA1/FKBP1A/FNTB/TBK1/RIPK1/IFNAR2/ZBP1/VEGFA/ROCK1/ATP1A1/PLCG2/TUBB/SAP30L/TLR7/KEAP1/BTK	1.67015	0.000643248	0.00384373	1.67023	0.000569764	0.00350868	33	35	35	1.59702
CD.I vs Cntrl	SARS-CoV Infections	R-HSA-9679506	Potential therapeutics for SARS	351	0.412261	3994	tags=35%, list=17%, signal=30%	IL17RA/SDC3/RAE1/SAP30/EDEM2/PTPN6/SEC13/RNF135/GRB2/YWHAB/YWHAG/SYK/SEC24D/NUP214/CHMP2A/ZDHHC5/JAK2/IFNGR2/ATP1B3/GATAD2A/IFNGR1/RCOR1/TLR2/IL6R/JAK3/TRIM25/IFNAR1/STAT1/TLR8/IMPDH1/PARP4/SDC1/STAT2/TRAF3/MGAT1/PARP9/HLA-A/HLA-B/NUP62/YWHAH/SH3KBP1/RIPK2/IRAK2/ST3GAL2/IL1R1/LARP1/VPS18/SFTPD/ZDHHC3/VAV1/HSP90AA1/FKBP1A/PARP14/FNTB/DDOST/NLRP3/GANAB/SRPK1/RPN2/IFIH1/RPN1/SEC24A/HLA-E/CANX/PDPK1/…	1.5966	4.68182e-06	9.26241e-05	1.59702	6.43312e-06	0.000119216	123	35	35	1.59702
CD.I vs Cntrl	SARS-CoV-2 activates/modulates innate and adaptive immune responses	R-HSA-9705671	Potential therapeutics for SARS	109	0.443027	3993	tags=45%, list=17%, signal=38%	IL17RA/RAE1/PTPN6/SEC13/RNF135/SEC24D/NUP214/TLR2/TRIM25/IFNAR1/STAT1/TLR8/STAT2/TRAF3/HLA-A/HLA-B/NUP62/RIPK2/IRAK2/LARP1/SFTPD/HSP90AA1/NLRP3/IFIH1/SEC24A/HLA-E/HLA-G/TBK1/MAVS/CREBBP/IFNAR2/NLRP12/STING1/HLA-C/NOD2/SEC24C/TLR7/CHUK/NUP58/ISG15/IRAK1/IKBKG/B2M/TYK2/SEC23A/DDX58/IRF7/TLR1/KPNA2	1.50595	0.00457026	0.0170251
CD.I vs Cntrl	SARS-CoV-2 Infection	R-HSA-9694516	Potential therapeutics for SARS	268	0.398386	3994	tags=35%, list=17%, signal=30%	IL17RA/SDC3/RAE1/EDEM2/PTPN6/SEC13/RNF135/YWHAB/YWHAG/SEC24D/NUP214/CHMP2A/ZDHHC5/TLR2/TRIM25/IFNAR1/STAT1/TLR8/PARP4/SDC1/STAT2/TRAF3/MGAT1/PARP9/HLA-A/HLA-B/NUP62/YWHAH/RIPK2/IRAK2/ST3GAL2/LARP1/VPS18/SFTPD/ZDHHC3/HSP90AA1/PARP14/DDOST/NLRP3/GANAB/SRPK1/RPN2/IFIH1/RPN1/SEC24A/HLA-E/CANX/PDPK1/HLA-G/MGAT4B/TBK1/MAVS/ST6GALNAC3/CREBBP/VPS39/IFNAR2/NLRP12/STING1/GOLGA7/HLA-C/NOD2/PRKCSH/MAGT1/SEC2…	1.50552	0.000241161	0.00175674	1.5059	0.000224125	0.00169134	94	35	35	1.59702
CD.I vs Cntrl	Translation of Structural Proteins	R-HSA-9694635	Potential therapeutics for SARS	56	0.531228	3994	tags=45%, list=17%, signal=37%	EDEM2/ZDHHC5/PARP4/MGAT1/PARP9/ST3GAL2/ZDHHC3/PARP14/DDOST/GANAB/SRPK1/RPN2/RPN1/CANX/MGAT4B/ST6GALNAC3/GOLGA7/PRKCSH/MAGT1/SUMO1/ST3GAL4/ST6GALNAC2/GALNT1/ZDHHC20/PARP10	1.62583	0.00401113	0.0156258
CD.I vs Cntrl	mRNA 3'-end processing	R-HSA-72187	Processing of Capped Intron-Containing Pre-mRNA	58	-0.558298	3573	tags=31%, list=15%, signal=26%	CSTF3/PABPN1/NCBP2/THOC3/SARNP/SRSF3/SRSF2/SRSF6/UPF3B/THOC2/SRSF7/SRSF11/WDR33/CPSF6/SRSF5/FIP1L1/MAGOHB/THOC1	-1.67638	0.00182106	0.00841019
CD.I vs Cntrl	mRNA Splicing	R-HSA-72172	Processing of Capped Intron-Containing Pre-mRNA	191	-0.416844	3573	tags=25%, list=15%, signal=21%	CSTF3/DDX46/RNPC3/SNRNP70/PABPN1/YBX1/NCBP2/LSM5/PPIH/POLR2K/SNRNP48/HNRNPR/PLRG1/RBM17/SNRPN/SRSF3/PPIL6/SRSF2/PRPF3/SRSF6/ZCRB1/U2SURP/CWC27/LSM8/PPIL3/SNURF/UPF3B/DDX5/MTREX/SRSF7/TRA2B/DHX15/SRSF11/HNRNPM/WDR33/CPSF6/PPWD1/RBMX/PPIL4/SNRPA1/SRSF5/FIP1L1/MAGOHB/SRSF10/HNRNPH1/CCAR1/GCFC2	-1.47566	0.00190775	0.00872796
CD.I vs Cntrl	mRNA Splicing - Major Pathway	R-HSA-72163	Processing of Capped Intron-Containing Pre-mRNA	183	-0.420829	3573	tags=24%, list=15%, signal=21%	CSTF3/DDX46/SNRNP70/PABPN1/YBX1/NCBP2/LSM5/PPIH/POLR2K/HNRNPR/PLRG1/RBM17/SNRPN/SRSF3/PPIL6/SRSF2/PRPF3/SRSF6/U2SURP/CWC27/LSM8/PPIL3/SNURF/UPF3B/DDX5/MTREX/SRSF7/TRA2B/DHX15/SRSF11/HNRNPM/WDR33/CPSF6/PPWD1/RBMX/PPIL4/SNRPA1/SRSF5/FIP1L1/MAGOHB/SRSF10/HNRNPH1/CCAR1/GCFC2	-1.48313	0.00184221	0.00845454
CD.I vs Cntrl	Processing of Capped Intron-Containing Pre-mRNA	R-HSA-72203	Processing of Capped Intron-Containing Pre-mRNA	242	-0.443441	3573	tags=26%, list=15%, signal=23%	CSTF3/DDX46/RNPC3/SNRNP70/AAAS/PABPN1/YBX1/NCBP2/LSM5/PPIH/POLR2K/THOC3/SARNP/SNRNP48/HNRNPR/PLRG1/NUP42/RBM17/SNRPN/SRSF3/NUP205/NUP37/PPIL6/SRSF2/PRPF3/NUP133/SRSF6/ZCRB1/U2SURP/CWC27/NUP43/LSM8/PPIL3/SNURF/NUP155/UPF3B/THOC2/DDX5/MTREX/SRSF7/TRA2B/DHX15/SRSF11/HNRNPM/NDC1/WDR33/CPSF6/PPWD1/RBMX/PPIL4/SNRPA1/SRSF5/FIP1L1/MAGOHB/NUP54/METTL3/SRSF10/HNRNPH1/THOC1/NUP107/CCAR1/GCFC2/NUP35/NUP88	-1.60885	5.6013e-05	0.000583717	-1.60891	6.27904e-05	0.000644404	64	26	29.5	-1.64421
CD.I vs Cntrl	RNA Polymerase II Transcription Termination	R-HSA-73856	Processing of Capped Intron-Containing Pre-mRNA	67	-0.521809	3844	tags=30%, list=16%, signal=25%	ZNF473/CSTF3/PABPN1/NCBP2/THOC3/SARNP/LSM11/SRSF3/SRSF2/SRSF6/UPF3B/THOC2/SRSF7/SRSF11/WDR33/CPSF6/SRSF5/FIP1L1/MAGOHB/THOC1	-1.60446	0.00335783	0.0136173
CD.I vs Cntrl	Transport of Mature mRNA derived from an Intron-Containing Transcript	R-HSA-159236	Processing of Capped Intron-Containing Pre-mRNA	73	-0.521441	3324	tags=34%, list=14%, signal=30%	AAAS/NCBP2/THOC3/SARNP/NUP42/SRSF3/NUP205/NUP37/SRSF2/NUP133/SRSF6/NUP43/NUP155/UPF3B/THOC2/SRSF7/SRSF11/NDC1/SRSF5/MAGOHB/NUP54/THOC1/NUP107/NUP35/NUP88	-1.62521	0.00213584	0.00959161
CD.I vs Cntrl	Transport of Mature Transcript to Cytoplasm	R-HSA-72202	Processing of Capped Intron-Containing Pre-mRNA	82	-0.52904	2824	tags=33%, list=12%, signal=29%	AAAS/NCBP2/THOC3/SARNP/NUP42/SRSF3/NUP205/NUP37/SRSF2/NUP133/SRSF6/NUP43/NUP155/UPF3B/THOC2/SRSF7/SRSF11/NDC1/WDR33/SRSF5/FIP1L1/MAGOHB/NUP54/THOC1/NUP107/NUP35/NUP88	-1.67899	0.000739189	0.00419447	-1.67951	0.000753374	0.00419369	27	33	29.5	-1.64421
CD.I vs Cntrl	Apoptosis	R-HSA-109581	Programmed Cell Death	177	0.483603	4229	tags=42%, list=18%, signal=35%	PSMB2/PRKCD/BMF/PSMB3/YWHAB/GSN/YWHAG/HMGB2/MAPK3/STAT3/LMNB1/PSMB8/TNFSF10/VIM/BAK1/SEPTIN4/FADD/PSMD4/PSMD13/NMT1/PSMA3/PSME1/UACA/BMX/YWHAH/PSMB6/BID/LY96/PSME3/BAX/BCL2L11/PSMB9/PSMA7/PAK2/KPNB1/BCAP31/PSMD12/PSMA4/CFLAR/PSME2/XIAP/TLR4/CD14/RIPK1/PSMD3/DAPK1/CASP7/DAPK3/ROCK1/STK24/PSMB4/TP53BP2/APAF1/PSMC1/TICAM1/OCLN/TNFRSF10B/PSMB5/PSMC4/YWHAZ/PSMD11/FAS/TJP2/DBNL/PSMD2/PSMB10/CASP9/GSDMD…	1.74873	5.32948e-06	0.000101329	1.74924	5.89796e-06	0.000112138	75	42	45.5	1.87004
CD.I vs Cntrl	Caspase activation via Death Receptors in the presence of ligand	R-HSA-140534	Programmed Cell Death	17	0.694157	3188	tags=59%, list=13%, signal=51%	TNFSF10/FADD/LY96/CFLAR/TLR4/CD14/RIPK1/TICAM1/TNFRSF10B/FAS	1.65298	0.0107618	0.0334508
CD.I vs Cntrl	Caspase activation via extrinsic apoptotic signalling pathway	R-HSA-5357769	Programmed Cell Death	26	0.682286	5759	tags=77%, list=24%, signal=59%	TNFSF10/FADD/LY96/CFLAR/TLR4/CD14/RIPK1/DAPK1/DAPK3/TICAM1/TNFRSF10B/FAS/CASP9/CASP3/TRADD/DAPK2/TICAM2/MAGED1/TMED7-TICAM2/TRAF2	1.79152	0.00168152	0.00783995
CD.I vs Cntrl	Programmed Cell Death	R-HSA-5357801	Programmed Cell Death	207	0.519928	4229	tags=45%, list=18%, signal=37%	ELANE/PSMB2/PRKCD/FLOT2/BMF/PSMB3/YWHAB/GSN/YWHAG/FLOT1/HMGB2/MAPK3/CHMP2A/STAT3/LMNB1/PSMB8/TNFSF10/VIM/BAK1/SEPTIN4/FADD/IL18/PSMD4/CASP5/CASP1/PSMD13/NMT1/PSMA3/PSME1/UACA/BMX/YWHAH/MLKL/IRF1/SDCBP/PSMB6/BID/LY96/PSME3/IRF2/HSP90AA1/BAX/BCL2L11/PSMB9/PSMA7/PAK2/KPNB1/BCAP31/PSMD12/PSMA4/CFLAR/PSME2/XIAP/TLR4/CD14/RIPK1/IL1B/PSMD3/DAPK1/CASP7/DAPK3/ROCK1/STK24/PSMB4/TP53BP2/APAF1/PSMC1/TICAM1/O…	1.91334	9.47185e-09	4.78165e-07	1.91397	8.24598e-09	4.02404e-07	93	45	45.5	1.87004
CD.I vs Cntrl	Pyroptosis	R-HSA-5620971	Programmed Cell Death	28	0.705621	4229	tags=57%, list=18%, signal=47%	ELANE/CHMP2A/BAK1/IL18/CASP5/CASP1/IRF1/IRF2/BAX/IL1B/CASP4/CHMP4B/CHMP2B/GSDMD/CHMP3/CASP3	1.88352	0.000393594	0.00263115	1.88375	0.000393931	0.00266998	16	57	45.5	1.87004
CD.I vs Cntrl	Regulated Necrosis	R-HSA-5218859	Programmed Cell Death	57	0.604765	3409	tags=46%, list=14%, signal=39%	ELANE/FLOT2/FLOT1/CHMP2A/TNFSF10/BAK1/FADD/IL18/CASP5/CASP1/MLKL/IRF1/SDCBP/IRF2/HSP90AA1/BAX/CFLAR/XIAP/RIPK1/IL1B/TNFRSF10B/CASP4/PELI1/CHMP4B/FAS/CHMP2B	1.85676	0.000125379	0.00105491	1.85632	0.000134099	0.00112183	26	46	45.5	1.87004
CD.I vs Cntrl	RAB geranylgeranylation	R-HSA-8873719	RAB geranylgeranylation	64	0.582996	2769	tags=39%, list=11%, signal=35%	RAB39A/RAB5C/RAB3D/RAB19/RAB10/RAB32/RAB27A/RAB1B/RAB8A/RAB34/RAB14/RAB1A/RAB20/RAB44/RAB7A/RAB31/RAB8B/RAB35/RAB22A/RAB13/RAB33B/RAB9A/RAB18/RAB24/RAB2A	1.82595	0.000132615	0.00110312	1.82558	0.000172338	0.00137871	25	39	39	1.82558
CD.I vs Cntrl	Post-translational protein phosphorylation	R-HSA-8957275	Regulation of Insulin-like Growth Factor (IGF) transport and uptake by Insulin-like Growth Factor Binding Proteins (IGFBPs)	81	0.649021	3145	tags=38%, list=13%, signal=33%	FUCA2/P4HB/APOL1/CST3/TIMP1/FBN1/LGALS1/FAM20C/TGOLN2/FN1/APLP2/QSOX1/VCAN/IGFBP7/SERPINA1/APP/CKAP4/F5/ADAM10/FAM20A/C3/PDIA6/GAS6/FSTL3/SHISA5/GOLM1/DNAJC3/NUCB1/PRKCSH/PENK/RCN1	2.11184	7.41144e-08	3.1001e-06	2.11253	1.03268e-07	3.97852e-06	31	38	36	2.12295
CD.I vs Cntrl	Regulation of Insulin-like Growth Factor (IGF) transport and uptake by Insulin-like Growth Factor Binding Proteins (IGFBPs)	R-HSA-381426	Regulation of Insulin-like Growth Factor (IGF) transport and uptake by Insulin-like Growth Factor Binding Proteins (IGFBPs)	94	0.640972	3145	tags=34%, list=13%, signal=30%	CTSG/FUCA2/P4HB/APOL1/CST3/TIMP1/FBN1/LGALS1/FAM20C/TGOLN2/FN1/APLP2/QSOX1/VCAN/IGFBP7/SERPINA1/APP/CKAP4/F5/ADAM10/FAM20A/C3/PDIA6/GAS6/FSTL3/SHISA5/GOLM1/DNAJC3/NUCB1/PRKCSH/PENK/RCN1	2.13327	1.08057e-08	5.27319e-07	2.13337	7.19302e-09	3.63123e-07	32	34	36	2.12295
CD.I vs Cntrl	Regulation of TP53 Activity	R-HSA-5633007	Regulation of TP53 Activity through Phosphorylation	157	-0.399834	2793	tags=24%, list=12%, signal=21%	RFC5/RPA3/TAF5/PPP1R13B/TTC5/MAPKAPK5/RAD1/SGK1/TAF9B/RPA1/RPS27A/JMY/EXO1/DNA2/ATR/TP53RK/PRKAB2/BLM/RAD50/RBBP8/CHEK2/RFC3/TAF11/RBBP7/DYRK2/AURKA/AKT3/SMYD2/ATM/BRIP1/TAF4B/TAF2/ATRIP/WRN/MRE11/RAD17/RFC4	-1.38465	0.0121986	0.0362247
CD.I vs Cntrl	Regulation of TP53 Activity through Phosphorylation	R-HSA-6804756	Regulation of TP53 Activity through Phosphorylation	91	-0.514883	2793	tags=33%, list=12%, signal=29%	RFC5/RPA3/TAF5/MAPKAPK5/RAD1/TAF9B/RPA1/RPS27A/EXO1/DNA2/ATR/TP53RK/PRKAB2/BLM/RAD50/RBBP8/CHEK2/RFC3/TAF11/DYRK2/AURKA/ATM/BRIP1/TAF4B/TAF2/ATRIP/WRN/MRE11/RAD17/RFC4	-1.6595	0.000748166	0.00422902	-1.66029	0.00069336	0.00393437	30	33	33	-1.66029
CD.I vs Cntrl	Citric acid cycle (TCA cycle)	R-HSA-71403	Respiratory electron transport, ATP synthesis by chemiosmotic coupling, and heat production by uncoupling proteins.	22	0.680407	2946	tags=55%, list=12%, signal=48%	ME2/SDHB/DLD/MDH2/OGDH/SDHD/CS/IDH3G/ACO2/SUCLG1/IDH2/SDHC	1.72144	0.00453097	0.0169218
CD.I vs Cntrl	Pyruvate metabolism and Citric Acid (TCA) cycle	R-HSA-71406	Respiratory electron transport, ATP synthesis by chemiosmotic coupling, and heat production by uncoupling proteins.	53	0.514375	3150	tags=36%, list=13%, signal=31%	LDHA/ME2/SDHB/DLD/MDH2/PPARD/OGDH/RXRA/SDHD/PDK3/SLC16A3/CS/PDK4/IDH3G/ACO2/SUCLG1/IDH2/SDHC/PDHA1	1.55847	0.00921038	0.0296351
CD.I vs Cntrl	The citric acid (TCA) cycle and respiratory electron transport	R-HSA-1428517	Respiratory electron transport, ATP synthesis by chemiosmotic coupling, and heat production by uncoupling proteins.	163	0.408128	5041	tags=39%, list=21%, signal=31%	NDUFB6/LDHA/ATP5MF/UQCRC1/NDUFAF1/ATP5PF/NDUFA1/ME2/ATP5MC2/SDHB/COX8A/DLD/MDH2/PPARD/SCO2/NDUFB10/COX5B/OGDH/ATP5PD/RXRA/SDHD/NDUFA8/COX4I1/PDK3/SLC16A3/CS/PDK4/UQCRFS1/COX6A1/IDH3G/ATP5MC3/ACO2/NDUFS6/SUCLG1/NDUFB3/NDUFB5/ATP5ME/ATP5F1B/NDUFA2/IDH2/NDUFB1/UQCR10/CYC1/SDHC/PDHA1/ATP5PB/NDUFA12/UQCRH/NDUFAB1/COX7B/COQ10B/UQCRQ/NDUFS5/SURF1/VDAC1/NDUFAF3/ATP5MC1/IDH3A/NDUFB11/NDUFA3/NDUFB7/LDHAL6A…	1.46157	0.00319461	0.0132867
CD.I vs Cntrl	RET signaling	R-HSA-8853659	RET signaling	35	0.605143	2840	tags=34%, list=12%, signal=30%	GRB10/PRKACA/GRB2/SHC1/PIK3CB/IRS2/PIK3CD/DOK1/DOK4/SRC/PDLIM7/GAB2	1.69274	0.00396804	0.0155743
CD.I vs Cntrl	CDC42 GTPase cycle	R-HSA-9013148	RHO GTPase cycle	149	0.485264	3242	tags=36%, list=13%, signal=32%	SHKBP1/VAMP3/BAIAP2/CDC42EP3/ARHGEF11/SRGAP1/ARHGAP31/CPNE8/ABR/PREX1/GMIP/ARHGAP29/ARHGAP1/MYO9B/STARD8/RAB7A/ARHGDIB/FGD2/DOCK8/YKT6/LAMTOR1/FNBP1/ARHGDIA/ARAP1/IQGAP1/PAK1/WAS/WIPF2/SRGAP2/PAK2/FMNL1/STEAP3/PLD1/LBR/GNA13/SPATA13/SNAP23/ARHGAP22/PAK4/TIAM1/WIPF1/ARHGAP30/FGD4/GIT2/CDC42BPB/FGD3/ARHGAP27/VAV3/RALBP1/MAP3K11/JUP/DOCK6/BCR/ARHGAP9	1.71887	5.83033e-05	0.000601099	1.71935	5.13309e-05	0.000571404	54	36	36	1.68419
CD.I vs Cntrl	RAC1 GTPase cycle	R-HSA-9013149	RHO GTPase cycle	180	0.464719	3900	tags=38%, list=16%, signal=32%	CYFIP1/VAMP3/CYBB/BAIAP2/ARHGEF11/SRGAP1/ARHGAP31/ABR/JAG1/NCKAP1L/PREX1/GMIP/ARHGAP29/NCF4/ARHGAP1/MYO9B/NCF1/RAB7A/ARHGDIB/DOCK8/YKT6/LAMTOR1/TIAM2/ARHGDIA/RAC1/ARAP1/IQGAP1/PAK1/WAS/VAV1/DOCK2/WIPF2/NCF2/SRGAP2/PAK2/FMNL1/PLD2/PLD1/DOCK4/LBR/CYBA/GNA13/SPATA13/SNAP23/TAOK3/CYFIP2/ARHGAP22/PAK4/TIAM1/WIPF1/ARHGAP30/GIT2/ARHGAP27/VAV3/ARHGAP25/RALBP1/DOCK6/BCR/ARHGAP9/ARHGEF39/WASF2/SOS2/CHN2/GI…	1.68369	4.0279e-05	0.000494239	1.68419	3.31564e-05	0.000432223	68	38	36	1.68419
CD.I vs Cntrl	RAC2 GTPase cycle	R-HSA-9013404	RHO GTPase cycle	88	0.510731	3741	tags=36%, list=16%, signal=31%	CYFIP1/VAMP3/RAC2/CYBB/ABR/NCKAP1L/PREX1/NCF4/ARHGAP1/NCF1/RAB7A/LAMTOR1/ARHGDIA/IQGAP1/PAK1/VAV1/DOCK2/NCF2/PAK2/PLD2/DOCK4/LBR/CYBA/TAOK3/PAK4/TIAM1/GIT2/VAV3/BCR/WASF2/GIT1/BRK1	1.68283	0.000613908	0.00374024	1.68328	0.000582968	0.00355611	32	36	36	1.68419
CD.I vs Cntrl	RAC3 GTPase cycle	R-HSA-9013423	RHO GTPase cycle	92	0.479276	3900	tags=35%, list=16%, signal=29%	CYFIP1/VAMP3/CYBB/BAIAP2/ABR/JAG1/NCKAP1L/PREX1/NCF4/ARHGAP1/NCF1/RAB7A/ARHGDIB/YKT6/LAMTOR1/PAK1/NCF2/SRGAP2/PAK2/LBR/CYBA/SNAP23/TAOK3/PAK4/TIAM1/GIT2/BCR/WASF2/GIT1/BRK1/ABL2/ARAP3	1.58993	0.00219375	0.00973227
CD.I vs Cntrl	RHO GTPase cycle	R-HSA-9012999	RHO GTPase cycle	435	0.409556	4201	tags=34%, list=17%, signal=28%	ACTB/CYFIP1/SHKBP1/VAMP3/FLOT2/POTEE/CLTC/RAC2/CYBB/GRB2/RHOQ/AKAP13/BAIAP2/ATP6AP1/TPM3/FLOT1/CDC42EP3/ELMO2/ARHGEF11/SRGAP1/ARHGEF2/LMNB1/ARHGAP31/CPNE8/ABR/TOR1AIP1/RHOA/CSK/VIM/JAG1/NCKAP1L/STK10/PREX1/GMIP/CKAP4/ARHGAP29/NCF4/ARHGAP1/DIAPH2/ACTN1/UACA/MYO9B/DIAPH1/STARD8/TMOD3/NCF1/ACTG1/RAB7A/ARHGDIB/FGD2/EFHD2/DOCK8/YKT6/LAMTOR1/SH3RF1/TIAM2/FNBP1/ARHGDIA/RAC1/ANKFY1/ARAP1/TNFAIP1/PLXND1/I…	1.61445	2.6795e-07	8.30072e-06	1.61465	6.83211e-07	1.78611e-05	147	34	36	1.68419
CD.I vs Cntrl	RHOA GTPase cycle	R-HSA-8980692	RHO GTPase cycle	144	0.413004	4159	tags=35%, list=17%, signal=29%	VAMP3/FLOT2/AKAP13/ATP6AP1/FLOT1/ARHGEF11/SRGAP1/ARHGEF2/ARHGAP31/ABR/RHOA/STK10/PREX1/GMIP/ARHGAP29/ARHGAP1/MYO9B/DIAPH1/STARD8/ARHGDIB/YKT6/ARHGDIA/ARAP1/IQGAP1/VAV1/DOCK2/BCAP31/PLD1/LBR/ARHGEF10L/SNAP23/ROCK1/ARHGAP22/TIAM1/ARHGAP30/VAV3/JUP/BCR/ARHGAP9/TJP2/TEX2/DDRGK1/FAF2/STX5/ARHGAP24/ARAP3/ROCK2/ARHGEF1/ACBD5/IQGAP3	1.45666	0.00468839	0.0173767
CD.I vs Cntrl	RHOF GTPase cycle	R-HSA-9035034	RHO GTPase cycle	42	0.618039	1814	tags=36%, list=8%, signal=33%	ACTB/VAMP3/POTEE/LMNB1/TOR1AIP1/ARHGAP1/DIAPH2/ACTN1/MYO9B/DIAPH1/RAB7A/BASP1/CAPZB/SRGAP2/STEAP3	1.79234	0.000788298	0.0043386	1.79264	0.000767713	0.00424125	15	36	36	1.68419
CD.I vs Cntrl	RHOJ GTPase cycle	R-HSA-9013409	RHO GTPase cycle	55	0.50334	3137	tags=36%, list=13%, signal=32%	VAMP3/CPNE8/PREX1/ARHGAP1/RAB7A/DOCK8/LAMTOR1/FNBP1/PAK1/WAS/NIPSNAP2/WIPF2/PAK2/WWP2/STEAP3/SNAP23/PAK4/GIT2/CDC42BPB/JUP	1.53543	0.0110747	0.0342055
CD.I vs Cntrl	RHOQ GTPase cycle	R-HSA-9013406	RHO GTPase cycle	58	0.488367	3137	tags=34%, list=13%, signal=30%	VAMP3/RHOQ/CDC42EP3/CPNE8/PREX1/ARHGAP1/RAB7A/LAMTOR1/FNBP1/IQGAP1/PAK1/SRGAP2/PAK2/WWP2/STEAP3/SNAP23/PAK4/GIT2/CDC42BPB/JUP	1.50389	0.0141138	0.0408351
CD.I vs Cntrl	RHOU GTPase cycle	R-HSA-9013420	RHO GTPase cycle	40	0.57936	4719	tags=50%, list=20%, signal=40%	CLTC/GRB2/ARHGAP31/IQGAP1/PAK1/SRGAP2/PAK2/PTK2B/WWP2/SRC/RHOU/PAK4/ARHGAP30/GIT2/GIT1/NCK2/STAM2/HGS/ARHGEF6/USP9X	1.66403	0.0046653	0.017335
CD.I vs Cntrl	RHO GTPase Effectors	R-HSA-195258	RHO GTPase Effectors	318	0.401469	3178	tags=30%, list=13%, signal=26%	ACTB/CYFIP1/PRKCD/CFL1/PFN1/SEC13/S100A8/RAC2/CYBB/GRB2/S100A9/RHOQ/BAIAP2/YWHAB/MAPK14/YWHAG/MAPRE1/MYH9/ACTR2/MAPK3/ARPC3/RHOA/SRF/NCKAP1L/ARPC4/ARPC1A/TUBA4A/ARPC5/MYL12B/ARPC2/NCF4/LIMK2/MYH11/ARPC1B/LIMK1/DIAPH2/DIAPH1/NCF1/ACTG1/YWHAH/MYL9/MYL12A/CTNNA1/RAC1/IQGAP1/CDC20/PPP2R1A/PAK1/WAS/PPP2R5A/DYNC1H1/ACTR3/H3-3A/TAX1BP3/WIPF2/NCF2/NF2/PPP2R5D/TUBA1C/SRGAP2/PAK2/FLNA/MRTFA/FMNL1/H3-3B/SRC…	1.54139	5.0263e-05	0.000553271	1.54168	4.01833e-05	0.000490237	94	30	57	1.99722
CD.I vs Cntrl	RHO GTPases Activate NADPH Oxidases	R-HSA-5668599	RHO GTPase Effectors	23	0.781226	2711	tags=57%, list=11%, signal=50%	PRKCD/S100A8/RAC2/CYBB/S100A9/MAPK14/MAPK3/NCF4/NCF1/RAC1/NCF2/CYBA/PRKCB	1.99627	4.46337e-05	0.000522749	1.99722	4.46951e-05	0.000519315	13	57	57	1.99722
CD.I vs Cntrl	RHO GTPases activate PAKs	R-HSA-5627123	RHO GTPase Effectors	24	0.793295	3178	tags=62%, list=13%, signal=54%	MYH9/MYL12B/MYH11/LIMK1/MYL9/MYL12A/RAC1/PAK1/NF2/PAK2/FLNA/CALM2/MYL6/CALM3/PPP1R12A	2.04716	2.28989e-05	0.000360473	2.04735	7.43864e-06	0.000136127	15	62	57	1.99722
CD.I vs Cntrl	Amino acids regulate mTORC1	R-HSA-9639288	ROS and RNS production in phagocytes	54	0.544147	4188	tags=44%, list=17%, signal=37%	SEC13/FNIP2/ATP6V0D1/ATP6V1B2/ATP6V0E1/RRAGD/RRAGC/LAMTOR2/LAMTOR1/ATP6V1E1/ATP6V0B/ATP6V1A/BMT2/ATP6V1C1/LAMTOR5/CASTOR2/RRAGA/ATP6V1G1/TCIRG1/SESN2/LAMTOR3/FLCN/KPTN/FNIP1	1.6543	0.00310071	0.0129396
CD.I vs Cntrl	Insulin receptor recycling	R-HSA-77387	ROS and RNS production in phagocytes	24	0.676092	3155	tags=46%, list=13%, signal=40%	INSR/ATP6V0D1/ATP6AP1/ATP6V1B2/ATP6V0E1/ATP6V1E1/ATP6V0B/ATP6V1A/ATP6V1C1/ATP6V1G1/TCIRG1	1.74471	0.00332388	0.0135793
CD.I vs Cntrl	Iron uptake and transport	R-HSA-917937	ROS and RNS production in phagocytes	55	0.524155	3692	tags=40%, list=15%, signal=34%	LCN2/ATP6V0D1/HMOX1/ATP6AP1/SLC40A1/ATP6V1B2/ATP6V0E1/CYBRD1/ATP6V1E1/ATP6V0B/ATP6V1A/IREB2/STEAP3/FBXL5/ATP6V1C1/NEDD8/HFE/ATP6V1G1/TCIRG1/FTH1/FTL/CUL1	1.59893	0.00560765	0.020171
CD.I vs Cntrl	ROS and RNS production in phagocytes	R-HSA-1222556	ROS and RNS production in phagocytes	35	0.735858	3155	tags=49%, list=13%, signal=42%	MPO/RAC2/ATP6V0D1/CYBB/ATP6V1B2/ATP6V0E1/NCF4/NCF1/ATP6V1E1/ATP6V0B/ATP6V1A/NCF2/ATP6V1C1/CYBA/SLC11A1/ATP6V1G1/TCIRG1	2.05839	5.22921e-06	0.000100731	2.05816	1.75141e-05	0.000272772	17	49	41.5	1.93722
CD.I vs Cntrl	Signaling by Insulin receptor	R-HSA-74752	ROS and RNS production in phagocytes	64	0.580023	3271	tags=34%, list=14%, signal=30%	GRB10/FLT3/INSR/ATP6V0D1/GRB2/ATP6AP1/MAPK3/ATP6V1B2/ATP6V0E1/SHC1/PIK3CB/IRS2/ATP6V1E1/ATP6V0B/ATP6V1A/PDPK1/ATP6V1C1/GAB2/ATP6V1G1/TCIRG1/KRAS/KL	1.81663	0.0001724	0.0013792	1.81627	0.00020548	0.00155867	22	34	41.5	1.93722
CD.I vs Cntrl	Transferrin endocytosis and recycling	R-HSA-917977	ROS and RNS production in phagocytes	29	0.613348	3155	tags=41%, list=13%, signal=36%	ATP6V0D1/ATP6AP1/ATP6V1B2/ATP6V0E1/ATP6V1E1/ATP6V0B/ATP6V1A/STEAP3/ATP6V1C1/HFE/ATP6V1G1/TCIRG1	1.6495	0.00787724	0.0263294
CD.I vs Cntrl	CRMPs in Sema3A signaling	R-HSA-399956	Semaphorin interactions	15	0.781521	2575	tags=47%, list=11%, signal=42%	DPYSL2/PLXNA4/FES/CDK5/PLXNA2/CDK5R1/DPYSL4	1.80616	0.00140036	0.00674383
CD.I vs Cntrl	Other semaphorin interactions	R-HSA-416700	Semaphorin interactions	19	0.696512	2039	tags=47%, list=8%, signal=43%	SEMA4A/PLXNA4/TYROBP/ITGA1/PLXNC1/PLXNA2/PLXND1/SEMA6A/SEMA4D	1.70304	0.00602466	0.0212532
CD.I vs Cntrl	RHO GTPases Activate ROCKs	R-HSA-5627117	Semaphorin interactions	20	0.779543	3178	tags=65%, list=13%, signal=56%	CFL1/MYH9/RHOA/MYL12B/LIMK2/MYH11/LIMK1/MYL9/MYL12A/PAK1/ROCK1/MYL6/PPP1R12A	1.92963	0.000192561	0.00151564	1.93055	0.000186346	0.00145888	13	65	60	1.96156
CD.I vs Cntrl	Sema3A PAK dependent Axon repulsion	R-HSA-399954	Semaphorin interactions	16	0.841766	1756	tags=56%, list=7%, signal=52%	CFL1/PLXNA4/FES/LIMK1/RAC1/PLXNA2/PAK1/HSP90AA1/PAK2	1.97593	7.14738e-05	0.000703572	1.97687	5.26998e-05	0.000575765	9	56	60	1.96156
CD.I vs Cntrl	SEMA3A-Plexin repulsion signaling by inhibiting Integrin adhesion	R-HSA-399955	Semaphorin interactions	14	0.800866	1339	tags=43%, list=6%, signal=40%	TLN1/PLXNA4/FES/RRAS/RAC1/PLXNA2	1.82019	0.00104768	0.0054584
CD.I vs Cntrl	Sema4D in semaphorin signaling	R-HSA-400685	Semaphorin interactions	25	0.753326	3107	tags=60%, list=13%, signal=52%	MYH9/ARHGEF11/RHOA/RRAS/MYL12B/LIMK2/MYH11/LIMK1/MYL9/MYL12A/RAC1/SEMA4D/ROCK1/MYL6/RND1	1.96122	8.30981e-05	0.000777888	1.96156	9.17817e-05	0.000866893	15	60	60	1.96156
CD.I vs Cntrl	Sema4D induced cell migration and growth-cone collapse	R-HSA-416572	Semaphorin interactions	21	0.749597	3107	tags=62%, list=13%, signal=54%	MYH9/ARHGEF11/RHOA/MYL12B/LIMK2/MYH11/LIMK1/MYL9/MYL12A/SEMA4D/ROCK1/MYL6/RND1	1.87665	0.000533893	0.00337966	1.87727	0.000460392	0.0030637	13	62	60	1.96156
CD.I vs Cntrl	Semaphorin interactions	R-HSA-373755	Semaphorin interactions	64	0.73332	3317	tags=53%, list=14%, signal=46%	TLN1/DPYSL2/CFL1/SEMA4A/MYH9/PLXNA4/FES/ARHGEF11/TYROBP/ITGA1/RHOA/RRAS/MYL12B/LIMK2/MYH11/LIMK1/PLXNC1/MYL9/MYL12A/CDK5/RAC1/PLXNA2/PLXND1/PAK1/HSP90AA1/PAK2/SEMA6A/SEMA4D/CDK5R1/ROCK1/DPYSL4/MYL6/RND1/PTPRC	2.29676	9.88437e-10	7.61617e-08	2.29631	7.87448e-10	6.40457e-08	34	53	60	1.96156
CD.I vs Cntrl	Sensory processing of sound	R-HSA-9659379	Sensory processing of sound	68	0.515211	1820	tags=22%, list=8%, signal=20%	ACTB/KCNMA1/MSN/GSN/MYH9/EPB41L3/DNAJC5/MYO7A/ACTG1/TRIOBP/RIPOR2/CAPZA1/CAPZB/CAPZA2/CTBP2	1.62983	0.00247969	0.0107404
CD.I vs Cntrl	Sensory processing of sound by inner hair cells of the cochlea	R-HSA-9662360	Sensory processing of sound	62	0.524025	1820	tags=23%, list=8%, signal=21%	ACTB/KCNMA1/MSN/MYH9/EPB41L3/DNAJC5/MYO7A/ACTG1/TRIOBP/RIPOR2/CAPZA1/CAPZB/CAPZA2/CTBP2	1.63243	0.00305069	0.0127972
CD.I vs Cntrl	Sensory processing of sound by outer hair cells of the cochlea	R-HSA-9662361	Sensory processing of sound	49	0.5117	1528	tags=20%, list=6%, signal=19%	ACTB/KCNMA1/MSN/GSN/MYH9/EPB41L3/MYO7A/ACTG1/TRIOBP/RIPOR2	1.52798	0.0142105	0.0408725
CD.I vs Cntrl	Signaling by ALK fusions and activated point mutants	R-HSA-9725370	Signaling by ALK fusions and activated point mutants	53	0.501814	3124	tags=40%, list=13%, signal=35%	CLTC/MSN/GRB2/TPM3/FN1/MYH9/MAPK3/STAT5A/STAT3/SHC1/CEBPB/RNF213/RRBP1/BCL2A1/SQSTM1/VCL/DCTN1/CARS1/HIP1/JUNB/KIF5B	1.52041	0.0136588	0.0398336
CD.I vs Cntrl	Signaling by ALK in cancer	R-HSA-9700206	Signaling by ALK fusions and activated point mutants	53	0.501814	3124	tags=40%, list=13%, signal=35%	CLTC/MSN/GRB2/TPM3/FN1/MYH9/MAPK3/STAT5A/STAT3/SHC1/CEBPB/RNF213/RRBP1/BCL2A1/SQSTM1/VCL/DCTN1/CARS1/HIP1/JUNB/KIF5B	1.52041	0.0136588	0.0398336
CD.I vs Cntrl	Inactivation of CSF3 (G-CSF) signaling	R-HSA-9705462	Signaling by CSF3 (G-CSF)	24	0.634704	3840	tags=62%, list=16%, signal=53%	HCK/SYK/STAT5A/STAT3/JAK2/STAT5B/STAT1/LYN/ELOC/SOCS3/CSF3R/RNF7/UBE2D1/TYK2/SOCS1	1.6379	0.0104289	0.0326237
CD.I vs Cntrl	Signaling by CSF3 (G-CSF)	R-HSA-9674555	Signaling by CSF3 (G-CSF)	29	0.668622	3840	tags=66%, list=16%, signal=55%	HCK/GRB2/SYK/STAT5A/STAT3/JAK2/STAT5B/STAT1/SHC1/LYN/ELOC/SOCS3/CSF3R/RNF7/GAB2/UBE2D1/KRAS/TYK2/SOCS1	1.79815	0.00139464	0.00673845
CD.I vs Cntrl	Erythropoietin activates Phosphoinositide-3-kinase (PI3K)	R-HSA-9027276	Signaling by Erythropoietin	11	0.756246	2676	tags=64%, list=11%, signal=57%	JAK2/LYN/PIK3CB/IRS2/PIK3CD/PIK3R5/PIK3CG	1.6181	0.015022	0.0426205
CD.I vs Cntrl	Erythropoietin activates RAS	R-HSA-9027284	Signaling by Erythropoietin	13	0.808167	1857	tags=54%, list=8%, signal=50%	GRB2/JAK2/SHC1/LYN/IRS2/VAV1/CRKL	1.8029	0.00127922	0.00630563
CD.I vs Cntrl	Signaling by Erythropoietin	R-HSA-9006335	Signaling by Erythropoietin	24	0.74432	3209	tags=62%, list=13%, signal=54%	GRB2/STAT5A/JAK2/STAT5B/SHC1/LYN/PIK3CB/IRS2/PIK3CD/VAV1/CRKL/PIK3R5/PIK3CG/PLCG2/KRAS	1.92078	0.000195648	0.00152355	1.92096	0.000200294	0.0015393	15	62	62	1.92096
CD.I vs Cntrl	Gene and protein expression by JAK-STAT signaling after Interleukin-12 stimulation	R-HSA-8950505	Signaling by Interleukins	37	0.590578	2953	tags=46%, list=12%, signal=40%	CFL1/MSN/LCP1/ANXA2/CNN2/LMNB1/GSTO1/HNRNPF/TALDO1/CAPZA1/PAK2/PSME2/PITPNA/SOD2/ARF1/SERPINB2/IL10	1.67036	0.0048169	0.0177295
CD.I vs Cntrl	Interleukin receptor SHC signaling	R-HSA-912526	Signaling by Interleukins	25	0.740999	1983	tags=44%, list=8%, signal=40%	PTPN6/GRB2/CSF2RA/CSF2RB/INPPL1/JAK2/JAK3/SHC1/PIK3CB/PIK3CD/IL3RA	1.92913	0.000170458	0.00137115	1.92947	0.000166488	0.00133922	11	44	43	1.94913
CD.I vs Cntrl	Interleukin-10 signaling	R-HSA-6783783	Signaling by Interleukins	43	0.642808	2953	tags=35%, list=12%, signal=31%	IL1R2/ICAM1/TIMP1/CXCL10/STAT3/CCR2/TNFRSF1B/TNFRSF1A/IL18/IL1R1/IL1RN/CD86/IL1B/PTAFR/IL10	1.8729	0.000197748	0.00153176	1.87301	0.000201875	0.0015393	15	35	43	1.94913
CD.I vs Cntrl	Interleukin-12 family signaling	R-HSA-447115	Signaling by Interleukins	56	0.530596	2953	tags=41%, list=12%, signal=36%	CFL1/P4HB/MSN/LCP1/ANXA2/CNN2/STAT3/LMNB1/JAK2/GSTO1/HNRNPF/IL27/STAT1/TALDO1/CAPZA1/PAK2/CANX/PSME2/PITPNA/SOD2/ARF1/SERPINB2/IL10	1.6239	0.00410784	0.0159053
CD.I vs Cntrl	Interleukin-12 signaling	R-HSA-9020591	Signaling by Interleukins	46	0.55738	2953	tags=41%, list=12%, signal=36%	CFL1/P4HB/MSN/LCP1/ANXA2/CNN2/LMNB1/JAK2/GSTO1/HNRNPF/TALDO1/CAPZA1/PAK2/PSME2/PITPNA/SOD2/ARF1/SERPINB2/IL10	1.6452	0.00452487	0.0169218
CD.I vs Cntrl	Interleukin-15 signaling	R-HSA-8983432	Signaling by Interleukins	14	0.813355	955	tags=50%, list=4%, signal=48%	IL15/GRB2/STAT5A/STAT3/JAK3/STAT5B/SHC1	1.84857	0.000662136	0.00392457	1.84905	0.000585843	0.00355881	7	50	43	1.94913
CD.I vs Cntrl	Interleukin-2 family signaling	R-HSA-451927	Signaling by Interleukins	41	0.718333	3495	tags=56%, list=15%, signal=48%	IL15/PTPN6/GRB2/CSF2RA/SYK/CSF2RB/STAT5A/STAT3/INPPL1/JAK2/JAK3/STAT5B/STAT1/SHC1/PIK3CB/PIK3CD/PTK2B/IL3RA/LGALS9/GAB2/HAVCR2/SOS2/INPP5D	2.07349	5.18752e-06	0.000100731	2.07378	3.42909e-06	7.19749e-05	23	56	43	1.94913
CD.I vs Cntrl	Interleukin-2 signaling	R-HSA-9020558	Signaling by Interleukins	12	0.818452	1770	tags=50%, list=7%, signal=46%	SYK/STAT5A/JAK3/STAT5B/SHC1/PTK2B	1.78999	0.00137887	0.00668433
CD.I vs Cntrl	Interleukin-20 family signaling	R-HSA-8854691	Signaling by Interleukins	20	0.705826	1018	tags=35%, list=4%, signal=34%	STAT5A/STAT3/JAK2/JAK3/STAT5B/STAT1/STAT2	1.74715	0.00346399	0.0139705
CD.I vs Cntrl	Interleukin-27 signaling	R-HSA-9020956	Signaling by Interleukins	11	0.775862	3481	tags=55%, list=14%, signal=47%	STAT3/JAK2/IL27/STAT1/CANX/TYK2	1.66007	0.00904363	0.0291627
CD.I vs Cntrl	Interleukin-3, Interleukin-5 and GM-CSF signaling	R-HSA-512988	Signaling by Interleukins	46	0.680024	1983	tags=43%, list=8%, signal=40%	PTPN6/HCK/PRKACA/GRB2/CSF2RA/SYK/CSF2RB/STAT5A/INPPL1/JAK2/CBL/JAK3/STAT5B/SHC1/LYN/PIK3CB/PIK3CD/VAV1/CRKL/IL3RA	2.0072	2.43664e-05	0.000379494	2.0068	1.85993e-05	0.000286625	20	43	43	1.94913
CD.I vs Cntrl	Interleukin-4 and Interleukin-13 signaling	R-HSA-6785807	Signaling by Interleukins	99	0.581071	3840	tags=40%, list=16%, signal=34%	LCN2/MMP9/TGFB1/ICAM1/HMOX1/TIMP1/ITGAM/MAOA/FN1/STAT3/TNFRSF1B/ALOX5/JAK2/VIM/IL6R/HGF/JAK3/IL18/ITGB2/IL13RA1/STAT1/CEBPD/BCL6/HSP90AA1/BATF/SOCS3/ITGAX/RHOU/IL1B/OSM/VEGFA/IL4R/IL10/JUNB/CD36/TYK2/ANXA1/CDKN1A/STAT6/SOCS1	1.94875	1.224e-06	3.08955e-05	1.94913	3.78399e-06	7.80249e-05	40	40	43	1.94913
CD.I vs Cntrl	Other interleukin signaling	R-HSA-449836	Signaling by Interleukins	22	0.632357	4229	tags=50%, list=18%, signal=41%	PRTN3/CD4/SDC1/STXBP2/CSF1R/CSF3R/STX3/TYK2/STX4/IL10RB/CASP3	1.59988	0.0161375	0.0450004
CD.I vs Cntrl	Signaling by Interleukins	R-HSA-449147	Signaling by Interleukins	440	0.576029	3695	tags=41%, list=15%, signal=35%	CTSG/DUSP3/PSMB2/MAP2K1/MYD88/LCN2/IL1R2/MMP9/IL17RA/IL15/NFKB1/CFL1/TGFB1/S100A12/NFKBIA/PTPN6/IRAK3/ICAM1/P4HB/MSN/HCK/PRKACA/HMOX1/TIMP1/GRB2/CXCL10/PSMB3/CSF2RA/ITGAM/MAOA/LCP1/MAPK14/PTPN18/FN1/PRTN3/SYK/CSF2RB/MAPK3/ANXA2/MAPKAPK2/CNN2/STAT5A/STAT3/CCR2/LMNB1/TNFRSF1B/ALOX5/INPPL1/JAK2/PSMB8/IL18RAP/APP/MAP2K6/IL18R1/VIM/GSTO1/TNFRSF1A/HNRNPF/IL6R/HGF/CBL/JAK3/IL18/IL27/PSMD4/STAT5B/ITGB2/N…	2.2726	3.91296e-25	2.86429e-22	2.2731	5.62314e-24	4.11614e-21	179	41	43	1.94913
CD.I vs Cntrl	PTK6 Regulates RHO GTPases, RAS GTPase and MAP kinases	R-HSA-8849471	Signaling by Non-Receptor Tyrosine Kinases	13	0.824579	3414	tags=54%, list=14%, signal=46%	ELMO2/RHOA/PXN/RAC1/PTK6/KRAS/CRK	1.83951	0.000665779	0.00392874	1.8404	0.000634982	0.00380989	7	54	54	1.8404
CD.I vs Cntrl	Signaling by Non-Receptor Tyrosine Kinases	R-HSA-9006927	Signaling by Non-Receptor Tyrosine Kinases	50	0.505506	3414	tags=34%, list=14%, signal=29%	ELMO2/STAT3/RHOA/NRG1/CBL/PXN/DOK1/EPAS1/RAC1/ARAP1/PTPN1/SOCS3/PTK6/LRRK2/KRAS/KHDRBS1/CRK	1.5152	0.015573	0.0437598
CD.I vs Cntrl	Signaling by PTK6	R-HSA-8848021	Signaling by Non-Receptor Tyrosine Kinases	50	0.505506	3414	tags=34%, list=14%, signal=29%	ELMO2/STAT3/RHOA/NRG1/CBL/PXN/DOK1/EPAS1/RAC1/ARAP1/PTPN1/SOCS3/PTK6/LRRK2/KRAS/KHDRBS1/CRK	1.5152	0.015573	0.0437598
CD.I vs Cntrl	Activated NOTCH1 Transmits Signal to the Nucleus	R-HSA-2122948	Signaling by NOTCH	30	0.624238	4110	tags=53%, list=17%, signal=44%	NCSTN/PSENEN/JAG1/ADAM10/PSEN1/ARRB1/NUMB/ADAM17/DNER/ARRB2/APH1A/NOTCH1/NEURL1/APH1B/DTX1/DTX2	1.6912	0.0048199	0.0177295
CD.I vs Cntrl	Notch-HLH transcription pathway	R-HSA-350054	Signaling by NOTCH	28	0.589155	2944	tags=32%, list=12%, signal=28%	HDAC4/NOTCH2/HDAC7/MAML3/HDAC5/TBL1X/MAML1/CREBBP/NOTCH1	1.57264	0.0170208	0.0469274
CD.I vs Cntrl	NOTCH4 Activation and Transmission of Signal to the Nucleus	R-HSA-9013700	Signaling by NOTCH	11	0.796815	3390	tags=73%, list=14%, signal=63%	NCSTN/PSENEN/JAG1/ADAM10/PSEN1/APH1A/YWHAZ/APH1B	1.7049	0.00486067	0.0178346
CD.I vs Cntrl	Signaling by NOTCH	R-HSA-157118	Signaling by NOTCH	231	0.489382	4285	tags=37%, list=18%, signal=31%	HDAC4/PSMB2/NCSTN/PSMB3/E2F3/B4GALT1/PSENEN/PSMB8/NOTCH2/JAG1/SEL1L/PSMD4/HDAC7/ADAM10/STAT1/ATP2A2/PSMD13/PSMA3/PSME1/POFUT1/AGO1/PSMB6/PSEN1/TACC3/PSME3/PLXND1/ARRB1/ST3GAL6/NUMB/MAML3/H3-3A/PSMB9/PSMA7/WWP2/HDAC5/ADAM17/TBL1X/DNER/H3-3B/AGO4/MAML1/PSMD12/ARRB2/PSMA4/ELF3/LOC102724334/PSME2/H3C14/CREBBP/H3C15/PSMD3/TLE4/H3C2/APH1A/PSMB4/PSMC1/IKZF1/PSMB5/PSMC4/YWHAZ/NOTCH1/ATP2A3/PSMD11/NEURL1/…	1.82211	1.05521e-07	4.04516e-06	1.82256	5.06658e-08	2.00472e-06	86	37	37	1.82256
CD.I vs Cntrl	Signaling by NOTCH3	R-HSA-9012852	Signaling by NOTCH	46	0.526373	3755	tags=39%, list=16%, signal=33%	NCSTN/PSENEN/JAG1/ADAM10/STAT1/PSEN1/TACC3/PLXND1/MAML3/WWP2/MAML1/CREBBP/APH1A/IKZF1/NOTCH1/NEURL1/APH1B/HEY1	1.55367	0.0119755	0.036002
CD.I vs Cntrl	ESR-mediated signaling	R-HSA-8939211	Signaling by Nuclear Receptors	211	0.369462	4886	tags=33%, list=20%, signal=26%	MMP9/ZDHHC7/GNB1/FKBP5/MAPK3/S1PR3/SRF/GNAI2/GNB4/SHC1/TFF3/GNB2/AGO1/SP1/MYB/H3-3A/HSP90AA1/IGF1R/CTSD/SPHK1/H3-3B/SRC/POLR2A/AGO4/PDPK1/LOC102724334/H3C14/CREBBP/H3C15/H3C2/KDM4B/YY1/CALM2/USF1/ZNF217/NCOA2/NCOA1/TGFA/CALM3/KRAS/GNG10/GTF2A1/H2BC12/TLE3/ELK1/USF2/NCOA3/POLR2C/H2AC14/H3C3/KPNA2/H2AZ1/STRN/H2AC19/H2AC18/MOV10/H3C7/POLR2L/MAPK1/H2AC4/POLR2E/RAD21/GNG2/POU2F1/AKT1/GNAI3/H2AJ/CBFB/H…	1.36231	0.00782314	0.0262483
CD.I vs Cntrl	NR1H2 and NR1H3-mediated signaling	R-HSA-9024446	Signaling by Nuclear Receptors	41	0.529696	3079	tags=29%, list=13%, signal=26%	CETP/KDM1B/SCD/AGO1/RXRA/RXRB/TBL1X/AGO4/KDM4A/MYLIP/NCOA1/SREBF1	1.52898	0.0172526	0.0472108
CD.I vs Cntrl	Signaling by Nuclear Receptors	R-HSA-9006931	Signaling by Nuclear Receptors	274	0.388212	4807	tags=32%, list=20%, signal=26%	MMP9/ZDHHC7/CETP/GNB1/FKBP5/KDM1B/MAPK3/S1PR3/SRF/SCD/GNAI2/GNB4/SHC1/TFF3/GNB2/AGO1/SP1/DLD/PPARD/MYB/RXRA/H3-3A/HSP90AA1/IGF1R/CTSD/SPHK1/RXRB/PDK3/TBL1X/H3-3B/SRC/POLR2A/AGO4/PDPK1/PDK4/KDM4A/LOC102724334/H3C14/CREBBP/H3C15/H3C2/KDM4B/YY1/ALDH1A2/CALM2/USF1/ZNF217/MYLIP/NCOA2/DHRS9/NCOA1/TGFA/SREBF1/PDHA1/RARA/CALM3/KRAS/GNG10/GTF2A1/H2BC12/TLE3/DHRS4/ELK1/USF2/NCOA3/POLR2C/H2AC14/RDH5/H3C3/KP…	1.46999	0.000488842	0.00316666	1.47044	0.00046694	0.00306962	87	32	32	1.47044
CD.I vs Cntrl	Downstream signal transduction	R-HSA-186763	Signaling by Receptor Tyrosine Kinases	27	0.650883	4140	tags=52%, list=17%, signal=43%	GRB2/STAT5A/STAT3/STAT5B/STAT1/PIK3CB/CRKL/SRC/PDGFRB/KRAS/CRK/STAT6/NCK2/PDGFA	1.72333	0.00374129	0.0148435
CD.I vs Cntrl	Frs2-mediated activation	R-HSA-170968	Signaling by Receptor Tyrosine Kinases	11	0.765417	4417	tags=64%, list=18%, signal=52%	MAP2K1/YWHAB/MAPK3/CRKL/RAP1A/MAP2K2/MAPK1	1.63772	0.0119317	0.036002
CD.I vs Cntrl	GAB1 signalosome	R-HSA-180292	Signaling by Receptor Tyrosine Kinases	16	0.704491	3052	tags=38%, list=13%, signal=33%	GRB2/CSK/PXN/PAG1/SRC/TGFA	1.6537	0.0110049	0.0340615
CD.I vs Cntrl	GRB2 events in ERBB2 signaling	R-HSA-1963640	Signaling by Receptor Tyrosine Kinases	13	0.719818	3209	tags=23%, list=13%, signal=20%	GRB2/NRG1/KRAS	1.6058	0.0178064	0.0482753
CD.I vs Cntrl	Nuclear Events (kinase and transcription factor activation)	R-HSA-198725	Signaling by Receptor Tyrosine Kinases	54	0.502941	4417	tags=44%, list=18%, signal=36%	DUSP3/MAPK14/MAPK3/MAPKAPK2/SRF/RPS6KA1/CDK5/PPP2R1A/MEF2A/DNM2/PPP2R5D/CDK5R1/ID2/TRIB1/MEF2D/RPS6KA3/JUNB/DUSP7/DUSP6/ELK1/VRK3/NAB1/PPP2CA/MAPK1	1.52903	0.0121878	0.0362247
CD.I vs Cntrl	Nuclear signaling by ERBB4	R-HSA-1251985	Signaling by Receptor Tyrosine Kinases	29	0.586352	3966	tags=38%, list=16%, signal=32%	NCSTN/STAT5A/PSENEN/NRG1/PSEN1/ADAM17/SRC/SPARC/APH1A/APH1B/ADAP1	1.5769	0.0157095	0.0440588
CD.I vs Cntrl	p38MAPK events	R-HSA-171007	Signaling by Receptor Tyrosine Kinases	13	0.751572	3209	tags=54%, list=13%, signal=47%	RALB/MAPK14/MAPKAPK2/MAPKAPK3/MAPK13/SRC/KRAS	1.67664	0.0081694	0.0269868
CD.I vs Cntrl	Prolonged ERK activation events	R-HSA-169893	Signaling by Receptor Tyrosine Kinases	13	0.770955	4417	tags=69%, list=18%, signal=57%	MAP2K1/YWHAB/MAPK3/CRKL/CRK/KIDINS220/RAP1A/MAP2K2/MAPK1	1.71988	0.00453065	0.0169218
CD.I vs Cntrl	Retrograde neurotrophin signalling	R-HSA-177504	Signaling by Receptor Tyrosine Kinases	13	0.720746	1620	tags=23%, list=7%, signal=22%	CLTC/CLTA/DNM2	1.60787	0.0174694	0.0475375
CD.I vs Cntrl	SHC1 events in EGFR signaling	R-HSA-180336	Signaling by Receptor Tyrosine Kinases	13	0.744187	3209	tags=31%, list=13%, signal=27%	GRB2/SHC1/TGFA/KRAS	1.66017	0.00991341	0.0313461
CD.I vs Cntrl	SHC1 events in ERBB2 signaling	R-HSA-1250196	Signaling by Receptor Tyrosine Kinases	19	0.668783	3751	tags=37%, list=16%, signal=31%	PRKCD/GRB2/NRG1/SHC1/PTPN12/KRAS/PRKCE	1.63524	0.0124257	0.0368244
CD.I vs Cntrl	SHC1 events in ERBB4 signaling	R-HSA-1250347	Signaling by Receptor Tyrosine Kinases	12	0.779883	3209	tags=33%, list=13%, signal=29%	GRB2/NRG1/SHC1/KRAS	1.70564	0.00528359	0.0192045
CD.I vs Cntrl	Signaling by KIT in disease	R-HSA-9669938	Signaling by Receptor Tyrosine Kinases	20	0.646429	1968	tags=40%, list=8%, signal=37%	GRB2/STAT5A/STAT3/JAK2/STAT5B/STAT1/LYN/SRC	1.60013	0.0170956	0.0469568
CD.I vs Cntrl	Signaling by MET	R-HSA-6806834	Signaling by Receptor Tyrosine Kinases	74	0.482412	4329	tags=31%, list=18%, signal=26%	TNS3/PTPRJ/GRB2/FN1/STAT3/HGF/CBL/SHC1/SPINT2/SH3KBP1/RAC1/CRKL/PTPN1/SRC/SPINT1/KRAS/GGA3/CRK/HPN/LAMB2/RAP1A/STAM2/HGS	1.5472	0.00599395	0.021196
CD.I vs Cntrl	Signaling by NTRK1 (TRKA)	R-HSA-187037	Signaling by Receptor Tyrosine Kinases	105	0.559297	4417	tags=43%, list=18%, signal=35%	DUSP3/MAP2K1/CLTC/RALB/GRB2/YWHAB/CLTA/MAPK14/MAPK3/MAPKAPK2/STAT3/RHOA/SRF/SHC1/RPS6KA1/PIK3CB/IRS2/MAPKAPK3/CDK5/PPP2R1A/MEF2A/DNM2/PPP2R5D/CRKL/MAPK13/SRC/CDK5R1/RIT1/ID2/TRIB1/MEF2D/RPS6KA3/JUNB/DUSP7/KRAS/DUSP6/CRK/KIDINS220/ELK1/VRK3/RAP1A/MAP2K2/NAB1/PPP2CA/MAPK1	1.89137	7.15319e-06	0.000129287	1.89201	5.99299e-06	0.000112484	45	43	46	1.95849
CD.I vs Cntrl	Signaling by NTRKs	R-HSA-166520	Signaling by Receptor Tyrosine Kinases	122	0.541078	3887	tags=36%, list=16%, signal=30%	DUSP3/MAP2K1/CLTC/RALB/GRB2/YWHAB/CLTA/MAPK14/MAPK3/MAPKAPK2/STAT3/RHOA/SRF/SHC1/RPS6KA1/PIK3CB/IRS2/MAPKAPK3/CDK5/RAC1/PPP2R1A/MEF2A/DNM2/BAX/PPP2R5D/CRKL/MAPK13/SRC/CDK5R1/RIT1/ID2/TIAM1/TRIB1/MEF2D/RPS6KA3/JUNB/DUSP7/KRAS/DUSP6/CRK/KIDINS220/ELK1/VRK3/RAP1A	1.86804	6.11518e-06	0.000112393	1.86888	3.44142e-06	7.19749e-05	44	36	46	1.95849
CD.I vs Cntrl	Signaling by phosphorylated juxtamembrane, extracellular and kinase domain KIT mutants	R-HSA-9670439	Signaling by Receptor Tyrosine Kinases	20	0.646429	1968	tags=40%, list=8%, signal=37%	GRB2/STAT5A/STAT3/JAK2/STAT5B/STAT1/LYN/SRC	1.60013	0.0170956	0.0469568
CD.I vs Cntrl	Signaling by Receptor Tyrosine Kinases	R-HSA-9006934	Signaling by Receptor Tyrosine Kinases	475	0.493509	4466	tags=37%, list=19%, signal=31%	GRB10/DUSP3/ACTB/CYFIP1/FLT3/MAP2K1/MMP9/PRKCD/INSR/PTPN6/TNS3/PTPRJ/NCSTN/CLTC/RALB/CD274/PRKACA/ATP6V0D1/CYBB/GRB2/BAIAP2/YWHAB/ATP6AP1/CLTA/MAPK14/PTPN18/FN1/ELMO2/FES/MAPK3/MAPKAPK2/STAT5A/STAT3/PSENEN/JAK2/RHOA/SRF/CSK/NRG1/NCKAP1L/HNRNPF/ATP6V1B2/HGF/CBL/ATP6V0E1/CDH5/JAK3/STAT5B/ADAM10/NCF4/STAT1/SHC1/PXN/ANOS1/DIAPH1/LYN/NCF1/SPINT2/ACTG1/RPS6KA1/PIK3CB/IRS2/MAPKAPK3/CTNNA1/SH3KBP1/ATP6V1…	1.95846	1.49669e-14	4.38231e-12	1.95847	1.59085e-15	5.82249e-13	175	37	46	1.95849
CD.I vs Cntrl	Signaling by SCF-KIT	R-HSA-1433557	Signaling by Receptor Tyrosine Kinases	41	0.678407	3209	tags=49%, list=13%, signal=42%	GRB10/MMP9/PTPN6/GRB2/FES/STAT5A/STAT3/JAK2/CBL/STAT5B/STAT1/LYN/SH2B3/RAC1/VAV1/SRC/PTPRU/GAB2/SOCS6/KRAS	1.95824	4.7743e-05	0.000537659	1.95851	6.93217e-05	0.000691097	20	49	46	1.95849
CD.I vs Cntrl	Signaling by VEGF	R-HSA-194138	Signaling by Receptor Tyrosine Kinases	107	0.601762	4356	tags=50%, list=18%, signal=41%	ACTB/CYFIP1/PRKCD/PRKACA/CYBB/BAIAP2/MAPK14/ELMO2/MAPKAPK2/RHOA/NCKAP1L/CDH5/NCF4/PXN/NCF1/ACTG1/PIK3CB/MAPKAPK3/CTNNA1/RAC1/PAK1/VAV1/HSP90AA1/NCF2/PAK2/PTK2B/SPHK1/MAPK13/SRC/PDPK1/CYBA/AHCYL1/CYFIP2/VEGFA/ROCK1/CALM2/PRKCB/FLT1/VAV3/JUP/CALM3/KRAS/WASF2/SHB/CRK/ITGB3/PGF/BRK1/ROCK2/NCK2/NRP2/ITGAV/PRKACG	2.04033	7.89427e-08	3.21034e-06	2.04097	4.05421e-08	1.64871e-06	53	50	46	1.95849
CD.I vs Cntrl	Signalling to ERKs	R-HSA-187687	Signaling by Receptor Tyrosine Kinases	32	0.727979	4417	tags=59%, list=18%, signal=49%	MAP2K1/RALB/GRB2/YWHAB/MAPK14/MAPK3/MAPKAPK2/SHC1/MAPKAPK3/CRKL/MAPK13/SRC/RIT1/KRAS/CRK/KIDINS220/RAP1A/MAP2K2/MAPK1	1.99912	4.08314e-05	0.000494239	1.99924	6.22776e-05	0.000644404	19	59	46	1.95849
CD.I vs Cntrl	Signalling to RAS	R-HSA-167044	Signaling by Receptor Tyrosine Kinases	19	0.751263	1968	tags=42%, list=8%, signal=39%	RALB/GRB2/MAPK14/MAPKAPK2/SHC1/MAPKAPK3/MAPK13/SRC	1.83691	0.000949481	0.00503923	1.83834	0.000932773	0.00496574	8	42	46	1.95849
CD.I vs Cntrl	VEGFA-VEGFR2 Pathway	R-HSA-4420097	Signaling by Receptor Tyrosine Kinases	98	0.612726	4037	tags=49%, list=17%, signal=41%	ACTB/CYFIP1/PRKCD/PRKACA/CYBB/BAIAP2/MAPK14/ELMO2/MAPKAPK2/RHOA/NCKAP1L/CDH5/NCF4/PXN/NCF1/ACTG1/PIK3CB/MAPKAPK3/CTNNA1/RAC1/PAK1/VAV1/HSP90AA1/NCF2/PAK2/PTK2B/SPHK1/MAPK13/SRC/PDPK1/CYBA/AHCYL1/CYFIP2/VEGFA/ROCK1/CALM2/PRKCB/VAV3/JUP/CALM3/KRAS/WASF2/SHB/CRK/ITGB3/BRK1/ROCK2/NCK2	2.05186	1.62508e-07	5.66455e-06	2.05217	1.96091e-07	6.10803e-06	48	49	46	1.95849
CD.I vs Cntrl	VEGFR2 mediated vascular permeability	R-HSA-5218920	Signaling by Receptor Tyrosine Kinases	29	0.592378	3173	tags=41%, list=13%, signal=36%	CDH5/CTNNA1/RAC1/PAK1/VAV1/HSP90AA1/PAK2/PDPK1/CALM2/VAV3/JUP/CALM3	1.59311	0.0135072	0.0395491
CD.I vs Cntrl	SLC-mediated transmembrane transport	R-HSA-425407	SLC-mediated transmembrane transport	205	0.36421	4340	tags=27%, list=18%, signal=22%	SLC7A7/SLC5A9/SLC1A3/SLC44A1/SLC40A1/SLCO4C1/SLC35C1/SLC22A4/SLC15A3/SLC43A2/SLC6A12/SLC28A3/SLC2A3/SLC2A14/SLC35A1/SLC30A1/SLC26A6/SLC25A5/SLCO4A1/SLC39A7/SLCO3A1/SLC8A1/EMB/SLC22A15/SLC1A4/SLC2A9/SLC16A3/SLC6A6/SLC38A2/SLC9A1/SLC12A6/SLC24A4/SLC7A1/SLC3A2/SLC7A11/SLC44A2/CALM2/SLC11A1/SLC31A1/SLC17A5/SLC20A1/CALM3/SLC9A8/CTNS/SLC4A2/SLC36A1/SLC15A4/SLC4A9/SLC8B1/SLC1A2/SLC36A4/SLC2A6/SLC27A6/SL…	1.33881	0.0118869	0.036002
CD.I vs Cntrl	Glycosphingolipid metabolism	R-HSA-1660662	Sphingolipid metabolism	40	0.622799	3555	tags=45%, list=15%, signal=38%	ARSD/CTSA/PSAP/GBA/GLB1/ARSB/STS/NEU1/GM2A/GLTP/HEXB/SUMF1/ASAH1/UGCG/GALC/GLA/GLB1L/SMPD1	1.7888	0.000936963	0.00500626	1.78929	0.000917926	0.00490454	18	45	39	1.83699
CD.I vs Cntrl	Sphingolipid de novo biosynthesis	R-HSA-1660661	Sphingolipid metabolism	44	0.525902	4024	tags=34%, list=17%, signal=28%	PRKD2/SGMS2/DEGS1/SPTLC2/ALDH3B1/SPTSSA/SPNS2/ACER3/SPHK1/CERS2/VAPA/CERT1/PPM1L/CERS6/SAMD8	1.53923	0.0144959	0.0412879
CD.I vs Cntrl	Sphingolipid metabolism	R-HSA-428157	Sphingolipid metabolism	84	0.575903	2934	tags=33%, list=12%, signal=29%	ARSD/CTSA/PSAP/GBA/GLB1/PRKD2/ARSB/SGMS2/STS/DEGS1/SPTLC2/NEU1/GM2A/ALDH3B1/SPTSSA/SPNS2/ACER3/GLTP/HEXB/SPHK1/CERS2/SUMF1/ASAH1/UGCG/VAPA/GALC/GLA/CERT1	1.88441	2.69017e-05	0.000389942	1.88469	2.91676e-05	0.000402843	28	33	39	1.83699
CD.I vs Cntrl	SUMO E3 ligases SUMOylate target proteins	R-HSA-3108232	SUMOylation of DNA damage response and repair proteins	176	-0.39057	2834	tags=24%, list=12%, signal=22%	BRCA1/AAAS/TOP2A/RING1/NPM1/SATB1/RORA/EID3/NUP42/RPA1/TDG/TP53BP1/NUP205/NUP37/SMC5/CDCA8/NUP133/SCMH1/NSMCE3/NUP43/NUP155/BLM/CASP8AP2/DDX5/SMC3/SUZ12/NR3C2/NDC1/AURKA/DNMT1/RAD52/NSMCE4A/NOP58/NR2C1/NUP54/PHC3/WRN/UHRF2/NUP107/SMC6/ZNF131/NUP35/NUP88	-1.37035	0.0120744	0.036002
CD.I vs Cntrl	SUMOylation	R-HSA-2990846	SUMOylation of DNA damage response and repair proteins	182	-0.395911	3356	tags=25%, list=14%, signal=22%	BRCA1/UBA2/AAAS/TOP2A/RING1/NPM1/SATB1/RORA/SENP5/EID3/NUP42/RPA1/RWDD3/TDG/TP53BP1/NUP205/NUP37/SMC5/CDCA8/NUP133/SCMH1/NSMCE3/NUP43/NUP155/BLM/CASP8AP2/DDX5/SMC3/SUZ12/NR3C2/NDC1/AURKA/DNMT1/RAD52/NSMCE4A/NOP58/NR2C1/NUP54/PHC3/WRN/UHRF2/NUP107/SMC6/ZNF131/NUP35/NUP88	-1.39447	0.00800924	0.0266489
CD.I vs Cntrl	SUMOylation of DNA damage response and repair proteins	R-HSA-3108214	SUMOylation of DNA damage response and repair proteins	76	-0.493429	2622	tags=36%, list=11%, signal=32%	BRCA1/AAAS/RING1/EID3/NUP42/RPA1/TDG/NUP205/NUP37/SMC5/NUP133/SCMH1/NSMCE3/NUP43/NUP155/BLM/SMC3/NDC1/RAD52/NSMCE4A/NUP54/PHC3/WRN/NUP107/SMC6/NUP35/NUP88	-1.54803	0.00550793	0.0199102
CD.I vs Cntrl	Surfactant metabolism	R-HSA-5683826	Surfactant metabolism	23	0.636932	1504	tags=30%, list=6%, signal=29%	CSF2RA/CTSH/CSF2RB/CKAP4/NAPSA/ADA2/SFTPD	1.62756	0.0120617	0.036002
CD.I vs Cntrl	Chromosome Maintenance	R-HSA-73886	Telomere C-strand (Lagging Strand) Synthesis	138	-0.496833	4426	tags=30%, list=18%, signal=25%	ATRX/ANKRD28/CTC1/CDK2/POLD2/H4C3/POLR2H/CENPT/CENPU/POLR2K/ACD/MIS18A/NPM1/RFC5/RPA3/RPA1/RSF1/PPP6R3/DSCC1/TERF1/DNA2/RFC1/BLM/H2AZ2/LIG1/RFC3/SMARCA5/RBBP7/TERF2/PRIM2/CENPI/DKC1/KNL1/POLA1/ITGB3BP/CENPC/CENPH/WRN/CENPK/POT1/PRIM1/RFC4	-1.69396	0.000100263	0.000884245	-1.69453	8.26468e-05	0.000796019	42	30	50	-1.9202
CD.I vs Cntrl	DNA strand elongation	R-HSA-69190	Telomere C-strand (Lagging Strand) Synthesis	32	-0.734059	2793	tags=50%, list=12%, signal=44%	MCM3/POLD2/MCM7/RFC5/RPA3/RPA1/GINS1/DNA2/RFC1/LIG1/RFC3/PRIM2/POLA1/MCM8/PRIM1/RFC4	-1.97245	4.86278e-05	0.000543443	-1.97276	2.80718e-05	0.000395164	16	50	50	-1.9202
CD.I vs Cntrl	Extension of Telomeres	R-HSA-180786	Telomere C-strand (Lagging Strand) Synthesis	51	-0.653884	2901	tags=39%, list=12%, signal=35%	ACD/RFC5/RPA3/RPA1/PPP6R3/DSCC1/TERF1/DNA2/RFC1/BLM/LIG1/RFC3/TERF2/PRIM2/DKC1/POLA1/WRN/POT1/PRIM1/RFC4	-1.91993	4.60361e-05	0.000530684	-1.9202	3.86899e-05	0.000475984	20	39	50	-1.9202
CD.I vs Cntrl	Lagging Strand Synthesis	R-HSA-69186	Telomere C-strand (Lagging Strand) Synthesis	20	-0.812599	2793	tags=55%, list=12%, signal=49%	RFC5/RPA3/RPA1/DNA2/RFC1/LIG1/RFC3/PRIM2/POLA1/PRIM1/RFC4	-1.97282	2.65441e-05	0.000388605	-1.97296	4.16855e-05	0.000499125	11	55	50	-1.9202
CD.I vs Cntrl	Leading Strand Synthesis	R-HSA-69109	Telomere C-strand (Lagging Strand) Synthesis	14	-0.800209	2793	tags=57%, list=12%, signal=51%	POLD2/RFC5/RFC1/RFC3/PRIM2/POLA1/PRIM1/RFC4	-1.78685	0.00118027	0.00597897
CD.I vs Cntrl	Polymerase switching	R-HSA-69091	Telomere C-strand (Lagging Strand) Synthesis	14	-0.800209	2793	tags=57%, list=12%, signal=51%	POLD2/RFC5/RFC1/RFC3/PRIM2/POLA1/PRIM1/RFC4	-1.78685	0.00118027	0.00597897
CD.I vs Cntrl	Polymerase switching on the C-strand of the telomere	R-HSA-174411	Telomere C-strand (Lagging Strand) Synthesis	26	-0.741646	2901	tags=46%, list=12%, signal=41%	ACD/RFC5/DSCC1/TERF1/RFC1/RFC3/TERF2/PRIM2/POLA1/POT1/PRIM1/RFC4	-1.90825	0.000133615	0.00110515	-1.90893	0.000144721	0.00119029	12	46	50	-1.9202
CD.I vs Cntrl	Processive synthesis on the C-strand of the telomere	R-HSA-174414	Telomere C-strand (Lagging Strand) Synthesis	19	-0.753542	2901	tags=58%, list=12%, signal=51%	POLD2/ACD/RPA3/RPA1/TERF1/DNA2/BLM/LIG1/TERF2/WRN/POT1	-1.80825	0.000973224	0.00514368	-1.80839	0.000899059	0.00485691	11	58	50	-1.9202
CD.I vs Cntrl	Processive synthesis on the lagging strand	R-HSA-69183	Telomere C-strand (Lagging Strand) Synthesis	15	-0.774641	2781	tags=53%, list=12%, signal=47%	POLD2/RPA3/RPA1/DNA2/LIG1/PRIM2/POLA1/PRIM1	-1.75901	0.00197443	0.00897692
CD.I vs Cntrl	Removal of the Flap Intermediate	R-HSA-69166	Telomere C-strand (Lagging Strand) Synthesis	14	-0.761263	2781	tags=50%, list=12%, signal=44%	POLD2/RPA3/RPA1/DNA2/PRIM2/POLA1/PRIM1	-1.69989	0.00476509	0.0176164
CD.I vs Cntrl	Removal of the Flap Intermediate from the C-strand	R-HSA-174437	Telomere C-strand (Lagging Strand) Synthesis	17	-0.72977	2901	tags=53%, list=12%, signal=47%	POLD2/ACD/RPA3/RPA1/TERF1/DNA2/TERF2/WRN/POT1	-1.70673	0.00448563	0.0169218
CD.I vs Cntrl	Telomere C-strand (Lagging Strand) Synthesis	R-HSA-174417	Telomere C-strand (Lagging Strand) Synthesis	34	-0.77232	2901	tags=53%, list=12%, signal=47%	ACD/RFC5/RPA3/RPA1/DSCC1/TERF1/DNA2/RFC1/BLM/LIG1/RFC3/TERF2/PRIM2/POLA1/WRN/POT1/PRIM1/RFC4	-2.10052	1.90143e-06	4.21772e-05	-2.1013	4.39078e-07	1.21285e-05	18	53	50	-1.9202
CD.I vs Cntrl	Telomere C-strand synthesis initiation	R-HSA-174430	Telomere C-strand (Lagging Strand) Synthesis	13	-0.755174	2901	tags=54%, list=12%, signal=47%	ACD/TERF1/TERF2/PRIM2/POLA1/POT1/PRIM1	-1.65647	0.00810733	0.0269141
CD.I vs Cntrl	Telomere Maintenance	R-HSA-157579	Telomere C-strand (Lagging Strand) Synthesis	111	-0.445141	4426	tags=26%, list=18%, signal=21%	ATRX/ANKRD28/CTC1/CDK2/POLD2/H4C3/POLR2H/POLR2K/ACD/RFC5/RPA3/RPA1/PPP6R3/DSCC1/TERF1/DNA2/RFC1/BLM/H2AZ2/LIG1/RFC3/TERF2/PRIM2/DKC1/POLA1/WRN/POT1/PRIM1/RFC4	-1.47534	0.00689111	0.0239066
CD.I vs Cntrl	ERK/MAPK targets	R-HSA-198753	Toll-like Receptor Cascades	22	0.706968	4417	tags=64%, list=18%, signal=52%	DUSP3/MAPK14/MAPK3/RPS6KA1/PPP2R1A/MEF2A/PPP2R5D/RPS6KA3/DUSP7/DUSP6/ELK1/VRK3/PPP2CA/MAPK1	1.78864	0.00198216	0.00898418
CD.I vs Cntrl	ERKs are inactivated	R-HSA-202670	Toll-like Receptor Cascades	13	0.743083	4417	tags=69%, list=18%, signal=57%	DUSP3/MAPK3/PPP2R1A/PPP2R5D/DUSP7/DUSP6/VRK3/PPP2CA/MAPK1	1.6577	0.0101856	0.0320174
CD.I vs Cntrl	Interleukin-17 signaling	R-HSA-448424	Toll-like Receptor Cascades	67	0.534915	4436	tags=46%, list=18%, signal=38%	DUSP3/MAP2K1/IL17RA/NFKB1/MAPK14/MAPK3/MAPKAPK2/MAP2K6/RPS6KA1/MAPKAPK3/RIPK2/IRAK2/PPP2R1A/MEF2A/PPP2R5D/MAP3K8/NOD2/TNIP2/RPS6KA3/CHUK/DUSP7/DUSP6/IRAK1/IKBKG/ELK1/CUL1/VRK3/NOD1/PPP2CA/MAPK1/TAB1	1.68805	0.00110758	0.00568948
CD.I vs Cntrl	MAP kinase activation	R-HSA-450294	Toll-like Receptor Cascades	63	0.524393	4436	tags=48%, list=18%, signal=39%	DUSP3/MAP2K1/NFKB1/MAPK14/MAPK3/MAPKAPK2/MAP2K6/RPS6KA1/MAPKAPK3/RIPK2/IRAK2/PPP2R1A/MEF2A/PPP2R5D/MAP3K8/NOD2/TNIP2/RPS6KA3/CHUK/DUSP7/DUSP6/IRAK1/IKBKG/ELK1/CUL1/VRK3/NOD1/PPP2CA/MAPK1/TAB1	1.63801	0.00269736	0.011513
CD.I vs Cntrl	MyD88 cascade initiated on plasma membrane	R-HSA-975871	Toll-like Receptor Cascades	96	0.551104	4474	tags=47%, list=19%, signal=38%	DUSP3/TLR5/MAP2K1/MYD88/NFKB1/S100A12/NFKBIA/MAPK14/MAPK3/MAPKAPK2/APP/MAP2K6/NLRC5/TIFA/RPS6KA1/MAPKAPK3/RIPK2/IRAK2/PPP2R1A/ALPK1/NLRX1/MEF2A/PPP2R5D/NFKB2/NKIRAS2/MAP3K8/NOD2/N4BP1/PELI1/TNIP2/RPS6KA3/CHUK/DUSP7/DUSP6/IRAK1/IKBKG/ELK1/CUL1/VRK3/NOD1/PELI2/PPP2CA/MAPK1/TAB1/USP18	1.83991	2.93745e-05	0.000401909	1.84007	3.39519e-05	0.000432223	45	47	48	1.88087
CD.I vs Cntrl	MyD88 dependent cascade initiated on endosome	R-HSA-975155	Toll-like Receptor Cascades	102	0.559598	4474	tags=49%, list=19%, signal=40%	DUSP3/MAP2K1/MYD88/NFKB1/S100A12/NFKBIA/MAPK14/MAPK3/MAPKAPK2/APP/MAP2K6/NLRC5/TIFA/RPS6KA1/MAPKAPK3/RIPK2/IRAK2/LY96/PPP2R1A/ALPK1/NLRX1/MEF2A/PPP2R5D/NFKB2/NKIRAS2/TLR4/CD14/MAP3K8/NOD2/N4BP1/TICAM1/TLR7/PELI1/TNIP2/RPS6KA3/CHUK/DUSP7/DUSP6/IRAK1/IKBKG/ELK1/CUL1/VRK3/IRF7/NOD1/PELI2/PPP2CA/MAPK1/TAB1/USP18	1.88455	1.20013e-05	0.000204301	1.88508	1.32818e-05	0.00022096	50	49	48	1.88087
CD.I vs Cntrl	MyD88-independent TLR4 cascade	R-HSA-166166	Toll-like Receptor Cascades	109	0.526576	4474	tags=47%, list=19%, signal=38%	DUSP3/MAP2K1/NFKB1/S100A12/NFKBIA/MAPK14/MAPK3/MAPKAPK2/APP/MAP2K6/FADD/NLRC5/TIFA/TRAF3/RPS6KA1/MAPKAPK3/RIPK2/IRAK2/LY96/PPP2R1A/ALPK1/NLRX1/MEF2A/PPP2R5D/NFKB2/NKIRAS2/TBK1/TLR4/CD14/MAP3K8/RIPK1/NOD2/N4BP1/TICAM1/TNIP2/RPS6KA3/CHUK/DUSP7/UBE2D1/DUSP6/IRAK1/IKBKG/ELK1/CUL1/VRK3/IRF7/NOD1/PPP2CA/MAPK1/TAB1/USP18	1.78996	5.4679e-05	0.000580073	1.79066	5.47705e-05	0.000589471	51	47	48	1.88087
CD.I vs Cntrl	MyD88:MAL(TIRAP) cascade initiated on plasma membrane	R-HSA-166058	Toll-like Receptor Cascades	109	0.588763	4474	tags=51%, list=19%, signal=42%	DUSP3/MAP2K1/MYD88/NFKB1/S100A12/NFKBIA/IRAK3/S100A8/S100A9/MAPK14/MAPK3/MAPKAPK2/APP/MAP2K6/TLR2/NLRC5/TIFA/RPS6KA1/MAPKAPK3/RIPK2/IRAK2/LY96/PPP2R1A/ALPK1/NLRX1/MEF2A/PPP2R5D/NFKB2/NKIRAS2/TLR4/CD14/MAP3K8/NOD2/N4BP1/PELI1/TNIP2/RPS6KA3/BTK/CHUK/DUSP7/TLR6/DUSP6/IRAK1/IKBKG/CD36/ELK1/CUL1/SOCS1/VRK3/TLR1/NOD1/PELI2/PPP2CA/MAPK1/TAB1/USP18	2.00135	1.77492e-06	3.99767e-05	2.00213	1.13713e-07	4.16189e-06	56	51	48	1.88087
CD.I vs Cntrl	TAK1-dependent IKK and NF-kappa-B activation	R-HSA-445989	Toll-like Receptor Cascades	44	0.566647	3352	tags=39%, list=14%, signal=33%	NFKB1/S100A12/NFKBIA/APP/NLRC5/TIFA/RIPK2/IRAK2/ALPK1/NLRX1/NFKB2/NKIRAS2/NOD2/N4BP1/CHUK/IRAK1/IKBKG	1.65848	0.00425851	0.0162126
CD.I vs Cntrl	Toll Like Receptor 10 (TLR10) Cascade	R-HSA-168142	Toll-like Receptor Cascades	96	0.551104	4474	tags=47%, list=19%, signal=38%	DUSP3/TLR5/MAP2K1/MYD88/NFKB1/S100A12/NFKBIA/MAPK14/MAPK3/MAPKAPK2/APP/MAP2K6/NLRC5/TIFA/RPS6KA1/MAPKAPK3/RIPK2/IRAK2/PPP2R1A/ALPK1/NLRX1/MEF2A/PPP2R5D/NFKB2/NKIRAS2/MAP3K8/NOD2/N4BP1/PELI1/TNIP2/RPS6KA3/CHUK/DUSP7/DUSP6/IRAK1/IKBKG/ELK1/CUL1/VRK3/NOD1/PELI2/PPP2CA/MAPK1/TAB1/USP18	1.83991	2.93745e-05	0.000401909	1.84007	3.39519e-05	0.000432223	45	47	48	1.88087
CD.I vs Cntrl	Toll Like Receptor 2 (TLR2) Cascade	R-HSA-181438	Toll-like Receptor Cascades	110	0.591716	4474	tags=52%, list=19%, signal=42%	DUSP3/MAP2K1/MYD88/NFKB1/S100A12/NFKBIA/IRAK3/S100A8/S100A9/MAPK14/MAPK3/MAPKAPK2/APP/MAP2K6/TLR2/NLRC5/TIFA/RPS6KA1/MAPKAPK3/RIPK2/IRAK2/LY96/PPP2R1A/SFTPD/ALPK1/NLRX1/MEF2A/PPP2R5D/NFKB2/NKIRAS2/TLR4/CD14/MAP3K8/NOD2/N4BP1/PELI1/TNIP2/RPS6KA3/BTK/CHUK/DUSP7/TLR6/DUSP6/IRAK1/IKBKG/CD36/ELK1/CUL1/SOCS1/VRK3/TLR1/NOD1/PELI2/PPP2CA/MAPK1/TAB1/USP18	2.01404	2.23495e-07	7.27103e-06	2.0148	1.23325e-07	4.19878e-06	57	52	48	1.88087
CD.I vs Cntrl	Toll Like Receptor 3 (TLR3) Cascade	R-HSA-168164	Toll-like Receptor Cascades	104	0.520951	4474	tags=46%, list=19%, signal=38%	DUSP3/MAP2K1/NFKB1/S100A12/NFKBIA/MAPK14/MAPK3/MAPKAPK2/APP/MAP2K6/FADD/NLRC5/TIFA/TRAF3/RPS6KA1/MAPKAPK3/RIPK2/IRAK2/PPP2R1A/ALPK1/NLRX1/MEF2A/PPP2R5D/NFKB2/NKIRAS2/TBK1/MAP3K8/RIPK1/NOD2/N4BP1/TICAM1/TNIP2/RPS6KA3/CHUK/DUSP7/UBE2D1/DUSP6/IRAK1/IKBKG/ELK1/CUL1/VRK3/IRF7/NOD1/PPP2CA/MAPK1/TAB1/USP18	1.7592	9.31499e-05	0.000836634	1.75994	9.5586e-05	0.000891324	48	46	48	1.88087
CD.I vs Cntrl	Toll Like Receptor 4 (TLR4) Cascade	R-HSA-166016	Toll-like Receptor Cascades	139	0.567049	3894	tags=46%, list=16%, signal=39%	BPI/DUSP3/MAP2K1/MYD88/NFKB1/S100A12/NFKBIA/IRAK3/S100A8/ITGAM/S100A9/MAPK14/MAPK3/MAPKAPK2/APP/MAP2K6/TLR2/FADD/ITGB2/NLRC5/TIFA/TRAF3/RPS6KA1/MAPKAPK3/RIPK2/IRAK2/LY96/PPP2R1A/SFTPD/ALPK1/NLRX1/MEF2A/DNM2/PPP2R5D/NFKB2/NKIRAS2/TBK1/TLR4/CD14/MAP3K8/RIPK1/NOD2/N4BP1/PLCG2/TICAM1/LY86/PELI1/TNIP2/RPS6KA3/BTK/CHUK/DUSP7/UBE2D1/TLR6/DUSP6/IRAK1/IKBKG/CD36/ELK1/CUL1/SOCS1/VRK3/IRF7/TLR1	1.99092	1.54496e-07	5.65454e-06	1.99194	3.10087e-08	1.3352e-06	64	46	48	1.88087
CD.I vs Cntrl	Toll Like Receptor 5 (TLR5) Cascade	R-HSA-168176	Toll-like Receptor Cascades	96	0.551104	4474	tags=47%, list=19%, signal=38%	DUSP3/TLR5/MAP2K1/MYD88/NFKB1/S100A12/NFKBIA/MAPK14/MAPK3/MAPKAPK2/APP/MAP2K6/NLRC5/TIFA/RPS6KA1/MAPKAPK3/RIPK2/IRAK2/PPP2R1A/ALPK1/NLRX1/MEF2A/PPP2R5D/NFKB2/NKIRAS2/MAP3K8/NOD2/N4BP1/PELI1/TNIP2/RPS6KA3/CHUK/DUSP7/DUSP6/IRAK1/IKBKG/ELK1/CUL1/VRK3/NOD1/PELI2/PPP2CA/MAPK1/TAB1/USP18	1.83991	2.93745e-05	0.000401909	1.84007	3.39519e-05	0.000432223	45	47	48	1.88087
CD.I vs Cntrl	Toll Like Receptor 7/8 (TLR7/8) Cascade	R-HSA-168181	Toll-like Receptor Cascades	103	0.564198	4474	tags=50%, list=19%, signal=40%	DUSP3/MAP2K1/MYD88/NFKB1/S100A12/NFKBIA/MAPK14/MAPK3/MAPKAPK2/APP/MAP2K6/NLRC5/TLR8/TIFA/RPS6KA1/MAPKAPK3/RIPK2/IRAK2/LY96/PPP2R1A/ALPK1/NLRX1/MEF2A/PPP2R5D/NFKB2/NKIRAS2/TLR4/CD14/MAP3K8/NOD2/N4BP1/TICAM1/TLR7/PELI1/TNIP2/RPS6KA3/CHUK/DUSP7/DUSP6/IRAK1/IKBKG/ELK1/CUL1/VRK3/IRF7/NOD1/PELI2/PPP2CA/MAPK1/TAB1/USP18	1.90278	7.5357e-06	0.00013454	1.90333	3.05569e-06	6.6769e-05	51	50	48	1.88087
CD.I vs Cntrl	Toll Like Receptor 9 (TLR9) Cascade	R-HSA-168138	Toll-like Receptor Cascades	106	0.536309	4474	tags=47%, list=19%, signal=39%	DUSP3/MAP2K1/MYD88/NFKB1/S100A12/NFKBIA/MAPK14/MAPK3/MAPKAPK2/APP/MAP2K6/NLRC5/TIFA/RPS6KA1/MAPKAPK3/RIPK2/IRAK2/LY96/PPP2R1A/ALPK1/NLRX1/MEF2A/PPP2R5D/NFKB2/NKIRAS2/TLR4/CD14/MAP3K8/NOD2/N4BP1/TICAM1/TLR7/PELI1/TNIP2/RPS6KA3/CHUK/DUSP7/DUSP6/IRAK1/IKBKG/ELK1/CUL1/VRK3/IRF7/NOD1/PELI2/PPP2CA/MAPK1/TAB1/USP18	1.81602	2.57524e-05	0.000388605	1.81656	2.96256e-05	0.000405344	50	47	48	1.88087
CD.I vs Cntrl	Toll Like Receptor TLR1:TLR2 Cascade	R-HSA-168179	Toll-like Receptor Cascades	110	0.591716	4474	tags=52%, list=19%, signal=42%	DUSP3/MAP2K1/MYD88/NFKB1/S100A12/NFKBIA/IRAK3/S100A8/S100A9/MAPK14/MAPK3/MAPKAPK2/APP/MAP2K6/TLR2/NLRC5/TIFA/RPS6KA1/MAPKAPK3/RIPK2/IRAK2/LY96/PPP2R1A/SFTPD/ALPK1/NLRX1/MEF2A/PPP2R5D/NFKB2/NKIRAS2/TLR4/CD14/MAP3K8/NOD2/N4BP1/PELI1/TNIP2/RPS6KA3/BTK/CHUK/DUSP7/TLR6/DUSP6/IRAK1/IKBKG/CD36/ELK1/CUL1/SOCS1/VRK3/TLR1/NOD1/PELI2/PPP2CA/MAPK1/TAB1/USP18	2.01404	2.23495e-07	7.27103e-06	2.0148	1.23325e-07	4.19878e-06	57	52	48	1.88087
CD.I vs Cntrl	Toll Like Receptor TLR6:TLR2 Cascade	R-HSA-168188	Toll-like Receptor Cascades	109	0.588763	4474	tags=51%, list=19%, signal=42%	DUSP3/MAP2K1/MYD88/NFKB1/S100A12/NFKBIA/IRAK3/S100A8/S100A9/MAPK14/MAPK3/MAPKAPK2/APP/MAP2K6/TLR2/NLRC5/TIFA/RPS6KA1/MAPKAPK3/RIPK2/IRAK2/LY96/PPP2R1A/ALPK1/NLRX1/MEF2A/PPP2R5D/NFKB2/NKIRAS2/TLR4/CD14/MAP3K8/NOD2/N4BP1/PELI1/TNIP2/RPS6KA3/BTK/CHUK/DUSP7/TLR6/DUSP6/IRAK1/IKBKG/CD36/ELK1/CUL1/SOCS1/VRK3/TLR1/NOD1/PELI2/PPP2CA/MAPK1/TAB1/USP18	2.00135	1.77492e-06	3.99767e-05	2.00213	1.13713e-07	4.16189e-06	56	51	48	1.88087
CD.I vs Cntrl	Toll-like Receptor Cascades	R-HSA-168898	Toll-like Receptor Cascades	159	0.565622	4474	tags=51%, list=19%, signal=42%	BPI/DUSP3/TLR5/MAP2K1/MYD88/NFKB1/S100A12/NFKBIA/IRAK3/S100A8/ITGAM/S100A9/MAPK14/MAPK3/MAPKAPK2/APP/MAP2K6/TLR2/FADD/ITGB2/NLRC5/TLR8/TIFA/TRAF3/RPS6KA1/MAPKAPK3/RIPK2/CTSS/IRAK2/LY96/PPP2R1A/SFTPD/ALPK1/NLRX1/MEF2A/DNM2/PPP2R5D/CNPY3/NFKB2/NKIRAS2/TBK1/UNC93B1/CTSV/TLR4/CD14/MAP3K8/RIPK1/NOD2/N4BP1/PLCG2/TICAM1/LY86/TLR7/PELI1/TNIP2/RPS6KA3/BTK/CHUK/DUSP7/UBE2D1/CTSB/TLR6/DUSP6/IRAK1/IKBKG/CTSL…	2.01942	3.22728e-09	2.14761e-07	2.02027	2.96493e-09	1.88724e-07	81	51	48	1.88087
CD.I vs Cntrl	TRAF6 mediated induction of NFkB and MAP kinases upon TLR7/8 or 9 activation	R-HSA-975138	Toll-like Receptor Cascades	101	0.557874	4474	tags=49%, list=19%, signal=40%	DUSP3/MAP2K1/MYD88/NFKB1/S100A12/NFKBIA/MAPK14/MAPK3/MAPKAPK2/APP/MAP2K6/NLRC5/TIFA/RPS6KA1/MAPKAPK3/RIPK2/IRAK2/LY96/PPP2R1A/ALPK1/NLRX1/MEF2A/PPP2R5D/NFKB2/NKIRAS2/TLR4/CD14/MAP3K8/NOD2/N4BP1/TICAM1/TLR7/PELI1/TNIP2/RPS6KA3/CHUK/DUSP7/DUSP6/IRAK1/IKBKG/ELK1/CUL1/VRK3/NOD1/PELI2/PPP2CA/MAPK1/TAB1/USP18	1.87607	1.81168e-05	0.0002947	1.87666	1.42154e-05	0.000233836	49	49	48	1.88087
CD.I vs Cntrl	Trafficking and processing of endosomal TLR	R-HSA-1679131	Toll-like Receptor Cascades	12	0.790088	4051	tags=75%, list=17%, signal=62%	TLR8/CTSS/CNPY3/UNC93B1/CTSV/TLR7/CTSB/CTSL/HSP90B1	1.72796	0.00380443	0.0150532
CD.I vs Cntrl	TRIF(TICAM1)-mediated TLR4 signaling	R-HSA-937061	Toll-like Receptor Cascades	109	0.526576	4474	tags=47%, list=19%, signal=38%	DUSP3/MAP2K1/NFKB1/S100A12/NFKBIA/MAPK14/MAPK3/MAPKAPK2/APP/MAP2K6/FADD/NLRC5/TIFA/TRAF3/RPS6KA1/MAPKAPK3/RIPK2/IRAK2/LY96/PPP2R1A/ALPK1/NLRX1/MEF2A/PPP2R5D/NFKB2/NKIRAS2/TBK1/TLR4/CD14/MAP3K8/RIPK1/NOD2/N4BP1/TICAM1/TNIP2/RPS6KA3/CHUK/DUSP7/UBE2D1/DUSP6/IRAK1/IKBKG/ELK1/CUL1/VRK3/IRF7/NOD1/PPP2CA/MAPK1/TAB1/USP18	1.78996	5.4679e-05	0.000580073	1.79066	5.47705e-05	0.000589471	51	47	48	1.88087
CD.I vs Cntrl	TP53 Regulates Metabolic Genes	R-HSA-5628897	TP53 Regulates Metabolic Genes	82	0.443993	5063	tags=46%, list=21%, signal=37%	GSR/YWHAB/YWHAG/TXN/RRAGD/G6PD/RRAGC/LAMTOR2/YWHAH/AGO1/LAMTOR1/COX8A/SCO2/COX5B/COX4I1/AGO4/LAMTOR5/COX6A1/GPI/TIGAR/PTEN/YWHAZ/RRAGA/TXNRD1/DDIT4/SESN2/COX7B/LAMTOR3/TSC2/PRKAB1/MOV10/SURF1/LAMTOR4/AKT1/PRKAG2/PRDX5/COX6B1/PRKAA1	1.44744	0.0153886	0.0434084
CD.I vs Cntrl	Transcription of E2F targets under negative control by DREAM complex	R-HSA-1362277	Transcription of E2F targets under negative control by p107 (RBL1) and p130 (RBL2) in complex with HDAC1	19	-0.66098	652	tags=47%, list=3%, signal=46%	RBL2/LIN54/LIN52/HDAC1/TOP2A/TFDP2/LIN9/RBL1/E2F5	-1.58613	0.017298	0.0472467
CD.I vs Cntrl	Transcription of E2F targets under negative control by p107 (RBL1) and p130 (RBL2) in complex with HDAC1	R-HSA-1362300	Transcription of E2F targets under negative control by p107 (RBL1) and p130 (RBL2) in complex with HDAC1	16	-0.731109	652	tags=50%, list=3%, signal=49%	RBL2/LIN54/LIN52/HDAC1/TFDP2/LIN9/RBL1/E2F5	-1.68552	0.00586492	0.0208404
CD.I vs Cntrl	Transcriptional Regulation by E2F6	R-HSA-8953750	Transcriptional Regulation by E2F6	34	-0.653885	5010	tags=53%, list=21%, signal=42%	UXT/PHC1/YAF2/BMI1/CHEK1/BRCA1/RING1/EPC1/RBBP8/PCGF6/SUZ12/RBBP7/MGA/TFDP2/CDC7/EED/EZH2/PHC3	-1.77841	0.00103642	0.005419
CD.I vs Cntrl	Golgi Associated Vesicle Biogenesis	R-HSA-432722	trans-Golgi Network Vesicle Budding	56	0.511866	3621	tags=41%, list=15%, signal=35%	SORT1/RAB5C/BLOC1S1/CLTC/CLTA/DTNBP1/TGOLN2/AP1S1/VAMP8/AP1S2/ARRB1/AP1M1/AP3S1/DNM2/CPD/SNAPIN/AP1B1/ARF1/GAK/FTH1/IGF2R/NAPA/FTL	1.56657	0.00781126	0.0262483
CD.I vs Cntrl	Lysosome Vesicle Biogenesis	R-HSA-432720	trans-Golgi Network Vesicle Budding	34	0.666009	2609	tags=44%, list=11%, signal=39%	GNS/BLOC1S1/CLTC/CTSZ/CLTA/CHMP2A/APP/AP1S1/VAMP8/AP1S2/ARRB1/AP1M1/DNM2/AP1B1/ARF1	1.8522	0.000467164	0.00306694	1.85177	0.000514494	0.00328917	15	44	50	1.77899
CD.I vs Cntrl	trans-Golgi Network Vesicle Budding	R-HSA-199992	trans-Golgi Network Vesicle Budding	71	0.535598	5302	tags=56%, list=22%, signal=44%	SORT1/GNS/RAB5C/BLOC1S1/CLTC/CTSZ/CLTA/DTNBP1/TGOLN2/CHMP2A/APP/AP1S1/VAMP8/AP1S2/ARRB1/AP1M1/AP3S1/DNM2/CPD/SNAPIN/AP1B1/SNAP23/ARF1/GAK/FTH1/IGF2R/NAPA/FTL/STX4/HGS/OCRL/PUM1/AP1G1/BLOC1S3/CLTB/AP3B1/GBF1/CLINT1/AP1M2/TBC1D8B	1.70644	0.000777951	0.00431409	1.70622	0.000797964	0.0043918	40	56	50	1.77899
CD.I vs Cntrl	Costimulation by the CD28 family	R-HSA-388841	Translocation of ZAP-70 to Immunological synapse	66	0.470517	2256	tags=27%, list=9%, signal=25%	PTPN6/CD274/GRB2/CSK/CD4/LYN/RAC1/PPP2R1A/PAK1/PPP2R5A/VAV1/PDCD1LG2/PPP2R5D/PAK2/SRC/PDPK1/CD86/MAP3K8	1.48107	0.0148271	0.0421492
CD.I vs Cntrl	Neuronal System	R-HSA-112316	Transmission across Chemical Synapses	328	0.387939	4787	tags=30%, list=20%, signal=24%	KCNMA1/ARL6IP5/FLOT2/PRKACA/KCNJ2/GNB1/MAOA/FLOT1/SLC1A3/EPB41L3/MAPK3/CAMKK2/ALDH2/DNAJC5/RTN3/KCNH3/NRG1/GNAI2/GRIN3A/SLITRK4/GABRR2/GNB4/KCNJ15/TUBA4A/SLC6A12/PLCB3/HOMER3/NPTN/GNB2/CACNA1E/RPS6KA1/RAC1/PDLIM5/ADCY7/CAMKK1/KCNN3/TUBA1C/LIN7A/KCNQ1/DLGAP4/SRC/TUBA1B/PDPK1/NEFL/SLC38A2/CAMK1/SIPA1L1/KCNAB2/PICK1/SYN2/PLCB2/TUBA1A/DLG4/NLGN3/CALM2/KCND1/TUBB6/PRKCB/LRFN2/PPM1F/CAMK2G/RPS6KA3/KCNK…	1.49358	0.000151306	0.0012352	1.4938	0.000121025	0.00103614	97	30	30	1.4938
CD.I vs Cntrl	Neurotransmitter receptors and postsynaptic signal transmission	R-HSA-112314	Transmission across Chemical Synapses	171	0.384845	4739	tags=33%, list=20%, signal=26%	PRKACA/KCNJ2/GNB1/MAPK3/CAMKK2/NRG1/GNAI2/GRIN3A/GABRR2/GNB4/KCNJ15/TUBA4A/PLCB3/NPTN/GNB2/RPS6KA1/RAC1/ADCY7/CAMKK1/TUBA1C/LIN7A/SRC/TUBA1B/PDPK1/NEFL/CAMK1/PICK1/PLCB2/TUBA1A/DLG4/CALM2/TUBB6/PRKCB/PPM1F/CAMK2G/RPS6KA3/CALM3/KRAS/GABBR1/PRKAR2A/GNG10/TUBB4B/GIT1/PRKAR1A/PRKAB1/KPNA2/ADCY3/PPM1E/PRKACG/MAPK1/MDM2/GNG2/NSF/GNAI3/PRKAG2/ADCY4	1.38607	0.00863805	0.028263
CD.I vs Cntrl	Transmission across Chemical Synapses	R-HSA-112315	Transmission across Chemical Synapses	224	0.394936	4739	tags=32%, list=20%, signal=26%	ARL6IP5/PRKACA/KCNJ2/GNB1/MAOA/SLC1A3/MAPK3/CAMKK2/ALDH2/DNAJC5/NRG1/GNAI2/GRIN3A/GABRR2/GNB4/KCNJ15/TUBA4A/SLC6A12/PLCB3/NPTN/GNB2/CACNA1E/RPS6KA1/RAC1/ADCY7/CAMKK1/TUBA1C/LIN7A/SRC/TUBA1B/PDPK1/NEFL/SLC38A2/CAMK1/PICK1/SYN2/PLCB2/TUBA1A/DLG4/CALM2/TUBB6/PRKCB/PPM1F/CAMK2G/RPS6KA3/CALM3/KRAS/GABBR1/PRKAR2A/GNG10/TUBB4B/GIT1/PRKAR1A/PPFIA1/NAAA/PRKAB1/KPNA2/CACNA2D1/SLC1A2/ADCY3/PPM1E/PRKACG/COMT…	1.46542	0.00112706	0.00574917
CD.I vs Cntrl	Asparagine N-linked glycosylation	R-HSA-446203	Transport to the Golgi and subsequent modification	293	0.44452	3749	tags=34%, list=16%, signal=29%	ARF3/CTSA/EDEM2/SEC13/GLB1/CTSZ/DCTN2/NEU1/TMED9/COPG1/SEC16A/COPA/SEC24D/DCTN3/B4GALT1/SLC35C1/RAB1B/SERPINA1/SEL1L/ACTR1A/MPDU1/TUBA4A/DPAGT1/F5/RAB1A/MGAT1/SLC35A1/B4GALT5/COPB2/OS9/COPG2/YKT6/TBC1D20/ST3GAL2/COL7A1/NANS/MLEC/CSNK1D/ST3GAL6/CAPZA1/CD59/DYNC1H1/EDEM1/TMED7/CAPZB/LMAN2/TRAPPC1/TUBA1C/COPZ2/CAPZA2/DDOST/ARCN1/GANAB/RPN2/RPN1/SEC24A/CANX/TUBA1B/KDELR1/RNF185/F8/MGAT4B/MCFD2/ST6GAL…	1.6938	5.32199e-07	1.47007e-05	1.69452	5.63993e-07	1.52905e-05	101	34	34	1.69452
CD.I vs Cntrl	Cargo concentration in the ER	R-HSA-5694530	Transport to the Golgi and subsequent modification	32	0.645485	3747	tags=50%, list=16%, signal=42%	CTSZ/SEC24D/SERPINA1/F5/COL7A1/CD59/LMAN2/SEC24A/F8/MCFD2/SEC24C/CTSC/TGFA/SEC23A/CNIH1/STX5	1.77258	0.00169988	0.00790038
CD.I vs Cntrl	COPII-mediated vesicle transport	R-HSA-204005	Transport to the Golgi and subsequent modification	67	0.487181	4730	tags=48%, list=20%, signal=38%	SEC13/CTSZ/SEC16A/SEC24D/RAB1B/SERPINA1/F5/RAB1A/YKT6/TBC1D20/COL7A1/CSNK1D/CD59/LMAN2/TRAPPC1/SEC24A/F8/MCFD2/SEC24C/CTSC/TGFA/GOLGA2/NAPA/SEC23A/CNIH1/STX5/SEC23IP/PPP6C/PPP6R1/NSF/TRAPPC6A/TMED10	1.53742	0.00783505	0.0262483
CD.I vs Cntrl	ER to Golgi Anterograde Transport	R-HSA-199977	Transport to the Golgi and subsequent modification	151	0.509569	3916	tags=38%, list=16%, signal=32%	ARF3/SEC13/CTSZ/DCTN2/TMED9/COPG1/SEC16A/COPA/SEC24D/DCTN3/RAB1B/SERPINA1/ACTR1A/TUBA4A/F5/RAB1A/COPB2/COPG2/YKT6/TBC1D20/COL7A1/CSNK1D/CAPZA1/CD59/DYNC1H1/TMED7/CAPZB/LMAN2/TRAPPC1/TUBA1C/COPZ2/CAPZA2/ARCN1/SEC24A/TUBA1B/KDELR1/F8/MCFD2/DCTN1/TUBA1A/ARF1/TUBB6/SEC24C/BET1L/CTSC/TGFA/COPB1/ARF5/GOLGA2/NAPA/TUBB4B/ARFGAP2/SEC23A/CNIH1/STX5/ARF4/SEC23IP	1.80795	6.1417e-06	0.000112393	1.80823	1.12293e-05	0.000191159	57	38	34	1.69452
CD.I vs Cntrl	Transport to the Golgi and subsequent modification	R-HSA-948021	Transport to the Golgi and subsequent modification	177	0.466879	3552	tags=34%, list=15%, signal=30%	ARF3/SEC13/CTSZ/DCTN2/TMED9/COPG1/SEC16A/COPA/SEC24D/DCTN3/B4GALT1/RAB1B/SERPINA1/ACTR1A/TUBA4A/F5/RAB1A/MGAT1/B4GALT5/COPB2/COPG2/YKT6/TBC1D20/COL7A1/CSNK1D/CAPZA1/CD59/DYNC1H1/TMED7/CAPZB/LMAN2/TRAPPC1/TUBA1C/COPZ2/CAPZA2/ARCN1/SEC24A/TUBA1B/KDELR1/F8/MGAT4B/MCFD2/DCTN1/TUBA1A/ARF1/MAN2A2/TUBB6/SEC24C/BET1L/CTSC/TGFA/COPB1/B4GALT4/ARF5/GOLGA2/ST3GAL4/NAPA/TUBB4B/ARFGAP2/SEC23A/CNIH1	1.68825	3.31194e-05	0.000421624	1.68875	2.57971e-05	0.000381485	61	34	34	1.69452
CD.I vs Cntrl	tRNA modification in the nucleus and cytosol	R-HSA-6782315	tRNA processing	43	-0.693198	2751	tags=35%, list=11%, signal=31%	TYW1/QTRT2/QTRT1/THADA/TP53RK/ALKBH8/TRMT11/LCMT2/OSGEP/ADAT2/TRIT1/CDKAL1/TRMT13/PUS7/NSUN6	-1.9732	5.25063e-05	0.000565215	-1.97312	3.33971e-05	0.000432223	15	35	36.5	-1.9655
CD.I vs Cntrl	tRNA processing	R-HSA-72306	tRNA processing	107	-0.593357	3409	tags=38%, list=14%, signal=33%	POP5/AAAS/XPOT/POP1/MTO1/TSEN54/TYW1/RPP14/QTRT2/RPP30/NUP42/DDX1/RPP21/QTRT1/NUP205/NUP37/TRMT10C/NUP133/THADA/TP53RK/NUP43/NUP155/ALKBH8/TRMT11/TSEN15/C2orf49/LCMT2/OSGEP/NDC1/ADAT2/TRIT1/CDKAL1/TRMT13/NUP54/PUS7/NUP107/TRNT1/TSEN2/NUP35/NUP88/NSUN6	-1.95657	3.4033e-07	9.9916e-06	-1.95788	2.4592e-07	7.34749e-06	41	38	36.5	-1.9655
CD.I vs Cntrl	tRNA processing in the nucleus	R-HSA-6784531	tRNA processing	57	-0.569445	3409	tags=42%, list=14%, signal=36%	POP5/AAAS/XPOT/POP1/TSEN54/RPP14/RPP30/NUP42/DDX1/RPP21/NUP205/NUP37/NUP133/NUP43/NUP155/TSEN15/C2orf49/NDC1/NUP54/NUP107/TRNT1/TSEN2/NUP35/NUP88	-1.70476	0.001256	0.00625438
CD.I vs Cntrl	Uptake and function of anthrax toxins	R-HSA-5210891	Uptake and function of anthrax toxins	13	0.725128	5967	tags=77%, list=25%, signal=58%	MAP2K1/MAP2K6/CALM2/CALM3/ANTXR2/MAP2K2/PDCD6IP/FURIN/MAP2K7/CALM1	1.61765	0.0157798	0.0440871
CD.I vs Cntrl	RIP-mediated NFkB activation via ZBP1	R-HSA-1810476	ZBP1(DAI) mediated induction of type I IFNs	17	0.735866	3352	tags=59%, list=14%, signal=51%	MYD88/NFKB1/NFKBIA/NFKB2/NKIRAS2/RIPK1/ZBP1/TICAM1/CHUK/IKBKG	1.7523	0.00334002	0.0135827
CD.I vs Cntrl	ZBP1(DAI) mediated induction of type I IFNs	R-HSA-1606322	ZBP1(DAI) mediated induction of type I IFNs	21	0.73523	3352	tags=52%, list=14%, signal=45%	MYD88/NFKB1/NFKBIA/NFKB2/NKIRAS2/TBK1/RIPK1/ZBP1/TICAM1/CHUK/IKBKG	1.84068	0.00089194	0.00480073	1.84129	0.000908055	0.00488747	11	52	52	1.84129
UC.nI vs Cntrl	Activation of ATR in response to replication stress	R-HSA-176187	Activation of ATR in response to replication stress	37	-0.673512	5742	tags=70%, list=24%, signal=54%	ATRIP/MCM8/CDC25C/ORC4/CDC25A/MCM3/RAD17/MCM5/CDC6/RFC5/CLSPN/CHEK1/CDK2/RPA3/CDC45/ATR/ORC5/MCM4/ORC3/DBF4/CDC7/ORC6/ORC2/RFC4/RAD9A/MCM7	-2.01087	4.2732e-05	0.00130333	-2.01045	3.24655e-05	0.000990197	26	70	73	-1.95027
UC.nI vs Cntrl	Activation of the pre-replicative complex	R-HSA-68962	Activation of ATR in response to replication stress	33	-0.648435	5756	tags=76%, list=24%, signal=58%	RPA4/MCM8/ORC4/MCM3/MCM5/CDC6/POLA2/POLE3/CDK2/RPA3/CDC45/POLA1/GMNN/ORC5/CDT1/MCM4/ORC3/PRIM1/DBF4/POLE2/PRIM2/CDC7/ORC6/ORC2/MCM7	-1.8912	0.000352629	0.00482475	-1.8901	0.000335276	0.00458732	25	76	73	-1.95027
UC.nI vs Cntrl	alpha-linolenic (omega3) and linoleic (omega6) acid metabolism	R-HSA-2046104	alpha-linolenic acid (ALA) metabolism	12	0.748181	3278	tags=58%, list=14%, signal=50%	ELOVL1/ELOVL3/FADS1/ELOVL5/ACAA1/SCP2/ACSL1	1.78785	0.00419907	0.0242025
UC.nI vs Cntrl	alpha-linolenic acid (ALA) metabolism	R-HSA-2046106	alpha-linolenic acid (ALA) metabolism	12	0.748181	3278	tags=58%, list=14%, signal=50%	ELOVL1/ELOVL3/FADS1/ELOVL5/ACAA1/SCP2/ACSL1	1.78785	0.00419907	0.0242025
UC.nI vs Cntrl	ABC transporter disorders	R-HSA-5619084	Antigen processing-Cross presentation	73	0.555911	3829	tags=40%, list=16%, signal=34%	PSMA3/PSMB2/RNF5/RNF185/PSMD12/SEM1/UBA52/SEL1L/DERL1/PSMB6/PSMD7/PSMA4/PSMB3/PSMD4/PSMD2/PSME1/PSMC1/PSMC5/ABCB11/PSMD11/PSME2/PSMD6/PSMA1/PSMC4/PSMD13/ABCA1/PSMD3/PSMB4/PSMB7	1.99073	1.25864e-05	0.00052647	1.99073	1.5923e-05	0.000666034	29	40	46	1.9143
UC.nI vs Cntrl	ABC-family proteins mediated transport	R-HSA-382556	Antigen processing-Cross presentation	99	0.446558	3829	tags=29%, list=16%, signal=25%	PSMA3/PSMB2/EIF2S3/RNF5/RNF185/PSMD12/SEM1/UBA52/ABCC1/SEL1L/DERL1/PSMB6/PSMD7/PSMA4/PSMB3/PSMD4/PSMD2/PSME1/PSMC1/PSMC5/PSMD11/PSME2/PSMD6/PSMA1/PSMC4/PSMD13/PSMD3/PSMB4/PSMB7	1.68158	0.000666342	0.00696804
UC.nI vs Cntrl	Activation of APC/C and APC/C:Cdc20 mediated degradation of mitotic proteins	R-HSA-176814	Antigen processing-Cross presentation	77	0.423314	3829	tags=35%, list=16%, signal=30%	PSMA3/PSMB2/PSMD12/SEM1/UBA52/PTTG1/UBE2S/PSMB6/PSMD7/PSMA4/PSMB3/PSMD4/PSMD2/PSME1/PSMC1/PSMC5/PSMD11/PSME2/ANAPC15/UBE2D1/PSMD6/PSMA1/PSMC4/PSMD13/PSMD3/PSMB4/PSMB7	1.52982	0.00792993	0.0358018
UC.nI vs Cntrl	Activation of NF-kappaB in B cells	R-HSA-1169091	Antigen processing-Cross presentation	67	0.525562	3829	tags=43%, list=16%, signal=37%	PSMA3/PSMB2/REL/PSMD12/SEM1/UBA52/NFKB1/PSMB6/PSMD7/PSMA4/PSMB3/BCL10/PSMD4/PSMD2/PSME1/PSMC1/PSMC5/PSMD11/PSME2/CUL1/PSMD6/PRKCB/PSMA1/PSMC4/NFKBIE/PSMD13/PSMD3/PSMB4/PSMB7	1.85492	0.000160798	0.00283624	1.85322	0.000183634	0.00316282	29	43	46	1.9143
UC.nI vs Cntrl	Antigen activates B Cell Receptor (BCR) leading to generation of second messengers	R-HSA-983695	Antigen processing-Cross presentation	32	0.544621	5091	tags=47%, list=21%, signal=37%	AHCYL1/CALM3/GRB2/PIK3AP1/STIM1/SYK/PTPN6/BTK/LYN/ITPR1/PIK3CD/PLCG2/NCK1/ITPR2/ORAI2	1.65812	0.00859908	0.0374674
UC.nI vs Cntrl	Antigen Presentation: Folding, assembly and peptide loading of class I MHC	R-HSA-983170	Antigen processing-Cross presentation	29	0.614711	3246	tags=45%, list=13%, signal=39%	ERAP1/HSPA5/HLA-B/SAR1B/SEC13/TAP2/SEC24C/HLA-C/CANX/SEC24D/TAP1/BECN1/B2M	1.83034	0.00171245	0.0122294
UC.nI vs Cntrl	Antigen processing-Cross presentation	R-HSA-1236975	Antigen processing-Cross presentation	102	0.587087	5245	tags=55%, list=22%, signal=43%	FCGR1A/PSMA3/PSMB2/HLA-B/CYBB/PSMD12/VAMP8/SEM1/VAMP3/UBA52/MYD88/S100A8/CTSV/MRC1/PSMB6/CD14/STX4/PSMD7/PSMA4/PSMB3/CTSL/PSMD4/PSMD2/CTSS/BTK/CD36/PSME1/PSMC1/TAP2/PSMC5/PSMD11/HLA-C/PSME2/S100A9/TLR4/TAP1/PSMD6/PSMA1/PSMC4/PSMD13/B2M/PSMD3/LY96/NCF1/PSMB4/PSMB7/TLR6/NCF2/PSMB9/TLR1/PSMD5/SEC22B/PSMB8/HLA-G/PSMA5/HLA-E	2.22094	4.14611e-09	1.01165e-06	2.22038	1.11725e-08	2.72609e-06	56	55	46	1.9143
UC.nI vs Cntrl	APC:Cdc20 mediated degradation of cell cycle proteins prior to satisfation of the cell cycle checkpoint	R-HSA-179419	Antigen processing-Cross presentation	74	0.436869	3829	tags=35%, list=16%, signal=30%	PSMA3/PSMB2/PSMD12/SEM1/UBA52/UBE2S/PSMB6/PSMD7/PSMA4/PSMB3/PSMD4/PSMD2/PSME1/PSMC1/PSMC5/PSMD11/PSME2/ANAPC15/UBE2D1/PSMD6/PSMA1/PSMC4/PSMD13/PSMD3/PSMB4/PSMB7	1.56822	0.00555977	0.0283606
UC.nI vs Cntrl	APC/C:Cdc20 mediated degradation of mitotic proteins	R-HSA-176409	Antigen processing-Cross presentation	76	0.424922	3829	tags=36%, list=16%, signal=30%	PSMA3/PSMB2/PSMD12/SEM1/UBA52/PTTG1/UBE2S/PSMB6/PSMD7/PSMA4/PSMB3/PSMD4/PSMD2/PSME1/PSMC1/PSMC5/PSMD11/PSME2/ANAPC15/UBE2D1/PSMD6/PSMA1/PSMC4/PSMD13/PSMD3/PSMB4/PSMB7	1.53238	0.00777499	0.0354598
UC.nI vs Cntrl	APC/C:Cdc20 mediated degradation of Securin	R-HSA-174154	Antigen processing-Cross presentation	68	0.470783	3829	tags=40%, list=16%, signal=33%	PSMA3/PSMB2/PSMD12/SEM1/UBA52/PTTG1/UBE2S/PSMB6/PSMD7/PSMA4/PSMB3/PSMD4/PSMD2/PSME1/PSMC1/PSMC5/PSMD11/PSME2/ANAPC15/UBE2D1/PSMD6/PSMA1/PSMC4/PSMD13/PSMD3/PSMB4/PSMB7	1.66579	0.00221224	0.0147214
UC.nI vs Cntrl	APC/C:Cdh1 mediated degradation of Cdc20 and other APC/C:Cdh1 targeted proteins in late mitosis/early G1	R-HSA-174178	Antigen processing-Cross presentation	74	0.449697	3829	tags=36%, list=16%, signal=31%	PSMA3/PSMB2/PSMD12/SEM1/UBA52/PTTG1/UBE2S/PSMB6/PSMD7/PSMA4/PSMB3/PSMD4/PSMD2/PSME1/PSMC1/PSMC5/PSMD11/PSME2/ANAPC15/UBE2D1/PSMD6/PSMA1/PSMC4/PSMD13/PSMD3/PSMB4/PSMB7	1.61427	0.00328308	0.0200424
UC.nI vs Cntrl	Asymmetric localization of PCP proteins	R-HSA-4608870	Antigen processing-Cross presentation	64	0.498521	5210	tags=48%, list=22%, signal=38%	PSMA3/PSMB2/PSMD12/SEM1/UBA52/PSMB6/PSMD7/PSMA4/PSMB3/PSMD4/PSMD2/PSME1/PSMC1/PSMC5/PSMD11/PSME2/PSMD6/PSMA1/PSMC4/PSMD13/FZD1/FZD2/PSMD3/PSMB4/PSMB7/PSMB9/PSMD5/PRICKLE1/PSMB8/FZD5/PSMA5	1.74499	0.000861364	0.00793105
UC.nI vs Cntrl	AUF1 (hnRNP D0) binds and destabilizes mRNA	R-HSA-450408	Antigen processing-Cross presentation	56	0.587868	5536	tags=59%, list=23%, signal=45%	PSMA3/PSMB2/PSMD12/SEM1/UBA52/PSMB6/PABPC1/PSMD7/PSMA4/PSMB3/EIF4G1/PSMD4/PSMD2/PSME1/PSMC1/PSMC5/PSMD11/PSME2/PSMD6/PSMA1/PSMC4/PSMD13/HSPA1A/PSMD3/PSMB4/PSMB7/PSMB9/PSMD5/PSMB8/HSPB1/PSMA5/HSPA1B/PSMD8	2.008	4.99553e-05	0.00143401	2.00638	1.30378e-05	0.000589165	33	59	46	1.9143
UC.nI vs Cntrl	Autodegradation of Cdh1 by Cdh1:APC/C	R-HSA-174084	Antigen processing-Cross presentation	64	0.477765	3829	tags=41%, list=16%, signal=34%	PSMA3/PSMB2/PSMD12/SEM1/UBA52/UBE2S/PSMB6/PSMD7/PSMA4/PSMB3/PSMD4/PSMD2/PSME1/PSMC1/PSMC5/PSMD11/PSME2/ANAPC15/UBE2D1/PSMD6/PSMA1/PSMC4/PSMD13/PSMD3/PSMB4/PSMB7	1.67234	0.00235287	0.0152416
UC.nI vs Cntrl	Autodegradation of the E3 ubiquitin ligase COP1	R-HSA-349425	Antigen processing-Cross presentation	52	0.554107	3829	tags=44%, list=16%, signal=37%	PSMA3/PSMB2/PSMD12/SEM1/UBA52/PSMB6/PSMD7/PSMA4/PSMB3/PSMD4/PSMD2/PSME1/PSMC1/PSMC5/PSMD11/PSME2/PSMD6/PSMA1/PSMC4/PSMD13/PSMD3/PSMB4/PSMB7	1.86614	0.000327495	0.00456622	1.86472	0.000282688	0.00405741	23	44	46	1.9143
UC.nI vs Cntrl	Beta-catenin independent WNT signaling	R-HSA-3858494	Antigen processing-Cross presentation	144	0.40205	5102	tags=42%, list=21%, signal=34%	PSMA3/PSMB2/PSMD12/SEM1/PFN1/GNAO1/UBA52/KRAS/CALM3/WNT5B/RAC1/RAC2/PSMB6/GNB1/PSMD7/AGO1/PSMA4/PRKG2/PSMB3/PSMD4/PSMD2/AP2B1/PLCB3/PSME1/PSMC1/PSMC5/RHOA/PSMD11/PSME2/CLTA/GNB2/PSMD6/PRKCB/PSMA1/ITPR1/AGO4/PSMC4/PSMD13/FZD1/AP2A1/FZD2/PSMD3/GNAT2/PSMB4/AP2S1/CLTC/PSMB7/ARRB2/PSMB9/GNG10/PRKCA/CLTB/PSMD5/GNG7/PRICKLE1/PLCB1/ITPR2/PSMB8/NFATC1/GNB4/FZD5	1.59921	0.00064008	0.00679416
UC.nI vs Cntrl	C-type lectin receptors (CLRs)	R-HSA-5621481	Antigen processing-Cross presentation	131	0.484142	6249	tags=53%, list=26%, signal=39%	MUC19/PSMA3/FCER1G/PSMB2/PSMD12/SEM1/AHCYL1/UBA52/KRAS/PRKCD/NFKB1/CALM3/CLEC10A/PSMB6/PAK3/PSMD7/SYK/PSMA4/PSMB3/BCL10/PSMD4/PSMD2/PSME1/PSMC1/PSMC5/PSMD11/PAK1/PSME2/IL1B/CUL1/UBE2D1/PSMD6/LYN/PSMA1/ITPR1/PSMC4/PSMD13/PSMD3/PSMB4/PLCG2/CLEC7A/PSMB7/PAK2/NFKBIA/TRAF6/PSMB9/TAB3/UBA3/NFKB2/PSMD5/ITPR2/PSMB8/NFATC1/UBE2M/PSMA5/MUC20/PSMD8/CLEC4A/PRKACA/CD209/RELB/PYCARD/PSMB1/PSMC3/PPP3CA/CALM2/PS…	1.90105	2.33282e-06	0.000181121	1.89955	2.25732e-06	0.000173932	69	53	46	1.9143
UC.nI vs Cntrl	Cdc20:Phospho-APC/C mediated degradation of Cyclin A	R-HSA-174184	Antigen processing-Cross presentation	73	0.438894	3829	tags=36%, list=16%, signal=30%	PSMA3/PSMB2/PSMD12/SEM1/UBA52/UBE2S/PSMB6/PSMD7/PSMA4/PSMB3/PSMD4/PSMD2/PSME1/PSMC1/PSMC5/PSMD11/PSME2/ANAPC15/UBE2D1/PSMD6/PSMA1/PSMC4/PSMD13/PSMD3/PSMB4/PSMB7	1.57169	0.00545957	0.0281567
UC.nI vs Cntrl	CDK-mediated phosphorylation and removal of Cdc6	R-HSA-69017	Antigen processing-Cross presentation	73	0.418771	3829	tags=36%, list=16%, signal=30%	PSMA3/PSMB2/PSMD12/SEM1/UBA52/UBE2S/PSMB6/PSMD7/PSMA4/PSMB3/PSMD4/PSMD2/PSME1/PSMC1/PSMC5/PSMD11/PSME2/ANAPC15/UBE2D1/PSMD6/PSMA1/PSMC4/PSMD13/PSMD3/PSMB4/PSMB7	1.49963	0.0117817	0.04818
UC.nI vs Cntrl	Cellular response to chemical stress	R-HSA-9711123	Antigen processing-Cross presentation	182	0.519172	3677	tags=40%, list=15%, signal=34%	GSR/PSMA3/PRDX2/PGD/PSMB2/CYBB/PSMD12/BLVRA/COX4I1/SEM1/UBA52/P4HB/PRKCD/SMARCD3/COX6B1/ATOX1/ABCC1/PRDX3/HMOX1/SRXN1/CDKN2A/PSMB6/ERO1A/NLRP3/IDH1/SOD2/TXNRD1/PSMD7/GPX1/PSMA4/PSMB3/SQSTM1/PRDX5/RXRA/CAT/PSMD4/CSNK2A2/PSMD2/PSME1/PSMC1/G6PD/PSMC5/COX7B/BACH1/PSMD11/GCLC/BLVRB/UBXN7/PRDX1/SIN3A/SLC7A11/TKT/PSME2/NCOA1/TXN/TRIM21/TALDO1/CUL1/NDUFA4/PSMD6/PSMA1/PSMC4/PSMD13/MUL1/COX8A/GSTP1/PSMD3/C…	2.12716	2.4728e-10	1.42604e-07	2.12613	1.67744e-10	1.22789e-07	72	40	46	1.9143
UC.nI vs Cntrl	Cellular response to hypoxia	R-HSA-1234174	Antigen processing-Cross presentation	72	0.525836	5210	tags=46%, list=22%, signal=36%	PSMA3/PSMB2/PSMD12/SEM1/ARNT/UBA52/PSMB6/VHL/PSMD7/PSMA4/PSMB3/PSMD4/PSMD2/PSME1/PSMC1/PSMC5/PSMD11/PSME2/UBE2D1/PSMD6/PSMA1/PSMC4/PSMD13/PSMD3/PSMB4/CITED2/PSMB7/PSMB9/HIF1A/PSMD5/PSMB8/ELOB/PSMA5	1.8784	9.53866e-05	0.00211585	1.87813	9.51521e-05	0.0018614	33	46	46	1.9143
UC.nI vs Cntrl	Class I MHC mediated antigen processing & presentation	R-HSA-983169	Antigen processing-Cross presentation	365	0.354719	3677	tags=28%, list=15%, signal=24%	FCGR1A/ERAP1/PSMA3/HSPA5/UBE2L3/PSMB2/HLA-B/CYBB/PSMD12/VAMP8/SEM1/VAMP3/SIAH2/UBA52/MYD88/UBE2L6/ASB8/SAR1B/ASB7/UBE2F/S100A8/CTSV/MRC1/SEC13/UBE2S/NEDD4L/PSMB6/CD14/VHL/UBA1/TRIP12/UBE2Z/STX4/ASB1/PSMD7/KLHL5/UBE2Q1/PSMA4/PSMB3/CTSL/PSMD4/UBAC1/UBE2R2/PSMD2/CTSS/BTK/CD36/UBE2H/PSME1/PSMC1/TAP2/RCHY1/RNF7/RNF130/TRIM39/PSMC5/RNF144B/PSMD11/RNF217/AREL1/ASB13/KLHL2/HECTD3/SEC24C/HLA-C/PSME2/TRIM2…	1.56398	1.13246e-05	0.0005181	1.5634	7.55074e-06	0.000394796	101	28	46	1.9143
UC.nI vs Cntrl	CLEC7A (Dectin-1) signaling	R-HSA-5607764	Antigen processing-Cross presentation	100	0.478689	6248	tags=56%, list=26%, signal=42%	PSMA3/PSMB2/PSMD12/SEM1/AHCYL1/UBA52/PRKCD/NFKB1/CALM3/PSMB6/PSMD7/SYK/PSMA4/PSMB3/BCL10/PSMD4/PSMD2/PSME1/PSMC1/PSMC5/PSMD11/PSME2/IL1B/CUL1/UBE2D1/PSMD6/PSMA1/ITPR1/PSMC4/PSMD13/PSMD3/PSMB4/PLCG2/CLEC7A/PSMB7/NFKBIA/TRAF6/PSMB9/TAB3/UBA3/NFKB2/PSMD5/ITPR2/PSMB8/NFATC1/UBE2M/PSMA5/PSMD8/RELB/PYCARD/PSMB1/PSMC3/PPP3CA/CALM2/PSMB11/PDPK1	1.80545	9.95713e-05	0.00217571	1.80473	9.40787e-05	0.0018614	56	56	46	1.9143
UC.nI vs Cntrl	Cross-presentation of soluble exogenous antigens (endosomes)	R-HSA-1236978	Antigen processing-Cross presentation	49	0.607847	3829	tags=49%, list=16%, signal=41%	FCGR1A/PSMA3/PSMB2/PSMD12/SEM1/MRC1/PSMB6/PSMD7/PSMA4/PSMB3/PSMD4/PSMD2/PSME1/PSMC1/PSMC5/PSMD11/PSME2/PSMD6/PSMA1/PSMC4/PSMD13/PSMD3/PSMB4/PSMB7	2.02365	2.51886e-05	0.000921904	2.02152	2.9609e-05	0.000984076	24	49	46	1.9143
UC.nI vs Cntrl	Cyclin A:Cdk2-associated events at S phase entry	R-HSA-69656	Antigen processing-Cross presentation	85	0.41158	4976	tags=39%, list=21%, signal=31%	PSMA3/PSMB2/PSMD12/SEM1/TFDP1/UBA52/PSMB6/PSMD7/PSMA4/PSMB3/PSMD4/PSMD2/CDKN1A/PSME1/PSMC1/PSMC5/PSMD11/PSME2/CUL1/PSMD6/PSMA1/PSMC4/PSMD13/PSMD3/PSMB4/E2F4/PSMB7/RB1/CKS1B/PSMB9/FZR1/PSMD5/PSMB8	1.51236	0.00797227	0.0358018
UC.nI vs Cntrl	Cyclin E associated events during G1/S transition	R-HSA-69202	Antigen processing-Cross presentation	83	0.41554	4238	tags=35%, list=18%, signal=29%	PSMA3/PSMB2/PSMD12/SEM1/TFDP1/UBA52/PSMB6/PSMD7/PSMA4/PSMB3/PSMD4/PSMD2/CDKN1A/PSME1/PSMC1/PSMC5/PSMD11/PSME2/CUL1/PSMD6/PSMA1/PSMC4/PSMD13/PSMD3/PSMB4/E2F4/PSMB7/RB1/CKS1B	1.52095	0.00762381	0.0350983
UC.nI vs Cntrl	Dectin-1 mediated noncanonical NF-kB signaling	R-HSA-5607761	Antigen processing-Cross presentation	60	0.524336	5210	tags=52%, list=22%, signal=41%	PSMA3/PSMB2/PSMD12/SEM1/UBA52/PSMB6/PSMD7/PSMA4/PSMB3/PSMD4/PSMD2/PSME1/PSMC1/PSMC5/PSMD11/PSME2/CUL1/PSMD6/PSMA1/PSMC4/PSMD13/PSMD3/PSMB4/PSMB7/PSMB9/UBA3/NFKB2/PSMD5/PSMB8/UBE2M/PSMA5	1.81395	0.00046145	0.00567967
UC.nI vs Cntrl	Defective CFTR causes cystic fibrosis	R-HSA-5678895	Antigen processing-Cross presentation	60	0.603118	3829	tags=45%, list=16%, signal=38%	PSMA3/PSMB2/RNF5/RNF185/PSMD12/SEM1/UBA52/SEL1L/DERL1/PSMB6/PSMD7/PSMA4/PSMB3/PSMD4/PSMD2/PSME1/PSMC1/PSMC5/PSMD11/PSME2/PSMD6/PSMA1/PSMC4/PSMD13/PSMD3/PSMB4/PSMB7	2.08649	4.07777e-06	0.000259559	2.08497	5.23584e-06	0.000333273	27	45	46	1.9143
UC.nI vs Cntrl	Degradation of AXIN	R-HSA-4641257	Antigen processing-Cross presentation	55	0.550661	4004	tags=47%, list=17%, signal=40%	PSMA3/PSMB2/PSMD12/SEM1/UBA52/TNKS2/PSMB6/PSMD7/PSMA4/PSMB3/PSMD4/PSMD2/PSME1/PSMC1/PSMC5/PSMD11/PSME2/PSMD6/PSMA1/TNKS/PSMC4/PSMD13/PSMD3/PSMB4/PSMB7/RNF146	1.87455	0.000284737	0.00416855	1.87309	0.000219348	0.00352885	26	47	46	1.9143
UC.nI vs Cntrl	Degradation of beta-catenin by the destruction complex	R-HSA-195253	Antigen processing-Cross presentation	83	0.442051	3829	tags=34%, list=16%, signal=28%	PSMA3/PSMB2/PSMD12/SEM1/UBA52/PPP2R1A/PPP2CA/PSMB6/PSMD7/FRAT2/PSMA4/PSMB3/PSMD4/PSMD2/PSME1/PSMC1/PSMC5/PSMD11/PSME2/CUL1/PSMD6/PSMA1/PSMC4/PSMD13/PPP2R5B/PSMD3/PSMB4/PSMB7	1.61799	0.00231732	0.015159
UC.nI vs Cntrl	Degradation of DVL	R-HSA-4641258	Antigen processing-Cross presentation	57	0.564816	3829	tags=42%, list=16%, signal=35%	DACT1/PSMA3/PSMB2/PSMD12/SEM1/UBA52/PSMB6/PSMD7/PSMA4/PSMB3/PSMD4/PSMD2/PSME1/PSMC1/PSMC5/PSMD11/PSME2/PSMD6/PSMA1/PSMC4/PSMD13/PSMD3/PSMB4/PSMB7	1.93553	0.00011036	0.00226112	1.93384	8.51183e-05	0.00182047	24	42	46	1.9143
UC.nI vs Cntrl	Degradation of GLI1 by the proteasome	R-HSA-5610780	Antigen processing-Cross presentation	60	0.467511	3829	tags=40%, list=16%, signal=34%	PSMA3/PSMB2/PSMD12/SEM1/UBA52/PSMB6/PSMD7/PSMA4/PSMB3/PSMD4/PSMD2/PSME1/PSMC1/PSMC5/PSMD11/PSME2/CUL1/PSMD6/PSMA1/PSMC4/PSMD13/PSMD3/PSMB4/PSMB7	1.61736	0.00503056	0.0269362
UC.nI vs Cntrl	Degradation of GLI2 by the proteasome	R-HSA-5610783	Antigen processing-Cross presentation	59	0.502633	3829	tags=41%, list=16%, signal=34%	PSMA3/PSMB2/PSMD12/SEM1/UBA52/PSMB6/PSMD7/PSMA4/PSMB3/PSMD4/PSMD2/PSME1/PSMC1/PSMC5/PSMD11/PSME2/CUL1/PSMD6/PSMA1/PSMC4/PSMD13/PSMD3/PSMB4/PSMB7	1.73364	0.00137227	0.0105737
UC.nI vs Cntrl	Detoxification of Reactive Oxygen Species	R-HSA-3299685	Antigen processing-Cross presentation	30	0.625461	3614	tags=53%, list=15%, signal=45%	GSR/PRDX2/CYBB/P4HB/ATOX1/PRDX3/ERO1A/SOD2/TXNRD1/GPX1/PRDX5/CAT/PRDX1/TXN/GSTP1/NCF1	1.87648	0.000917799	0.0082433
UC.nI vs Cntrl	Deubiquitination	R-HSA-5688426	Antigen processing-Cross presentation	268	0.323221	5210	tags=34%, list=22%, signal=27%	USP30/PSMA3/PSMB2/NOD2/PSMD12/VCPIP1/SEM1/RNF135/SIAH2/UBA52/TOMM20/ACTB/BRCC3/SMAD1/VDAC2/USP7/RIPK2/TNKS2/TRAF3/PSMB6/NLRP3/YY1/PSMD7/POLB/PSMA4/PSMB3/CYLD/USP22/TADA2B/PSMD4/PSMD2/RCE1/PSME1/TADA3/PSMC1/TNIP1/PSMC5/PTRH2/RHOA/PSMD11/USP5/PSME2/RAD23A/RIPK1/SMAD4/UBE2D1/PSMD6/USP10/PSMA1/BECN1/ABRAXAS1/TNKS/USP9X/PSMC4/PSMD13/OTUD5/MUL1/PSMD3/H2AC17/USP19/BABAM1/NFRKB/TNIP3/PSMB4/MAT2B/PSMB7/RN…	1.38371	0.00300901	0.018666
UC.nI vs Cntrl	Disorders of transmembrane transporters	R-HSA-5619115	Antigen processing-Cross presentation	156	0.395591	3374	tags=30%, list=14%, signal=26%	SLC7A7/PSMA3/HK1/PSMB2/SLC40A1/SLC6A20/RNF5/RNF185/PSMD12/SEM1/UBA52/SLC35A1/RAE1/GCKR/SEL1L/DERL1/SLC2A1/SLC35C1/SEC13/PSMB6/SLC6A19/NUP62/PSMD7/SLC26A2/SLC35A2/PSMA4/PSMB3/NUP98/PSMD4/PSMD2/PSME1/PSMC1/PSMC5/ABCB11/PSMD11/SLC4A1/PSME2/BSG/PSMD6/PSMA1/SLCO2A1/PSMC4/PSMD13/SLC16A1/ABCA1/PSMD3/SLC2A10	1.59006	0.000548889	0.00637757
UC.nI vs Cntrl	Downstream signaling events of B Cell Receptor (BCR)	R-HSA-1168372	Antigen processing-Cross presentation	83	0.490202	3829	tags=37%, list=16%, signal=32%	PSMA3/PSMB2/REL/PSMD12/SEM1/UBA52/KRAS/NFKB1/CALM3/PSMB6/PSMD7/PSMA4/PSMB3/BCL10/PSMD4/PSMD2/PSME1/PSMC1/PSMC5/PSMD11/PSME2/CUL1/PSMD6/PRKCB/PSMA1/PSMC4/NFKBIE/PSMD13/PSMD3/PSMB4/PSMB7	1.79423	0.000228321	0.00351804	1.79369	0.000246148	0.00362058	31	37	46	1.9143
UC.nI vs Cntrl	Downstream TCR signaling	R-HSA-202424	Antigen processing-Cross presentation	94	0.399231	3829	tags=35%, list=16%, signal=30%	PSMA3/HLA-DRA/PSMB2/PSMD12/SEM1/UBA52/NFKB1/RIPK2/HLA-DQB2/HLA-DQB1/CD4/PSMB6/PSMD7/PSMA4/PSMB3/BCL10/PSMD4/PSMD2/PSME1/PSMC1/PSMC5/PSMD11/PSME2/CUL1/UBE2D1/PSMD6/PSMA1/PSMC4/PSMD13/PSMD3/HLA-DRB1/PSMB4/PSMB7	1.49114	0.00841675	0.03715
UC.nI vs Cntrl	Endosomal/Vacuolar pathway	R-HSA-1236977	Antigen processing-Cross presentation	11	0.74654	5245	tags=73%, list=22%, signal=57%	HLA-B/CTSV/CTSL/CTSS/HLA-C/B2M/HLA-G/HLA-E	1.74333	0.00708847	0.0332613
UC.nI vs Cntrl	ER-Phagosome pathway	R-HSA-1236974	Antigen processing-Cross presentation	87	0.571149	6240	tags=66%, list=26%, signal=49%	PSMA3/PSMB2/HLA-B/PSMD12/VAMP8/SEM1/VAMP3/UBA52/MYD88/S100A8/PSMB6/CD14/STX4/PSMD7/PSMA4/PSMB3/PSMD4/PSMD2/BTK/CD36/PSME1/PSMC1/TAP2/PSMC5/PSMD11/HLA-C/PSME2/S100A9/TLR4/TAP1/PSMD6/PSMA1/PSMC4/PSMD13/B2M/PSMD3/LY96/PSMB4/PSMB7/TLR6/PSMB9/TLR1/PSMD5/SEC22B/PSMB8/HLA-G/PSMA5/HLA-E/PSMD8/TAPBP/TLR2/PSMB1/PSMC3/SEC61G/SNAP23/SEC61A1/PSMB11	2.10675	2.55926e-07	3.74675e-05	2.1056	7.09681e-07	8.65811e-05	57	66	46	1.9143
UC.nI vs Cntrl	FBXL7 down-regulates AURKA during mitotic entry and in early mitosis	R-HSA-8854050	Antigen processing-Cross presentation	53	0.586406	3829	tags=45%, list=16%, signal=38%	PSMA3/PSMB2/PSMD12/SEM1/UBA52/PSMB6/PSMD7/PSMA4/PSMB3/PSMD4/PSMD2/PSME1/PSMC1/PSMC5/PSMD11/PSME2/CUL1/PSMD6/PSMA1/PSMC4/PSMD13/PSMD3/PSMB4/PSMB7	1.98227	7.71213e-05	0.00176415	1.98078	5.2156e-05	0.00129636	24	45	46	1.9143
UC.nI vs Cntrl	Fc epsilon receptor (FCERI) signaling	R-HSA-2454202	Antigen processing-Cross presentation	133	0.45011	4998	tags=42%, list=21%, signal=34%	PSMA3/FCER1G/PSMB2/MAPK3/PSMD12/SEM1/AHCYL1/UBA52/KRAS/NFKB1/CALM3/GRB2/RAC1/PSMB6/PSMD7/SYK/PSMA4/PSMB3/BCL10/PSMD4/SHC1/PSMD2/BTK/PSME1/PSMC1/PSMC5/PSMD11/PAK1/PSME2/LAT2/CUL1/UBE2D1/PSMD6/LYN/PSMA1/ITPR1/PSMC4/PSMD13/PSMD3/PSMB4/PLCG2/PSMB7/PAK2/MAPK1/NFKBIA/TRAF6/PSMB9/TAB3/RASGRP4/PIK3CA/MAP2K7/PSMD5/ITPR2/VAV3/PSMB8/NFATC1	1.77117	4.78825e-05	0.001402	1.76979	5.3426e-05	0.00130359	56	42	46	1.9143
UC.nI vs Cntrl	FCERI mediated NF-kB activation	R-HSA-2871837	Antigen processing-Cross presentation	81	0.45655	4976	tags=44%, list=21%, signal=35%	PSMA3/FCER1G/PSMB2/PSMD12/SEM1/UBA52/NFKB1/PSMB6/PSMD7/PSMA4/PSMB3/BCL10/PSMD4/PSMD2/PSME1/PSMC1/PSMC5/PSMD11/PSME2/CUL1/UBE2D1/PSMD6/LYN/PSMA1/PSMC4/PSMD13/PSMD3/PSMB4/PSMB7/NFKBIA/TRAF6/PSMB9/TAB3/RASGRP4/PSMD5/PSMB8	1.66454	0.00141103	0.0107591
UC.nI vs Cntrl	G1/S DNA Damage Checkpoints	R-HSA-69615	Antigen processing-Cross presentation	68	0.479464	3829	tags=38%, list=16%, signal=32%	PSMA3/PSMB2/PSMD12/SEM1/UBA52/CDKN2A/PSMB6/ZNF385A/PSMD7/PSMA4/PSMB3/PSMD4/PSMD2/CDKN1A/PSME1/PSMC1/PSMC5/PSMD11/PSME2/PSMD6/PSMA1/PSMC4/PSMD13/PSMD3/PSMB4/PSMB7	1.6965	0.00149358	0.0110995
UC.nI vs Cntrl	G2/M Transition	R-HSA-69275	Antigen processing-Cross presentation	194	0.337685	3168	tags=24%, list=13%, signal=21%	TUBB2B/TUBB2A/TUBB4A/PSMA3/DCTN3/HSP90AA1/PSMB2/PSMD12/SEM1/UBA52/TUBG1/TUBB8/ACTR1A/PPP2R1A/MYBL2/TUBB/MAPRE1/PKMYT1/DYNC1H1/PPP2CA/HAUS8/PSMB6/TUBA8/PSMD7/PPP1CB/PSMA4/PSMB3/TUBA4A/PSMD4/PSMD2/CDKN1A/TUBGCP3/PSME1/PSMC1/CETN2/PSMC5/TUBB6/PSMD11/PSME2/TUBB4B/TUBG2/CUL1/PSMD6/PSMA1/TUBA1A/PSMC4/PSMD13	1.39421	0.00622806	0.0305191
UC.nI vs Cntrl	GLI3 is processed to GLI3R by the proteasome	R-HSA-5610785	Antigen processing-Cross presentation	60	0.510611	3829	tags=42%, list=16%, signal=35%	PSMA3/PSMB2/PSMD12/SEM1/UBA52/PSMB6/PSMD7/PSMA4/PSMB3/GLI3/PSMD4/PSMD2/PSME1/PSMC1/PSMC5/PSMD11/PSME2/CUL1/PSMD6/PSMA1/PSMC4/PSMD13/PSMD3/PSMB4/PSMB7	1.76647	0.000847252	0.00793105
UC.nI vs Cntrl	GSK3B and BTRC:CUL1-mediated-degradation of NFE2L2	R-HSA-9762114	Antigen processing-Cross presentation	52	0.575613	3829	tags=46%, list=16%, signal=39%	PSMA3/PSMB2/PSMD12/SEM1/UBA52/PSMB6/PSMD7/PSMA4/PSMB3/PSMD4/PSMD2/PSME1/PSMC1/PSMC5/PSMD11/PSME2/CUL1/PSMD6/PSMA1/PSMC4/PSMD13/PSMD3/PSMB4/PSMB7	1.93857	0.000148862	0.00265772	1.93709	0.000114067	0.00211385	24	46	46	1.9143
UC.nI vs Cntrl	Hedgehog 'off' state	R-HSA-5610787	Antigen processing-Cross presentation	111	0.427187	3829	tags=35%, list=16%, signal=30%	TUBB2B/TUBB2A/TUBB4A/PSMA3/PSMB2/GPR161/PSMD12/SEM1/UBA52/GNAS/ADCY10/PSMB6/PSMD7/PSMA4/PSMB3/GLI3/TUBA4A/PSMD4/PSMD2/PSME1/PSMC1/PSMC5/TUBB6/PSMD11/PSME2/TUBB4B/PRKAR1A/IFT52/CUL1/PSMD6/PSMA1/TUBA1A/PSMC4/PSMD13/PSMD3/PRKAR2A/PSMB4/TUBA1C/PSMB7	1.63735	0.000853347	0.00793105
UC.nI vs Cntrl	Hedgehog 'on' state	R-HSA-5632684	Antigen processing-Cross presentation	84	0.408228	5273	tags=43%, list=22%, signal=34%	PSMA3/PSMB2/GPR161/PSMD12/SEM1/UBA52/PSMB6/PSMD7/PSMA4/PSMB3/GLI3/PSMD4/PSMD2/PSME1/PSMC1/PSMC5/PSMD11/PSME2/PSMD6/PSMA1/PSMC4/PSMD13/PSMD3/PSMB4/PSMB7/ARRB2/IQCE/PSMB9/GRK2/GAS8/PSMD5/PSMB8/CDC73/NUMB/PSMA5/KIF7	1.49735	0.00960846	0.0410083
UC.nI vs Cntrl	Hedgehog ligand biogenesis	R-HSA-5358346	Antigen processing-Cross presentation	64	0.517961	3829	tags=39%, list=16%, signal=33%	PSMA3/PSMB2/PSMD12/SEM1/UBA52/P4HB/SEL1L/PSMB6/PSMD7/PSMA4/PSMB3/PSMD4/PSMD2/PSME1/PSMC1/PSMC5/PSMD11/PSME2/PSMD6/PSMA1/PSMC4/PSMD13/PSMD3/PSMB4/PSMB7	1.81304	0.000325235	0.00456622	1.81187	0.000365163	0.00494999	25	39	46	1.9143
UC.nI vs Cntrl	Hh mutants abrogate ligand secretion	R-HSA-5387390	Antigen processing-Cross presentation	59	0.523861	3829	tags=41%, list=16%, signal=34%	PSMA3/PSMB2/PSMD12/SEM1/UBA52/SEL1L/PSMB6/PSMD7/PSMA4/PSMB3/PSMD4/PSMD2/PSME1/PSMC1/PSMC5/PSMD11/PSME2/PSMD6/PSMA1/PSMC4/PSMD13/PSMD3/PSMB4/PSMB7	1.80686	0.000561496	0.00642212
UC.nI vs Cntrl	Hh mutants are degraded by ERAD	R-HSA-5362768	Antigen processing-Cross presentation	56	0.547292	3829	tags=43%, list=16%, signal=36%	PSMA3/PSMB2/PSMD12/SEM1/UBA52/SEL1L/PSMB6/PSMD7/PSMA4/PSMB3/PSMD4/PSMD2/PSME1/PSMC1/PSMC5/PSMD11/PSME2/PSMD6/PSMA1/PSMC4/PSMD13/PSMD3/PSMB4/PSMB7	1.8694	0.000300234	0.00435191	1.86789	0.000247307	0.00362058	24	43	46	1.9143
UC.nI vs Cntrl	HIV Infection	R-HSA-162906	Antigen processing-Cross presentation	230	0.344024	4073	tags=29%, list=17%, signal=24%	PSMA3/SLC25A5/ELOA/CHMP2A/PSMB2/ARF1/PSMD12/TSG101/SEM1/UBA52/NELFCD/KPNA1/RAE1/AP1S1/HCK/CHMP4A/CD4/RAC1/CHMP4B/SEC13/NEDD4L/CHMP3/PSMB6/UBAP1/GTF2A1/POLR2C/NUP62/PSMD7/PSMA4/PSMB3/AP1S2/TBP/CHMP2B/NUP98/PSMD4/PSMD2/AP2B1/PSME1/PSMC1/PSMC5/BANF1/PSMD11/SUPT16H/PSME2/LIG4/VTA1/PSMD6/PSMA1/GTF2A2/POLR2G/PSMC4/PSMD13/B2M/AP2A1/PSMD3/AP1B1/ATP6V1H/GTF2H5/MVB12A/PSMB4/AP2S1/PSMB7/PAK2/CXCR4/VPS28/AP1…	1.4491	0.00154008	0.0113873
UC.nI vs Cntrl	Interleukin-1 family signaling	R-HSA-446652	Antigen processing-Cross presentation	147	0.456807	4505	tags=37%, list=19%, signal=31%	PSMA3/MAP2K1/IL18/PSMB2/NOD2/PSMD12/SEM1/NKIRAS2/UBA52/MYD88/NFKB1/RIPK2/PTPN20/PTPN9/CTSG/PSMB6/APP/S100A12/PSMD7/PSMA4/PTPN6/PSMB3/SQSTM1/PSMD4/IRAK3/TIFA/PSMD2/PSME1/PSMC1/MAP3K8/PSMC5/CASP1/PSMD11/IL1RN/PSME2/IL1B/CUL1/PSMD6/PSMA1/ALOX5/PSMC4/PSMD13/PSMD3/PTPN12/IL1RL1/NLRX1/PSMB4/PTPN11/PSMB7/NFKBIA/TRAF6/STAT3/PSMB9/TAB3/ALPK1	1.82185	8.73858e-06	0.000426443	1.82078	6.84884e-06	0.000371359	55	37	46	1.9143
UC.nI vs Cntrl	Interleukin-1 signaling	R-HSA-9020702	Antigen processing-Cross presentation	114	0.470394	4505	tags=39%, list=19%, signal=32%	PSMA3/MAP2K1/PSMB2/NOD2/PSMD12/SEM1/NKIRAS2/UBA52/MYD88/NFKB1/RIPK2/PSMB6/APP/S100A12/PSMD7/PSMA4/PSMB3/SQSTM1/PSMD4/IRAK3/TIFA/PSMD2/PSME1/PSMC1/MAP3K8/PSMC5/PSMD11/IL1RN/PSME2/IL1B/CUL1/PSMD6/PSMA1/PSMC4/PSMD13/PSMD3/NLRX1/PSMB4/PSMB7/NFKBIA/TRAF6/PSMB9/TAB3/ALPK1	1.81021	5.22053e-05	0.00146978	1.80859	7.24471e-05	0.00165723	44	39	46	1.9143
UC.nI vs Cntrl	KEAP1-NFE2L2 pathway	R-HSA-9755511	Antigen processing-Cross presentation	101	0.556916	3829	tags=45%, list=16%, signal=38%	GSR/PSMA3/PGD/PSMB2/PSMD12/SEM1/UBA52/PRKCD/HMOX1/SRXN1/CDKN2A/PSMB6/IDH1/TXNRD1/PSMD7/PSMA4/PSMB3/SQSTM1/PSMD4/CSNK2A2/PSMD2/PSME1/PSMC1/G6PD/PSMC5/BACH1/PSMD11/GCLC/UBXN7/PRDX1/SLC7A11/TKT/PSME2/TRIM21/TALDO1/CUL1/PSMD6/PSMA1/PSMC4/PSMD13/MUL1/PSMD3/CSNK2A1/PSMB4/PSMB7	2.10363	1.38568e-07	2.89804e-05	2.10297	2.27203e-07	3.64384e-05	45	45	46	1.9143
UC.nI vs Cntrl	MAPK6/MAPK4 signaling	R-HSA-5687128	Antigen processing-Cross presentation	84	0.474257	3858	tags=40%, list=16%, signal=34%	PSMA3/PSMB2/PSMD12/SEM1/UBA52/RAC1/PSMB6/PAK3/CDC42EP3/KALRN/FOXO3/PSMD7/AGO1/NCOA3/PSMA4/PSMB3/PSMD4/PSMD2/PSME1/PSMC1/PSMC5/PSMD11/PAK1/PSME2/FOXO1/PSMD6/PSMA1/AGO4/PSMC4/PSMD13/PSMD3/PSMB4/PSMB7/PAK2	1.73954	0.000475432	0.00580028
UC.nI vs Cntrl	Metabolism of polyamines	R-HSA-351202	Antigen processing-Cross presentation	59	0.502022	6024	tags=59%, list=25%, signal=45%	PSMA3/PSMB2/PSMD12/SEM1/PSMB6/PSMD7/PSMA4/PSMB3/PSMD4/PSMD2/PSME1/PSMC1/PSMC5/PSMD11/PSME2/OAZ2/SMS/PSMD6/PSMA1/PSMC4/PSMD13/PSMD3/PSMB4/AZIN1/PSMB7/PSMB9/OAZ1/PSMD5/PSMB8/PSMA5/SAT1/PSMD8/NQO1/PSMB1/PSMC3	1.73154	0.001405	0.0107591
UC.nI vs Cntrl	Mitotic G2-G2/M phases	R-HSA-453274	Antigen processing-Cross presentation	196	0.340401	3168	tags=24%, list=13%, signal=21%	TUBB2B/TUBB2A/TUBB4A/PSMA3/DCTN3/HSP90AA1/PSMB2/PSMD12/SEM1/UBA52/TUBG1/TUBB8/ACTR1A/PPP2R1A/MYBL2/TUBB/MAPRE1/PKMYT1/DYNC1H1/PPP2CA/HAUS8/PSMB6/TUBA8/PSMD7/PPP1CB/PSMA4/PSMB3/TUBA4A/PSMD4/PSMD2/CDKN1A/TUBGCP3/PSME1/PSMC1/CETN2/PSMC5/TUBB6/PSMD11/PSME2/TUBB4B/E2F3/TUBG2/CUL1/PSMD6/PSMA1/TUBA1A/PSMC4/PSMD13	1.40732	0.00500732	0.0269362
UC.nI vs Cntrl	Neddylation	R-HSA-8951664	Antigen processing-Cross presentation	227	0.322662	5248	tags=36%, list=22%, signal=28%	PSMA3/SOCS6/PSMB2/WSB2/PSMD12/SEM1/UBA52/ASB8/ASB7/WDTC1/UBE2F/COMMD9/PSMB6/VHL/ASB1/PSMD7/KLHL5/PSMA4/PSMB3/SQSTM1/PSMD4/PSMD2/SOCS2/DCAF11/FEM1C/CISH/PSME1/PSMC1/RNF7/PSMC5/PSMD11/ASB13/KLHL2/UBXN7/PUM2/PSME2/COPS6/KLHL41/CUL1/UBE2D1/PSMD6/FBXL5/PSMA1/PSMC4/PSMD13/MUL1/PSMD3/SPSB1/DCAF7/OBSL1/ASB14/COPS2/FBXW2/FBXO6/DDA1/PSMB4/FEM1A/PSMB7/GPS1/COMMD8/FBXW10/DCAF5/BTBD1/NEDD8/PSMB9/UBA3/ASB2/UFD…	1.35713	0.00728816	0.0338726
UC.nI vs Cntrl	Negative regulation of NOTCH4 signaling	R-HSA-9604323	Antigen processing-Cross presentation	54	0.587422	3829	tags=46%, list=16%, signal=39%	PSMA3/PSMB2/PSMD12/SEM1/UBA52/PSMB6/PSMD7/PSMA4/PSMB3/PSMD4/PSMD2/PSME1/PSMC1/PSMC5/PSMD11/PSME2/CUL1/PSMD6/TACC3/PSMA1/PSMC4/PSMD13/PSMD3/PSMB4/PSMB7	1.99295	5.9807e-05	0.00151339	1.9914	5.2244e-05	0.00129636	25	46	46	1.9143
UC.nI vs Cntrl	NIK-->noncanonical NF-kB signaling	R-HSA-5676590	Antigen processing-Cross presentation	59	0.525271	5210	tags=53%, list=22%, signal=41%	PSMA3/PSMB2/PSMD12/SEM1/UBA52/PSMB6/PSMD7/PSMA4/PSMB3/PSMD4/PSMD2/PSME1/PSMC1/PSMC5/PSMD11/PSME2/CUL1/PSMD6/PSMA1/PSMC4/PSMD13/PSMD3/PSMB4/PSMB7/PSMB9/UBA3/NFKB2/PSMD5/PSMB8/UBE2M/PSMA5	1.81173	0.000528763	0.00624808
UC.nI vs Cntrl	Nuclear events mediated by NFE2L2	R-HSA-9759194	Antigen processing-Cross presentation	78	0.596212	3829	tags=50%, list=16%, signal=42%	GSR/PSMA3/PGD/PSMB2/PSMD12/SEM1/UBA52/HMOX1/SRXN1/CDKN2A/PSMB6/IDH1/TXNRD1/PSMD7/PSMA4/PSMB3/SQSTM1/PSMD4/PSMD2/PSME1/PSMC1/G6PD/PSMC5/BACH1/PSMD11/GCLC/PRDX1/SLC7A11/TKT/PSME2/TALDO1/CUL1/PSMD6/PSMA1/PSMC4/PSMD13/PSMD3/PSMB4/PSMB7	2.15946	2.22514e-07	3.74675e-05	2.15897	2.73786e-07	3.64384e-05	39	50	46	1.9143
UC.nI vs Cntrl	Oxygen-dependent proline hydroxylation of Hypoxia-inducible Factor Alpha	R-HSA-1234176	Antigen processing-Cross presentation	65	0.52669	5210	tags=48%, list=22%, signal=37%	PSMA3/PSMB2/PSMD12/SEM1/UBA52/PSMB6/VHL/PSMD7/PSMA4/PSMB3/PSMD4/PSMD2/PSME1/PSMC1/PSMC5/PSMD11/PSME2/UBE2D1/PSMD6/PSMA1/PSMC4/PSMD13/PSMD3/PSMB4/PSMB7/PSMB9/HIF1A/PSMD5/PSMB8/ELOB/PSMA5	1.84864	0.000193407	0.00330366	1.84754	0.000236231	0.00362058	31	48	46	1.9143
UC.nI vs Cntrl	p53-Dependent G1 DNA Damage Response	R-HSA-69563	Antigen processing-Cross presentation	66	0.498854	3829	tags=39%, list=16%, signal=33%	PSMA3/PSMB2/PSMD12/SEM1/UBA52/CDKN2A/PSMB6/ZNF385A/PSMD7/PSMA4/PSMB3/PSMD4/PSMD2/CDKN1A/PSME1/PSMC1/PSMC5/PSMD11/PSME2/PSMD6/PSMA1/PSMC4/PSMD13/PSMD3/PSMB4/PSMB7	1.75586	0.000688175	0.00709499
UC.nI vs Cntrl	p53-Dependent G1/S DNA damage checkpoint	R-HSA-69580	Antigen processing-Cross presentation	66	0.498854	3829	tags=39%, list=16%, signal=33%	PSMA3/PSMB2/PSMD12/SEM1/UBA52/CDKN2A/PSMB6/ZNF385A/PSMD7/PSMA4/PSMB3/PSMD4/PSMD2/CDKN1A/PSME1/PSMC1/PSMC5/PSMD11/PSME2/PSMD6/PSMA1/PSMC4/PSMD13/PSMD3/PSMB4/PSMB7	1.75586	0.000688175	0.00709499
UC.nI vs Cntrl	p53-Independent DNA Damage Response	R-HSA-69610	Antigen processing-Cross presentation	52	0.525212	3829	tags=44%, list=16%, signal=37%	PSMA3/PSMB2/PSMD12/SEM1/UBA52/PSMB6/PSMD7/PSMA4/PSMB3/PSMD4/PSMD2/PSME1/PSMC1/PSMC5/PSMD11/PSME2/PSMD6/PSMA1/PSMC4/PSMD13/PSMD3/PSMB4/PSMB7	1.76883	0.00118345	0.0094676
UC.nI vs Cntrl	p53-Independent G1/S DNA damage checkpoint	R-HSA-69613	Antigen processing-Cross presentation	52	0.525212	3829	tags=44%, list=16%, signal=37%	PSMA3/PSMB2/PSMD12/SEM1/UBA52/PSMB6/PSMD7/PSMA4/PSMB3/PSMD4/PSMD2/PSME1/PSMC1/PSMC5/PSMD11/PSME2/PSMD6/PSMA1/PSMC4/PSMD13/PSMD3/PSMB4/PSMB7	1.76883	0.00118345	0.0094676
UC.nI vs Cntrl	PCP/CE pathway	R-HSA-4086400	Antigen processing-Cross presentation	92	0.457052	5210	tags=49%, list=22%, signal=38%	PSMA3/PSMB2/PSMD12/SEM1/PFN1/UBA52/WNT5B/RAC1/RAC2/PSMB6/PSMD7/PSMA4/PSMB3/PSMD4/PSMD2/AP2B1/PSME1/PSMC1/PSMC5/RHOA/PSMD11/PSME2/CLTA/PSMD6/PRKCB/PSMA1/PSMC4/PSMD13/FZD1/AP2A1/FZD2/PSMD3/PSMB4/AP2S1/CLTC/PSMB7/ARRB2/PSMB9/PRKCA/CLTB/PSMD5/PRICKLE1/PSMB8/FZD5/PSMA5	1.70138	0.000529209	0.00624808
UC.nI vs Cntrl	PTEN Regulation	R-HSA-6807070	Antigen processing-Cross presentation	138	0.399283	4194	tags=36%, list=17%, signal=30%	MECOM/PSMA3/PSMB2/LAMTOR5/MAPK3/PSMD12/LAMTOR2/SEM1/UBA52/USP7/TNKS2/RRAGA/SALL4/PSMB6/CHD3/RRAGD/PSMD7/AGO1/CHD4/PSMA4/PSMB3/PSMD4/CSNK2A2/PSMD2/PSME1/PSMC1/PSMC5/PSMD11/CBX4/PSME2/RRAGC/LAMTOR1/PSMD6/PSMA1/XIAP/TNKS/AGO4/PSMC4/PSMD13/HDAC7/PSMD3/CSNK2A1/REST/PSMB4/MAF1/PSMB7/RNF146/GATAD2A/MAPK1/LAMTOR4	1.57933	0.00100389	0.0086964
UC.nI vs Cntrl	Regulation of activated PAK-2p34 by proteasome mediated degradation	R-HSA-211733	Antigen processing-Cross presentation	50	0.588196	3858	tags=48%, list=16%, signal=40%	PSMA3/PSMB2/PSMD12/SEM1/UBA52/PSMB6/PSMD7/PSMA4/PSMB3/PSMD4/PSMD2/PSME1/PSMC1/PSMC5/PSMD11/PSME2/PSMD6/PSMA1/PSMC4/PSMD13/PSMD3/PSMB4/PSMB7/PAK2	1.96583	0.000111203	0.00226112	1.96425	8.64907e-05	0.00182047	24	48	46	1.9143
UC.nI vs Cntrl	Regulation of Apoptosis	R-HSA-169911	Antigen processing-Cross presentation	53	0.530824	3858	tags=45%, list=16%, signal=38%	PSMA3/PSMB2/PSMD12/SEM1/UBA52/PSMB6/PSMD7/PSMA4/PSMB3/PSMD4/PSMD2/PSME1/PSMC1/PSMC5/PSMD11/PSME2/PSMD6/PSMA1/PSMC4/PSMD13/PSMD3/PSMB4/PSMB7/PAK2	1.79439	0.000793603	0.00769427
UC.nI vs Cntrl	Regulation of mRNA stability by proteins that bind AU-rich elements	R-HSA-450531	Antigen processing-Cross presentation	88	0.521215	6440	tags=60%, list=27%, signal=44%	PSMA3/PSMB2/PSMD12/SEM1/UBA52/YWHAB/PRKCD/ANP32A/PSMB6/PABPC1/MAPK14/PSMD7/PSMA4/PSMB3/EIF4G1/PSMD4/PSMD2/PSME1/PSMC1/PSMC5/PSMD11/PSME2/EXOSC7/PSMD6/PSMA1/PSMC4/PSMD13/MAPKAPK2/HSPA1A/PSMD3/PSMB4/PSMB7/ZFP36L1/TNFSF13/XRN1/PSMB9/PRKCA/EXOSC3/PSMD5/PSMB8/HSPB1/KHSRP/PSMA5/HSPA1B/PSMD8/EXOSC6/YWHAZ/PSMB1/PSMC3/NUP214/PSMB11/UBC/DCP2	1.92602	3.10317e-05	0.00110806	1.9252	1.17778e-05	0.000556217	53	60	46	1.9143
UC.nI vs Cntrl	Regulation of ornithine decarboxylase (ODC)	R-HSA-350562	Antigen processing-Cross presentation	51	0.53205	6024	tags=65%, list=25%, signal=49%	PSMA3/PSMB2/PSMD12/SEM1/PSMB6/PSMD7/PSMA4/PSMB3/PSMD4/PSMD2/PSME1/PSMC1/PSMC5/PSMD11/PSME2/OAZ2/PSMD6/PSMA1/PSMC4/PSMD13/PSMD3/PSMB4/AZIN1/PSMB7/PSMB9/OAZ1/PSMD5/PSMB8/PSMA5/PSMD8/NQO1/PSMB1/PSMC3	1.78532	0.000997611	0.0086964
UC.nI vs Cntrl	Regulation of PTEN stability and activity	R-HSA-8948751	Antigen processing-Cross presentation	69	0.485317	4976	tags=49%, list=21%, signal=39%	PSMA3/PSMB2/PSMD12/SEM1/UBA52/TNKS2/PSMB6/PSMD7/PSMA4/PSMB3/PSMD4/CSNK2A2/PSMD2/PSME1/PSMC1/PSMC5/PSMD11/PSME2/PSMD6/PSMA1/XIAP/TNKS/PSMC4/PSMD13/PSMD3/CSNK2A1/PSMB4/PSMB7/RNF146/PSMB9/WWP2/PSMD5/NEDD4/PSMB8	1.72167	0.00101721	0.00870875
UC.nI vs Cntrl	Regulation of RAS by GAPs	R-HSA-5658442	Antigen processing-Cross presentation	68	0.450654	3829	tags=35%, list=16%, signal=30%	PSMA3/PSMB2/PSMD12/SEM1/UBA52/KRAS/PSMB6/PSMD7/PSMA4/PSMB3/PSMD4/PSMD2/PSME1/PSMC1/PSMC5/PSMD11/PSME2/PSMD6/PSMA1/PSMC4/PSMD13/PSMD3/PSMB4/PSMB7	1.59456	0.00499735	0.0269362
UC.nI vs Cntrl	Regulation of RUNX2 expression and activity	R-HSA-8939902	Antigen processing-Cross presentation	70	0.53168	6437	tags=57%, list=27%, signal=42%	PSMA3/PSMB2/PSMD12/SEM1/UBA52/PSMB6/PSMD7/STAT1/PSMA4/PSMB3/PSMD4/PSMD2/PSME1/PSMC1/PSMC5/PPARGC1B/PSMD11/PSME2/CUL1/PSMD6/PSMA1/PSMC4/PSMD13/PSMD3/PSMB4/PSMB7/CBFB/PSMB9/MSX2/PSMD5/PSMB8/PSMA5/PSMD8/HIVEP3/SMURF1/PSMB1/PSMC3/PSMB11/UBC/WWP1	1.89041	0.000105302	0.00226112	1.88982	8.70975e-05	0.00182047	40	57	46	1.9143
UC.nI vs Cntrl	Regulation of RUNX3 expression and activity	R-HSA-8941858	Antigen processing-Cross presentation	55	0.566925	6024	tags=60%, list=25%, signal=45%	PSMA3/PSMB2/PSMD12/SEM1/UBA52/CDKN2A/PSMB6/PSMD7/PSMA4/PSMB3/PSMD4/PSMD2/PSME1/PSMC1/PSMC5/PSMD11/PSME2/PSMD6/PSMA1/PSMC4/PSMD13/PSMD3/PSMB4/PSMB7/CBFB/PSMB9/PSMD5/PSMB8/PSMA5/PSMD8/SMURF1/PSMB1/PSMC3	1.92991	0.000127382	0.00242002	1.9284	0.000107181	0.00201171	33	60	46	1.9143
UC.nI vs Cntrl	SCF-beta-TrCP mediated degradation of Emi1	R-HSA-174113	Antigen processing-Cross presentation	55	0.537032	3829	tags=44%, list=16%, signal=37%	PSMA3/PSMB2/PSMD12/SEM1/UBA52/PSMB6/PSMD7/PSMA4/PSMB3/PSMD4/PSMD2/PSME1/PSMC1/PSMC5/PSMD11/PSME2/CUL1/PSMD6/PSMA1/PSMC4/PSMD13/PSMD3/PSMB4/PSMB7	1.82815	0.000492046	0.00595335
UC.nI vs Cntrl	SCF(Skp2)-mediated degradation of p27/p21	R-HSA-187577	Antigen processing-Cross presentation	60	0.557908	5210	tags=50%, list=22%, signal=39%	PSMA3/PSMB2/PSMD12/SEM1/UBA52/PSMB6/PSMD7/PSMA4/PSMB3/PSMD4/PSMD2/CDKN1A/PSME1/PSMC1/PSMC5/PSMD11/PSME2/CUL1/PSMD6/PSMA1/PSMC4/PSMD13/PSMD3/PSMB4/PSMB7/CKS1B/PSMB9/PSMD5/PSMB8/PSMA5	1.93009	8.32123e-05	0.0018742	1.92868	6.54207e-05	0.00152025	30	50	46	1.9143
UC.nI vs Cntrl	Signaling by Hedgehog	R-HSA-5358351	Antigen processing-Cross presentation	146	0.348755	3829	tags=28%, list=16%, signal=24%	TUBB2B/TUBB2A/TUBB4A/PSMA3/PSMB2/GPR161/PSMD12/SEM1/UBA52/P4HB/GNAS/SEL1L/ADCY10/PSMB6/PSMD7/PSMA4/PSMB3/GLI3/TUBA4A/PSMD4/PSMD2/PSME1/PSMC1/PSMC5/TUBB6/PSMD11/PSME2/TUBB4B/PRKAR1A/IFT52/CUL1/PSMD6/PSMA1/TUBA1A/PSMC4/PSMD13/PSMD3/PRKAR2A/PSMB4/TUBA1C/PSMB7	1.3895	0.0119547	0.0482763
UC.nI vs Cntrl	Signaling by NOTCH4	R-HSA-9013694	Antigen processing-Cross presentation	81	0.501623	5210	tags=49%, list=22%, signal=39%	PSMA3/PSMB2/PSMD12/SEM1/UBA52/ACTA2/ADAM10/PSMB6/PSENEN/PSMD7/PSMA4/PSMB3/MAML3/PSMD4/PSMD2/PSME1/PSMC1/PSMC5/PSMD11/PSME2/NOTCH2/CUL1/PSMD6/TACC3/PSMA1/PSMC4/PSMD13/PSEN2/PSMD3/SNW1/PSMB4/PSMB7/APH1A/MAML2/PSMB9/PSEN1/PSMD5/PSMB8/APH1B/PSMA5	1.82887	0.000125425	0.00241609	1.82825	0.000140929	0.00254717	40	49	46	1.9143
UC.nI vs Cntrl	Signaling by the B Cell Receptor (BCR)	R-HSA-983705	Antigen processing-Cross presentation	112	0.49832	3829	tags=38%, list=16%, signal=32%	PSMA3/PSMB2/REL/PSMD12/SEM1/AHCYL1/UBA52/KRAS/NFKB1/CALM3/GRB2/PIK3AP1/PSMB6/PSMD7/STIM1/SYK/PSMA4/PTPN6/PSMB3/BCL10/PSMD4/PSMD2/BTK/PSME1/PSMC1/PSMC5/PSMD11/PSME2/CUL1/PSMD6/LYN/PRKCB/PSMA1/ITPR1/PSMC4/NFKBIE/PSMD13/PSMD3/PSMB4/PIK3CD/PLCG2/PSMB7	1.91223	7.7788e-06	0.00041217	1.91099	7.86139e-06	0.000396865	42	38	46	1.9143
UC.nI vs Cntrl	Stabilization of p53	R-HSA-69541	Antigen processing-Cross presentation	57	0.520853	3829	tags=42%, list=16%, signal=35%	PSMA3/PSMB2/PSMD12/SEM1/UBA52/CDKN2A/PSMB6/PSMD7/PSMA4/PSMB3/PSMD4/PSMD2/PSME1/PSMC1/PSMC5/PSMD11/PSME2/PSMD6/PSMA1/PSMC4/PSMD13/PSMD3/PSMB4/PSMB7	1.78487	0.000785063	0.00769427
UC.nI vs Cntrl	TCR signaling	R-HSA-202403	Antigen processing-Cross presentation	116	0.412277	4461	tags=41%, list=19%, signal=34%	PSMA3/HLA-DRA/PSMB2/PSMD12/SEM1/UBA52/NFKB1/RIPK2/HLA-DQB2/HLA-DQB1/PTPRJ/VASP/CD4/PSMB6/PAK3/PSMD7/PSMA4/PSMB3/BCL10/PSMD4/PSMD2/FYB1/PAG1/PSME1/PSMC1/CD101/PSMC5/PSMD11/PAK1/PSME2/CUL1/UBE2D1/PSMD6/PSMA1/PSMC4/PSMD13/PSMD3/HLA-DRB1/PSMB4/PLCG2/PSMB7/PAK2/ENAH/NFKBIA/TRAF6/NCK1/PTPRC/PSMB9	1.59068	0.00147096	0.0109871
UC.nI vs Cntrl	The role of GTSE1 in G2/M progression after G2 checkpoint	R-HSA-8852276	Antigen processing-Cross presentation	77	0.605871	3829	tags=47%, list=16%, signal=39%	TUBB2B/TUBB2A/TUBB4A/PSMA3/HSP90AA1/PSMB2/PSMD12/SEM1/UBA52/TUBB8/MAPRE1/PSMB6/TUBA8/PSMD7/PSMA4/PSMB3/TUBA4A/PSMD4/PSMD2/CDKN1A/PSME1/PSMC1/PSMC5/TUBB6/PSMD11/PSME2/TUBB4B/PSMD6/PSMA1/TUBA1A/PSMC4/PSMD13/PSMD3/PSMB4/TUBA1C/PSMB7	2.18956	2.46751e-07	3.74675e-05	2.18924	1.31915e-07	2.41405e-05	36	47	46	1.9143
UC.nI vs Cntrl	TNFR2 non-canonical NF-kB pathway	R-HSA-5668541	Antigen processing-Cross presentation	100	0.42719	5210	tags=42%, list=22%, signal=33%	PSMA3/PSMB2/LTA/PSMD12/SEM1/UBA52/TNFRSF1B/TNFSF15/EDA2R/TRAF3/EDA/PSMB6/PSMD7/PSMA4/PSMB3/PSMD4/PSMD2/PSME1/PSMC1/PSMC5/PSMD11/PSME2/CD40/CUL1/PSMD6/PSMA1/PSMC4/PSMD13/PSMD3/PSMB4/PSMB7/TNFSF13/LTB/LTBR/PSMB9/UBA3/TNFSF8/NFKB2/PSMD5/PSMB8/UBE2M/PSMA5	1.61122	0.00164158	0.0120164
UC.nI vs Cntrl	Transcriptional regulation by RUNX2	R-HSA-8878166	Antigen processing-Cross presentation	112	0.400344	4461	tags=36%, list=19%, signal=29%	PSMA3/PSMB2/MAPK3/PSMD12/SEM1/UBA52/SMAD1/PSMB6/PSMD7/STAT1/PSMA4/PSMB3/BAX/GLI3/PSMD4/PSMD2/CDKN1A/PSME1/PSMC1/PSMC5/PPARGC1B/PSMD11/PSME2/SMAD4/HDAC6/CUL1/PSMD6/PSMA1/PSMC4/PSMD13/PSMD3/PSMB4/PSMB7/HDAC4/CBFB/MAPK1/LGALS3/RB1/AR/PSMB9	1.53626	0.00330064	0.0200503
UC.nI vs Cntrl	Transcriptional regulation by RUNX3	R-HSA-8878159	Antigen processing-Cross presentation	95	0.424852	4151	tags=37%, list=17%, signal=31%	PSMA3/PSMB2/PSMD12/SEM1/UBA52/KRAS/CDKN2A/PSMB6/FOXO3/PSMD7/PSMA4/PSMB3/TEAD1/MAML3/PSMD4/PSMD2/CDKN1A/PSME1/PSMC1/BCL2L11/PSMC5/PSMD11/PSME2/SMAD4/PSMD6/PSMA1/PSMC4/PSMD13/PSMD3/SNW1/PSMB4/PSMB7/HDAC4/CBFB/MAML2	1.58948	0.00250584	0.0160902
UC.nI vs Cntrl	Ub-specific processing proteases	R-HSA-5689880	Antigen processing-Cross presentation	191	0.331004	4567	tags=31%, list=19%, signal=25%	USP30/PSMA3/PSMB2/PSMD12/SEM1/SIAH2/UBA52/TOMM20/SMAD1/VDAC2/USP7/TNKS2/PSMB6/PSMD7/POLB/PSMA4/PSMB3/CYLD/USP22/TADA2B/PSMD4/PSMD2/RCE1/PSME1/TADA3/PSMC1/PSMC5/PTRH2/PSMD11/USP5/PSME2/RIPK1/SMAD4/PSMD6/USP10/PSMA1/BECN1/TNKS/USP9X/PSMC4/PSMD13/MUL1/PSMD3/H2AC17/USP19/PSMB4/MAT2B/PSMB7/RNF146/CCP110/ARRB2/NFKBIA/TRAF6/AR/PSMB9/UFD1/USP3/SNX3/HIF1A	1.36416	0.00993203	0.041966
UC.nI vs Cntrl	Ubiquitin Mediated Degradation of Phosphorylated Cdc25A	R-HSA-69601	Antigen processing-Cross presentation	52	0.525212	3829	tags=44%, list=16%, signal=37%	PSMA3/PSMB2/PSMD12/SEM1/UBA52/PSMB6/PSMD7/PSMA4/PSMB3/PSMD4/PSMD2/PSME1/PSMC1/PSMC5/PSMD11/PSME2/PSMD6/PSMA1/PSMC4/PSMD13/PSMD3/PSMB4/PSMB7	1.76883	0.00118345	0.0094676
UC.nI vs Cntrl	Ubiquitin-dependent degradation of Cyclin D	R-HSA-75815	Antigen processing-Cross presentation	52	0.568841	3829	tags=44%, list=16%, signal=37%	PSMA3/PSMB2/PSMD12/SEM1/UBA52/PSMB6/PSMD7/PSMA4/PSMB3/PSMD4/PSMD2/PSME1/PSMC1/PSMC5/PSMD11/PSME2/PSMD6/PSMA1/PSMC4/PSMD13/PSMD3/PSMB4/PSMB7	1.91576	0.000200963	0.0033433	1.9143	0.000143824	0.00256778	23	44	46	1.9143
UC.nI vs Cntrl	Vif-mediated degradation of APOBEC3G	R-HSA-180585	Antigen processing-Cross presentation	54	0.540447	3829	tags=43%, list=16%, signal=36%	PSMA3/PSMB2/PSMD12/SEM1/UBA52/PSMB6/PSMD7/PSMA4/PSMB3/PSMD4/PSMD2/PSME1/PSMC1/PSMC5/PSMD11/PSME2/PSMD6/PSMA1/PSMC4/PSMD13/PSMD3/PSMB4/PSMB7	1.83358	0.000443568	0.00559814
UC.nI vs Cntrl	Vpu mediated degradation of CD4	R-HSA-180534	Antigen processing-Cross presentation	52	0.553148	3829	tags=46%, list=16%, signal=39%	PSMA3/PSMB2/PSMD12/SEM1/UBA52/CD4/PSMB6/PSMD7/PSMA4/PSMB3/PSMD4/PSMD2/PSME1/PSMC1/PSMC5/PSMD11/PSME2/PSMD6/PSMA1/PSMC4/PSMD13/PSMD3/PSMB4/PSMB7	1.86291	0.00033742	0.00466021	1.86149	0.000300046	0.00425289	24	46	46	1.9143
UC.nI vs Cntrl	Antimicrobial peptides	R-HSA-6803157	Antimicrobial peptides	40	0.774069	3142	tags=55%, list=13%, signal=48%	DEFA1/DEFA1B/DEFA4/DEFA3/LYZ/LTF/CAMP/RNASE3/PI3/ATOX1/BPI/PGLYRP4/S100A8/CD4/CTSG/LCN2/CCR2/SEMG1/PRTN3/S100A9/ELANE/PDZD11	2.47237	2.92222e-10	1.42604e-07	2.47082	9.88534e-10	4.26099e-07	22	55	50.5	2.22398
UC.nI vs Cntrl	Defensins	R-HSA-1461973	Antimicrobial peptides	13	0.809777	1581	tags=46%, list=7%, signal=43%	DEFA1/DEFA1B/DEFA4/DEFA3/CD4/CCR2	1.9768	0.000230691	0.00351804	1.97713	0.000206005	0.00335101	6	46	50.5	2.22398
UC.nI vs Cntrl	Activation of AMPK downstream of NMDARs	R-HSA-9619483	Autophagy	28	0.707504	3119	tags=43%, list=13%, signal=37%	TUBB2B/TUBB2A/TUBB4A/TUBB8/CALM3/TUBA8/PRKAB1/TUBA4A/CAMKK2/TUBB6/TUBB4B/TUBA1A	2.08951	5.66489e-05	0.00151339	2.08976	3.54291e-05	0.00105853	12	43	39.5	2.03174
UC.nI vs Cntrl	Activation of NMDA receptors and postsynaptic events	R-HSA-442755	Autophagy	86	0.49295	3119	tags=28%, list=13%, signal=24%	TUBB2B/TUBB2A/TUBB4A/NRG1/MAPK3/KRAS/NEFL/TUBB8/CALM3/GRIN3A/RAC1/TUBA8/GRIN2D/PRKAB1/LIN7A/TUBA4A/PRKX/CAMKK2/TUBB6/TUBB4B/PRKAR1A/LIN7C/CAMK1/TUBA1A	1.81508	0.000144839	0.00261782	1.8141	0.000129001	0.00236072	24	28	39.5	2.03174
UC.nI vs Cntrl	Aggrephagy	R-HSA-9646399	Autophagy	40	0.635876	3847	tags=45%, list=16%, signal=38%	TUBB2B/TUBB2A/TUBB4A/DYNLL2/HSP90AA1/VIM/UBA52/TUBB8/DYNC1H1/TUBA8/TUBA4A/PARK7/TUBB6/TUBB4B/HDAC6/TUBA1A/TUBA1C/PCNT	2.03099	6.5476e-05	0.00154608	2.02971	2.91009e-05	0.000984076	18	45	39.5	2.03174
UC.nI vs Cntrl	Assembly and cell surface presentation of NMDA receptors	R-HSA-9609736	Autophagy	40	0.573099	3119	tags=35%, list=13%, signal=31%	TUBB2B/TUBB2A/TUBB4A/NEFL/TUBB8/GRIN3A/TUBA8/GRIN2D/LIN7A/TUBA4A/TUBB6/TUBB4B/LIN7C/TUBA1A	1.83048	0.000994265	0.0086964
UC.nI vs Cntrl	Autophagy	R-HSA-9612973	Autophagy	145	0.534794	3119	tags=34%, list=13%, signal=30%	TUBB2B/TUBB2A/USP30/TUBB4A/CHMP2A/DYNLL2/HSP90AA1/LAMTOR5/VIM/MFN2/PEX5/LAMTOR2/TSG101/UBA52/TOMM20/PLIN2/TUBB8/UVRAG/ATG3/WIPI2/CHMP4A/DYNC1H1/RRAGA/CHMP4B/CHMP3/ATG13/TUBA8/ATG9A/UBAP1/RRAGD/NBR1/PRKAB1/SQSTM1/CHMP2B/TUBA4A/PARK7/CSNK2A2/MTMR14/AMBRA1/TUBB6/TUBB4B/LAMP2/RRAGC/HDAC6/LAMTOR1/PLIN3/WDR45/BECN1/TUBA1A	2.12906	2.57183e-09	8.95739e-07	2.12788	2.74946e-09	8.05042e-07	49	34	39.5	2.03174
UC.nI vs Cntrl	Carboxyterminal post-translational modifications of tubulin	R-HSA-8955332	Autophagy	38	0.580598	3119	tags=32%, list=13%, signal=28%	TUBB2B/TUBB2A/TUBB4A/VASH1/TUBB8/AGBL5/TUBA8/TTLL9/TUBA4A/TUBB6/TUBB4B/TUBA1A	1.83437	0.00101682	0.00870875
UC.nI vs Cntrl	Chaperonin-mediated protein folding	R-HSA-390466	Autophagy	88	0.420533	4903	tags=40%, list=20%, signal=32%	TUBB2B/TUBB2A/TUBB4A/ACTB/TUBA8/GNB1/FKBP9/GNA15/AP3M1/TUBA4A/CSNK2A2/CCT8/TUBB6/RGS7/TUBB4B/ARFGEF2/GNB2/FBXL5/XRN2/TUBA1A/DCAF7/CSNK2A1/FBXW2/FBXO6/TUBA1C/KIF13A/FBXW10/GBA/STAT3/PFDN2/GNAQ/GNG10/PFDN1/TUBA1B/GNG7	1.55397	0.0045991	0.0257091
UC.nI vs Cntrl	Cooperation of Prefoldin and TriC/CCT in actin and tubulin folding	R-HSA-389958	Autophagy	32	0.580817	4787	tags=44%, list=20%, signal=35%	TUBB2B/TUBB2A/TUBB4A/ACTB/TUBA8/TUBA4A/CCT8/TUBB6/TUBB4B/TUBA1A/TUBA1C/PFDN2/PFDN1/TUBA1B	1.76832	0.00294819	0.0183666
UC.nI vs Cntrl	COPI-dependent Golgi-to-ER retrograde traffic	R-HSA-6811434	Autophagy	96	0.44307	3119	tags=29%, list=13%, signal=25%	COPZ1/TUBB2B/TUBB2A/TUBB4A/TMED9/ARF1/RINT1/COPA/TMED7/TUBB8/NAPA/ARF3/ARF4/KIF1B/RAB1B/TUBA8/COPG1/ARCN1/COPB2/TUBA4A/TUBB6/TUBB4B/KDELR1/KLC3/KIF5A/COPG2/RAB1A/TUBA1A	1.66019	0.000896907	0.00810538
UC.nI vs Cntrl	COPI-independent Golgi-to-ER retrograde traffic	R-HSA-6811436	Autophagy	50	0.58624	5910	tags=66%, list=25%, signal=50%	TUBB2B/TUBB2A/TUBB4A/DCTN3/DYNLL2/CAPZA1/TUBB8/PLA2G4A/ACTR1A/DYNC1H1/TUBA8/RAB6A/DCTN4/TUBA4A/TUBB6/TUBB4B/BICD2/TUBA1A/DCTN6/TUBA1C/CAPZB/PAFAH1B2/AGPAT3/RAB18/TUBA1B/CAPZA2/DYNLL1/GALNT1/DYNC1LI1/GALNT2/ACTR10/RAB6B/DCTN2	1.95929	0.000123558	0.00241609	1.95771	9.63753e-05	0.0018614	33	66	39.5	2.03174
UC.nI vs Cntrl	COPI-mediated anterograde transport	R-HSA-6807878	Autophagy	99	0.540322	3162	tags=35%, list=13%, signal=31%	COPZ1/TUBB2B/TUBB2A/TUBB4A/DCTN3/TMED9/DYNLL2/ARF1/COPA/TMED7/CAPZA1/TUBB8/ACTR1A/NAPA/ARF3/SPTB/ARF4/RAB1B/DYNC1H1/TUBA8/COPG1/ARCN1/STX5/DCTN4/COPB2/TUBA4A/GOLGA2/TUBB6/CD59/TUBB4B/KDELR1/COPG2/RAB1A/TUBA1A/DCTN6	2.03465	9.61794e-07	9.3871e-05	2.03377	1.15452e-06	0.000120545	35	35	39.5	2.03174
UC.nI vs Cntrl	Factors involved in megakaryocyte development and platelet production	R-HSA-983231	Autophagy	150	0.362379	2806	tags=18%, list=12%, signal=16%	HBG1/HBG2/TUBB2B/TUBB2A/TUBB4A/SH2B3/MFN2/ACTB/CAPZA1/TUBB8/CABLES2/MYB/NFE2/RAC1/JAK2/KIF1B/H3-3A/TUBA8/GATA1/TUBA4A/EHD1/TUBB6/SIN3A/TUBB4B/PRKAR1A/KLC3/KIF5A	1.44913	0.00521431	0.0276034
UC.nI vs Cntrl	Formation of tubulin folding intermediates by CCT/TriC	R-HSA-389960	Autophagy	25	0.603652	3119	tags=36%, list=13%, signal=31%	TUBB2B/TUBB2A/TUBB4A/TUBA8/TUBA4A/CCT8/TUBB6/TUBB4B/TUBA1A	1.73586	0.00540757	0.0281567
UC.nI vs Cntrl	Gap junction assembly	R-HSA-190861	Autophagy	26	0.688475	3119	tags=38%, list=13%, signal=34%	TUBB2B/TUBB2A/TUBB4A/TUBB8/TUBA8/TUBA4A/TUBB6/TUBB4B/GJC1/TUBA1A	1.9983	0.000239689	0.00361758	1.99852	0.000169209	0.00294907	10	38	39.5	2.03174
UC.nI vs Cntrl	Gap junction trafficking	R-HSA-190828	Autophagy	37	0.650884	3825	tags=43%, list=16%, signal=36%	TUBB2B/TUBB2A/TUBB4A/ACTB/TUBB8/TUBA8/ACTG1/TUBA4A/TUBB6/TUBB4B/GJC1/CLTA/TUBA1A/CLTCL1/CLTC/TUBA1C	2.04482	6.02466e-05	0.00151339	2.04375	3.85761e-05	0.00107067	16	43	39.5	2.03174
UC.nI vs Cntrl	Gap junction trafficking and regulation	R-HSA-157858	Autophagy	39	0.609059	3825	tags=41%, list=16%, signal=35%	TUBB2B/TUBB2A/TUBB4A/ACTB/TUBB8/TUBA8/ACTG1/TUBA4A/TUBB6/TUBB4B/GJC1/CLTA/TUBA1A/CLTCL1/CLTC/TUBA1C	1.93526	0.000266061	0.00397463	1.93326	0.000239824	0.00362058	16	41	39.5	2.03174
UC.nI vs Cntrl	Golgi-to-ER retrograde transport	R-HSA-8856688	Autophagy	129	0.440779	3162	tags=29%, list=13%, signal=26%	COPZ1/TUBB2B/TUBB2A/TUBB4A/DCTN3/TMED9/DYNLL2/ARF1/RINT1/COPA/TMED7/CAPZA1/TUBB8/PLA2G4A/ACTR1A/NAPA/ARF3/ARF4/KIF1B/RAB1B/DYNC1H1/TUBA8/COPG1/ARCN1/RAB6A/DCTN4/COPB2/TUBA4A/TUBB6/TUBB4B/KDELR1/KLC3/KIF5A/COPG2/BICD2/RAB1A/TUBA1A/DCTN6	1.72692	0.000123321	0.00241609	1.72573	9.79016e-05	0.0018614	38	29	39.5	2.03174
UC.nI vs Cntrl	HSP90 chaperone cycle for steroid hormone receptors (SHR) in the presence of ligand	R-HSA-3371497	Autophagy	54	0.532671	5731	tags=57%, list=24%, signal=44%	TUBB2B/TUBB2A/TUBB4A/DCTN3/DYNLL2/HSP90AA1/CAPZA1/TUBB8/ACTR1A/DYNC1H1/TUBA8/DCTN4/TUBA4A/DNAJA1/TUBB6/TUBB4B/DNAJA2/TUBA1A/DCTN6/HSPA1A/TUBA1C/CAPZB/AR/TUBA1B/CAPZA2/DYNLL1/HSPA1B/DYNC1LI1/FKBP5/ACTR10/STIP1	1.80719	0.000640433	0.00679416
UC.nI vs Cntrl	Macroautophagy	R-HSA-1632852	Autophagy	130	0.556679	3119	tags=35%, list=13%, signal=31%	TUBB2B/TUBB2A/USP30/TUBB4A/CHMP2A/DYNLL2/HSP90AA1/LAMTOR5/VIM/MFN2/PEX5/LAMTOR2/UBA52/TOMM20/PLIN2/TUBB8/UVRAG/ATG3/WIPI2/CHMP4A/DYNC1H1/RRAGA/CHMP4B/CHMP3/ATG13/TUBA8/ATG9A/RRAGD/NBR1/PRKAB1/SQSTM1/CHMP2B/TUBA4A/PARK7/CSNK2A2/MTMR14/AMBRA1/TUBB6/TUBB4B/RRAGC/HDAC6/LAMTOR1/PLIN3/WDR45/BECN1/TUBA1A	2.1833	3.05922e-09	8.95739e-07	2.18184	1.16421e-09	4.26099e-07	46	35	39.5	2.03174
UC.nI vs Cntrl	MHC class II antigen presentation	R-HSA-2132295	Autophagy	118	0.421347	3900	tags=40%, list=16%, signal=34%	TUBB2B/TUBB2A/TUBB4A/DCTN3/DYNLL2/HLA-DRA/ARF1/SAR1B/CAPZA1/TUBB8/ACTR1A/AP1S1/HLA-DQB2/CTSA/HLA-DQB1/CTSB/CTSV/CD74/DYNC1H1/SEC13/TUBA8/AP1S2/DCTN4/CTSL/TUBA4A/CTSS/AP2B1/TUBB6/SEC24C/TUBB4B/CLTA/CANX/KLC3/SEC24D/KIF5A/RAB7A/TUBA1A/DCTN6/AP2A1/LGMN/AP1B1/HLA-DRB1/AP2S1/CLTC/OSBPL1A/TUBA1C/KIF3B	1.62968	0.000762361	0.00755628
UC.nI vs Cntrl	Microtubule-dependent trafficking of connexons from Golgi to the plasma membrane	R-HSA-190840	Autophagy	18	0.73587	3825	tags=56%, list=16%, signal=47%	TUBB2B/TUBB2A/TUBB4A/TUBB8/TUBA8/TUBA4A/TUBB6/TUBB4B/TUBA1A/TUBA1C	1.9532	0.000533597	0.00624949
UC.nI vs Cntrl	Pexophagy	R-HSA-9664873	Autophagy	11	0.741888	1876	tags=45%, list=8%, signal=42%	USP30/PEX5/UBA52/NBR1/SQSTM1	1.73247	0.0079706	0.0358018
UC.nI vs Cntrl	Post NMDA receptor activation events	R-HSA-438064	Autophagy	74	0.532786	3119	tags=28%, list=13%, signal=25%	TUBB2B/TUBB2A/TUBB4A/NRG1/MAPK3/KRAS/NEFL/TUBB8/CALM3/RAC1/TUBA8/GRIN2D/PRKAB1/TUBA4A/PRKX/CAMKK2/TUBB6/TUBB4B/PRKAR1A/CAMK1/TUBA1A	1.91253	4.39814e-05	0.00131406	1.91225	4.64365e-05	0.00121398	21	28	39.5	2.03174
UC.nI vs Cntrl	Post-chaperonin tubulin folding pathway	R-HSA-389977	Autophagy	22	0.669976	3119	tags=45%, list=13%, signal=40%	TUBB2B/TUBB2A/TUBB4A/TUBA8/TUBA4A/TBCB/TUBB6/TBCE/TUBB4B/TUBA1A	1.86902	0.00142878	0.0107821
UC.nI vs Cntrl	Prefoldin mediated transfer of substrate to CCT/TriC	R-HSA-389957	Autophagy	28	0.594338	4591	tags=43%, list=19%, signal=35%	TUBB2B/TUBB2A/TUBB4A/ACTB/TUBA4A/CCT8/TUBB6/TUBB4B/TUBA1A/TUBA1C/PFDN2/PFDN1	1.75529	0.00404096	0.023476
UC.nI vs Cntrl	Protein folding	R-HSA-391251	Autophagy	94	0.413096	4903	tags=39%, list=20%, signal=31%	TUBB2B/TUBB2A/TUBB4A/ACTB/TUBA8/GNB1/FKBP9/GNA15/AP3M1/TUBA4A/CSNK2A2/CCT8/TBCB/TUBB6/RGS7/TBCE/TUBB4B/ARFGEF2/GNB2/FBXL5/XRN2/TUBA1A/DCAF7/CSNK2A1/FBXW2/FBXO6/TUBA1C/KIF13A/FBXW10/GBA/STAT3/PFDN2/GNAQ/GNG10/PFDN1/TUBA1B/GNG7	1.54293	0.00458198	0.0257091
UC.nI vs Cntrl	Recycling pathway of L1	R-HSA-437239	Autophagy	47	0.548609	5286	tags=53%, list=22%, signal=42%	TUBB2B/TUBB2A/TUBB4A/DPYSL2/SHTN1/ACTB/TUBB8/TUBA8/ACTG1/TUBA4A/AP2B1/TUBB6/TUBB4B/CLTA/TUBA1A/AP2A1/AP2S1/CLTC/TUBA1C/MAPK1/MSN/TUBA1B/NUMB/RPS6KA3/RPS6KA1	1.81132	0.000873064	0.00798853
UC.nI vs Cntrl	RHO GTPases activate IQGAPs	R-HSA-5626467	Autophagy	32	0.695827	3119	tags=47%, list=13%, signal=41%	TUBB2B/TUBB2A/TUBB4A/CTNNA1/ACTB/TUBB8/CALM3/RAC1/IQGAP1/TUBA8/ACTG1/TUBA4A/TUBB6/TUBB4B/TUBA1A	2.11847	4.05167e-05	0.00130333	2.11658	1.32804e-05	0.000589165	15	47	39.5	2.03174
UC.nI vs Cntrl	Sealing of the nuclear envelope (NE) by ESCRT-III	R-HSA-9668328	Autophagy	31	0.684671	3119	tags=48%, list=13%, signal=42%	TUBB2B/TUBB2A/TUBB4A/CHMP2A/TUBB8/IST1/CHMP4A/CHMP4B/CHMP3/TUBA8/CHMP2B/TUBA4A/TUBB6/TUBB4B/TUBA1A	2.06989	5.94207e-05	0.00151339	2.06803	4.76057e-05	0.00122271	15	48	39.5	2.03174
UC.nI vs Cntrl	Selective autophagy	R-HSA-9663891	Autophagy	76	0.571703	2799	tags=33%, list=12%, signal=29%	TUBB2B/TUBB2A/USP30/TUBB4A/DYNLL2/HSP90AA1/VIM/MFN2/PEX5/UBA52/TOMM20/PLIN2/TUBB8/DYNC1H1/TUBA8/NBR1/PRKAB1/SQSTM1/TUBA4A/PARK7/CSNK2A2/TUBB6/TUBB4B/HDAC6/PLIN3	2.06171	8.95974e-07	9.36933e-05	2.06132	1.57577e-06	0.000142506	25	33	39.5	2.03174
UC.nI vs Cntrl	Translocation of SLC2A4 (GLUT4) to the plasma membrane	R-HSA-1445148	Autophagy	71	0.546016	4932	tags=48%, list=20%, signal=38%	TUBB2B/TUBB2A/TUBB4A/YWHAB/RHOQ/ACTB/TUBB8/CALM3/RAC1/TUBA8/TBC1D1/STX4/RAB10/PRKAB1/ACTG1/TUBA4A/MYH9/YWHAH/TUBB6/TUBB4B/RALGAPB/TUBA1A/EXOC5/EXOC8/TUBA1C/EXOC3/KIF3B/RALGAPA2/MYO5A/YWHAG/STXBP3/TUBA1B/SLC2A4/RAB8A	1.94594	4.11809e-05	0.00130333	1.94552	3.85037e-05	0.00107067	34	48	39.5	2.03174
UC.nI vs Cntrl	Transport of connexons to the plasma membrane	R-HSA-190872	Autophagy	19	0.730796	3825	tags=53%, list=16%, signal=44%	TUBB2B/TUBB2A/TUBB4A/TUBB8/TUBA8/TUBA4A/TUBB6/TUBB4B/TUBA1A/TUBA1C	1.96612	0.000431597	0.00554261
UC.nI vs Cntrl	Activated PKN1 stimulates transcription of AR (androgen receptor) regulated genes KLK2 and KLK3	R-HSA-5625886	Base Excision Repair	64	-0.52482	5295	tags=50%, list=22%, signal=39%	H4C14/H4C15/H3C3/H2AC4/H2AC20/KDM4C/H2AC8/H4C1/H2BC11/H2BC13/H3C2/H4C4/H2BC9/H3C15/H3C14/H2BC10/H4C9/H2BC3/H3C7/H4C2/PKN1/H3C13/H4C12/KDM1A/H2AC14/H4C11/H3C12/H3C8/H3C1/H4C3/H2AC7/H4C13	-1.73494	0.00100092	0.0086964
UC.nI vs Cntrl	Assembly of the ORC complex at the origin of replication	R-HSA-68616	Base Excision Repair	68	-0.512925	5295	tags=50%, list=22%, signal=39%	H4C14/H4C15/H3C3/ORC4/H2AC4/H2AC20/H2AC8/H4C1/H2BC11/H2BC13/H3C2/H4C4/H2BC9/H3C15/H3C14/H2BC10/H4C9/H2BC3/ORC5/H3C7/ORC3/H4C2/H3C13/H4C12/H2AC14/H4C11/H3C12/H3C8/H3C1/H4C3/H2AC7/ORC6/H4C13/ORC2	-1.71297	0.00114287	0.00939976
UC.nI vs Cntrl	B-WICH complex positively regulates rRNA expression	R-HSA-5250924	Base Excision Repair	90	-0.471631	6417	tags=49%, list=27%, signal=36%	H2BC5/DEK/KAT2A/H4-16/H3C11/H2BC14/POLR2H/H4C14/H4C15/H3C3/H2AC4/H2AC20/H2AC8/H4C1/H2BC11/H2BC13/H3C2/H4C4/POLR1H/KAT2B/H2BC9/H3C15/H3C14/H2BC10/POLR1C/H4C9/SMARCA5/H2BC3/H3C7/H4C2/POLR1E/H3C13/H4C12/H2AC14/H4C11/H3C12/H3C8/ERCC6/H3C1/H4C3/POLR1G/H2AC7/H4C13/TAF1C	-1.64687	0.00146575	0.0109871
UC.nI vs Cntrl	Base Excision Repair	R-HSA-73884	Base Excision Repair	90	-0.436657	6417	tags=50%, list=27%, signal=37%	H2BC5/RFC1/H4-16/NTHL1/H2BC14/UNG/ADPRS/TERF2/H4C14/H4C15/H2AC4/SMUG1/XRCC1/H2AC20/H2AC8/H4C1/RFC5/H2BC11/POLD2/H2BC13/POLD1/POLE3/H4C4/H2BC9/RPA3/H2BC10/LIG1/OGG1/H4C9/H2BC3/NEIL3/H4C2/POT1/H4C12/H2AC14/H4C11/ACD/POLE2/H4C3/H2AC7/PNKP/H4C13/TDG/RFC4/PARG	-1.52474	0.00734802	0.0340427
UC.nI vs Cntrl	Base-Excision Repair, AP Site Formation	R-HSA-73929	Base Excision Repair	61	-0.483902	6417	tags=52%, list=27%, signal=39%	H2BC5/H4-16/NTHL1/H2BC14/UNG/TERF2/H4C14/H4C15/H2AC4/SMUG1/H2AC20/H2AC8/H4C1/H2BC11/H2BC13/H4C4/H2BC9/H2BC10/OGG1/H4C9/H2BC3/NEIL3/H4C2/POT1/H4C12/H2AC14/H4C11/ACD/H4C3/H2AC7/H4C13/TDG	-1.58655	0.00697086	0.03294
UC.nI vs Cntrl	Cleavage of the damaged purine	R-HSA-110331	Base Excision Repair	54	-0.50413	5454	tags=52%, list=23%, signal=40%	H2BC5/H4-16/H2BC14/TERF2/H4C14/H4C15/H2AC4/H2AC20/H2AC8/H4C1/H2BC11/H2BC13/H4C4/H2BC9/H2BC10/OGG1/H4C9/H2BC3/NEIL3/H4C2/POT1/H4C12/H2AC14/H4C11/ACD/H4C3/H2AC7/H4C13	-1.61749	0.00581583	0.0290592
UC.nI vs Cntrl	Cleavage of the damaged pyrimidine	R-HSA-110329	Base Excision Repair	59	-0.494007	6417	tags=54%, list=27%, signal=40%	H2BC5/H4-16/NTHL1/H2BC14/UNG/TERF2/H4C14/H4C15/H2AC4/SMUG1/H2AC20/H2AC8/H4C1/H2BC11/H2BC13/H4C4/H2BC9/H2BC10/OGG1/H4C9/H2BC3/NEIL3/H4C2/POT1/H4C12/H2AC14/H4C11/ACD/H4C3/H2AC7/H4C13/TDG	-1.61026	0.00550055	0.0281567
UC.nI vs Cntrl	Condensation of Prophase Chromosomes	R-HSA-2299718	Base Excision Repair	72	-0.517322	5965	tags=53%, list=25%, signal=40%	H2BC5/H4-16/H3C11/H2BC14/CDK1/SMC2/SMC4/H4C14/H4C15/H3C3/H2AC4/H2AC20/H2AC8/H4C1/H2BC11/H2BC13/H3C2/H4C4/H2BC9/H3C15/H3C14/H2BC10/H4C9/H2BC3/H3C7/H4C2/H3C13/H4C12/H2AC14/H4C11/H3C12/H3C8/NCAPG2/H3C1/H4C3/H2AC7/H4C13/CCNB1	-1.74433	0.000619173	0.00677535
UC.nI vs Cntrl	Defective pyroptosis	R-HSA-9710421	Base Excision Repair	72	-0.525349	5965	tags=54%, list=25%, signal=41%	H3C11/H2BC14/RBBP4/H4C14/H4C15/H3C3/H2AC4/H2AC20/H2AC8/H4C1/H2BC11/POLA2/H2BC13/H3C2/H4C4/EZH2/H2BC9/H3C15/H3C14/H2BC10/POLA1/RBBP7/H4C9/H2BC3/EED/H3C7/PRIM1/H4C2/H3C13/H4C12/H2AC14/H4C11/H3C12/H3C8/H3C1/H4C3/PRIM2/H2AC7/H4C13	-1.7714	0.000398623	0.00525752
UC.nI vs Cntrl	Deposition of new CENPA-containing nucleosomes at the centromere	R-HSA-606279	Base Excision Repair	72	-0.557896	6417	tags=54%, list=27%, signal=40%	H2BC5/MIS18A/H4-16/H2BC14/RBBP4/H4C14/H4C15/CENPH/H2AC4/CENPM/H2AC20/CENPC/H2AC8/H4C1/H2BC11/H2BC13/H4C4/CENPL/H2BC9/CENPP/RUVBL1/H2BC10/KNL1/RBBP7/H4C9/SMARCA5/H2BC3/H4C2/H4C12/H2AC14/CENPK/H4C11/CENPI/H4C3/H2AC7/CENPX/H4C13/CENPN/CENPT	-1.88114	5.88132e-05	0.00151339	-1.8804	6.21778e-05	0.0014682	39	54	54	-1.8804
UC.nI vs Cntrl	Depurination	R-HSA-73927	Base Excision Repair	54	-0.50413	5454	tags=52%, list=23%, signal=40%	H2BC5/H4-16/H2BC14/TERF2/H4C14/H4C15/H2AC4/H2AC20/H2AC8/H4C1/H2BC11/H2BC13/H4C4/H2BC9/H2BC10/OGG1/H4C9/H2BC3/NEIL3/H4C2/POT1/H4C12/H2AC14/H4C11/ACD/H4C3/H2AC7/H4C13	-1.61749	0.00581583	0.0290592
UC.nI vs Cntrl	Depyrimidination	R-HSA-73928	Base Excision Repair	59	-0.494007	6417	tags=54%, list=27%, signal=40%	H2BC5/H4-16/NTHL1/H2BC14/UNG/TERF2/H4C14/H4C15/H2AC4/SMUG1/H2AC20/H2AC8/H4C1/H2BC11/H2BC13/H4C4/H2BC9/H2BC10/OGG1/H4C9/H2BC3/NEIL3/H4C2/POT1/H4C12/H2AC14/H4C11/ACD/H4C3/H2AC7/H4C13/TDG	-1.61026	0.00550055	0.0281567
UC.nI vs Cntrl	DNA Damage/Telomere Stress Induced Senescence	R-HSA-2559586	Base Excision Repair	78	-0.446172	6438	tags=47%, list=27%, signal=35%	CCNA2/H2BC5/H4-16/H2BC14/H1-1/TERF2/H4C14/H4C15/H2AC4/H2AC20/CABIN1/H1-5/H2AC8/H4C1/H2BC11/H2BC13/CCNE2/H4C4/H2BC9/CDK2/H1-4/H2BC10/H4C9/MRE11/H2BC3/H4C2/POT1/H4C12/ATM/H2AC14/H4C11/ACD/H4C3/H2AC7/RAD50/H4C13/HMGA1	-1.52381	0.00920921	0.0400068
UC.nI vs Cntrl	DNA methylation	R-HSA-5334118	Base Excision Repair	63	-0.507629	5295	tags=52%, list=22%, signal=41%	H2BC5/H4-16/H3C11/H2BC14/H4C14/H4C15/H3C3/H2AC4/H2AC20/H2AC8/H4C1/H2BC11/H2BC13/H3C2/H4C4/H2BC9/H3C15/H3C14/H2BC10/H4C9/H2BC3/H3C7/H4C2/H3C13/H4C12/H2AC14/H4C11/H3C12/H3C8/H3C1/H4C3/H2AC7/H4C13	-1.67359	0.00231133	0.015159
UC.nI vs Cntrl	ERCC6 (CSB) and EHMT2 (G9a) positively regulate rRNA expression	R-HSA-427389	Base Excision Repair	75	-0.476213	5965	tags=51%, list=25%, signal=38%	H3C11/H2BC14/RBBP4/MTA1/HDAC2/H4C14/H4C15/H3C3/H2AC4/H2AC20/H2AC8/H4C1/H2BC11/H2BC13/H3C2/H4C4/H2BC9/H3C15/MTA3/H3C14/H2BC10/RBBP7/H4C9/H2BC3/H3C7/H4C2/H3C13/H4C12/H2AC14/H4C11/H3C12/H3C8/ERCC6/H3C1/H4C3/EHMT2/H2AC7/H4C13	-1.61642	0.00334786	0.0202532
UC.nI vs Cntrl	Formation of the beta-catenin:TCF transactivating complex	R-HSA-201722	Base Excision Repair	89	-0.487009	5965	tags=43%, list=25%, signal=32%	H3C11/H2BC14/BCL9L/MEN1/H4C14/H4C15/H3C3/TERT/H2AC4/H2AC20/H2AC8/H4C1/H2BC11/H2BC13/H3C2/H4C4/H2BC9/H3C15/H3C14/RUVBL1/H2BC10/H4C9/H2BC3/H3C7/H4C2/H3C13/H4C12/H2AC14/H4C11/ASH2L/H3C12/H3C8/H3C1/H4C3/H2AC7/H4C13/TLE2/PYGO1	-1.69759	0.000716792	0.00732223
UC.nI vs Cntrl	Gene Silencing by RNA	R-HSA-211000	Base Excision Repair	135	-0.395671	4148	tags=29%, list=17%, signal=24%	NUP205/H2AC8/H4C1/XPO5/H2BC11/NUP155/H2BC13/H3C2/H4C4/H2BC9/MYBL1/H3C15/H3C14/H2BC10/PRKRA/H4C9/H2BC3/H3C7/TARBP2/H4C2/H3C13/H4C12/H2AC14/TNRC6C/H4C11/H3C12/H3C8/AGO3/NUP35/H3C1/H4C3/NUP54/NDC1/H2AC7/NUP133/NUP42/H4C13/AAAS/NUP107	-1.4626	0.007706	0.035255
UC.nI vs Cntrl	HATs acetylate histones	R-HSA-3214847	Base Excision Repair	140	-0.426917	5497	tags=42%, list=23%, signal=33%	H2AC15/JADE3/BRD1/MEAF6/H4C14/H4C15/EPC1/H3C3/KAT7/H2AC4/MORF4L2/H2AC20/SUPT7L/H2AC8/H4C1/H2AC12/VPS72/KAT6B/H2BC11/H2BC13/ELP3/H3C2/H4C4/KAT2B/H2BC9/ELP4/H2AC21/H3C15/KAT14/H3C14/RUVBL1/H2BC10/H2AC13/RBBP7/H4C9/H2BC3/H2AC11/ELP6/H3C7/H2AC16/H4C2/H3C13/H4C12/KANSL1/ATF2/H2AC14/H4C11/TAF6L/ZZZ3/H3C12/H3C8/KANSL2/SUPT3H/ELP1/H3C1/H4C3/TADA2A/H2AC7/H4C13	-1.58552	0.00110122	0.00912652
UC.nI vs Cntrl	HDACs deacetylate histones	R-HSA-3214815	Base Excision Repair	92	-0.473241	5965	tags=51%, list=25%, signal=39%	H3C11/H2BC14/HDAC10/RBBP4/HDAC8/MTA1/H2AC15/HDAC2/H4C14/H4C15/H3C3/H2AC4/NCOR2/H2AC20/H2AC8/H4C1/H2AC12/H2BC11/H2BC13/H3C2/H4C4/H2BC9/H2AC21/H3C15/MTA3/H3C14/H2BC10/H2AC13/RBBP7/H4C9/H2BC3/H2AC11/H3C7/H2AC16/H4C2/H3C13/H4C12/KDM1A/H2AC14/H4C11/GPS2/H3C12/H3C8/H3C1/H4C3/H2AC7/H4C13	-1.65778	0.00115871	0.0094676
UC.nI vs Cntrl	Meiosis	R-HSA-1500620	Base Excision Repair	114	-0.460426	6417	tags=51%, list=27%, signal=38%	H2BC5/DIDO1/H4-16/DMC1/BRCA1/SUN2/H3C11/H2BC14/CDK4/REC8/TERF2/H4C14/H4C15/H3C3/SYCP3/H2AC4/H2AC20/LMNA/H2AC8/H4C1/H2BC11/RAD51C/H2BC13/H3C2/H4C4/H2BC9/CDK2/PSMC3IP/H3C15/STAG3/H3C14/RPA3/H2BC10/ATR/H4C9/MRE11/H2BC3/BRCA2/H3C7/H4C2/POT1/H3C13/H4C12/ATM/H2AC14/H4C11/MLH3/H3C12/H3C8/ACD/H3C1/H4C3/MLH1/H2AC7/RAD50/H4C13/HSPA2/SMC1B	-1.66375	0.000586428	0.00665528
UC.nI vs Cntrl	Meiotic recombination	R-HSA-912446	Base Excision Repair	83	-0.49734	6417	tags=55%, list=27%, signal=41%	H2BC5/H4-16/DMC1/BRCA1/H3C11/H2BC14/CDK4/H4C14/H4C15/H3C3/H2AC4/H2AC20/H2AC8/H4C1/H2BC11/RAD51C/H2BC13/H3C2/H4C4/H2BC9/CDK2/PSMC3IP/H3C15/H3C14/RPA3/H2BC10/H4C9/MRE11/H2BC3/BRCA2/H3C7/H4C2/H3C13/H4C12/ATM/H2AC14/H4C11/MLH3/H3C12/H3C8/H3C1/H4C3/MLH1/H2AC7/RAD50/H4C13	-1.71528	0.000662403	0.00696804
UC.nI vs Cntrl	Meiotic synapsis	R-HSA-1221632	Base Excision Repair	76	-0.449193	6417	tags=47%, list=27%, signal=35%	H2BC5/DIDO1/H4-16/BRCA1/SUN2/H2BC14/REC8/TERF2/H4C14/H4C15/SYCP3/H2AC4/H2AC20/LMNA/H2AC8/H4C1/H2BC11/H2BC13/H4C4/H2BC9/STAG3/H2BC10/ATR/H4C9/H2BC3/H4C2/POT1/H4C12/H2AC14/H4C11/ACD/H4C3/H2AC7/H4C13/HSPA2/SMC1B	-1.52784	0.00925546	0.0400888
UC.nI vs Cntrl	Nucleosome assembly	R-HSA-774815	Base Excision Repair	72	-0.557896	6417	tags=54%, list=27%, signal=40%	H2BC5/MIS18A/H4-16/H2BC14/RBBP4/H4C14/H4C15/CENPH/H2AC4/CENPM/H2AC20/CENPC/H2AC8/H4C1/H2BC11/H2BC13/H4C4/CENPL/H2BC9/CENPP/RUVBL1/H2BC10/KNL1/RBBP7/H4C9/SMARCA5/H2BC3/H4C2/H4C12/H2AC14/CENPK/H4C11/CENPI/H4C3/H2AC7/CENPX/H4C13/CENPN/CENPT	-1.88114	5.88132e-05	0.00151339	-1.8804	6.21778e-05	0.0014682	39	54	54	-1.8804
UC.nI vs Cntrl	Packaging Of Telomere Ends	R-HSA-171306	Base Excision Repair	50	-0.500497	6417	tags=52%, list=27%, signal=38%	H2BC5/H4-16/H2BC14/TERF2/H4C14/H4C15/H2AC4/H2AC20/H2AC8/H4C1/H2BC11/H2BC13/H4C4/H2BC9/H2BC10/H4C9/H2BC3/H4C2/POT1/H4C12/H2AC14/H4C11/ACD/H4C3/H2AC7/H4C13	-1.58338	0.00948542	0.0407233
UC.nI vs Cntrl	Positive epigenetic regulation of rRNA expression	R-HSA-5250913	Base Excision Repair	105	-0.43699	6417	tags=48%, list=27%, signal=35%	H2BC5/DEK/KAT2A/H4-16/H3C11/H2BC14/POLR2H/RBBP4/MTA1/HDAC2/H4C14/H4C15/H3C3/H2AC4/H2AC20/H2AC8/H4C1/H2BC11/H2BC13/H3C2/H4C4/POLR1H/KAT2B/H2BC9/H3C15/MTA3/H3C14/H2BC10/POLR1C/RBBP7/H4C9/SMARCA5/H2BC3/H3C7/H4C2/POLR1E/H3C13/H4C12/H2AC14/H4C11/H3C12/H3C8/ERCC6/H3C1/H4C3/POLR1G/EHMT2/H2AC7/H4C13/TAF1C	-1.56109	0.00349268	0.020763
UC.nI vs Cntrl	PRC2 methylates histones and DNA	R-HSA-212300	Base Excision Repair	72	-0.520384	6417	tags=53%, list=27%, signal=39%	H2BC5/H4-16/H3C11/AEBP2/H2BC14/RBBP4/H4C14/H4C15/H3C3/H2AC4/H2AC20/H2AC8/H4C1/H2BC11/H2BC13/H3C2/H4C4/EZH2/H2BC9/H3C15/H3C14/H2BC10/RBBP7/H4C9/H2BC3/EED/H3C7/H4C2/H3C13/H4C12/H2AC14/H4C11/H3C12/H3C8/H3C1/H4C3/H2AC7/H4C13	-1.75466	0.000508081	0.00609697
UC.nI vs Cntrl	Pre-NOTCH Transcription and Translation	R-HSA-1912408	Base Excision Repair	92	-0.422358	5295	tags=39%, list=22%, signal=31%	H4C14/H4C15/H3C3/H2AC4/MAMLD1/H2AC20/H2AC8/H4C1/H2BC11/H2BC13/H3C2/TFDP2/H4C4/KAT2B/H2BC9/H3C15/NOTCH3/H3C14/H2BC10/H4C9/H2BC3/H3C7/H4C2/JUN/H3C13/H4C12/H2AC14/TNRC6C/H4C11/H3C12/H3C8/AGO3/H3C1/H4C3/H2AC7/H4C13	-1.47954	0.0119701	0.0482763
UC.nI vs Cntrl	Recognition and association of DNA glycosylase with site containing an affected purine	R-HSA-110330	Base Excision Repair	54	-0.50413	5454	tags=52%, list=23%, signal=40%	H2BC5/H4-16/H2BC14/TERF2/H4C14/H4C15/H2AC4/H2AC20/H2AC8/H4C1/H2BC11/H2BC13/H4C4/H2BC9/H2BC10/OGG1/H4C9/H2BC3/NEIL3/H4C2/POT1/H4C12/H2AC14/H4C11/ACD/H4C3/H2AC7/H4C13	-1.61749	0.00581583	0.0290592
UC.nI vs Cntrl	Recognition and association of DNA glycosylase with site containing an affected pyrimidine	R-HSA-110328	Base Excision Repair	59	-0.494007	6417	tags=54%, list=27%, signal=40%	H2BC5/H4-16/NTHL1/H2BC14/UNG/TERF2/H4C14/H4C15/H2AC4/SMUG1/H2AC20/H2AC8/H4C1/H2BC11/H2BC13/H4C4/H2BC9/H2BC10/OGG1/H4C9/H2BC3/NEIL3/H4C2/POT1/H4C12/H2AC14/H4C11/ACD/H4C3/H2AC7/H4C13/TDG	-1.61026	0.00550055	0.0281567
UC.nI vs Cntrl	Reproduction	R-HSA-1474165	Base Excision Repair	132	-0.396947	6417	tags=47%, list=27%, signal=35%	H2BC5/DIDO1/H4-16/DMC1/BRCA1/SUN2/H3C11/H2BC14/CD9/CDK4/REC8/TERF2/H4C14/H4C15/H3C3/SYCP3/H2AC4/H2AC20/LMNA/H2AC8/H4C1/H2BC11/RAD51C/H2BC13/H3C2/H4C4/IZUMO4/H2BC9/CDK2/PSMC3IP/H3C15/STAG3/H3C14/RPA3/H2BC10/ATR/H4C9/MRE11/H2BC3/BRCA2/H3C7/CATSPERD/H4C2/POT1/H3C13/H4C12/ATM/H2AC14/CATSPERB/H4C11/MLH3/H3C12/H3C8/ACD/H3C1/H4C3/MLH1/H2AC7/RAD50/H4C13/HSPA2/SMC1B	-1.46285	0.00818673	0.0365408
UC.nI vs Cntrl	RMTs methylate histone arginines	R-HSA-3214858	Base Excision Repair	77	-0.440978	5701	tags=45%, list=24%, signal=35%	CDK4/H2AC15/H4C14/H4C15/H3C3/H2AC4/H2AC20/H2AC8/H4C1/H2AC12/H3C2/H4C4/PRMT3/H2AC21/H3C15/H3C14/H2AC13/RBBP7/H4C9/H2AC11/H3C7/H2AC16/H4C2/H3C13/H4C12/H2AC14/H4C11/H3C12/H3C8/PRMT1/H3C1/H4C3/H2AC7/H4C13/SMARCD1	-1.50304	0.0118187	0.0481964
UC.nI vs Cntrl	RNA Polymerase I Promoter Clearance	R-HSA-73854	Base Excision Repair	109	-0.426498	6423	tags=47%, list=27%, signal=34%	GTF2H4/H2BC5/KAT2A/H4-16/H3C11/H2BC14/POLR2H/RBBP4/MTA1/HDAC2/H4C14/H4C15/H3C3/H2AC4/H2AC20/H2AC8/H4C1/H2BC11/H2BC13/H3C2/H4C4/POLR1H/KAT2B/H2BC9/H3C15/MTA3/H3C14/H2BC10/POLR1C/RBBP7/H4C9/H2BC3/RRN3/H3C7/H4C2/POLR1E/H3C13/H4C12/H2AC14/H4C11/H3C12/H3C8/ERCC6/H3C1/H4C3/POLR1G/EHMT2/H2AC7/H4C13/GTF2H2/TAF1C	-1.5317	0.00475609	0.0263747
UC.nI vs Cntrl	RNA Polymerase I Promoter Escape	R-HSA-73772	Base Excision Repair	90	-0.480288	6423	tags=47%, list=27%, signal=34%	GTF2H4/H2BC5/H4-16/H3C11/H2BC14/POLR2H/H4C14/H4C15/H3C3/H2AC4/H2AC20/H2AC8/H4C1/H2BC11/H2BC13/H3C2/H4C4/POLR1H/H2BC9/H3C15/H3C14/H2BC10/POLR1C/H4C9/H2BC3/RRN3/H3C7/H4C2/POLR1E/H3C13/H4C12/H2AC14/H4C11/H3C12/H3C8/H3C1/H4C3/POLR1G/H2AC7/H4C13/GTF2H2/TAF1C	-1.6771	0.00092954	0.00829784
UC.nI vs Cntrl	RNA Polymerase I Transcription	R-HSA-73864	Base Excision Repair	110	-0.424729	6423	tags=46%, list=27%, signal=34%	GTF2H4/H2BC5/KAT2A/H4-16/H3C11/H2BC14/POLR2H/RBBP4/MTA1/HDAC2/H4C14/H4C15/H3C3/H2AC4/H2AC20/H2AC8/H4C1/H2BC11/H2BC13/H3C2/H4C4/POLR1H/KAT2B/H2BC9/H3C15/MTA3/H3C14/H2BC10/POLR1C/RBBP7/H4C9/H2BC3/RRN3/H3C7/H4C2/POLR1E/H3C13/H4C12/H2AC14/H4C11/H3C12/H3C8/ERCC6/H3C1/H4C3/POLR1G/EHMT2/H2AC7/H4C13/GTF2H2/TAF1C	-1.52736	0.0049674	0.0269344
UC.nI vs Cntrl	SIRT1 negatively regulates rRNA expression	R-HSA-427359	Base Excision Repair	67	-0.482813	5965	tags=52%, list=25%, signal=39%	H2BC5/H4-16/H3C11/H2BC14/RRP8/H4C14/H4C15/H3C3/H2AC4/H2AC20/H2AC8/H4C1/H2BC11/H2BC13/H3C2/H4C4/H2BC9/H3C15/H3C14/H2BC10/H4C9/H2BC3/H3C7/H4C2/H3C13/H4C12/H2AC14/H4C11/H3C12/H3C8/H3C1/H4C3/H2AC7/H4C13/TAF1C	-1.60837	0.0046185	0.0257091
UC.nI vs Cntrl	Transcriptional regulation by small RNAs	R-HSA-5578749	Base Excision Repair	105	-0.441682	4148	tags=31%, list=17%, signal=26%	NUP205/H2AC8/H4C1/H2BC11/NUP155/H2BC13/H3C2/H4C4/H2BC9/H3C15/H3C14/H2BC10/H4C9/H2BC3/H3C7/H4C2/H3C13/H4C12/H2AC14/H4C11/H3C12/H3C8/NUP35/H3C1/H4C3/NUP54/NDC1/H2AC7/NUP133/NUP42/H4C13/AAAS/NUP107	-1.57785	0.00279097	0.0176882
UC.nI vs Cntrl	Binding and Uptake of Ligands by Scavenger Receptors	R-HSA-2173782	Binding and Uptake of Ligands by Scavenger Receptors	39	0.555984	2307	tags=31%, list=10%, signal=28%	HP/HPR/APOL1/MSR1/SCGB3A2/HSP90AA1/FTL/CD163/LRP1/CD36/STAB1/MASP1	1.76662	0.00212123	0.014311
UC.nI vs Cntrl	Tight junction interactions	R-HSA-420029	Cell-Cell communication	21	-0.624282	4922	tags=43%, list=20%, signal=34%	CLDN7/CLDN9/CLDN5/CLDN23/CLDN10/PARD3/CLDN15/PALS1/PARD6G	-1.64904	0.0110752	0.0459225
UC.nI vs Cntrl	Type I hemidesmosome assembly	R-HSA-446107	Cell-Cell communication	10	0.835999	2631	tags=50%, list=11%, signal=45%	ITGB4/COL17A1/CD151/DST/LAMB3	1.90228	0.000628245	0.00677535
UC.nI vs Cntrl	Cristae formation	R-HSA-8949613	Cilium Assembly	29	0.596077	2548	tags=38%, list=11%, signal=34%	ATP5MF/ATP5MC2/TMEM11/MICOS10/ATP5F1B/IMMT/ATP5PF/ATP5PD/ATP5MC3/ATP5PO/CHCHD3	1.77485	0.00322623	0.0198454
UC.nI vs Cntrl	Mitochondrial biogenesis	R-HSA-1592230	Cilium Assembly	91	0.416323	2670	tags=22%, list=11%, signal=20%	ATP5MF/ATP5MC2/TMEM11/MICOS10/SMARCD3/CALM3/ATP5F1B/IMMT/ATP5PF/ATP5PD/SOD2/MAPK14/PRKAB1/ATP5MC3/GLUD1/RXRA/ATP5PO/PPARGC1B/CHCHD3/NCOA1	1.54707	0.00461256	0.0257091
UC.nI vs Cntrl	Clathrin-mediated endocytosis	R-HSA-8856828	Clathrin-mediated endocytosis	136	0.378118	3864	tags=26%, list=16%, signal=22%	ACTR2/RAB5C/VAMP8/UBQLN2/VAMP3/UBA52/GRK3/ARPC3/ACTB/NECAP2/TGOLN2/GRB2/CD4/OCRL/ARPC5/SYT11/FNBP1/ACTG1/SNX18/VAMP4/AP2B1/ARPC1A/SYNJ2/SCARB2/ARPC2/COPS6/CLTA/HBEGF/AGFG1/CLTCL1/AP2A1/COPS2/AP2S1/CLTC/GAPVD1/GPS1	1.49258	0.00363237	0.0212711
UC.nI vs Cntrl	Complement cascade	R-HSA-166658	Complement cascade	45	0.502694	3801	tags=36%, list=16%, signal=30%	C4BPA/C3AR1/C1QB/C2/SERPING1/FCN1/CR1/MASP1/CD59/CD46/C4BPB/ELANE/C1S/C8B/CFD/C3	1.64549	0.0059965	0.0296584
UC.nI vs Cntrl	Regulation of Complement cascade	R-HSA-977606	Complement cascade	38	0.514067	4205	tags=37%, list=17%, signal=30%	C4BPA/C3AR1/C1QB/C2/SERPING1/CR1/CD59/CD46/C4BPB/ELANE/C1S/C8B/C3/CD55	1.62417	0.00931805	0.0402408
UC.nI vs Cntrl	Biological oxidations	R-HSA-211859	Cytosolic sulfonation of small molecules	178	0.340803	4181	tags=28%, list=17%, signal=23%	GLYATL2/MGST1/CYP11A1/CNDP2/BPNT2/ALDH1A1/SULT1A1/ARNT/GGCT/GSTK1/SULT1A2/ARNT2/CES2/AHR/TPMT/CYP27A1/CMBL/GSTO1/CYP4B1/UGP2/GSTZ1/UGT2B28/CYP2S1/GGT5/SLC26A2/SULT1B1/ALDH2/CES1/RXRA/UGT2B11/GCLC/MAOA/CYP3A4/CYP1B1/UGT2A3/NCOA1/NNMT/POR/MTARC1/GSTP1/TPST2/NCOA2/MAT2A/MAT2B/UGT2A1/ACSM1/COMT/AKR7A2/OPLAH/ACSS1	1.3925	0.00769969	0.035255
UC.nI vs Cntrl	Phase II - Conjugation of compounds	R-HSA-156580	Cytosolic sulfonation of small molecules	88	0.411852	3892	tags=31%, list=16%, signal=26%	GLYATL2/MGST1/CNDP2/BPNT2/SULT1A1/GGCT/GSTK1/SULT1A2/TPMT/GSTO1/UGP2/GSTZ1/UGT2B28/GGT5/SLC26A2/SULT1B1/UGT2B11/GCLC/UGT2A3/NNMT/GSTP1/TPST2/MAT2A/MAT2B/UGT2A1/ACSM1/COMT	1.5219	0.00677178	0.0323983
UC.nI vs Cntrl	Diseases of signal transduction by growth factor receptors and second messengers	R-HSA-5663202	Diseases of signal transduction by growth factor receptors and second messengers	409	0.365525	5550	tags=36%, list=23%, signal=28%	PPP1CC/PSMA3/MAP2K1/NRG1/HSP90AA1/PSMB2/MAPK3/PSMD12/KREMEN1/SEM1/UBA52/KRAS/YWHAB/ACTB/SND1/CALM3/GRB2/CD86/PPP2R1A/TPM3/ESR2/PIK3AP1/SEL1L/TNKS2/BAG4/RAC1/JAK2/ADAM10/FXR1/PPP2CA/RAC2/FRS2/PSMB6/IQGAP1/PSENEN/POLR2C/DUSP10/FOXO3/PSMD7/PPP1CB/ETV6/STAT1/MRAS/PSMA4/PSMB3/FGFR2/SQSTM1/ACTG1/MAML3/PSMD4/SHC1/STRN/PSMD2/TLN1/CDKN1A/MYH9/PSME1/PSMC1/BCL2L11/PSMC5/STAT5A/MAPKAP1/PSMD11/HGF/LRRFIP1/PSM…	1.62774	4.67726e-07	5.70626e-05	1.6273	2.72069e-07	3.64384e-05	148	36	36	1.6273
UC.nI vs Cntrl	DNA Repair	R-HSA-73894	DNA Repair	331	-0.325329	4765	tags=29%, list=20%, signal=24%	SMUG1/XRCC1/FAAP100/H2AC20/HERC2/RAD17/RAD52/ALKBH2/BARD1/H2AC8/H4C1/FANCI/XRCC3/POLI/RFC5/H2BC11/POLD2/COPS4/RAD51C/H2BC13/POLD1/COPS8/TDP1/POLE3/TIPIN/ZNF830/CLSPN/FANCL/H4C4/CHEK1/NHEJ1/RAD51B/H2BC9/CDK2/EME2/FANCD2/SPIDR/EYA3/RPA3/RUVBL1/PMS2/H2BC10/LIG1/OGG1/RIF1/FANCB/ATR/WRN/H4C9/MRE11/SMARCA5/EME1/H2BC3/POLQ/MSH2/BRCA2/MAPK8/APBB1/NEIL3/H4C2/RAD18/ERCC4/POT1/H4C12/PPIE/FAN1/ATM/H2AC14/H4C…	-1.32519	0.0105251	0.0442778
UC.nI vs Cntrl	Fanconi Anemia Pathway	R-HSA-6783310	DNA Repair	39	-0.616044	5742	tags=56%, list=24%, signal=43%	ATRIP/FAAP20/DCLRE1B/FAAP100/FANCI/FANCL/EME2/FANCD2/RPA3/FANCB/ATR/EME1/ERCC4/FAN1/FANCG/DCLRE1A/FANCF/UBE2T/MUS81/CENPX/FANCM/FANCC	-1.85865	0.00044326	0.00559814
UC.nI vs Cntrl	EPH-Ephrin signaling	R-HSA-2682334	EPH-Ephrin signaling	85	0.516997	5064	tags=52%, list=21%, signal=41%	EPHB3/ACTR2/MYH11/CFL1/ARPC3/ACTB/RAC1/ADAM10/PAK3/ARPC5/PSENEN/KALRN/ACTG1/LIMK1/SDCBP/MYH9/AP2B1/ARPC1A/MYL12B/RHOA/MMP9/PAK1/LIMK2/ARPC2/CLTA/LYN/CLTCL1/AP2A1/PSEN2/ARPC1B/AP2S1/CLTC/PAK2/MYL12A/APH1A/TIAM1/PSEN1/EPHA1/ACTR3/CLTB/EPHA3/VAV3/APH1B/ARPC4	1.89972	4.21117e-05	0.00130333	1.89901	3.77982e-05	0.00107067	44	52	52	1.89901
UC.nI vs Cntrl	EPHB-mediated forward signaling	R-HSA-3928662	EPH-Ephrin signaling	41	0.553169	2927	tags=39%, list=12%, signal=34%	EPHB3/ACTR2/CFL1/ARPC3/ACTB/RAC1/ARPC5/KALRN/ACTG1/LIMK1/ARPC1A/RHOA/PAK1/LIMK2/ARPC2/LYN	1.77577	0.0017771	0.0125054
UC.nI vs Cntrl	Degradation of the extracellular matrix	R-HSA-1474228	Extracellular matrix organization	116	0.378275	3448	tags=28%, list=14%, signal=24%	COL5A2/MMP8/HTRA1/FBN1/COL8A2/CAST/CTSB/COL17A1/CTSV/FBN2/ADAM10/CTSG/TIMP1/MMP14/SCUBE1/NID1/CAPN13/CTSL/CTSS/CAPN11/CAPNS2/MMP9/MMP19/LAMB3/BSG/TLL2/A2M/ADAM9/ELANE/MMP25/CAPN2/CAPN1/CAPNS1	1.45949	0.00804619	0.0360233
UC.nI vs Cntrl	Extracellular matrix organization	R-HSA-1474244	Extracellular matrix organization	256	0.333424	3452	tags=25%, list=14%, signal=21%	COL5A2/SDC3/MMP8/ICAM1/HTRA1/FBN1/CEACAM8/ITGB4/CRTAP/EMILIN2/COL28A1/PCOLCE2/COL8A2/VCAN/ITGAD/P4HB/PECAM1/COLGALT1/CAST/CTSB/COL17A1/CD151/P4HA2/CTSV/FBN2/ADAM10/CTSG/TIMP1/MMP14/SCUBE1/APP/NID1/VCAM1/CAPN13/PPIB/CTSL/DST/ADAMTS2/CTSS/CEACAM6/CAPN11/P4HA1/CAPNS2/MMP9/COLGALT2/MMP19/LAMB3/ITGA9/PCOLCE/BSG/TLL2/A2M/ADAM9/PLOD1/ELANE/PLOD3/ITGAX/THBS1/MMP25/CAPN2/CAPN1/CAPNS1/ITGB2	1.42062	0.00188283	0.0130638
UC.nI vs Cntrl	Fatty acid metabolism	R-HSA-8978868	Fatty acid metabolism	162	0.389186	4407	tags=33%, list=18%, signal=27%	LTA4H/THEM5/GPX4/HADHA/ACOX2/ACSL5/PPT1/ACLY/ACSM3/PLA2G4A/CBR1/ACOT12/ABCC1/ELOVL1/CYP4B1/ELOVL3/ACAA2/FADS1/CRAT/ELOVL5/ALOX5AP/GGT5/CPT1A/GPX1/RXRA/MCAT/PCTP/ACAA1/CYP1B1/SCP2/ELOVL6/PTGR2/ACBD7/HSD17B12/ALOX5/ALOX15B/ACOT11/PON2/MAPKAPK2/DECR1/ACACB/ACSL1/SLC22A5/PTGES2/NUDT7/ALOX15/HADHB/ACADVL/PTGS2/PTGR1/MMAA/HACD2/MMUT	1.5716	0.000629404	0.00677535
UC.nI vs Cntrl	Mitochondrial Fatty Acid Beta-Oxidation	R-HSA-77289	Fatty acid metabolism	35	0.530823	4407	tags=40%, list=18%, signal=33%	THEM5/HADHA/ACSM3/ACOT12/ACAA2/MCAT/PCTP/ACBD7/ACOT11/DECR1/HADHB/ACADVL/MMAA/MMUT	1.64802	0.00842693	0.03715
UC.nI vs Cntrl	Synthesis of Leukotrienes (LT) and Eoxins (EX)	R-HSA-2142691	Fatty acid metabolism	19	0.659523	4193	tags=47%, list=17%, signal=39%	LTA4H/ABCC1/CYP4B1/ALOX5AP/GGT5/ALOX5/MAPKAPK2/ALOX15/PTGR1	1.77436	0.00483065	0.0266871
UC.nI vs Cntrl	FLT3 Signaling	R-HSA-9607240	FLT3 Signaling	38	0.562424	3686	tags=39%, list=15%, signal=33%	SH2B3/SOCS6/UBA52/KRAS/GRB2/HCK/PTPRJ/FOXO3/SYK/SOCS2/BCL2L11/STAT5A/STAT5B/GRB10/PTPN11	1.77695	0.00193462	0.0132971
UC.nI vs Cntrl	Negative regulation of FLT3	R-HSA-9706369	FLT3 Signaling	15	0.666961	2095	tags=33%, list=9%, signal=30%	SH2B3/SOCS6/UBA52/PTPRJ/SOCS2	1.6903	0.0119611	0.0482763
UC.nI vs Cntrl	Signaling by FLT3 ITD and TKD mutants	R-HSA-9703648	FLT3 signaling in disease	15	0.727965	4697	tags=60%, list=19%, signal=48%	KRAS/GRB2/CDKN1A/STAT5A/STAT5B/PTPN11/BCL2L1/FLT3/PIK3CA	1.8449	0.00225652	0.0149482
UC.nI vs Cntrl	Cyclin D associated events in G1	R-HSA-69231	G1 Phase	47	0.475429	2927	tags=30%, list=12%, signal=26%	CDKN2B/CDK6/TFDP1/UBA52/PPP2R1A/JAK2/CDKN2A/PPP2CA/E2F2/CDKN2C/CDKN1A/E2F3/CUL1/LYN	1.5697	0.0116277	0.0476835
UC.nI vs Cntrl	G1 Phase	R-HSA-69236	G1 Phase	47	0.475429	2927	tags=30%, list=12%, signal=26%	CDKN2B/CDK6/TFDP1/UBA52/PPP2R1A/JAK2/CDKN2A/PPP2CA/E2F2/CDKN2C/CDKN1A/E2F3/CUL1/LYN	1.5697	0.0116277	0.0476835
UC.nI vs Cntrl	Class A/1 (Rhodopsin-like receptors)	R-HSA-373076	GPCR downstream signalling	218	0.34722	4766	tags=34%, list=20%, signal=28%	C3AR1/KEL/F2RL1/S1PR3/ADORA3/GRPR/P2RY14/NLN/FPR3/EDNRB/CXCL3/CXCL11/PTGFR/CXCL16/FPR2/PSAP/CCRL2/PROK2/CCL23/RLN2/HCAR3/APP/CXCL9/ANXA1/CCR2/CXCR1/OXGR1/FFAR3/QRFP/CNR1/OPN3/CXCL10/HCAR2/SUCNR1/TAAR1/HTR6/ECE1/GPER1/GPR35/GAL/LPAR6/CCR3/P2RY6/ADRA2A/CNR2/P2RY2/GPR65/SSTR3/CCR7/CYSLTR2/OXER1/CXCR2/LPAR5/C3/CXCR4/PENK/XCR1/PLPPR2/LPAR3/CX3CR1/PTGER3/NPFFR1/PTGDR2/HRH2/MLNR/LPAR1/GPBAR1/CCR6/GPR132…	1.4537	0.00169753	0.0122294
UC.nI vs Cntrl	Gastrin-CREB signalling pathway via PKC and MAPK	R-HSA-881907	GPCR downstream signalling	14	0.705698	5476	tags=64%, list=23%, signal=50%	MAPK3/KRAS/GRB2/HBEGF/MAPK1/PRKCA/RPS6KA3/RPS6KA1/CREB1	1.75652	0.00623306	0.0305191
UC.nI vs Cntrl	GPCR downstream signalling	R-HSA-388396	GPCR downstream signalling	486	0.277775	5324	tags=31%, list=22%, signal=25%	C3AR1/CALCRL/F2RL1/S1PR3/ADORA3/MAPK3/GRPR/P2RY14/GPR84/FPR3/AHCYL1/EDNRB/KRAS/CXCL3/GRK3/CXCL11/PTGFR/CXCL16/PRKCD/FPR2/CALM3/PDE1C/GNAS/PSAP/PLA2G4A/GRB2/PPP2R1A/PIK3R6/GIPR/GRM2/PROK2/PPP2CA/CCL23/GNB1/KALRN/RLN2/HCAR3/PPP1CA/APP/ADM/CXCL9/ANXA1/CCR2/TIAM2/PDE8B/CXCR1/OXGR1/ARHGEF37/GNA15/FFAR3/ARHGEF6/QRFP/CNR1/OPN3/SHC1/CXCL10/HCAR2/PLXNB1/PLCB3/BTK/RHOA/PRKX/CAMKK2/SUCNR1/TAAR1/GPR20/HTR6/R…	1.25466	0.00725296	0.0338726
UC.nI vs Cntrl	GPCR ligand binding	R-HSA-500792	GPCR downstream signalling	315	0.30526	5127	tags=32%, list=21%, signal=25%	C3AR1/CALCRL/KEL/F2RL1/S1PR3/ADORA3/GRPR/P2RY14/NLN/FPR3/EDNRB/CXCL3/CXCL11/PTGFR/CXCL16/FPR2/GNAS/PSAP/CCRL2/ADGRE1/GIPR/GRM2/PROK2/CCL23/GNB1/RLN2/HCAR3/APP/ADM/CXCL9/ANXA1/CCR2/CXCR1/OXGR1/ADGRE5/ADGRE2/FFAR3/QRFP/CNR1/OPN3/CXCL10/HCAR2/SUCNR1/TAAR1/HTR6/ECE1/GPER1/GPR35/GNB2/GAL/LPAR6/CCR3/P2RY6/ADRA2A/FZD1/CNR2/P2RY2/GPR65/FZD2/SSTR3/TAS2R14/CCR7/CYSLTR2/OXER1/CXCR2/LPAR5/C3/CXCR4/PENK/XCR1/…	1.3277	0.00528307	0.0278216
UC.nI vs Cntrl	HDMs demethylate histones	R-HSA-3214842	HDMs demethylate histones	50	-0.493433	5295	tags=44%, list=22%, signal=34%	H4C14/H4C15/H3C3/KDM4C/H4C1/PHF2/H3C2/H4C4/H3C15/H3C14/H4C9/H3C7/H4C2/H3C13/H4C12/KDM1A/H4C11/H3C12/H3C8/H3C1/H4C3/H4C13	-1.56103	0.0118689	0.0482671
UC.nI vs Cntrl	Infection with Mycobacterium tuberculosis	R-HSA-9635486	Infection with Mycobacterium tuberculosis	27	0.591636	4129	tags=48%, list=17%, signal=40%	MAPK3/LTF/UBA52/KPNA1/CTSG/MRC1/ENO1/NOS2/PGK1/RAB7A/B2M/ATP6V1H/MAPK1	1.73254	0.00522278	0.0276034
UC.nI vs Cntrl	Cell recruitment (pro-inflammatory response)	R-HSA-9664424	Inflammasomes	26	0.720527	3801	tags=58%, list=16%, signal=49%	C3AR1/IL18/NFKB1/HMOX1/P2RX7/CTSG/NLRP3/APP/P2RX4/CASP1/MEFV/TXN/IL1B/TXNIP/C3	2.09133	6.34472e-05	0.00152273	2.09156	2.59587e-05	0.00095009	15	58	58	2.0428
UC.nI vs Cntrl	Inflammasomes	R-HSA-622312	Inflammasomes	21	0.722633	4857	tags=71%, list=20%, signal=57%	NLRC4/NFKB1/HMOX1/P2RX7/PANX1/AIM2/NLRP3/APP/CASP1/MEFV/TXN/BCL2/TXNIP/BCL2L1/NFKB2	1.99324	0.000271643	0.00401702	1.99403	0.000234286	0.00362058	15	71	58	2.0428
UC.nI vs Cntrl	Nucleotide-binding domain, leucine rich repeat containing receptor (NLR) signaling pathways	R-HSA-168643	Inflammasomes	56	0.552242	5053	tags=46%, list=21%, signal=37%	NOD2/NLRC4/UBA52/NFKB1/RIPK2/HMOX1/P2RX7/PANX1/AIM2/NLRP3/APP/MAPK14/CYLD/CASP1/MEFV/TXN/CASP2/BCL2/TXNIP/TRAF6/CASP4/BCL2L1/TAB3/MAPK13/NFKB2/TNFAIP3	1.8863	0.00023018	0.00351804	1.88479	0.000197346	0.00332086	26	46	58	2.0428
UC.nI vs Cntrl	Purinergic signaling in leishmaniasis infection	R-HSA-9660826	Inflammasomes	26	0.720527	3801	tags=58%, list=16%, signal=49%	C3AR1/IL18/NFKB1/HMOX1/P2RX7/CTSG/NLRP3/APP/P2RX4/CASP1/MEFV/TXN/IL1B/TXNIP/C3	2.09133	6.34472e-05	0.00152273	2.09156	2.59587e-05	0.00095009	15	58	58	2.0428
UC.nI vs Cntrl	The NLRP3 inflammasome	R-HSA-844456	Inflammasomes	16	0.742982	3616	tags=62%, list=15%, signal=53%	NFKB1/HMOX1/P2RX7/PANX1/NLRP3/APP/CASP1/MEFV/TXN/TXNIP	1.91442	0.00084473	0.00793105
UC.nI vs Cntrl	Interferon gamma signaling	R-HSA-877300	Interferon gamma signaling	87	0.482227	5073	tags=43%, list=21%, signal=34%	FCGR1A/ICAM1/HLA-DRA/HLA-B/GBP6/PTPN1/PRKCD/GBP5/GBP4/IFNGR2/GBP1/HLA-DQB2/HLA-DQB1/GBP7/JAK2/STAT1/GBP2/VCAM1/PTPN6/SUMO1/TRIM6/HLA-C/TRIM21/TRIM2/B2M/HLA-DRB1/PTPN11/GBP3/MID1/MT2A/IFNGR1/TRIM17/IRF1/SOCS3/IRF5/HLA-G/PTAFR	1.77875	0.000229536	0.00351804	1.77778	0.000250629	0.00363288	37	43	43	1.77778
UC.nI vs Cntrl	Interferon Signaling	R-HSA-913531	Interferon gamma signaling	182	0.346713	3987	tags=28%, list=17%, signal=24%	FCGR1A/ICAM1/HLA-DRA/HLA-B/MAPK3/GBP6/SAMHD1/EIF4E3/UBA52/UBE2L6/KPNA1/PTPN1/PRKCD/GBP5/RAE1/GBP4/IFNGR2/GBP1/HLA-DQB2/HLA-DQB1/GBP7/IFITM2/KPNA4/JAK2/SEC13/IFNAR1/NUP62/STAT1/GBP2/VCAM1/PTPN6/SUMO1/EIF4G1/NUP98/TRIM6/EIF4E2/HLA-C/TRIM21/PDE12/KPNA3/IFITM3/TRIM2/B2M/IFI27/STAT2/HLA-DRB1/PTPN11/GBP3/MID1/EIF4G2/MT2A	1.42056	0.00491698	0.0268571
UC.nI vs Cntrl	Intracellular signaling by second messengers	R-HSA-9006925	Intracellular signaling by second messengers	290	0.38358	4976	tags=36%, list=21%, signal=29%	MECOM/PSMA3/NRG1/PSMB2/LAMTOR5/MAPK3/PSMD12/LAMTOR2/SEM1/AHCYL1/UBA52/MYD88/PRKCD/CALM3/PDE1C/USP7/INSR/GRB2/CD86/PPP2R1A/ESR2/PIK3AP1/TNKS2/RAC1/PPP2CA/RRAGA/RAC2/SALL4/FRS2/PSMB6/CHD3/RRAGD/FOXO3/PSMD7/AGO1/CHD4/PSMA4/PSMB3/FGFR2/PSMD4/CSNK2A2/STRN/PSMD2/CDKN1A/PSME1/PSMC1/PSMC5/PRKX/CAMKK2/MAPKAP1/PSMD11/HGF/CBX4/PSME2/FOXO1/PRKAR1A/RRAGC/LAMTOR1/HBEGF/PIP4K2C/PIP5K1A/PSMD6/PSMA1/ITPR1/XIAP/TN…	1.65496	4.07253e-06	0.000259559	1.6539	1.1195e-05	0.000546318	103	36	34	1.63728
UC.nI vs Cntrl	PI5P, PP2A and IER3 Regulate PI3K/AKT Signaling	R-HSA-6811558	Intracellular signaling by second messengers	91	0.418509	4697	tags=34%, list=19%, signal=28%	NRG1/MAPK3/MYD88/INSR/GRB2/CD86/PPP2R1A/ESR2/PIK3AP1/RAC1/PPP2CA/RAC2/FRS2/FGFR2/STRN/HGF/HBEGF/PIP4K2C/PIP5K1A/PPP2R5B/KL/PDGFRB/IL1RL1/PTPN11/PIK3CD/PIP4K2B/MAPK1/TRAF6/FLT3/PPP2R5D/PIK3CA	1.55519	0.00421978	0.0242265
UC.nI vs Cntrl	PIP3 activates AKT signaling	R-HSA-1257604	Intracellular signaling by second messengers	250	0.381593	4219	tags=32%, list=18%, signal=27%	MECOM/PSMA3/NRG1/PSMB2/LAMTOR5/MAPK3/PSMD12/LAMTOR2/SEM1/UBA52/MYD88/USP7/INSR/GRB2/CD86/PPP2R1A/ESR2/PIK3AP1/TNKS2/RAC1/PPP2CA/RRAGA/RAC2/SALL4/FRS2/PSMB6/CHD3/RRAGD/FOXO3/PSMD7/AGO1/CHD4/PSMA4/PSMB3/FGFR2/PSMD4/CSNK2A2/STRN/PSMD2/CDKN1A/PSME1/PSMC1/PSMC5/MAPKAP1/PSMD11/HGF/CBX4/PSME2/FOXO1/RRAGC/LAMTOR1/HBEGF/PIP4K2C/PIP5K1A/PSMD6/PSMA1/XIAP/TNKS/AGO4/PSMC4/PSMD13/PPP2R5B/KL/HDAC7/PDGFRB/PSMD3/…	1.62175	3.30801e-05	0.00113918	1.62067	3.87606e-05	0.00107067	80	32	34	1.63728
UC.nI vs Cntrl	Intra-Golgi and retrograde Golgi-to-ER traffic	R-HSA-6811442	Intra-Golgi and retrograde Golgi-to-ER traffic	196	0.402478	5385	tags=40%, list=22%, signal=31%	COPZ1/TUBB2B/TUBB2A/SNAP29/TUBB4A/DCTN3/TMED9/DYNLL2/RAB39A/ARF1/RINT1/COPA/TMED7/VAMP3/CAPZA1/TUBB8/PLA2G4A/ACTR1A/NAPA/TGOLN2/ARF3/RAB36/ARF4/KIF1B/RAB1B/DYNC1H1/TUBA8/MAN1A1/COPG1/ARCN1/STX5/RAB6A/DCTN4/COPB2/TUBA4A/VAMP4/TUBB6/TUBB4B/KDELR1/KLC3/PLIN3/KIF5A/COPG2/SYS1/STX10/BICD2/RAB1A/TUBA1A/MAN2A1/DCTN6/GOLIM4/RIC1/TMF1/ARF5/TUBA1C/KIF3B/MAN2A2/TMED10/CAPZB/PAFAH1B2/GCC1/COPB1/AGPAT3/RAB18/…	1.66397	6.09905e-05	0.00151339	1.66293	4.56924e-05	0.00121398	78	40	40	1.66293
UC.nI vs Cntrl	L1CAM interactions	R-HSA-373760	L1CAM interactions	112	0.401469	3838	tags=29%, list=16%, signal=25%	TUBB2B/TUBB2A/TUBB4A/MAP2K1/DPYSL2/SHTN1/MAPK3/ACTB/TUBB8/SPTB/RAC1/TUBA8/SCN2A/ACTG1/TUBA4A/SDCBP/CSNK2A2/AP2B1/CHL1/TUBB6/PAK1/TUBB4B/ITGA9/CLTA/TUBA1A/AP2A1/CSNK2A1/ITGA1/AP2S1/CLTC/TUBA1C/CD24/SCN8A	1.54058	0.0031526	0.0194743
UC.nI vs Cntrl	Budding and maturation of HIV virion	R-HSA-162588	Late endosomal microautophagy	29	0.637587	4306	tags=45%, list=18%, signal=37%	CHMP2A/TSG101/UBA52/CHMP4A/CHMP4B/NEDD4L/CHMP3/UBAP1/CHMP2B/VTA1/MVB12A/VPS28/VPS4B	1.89845	0.000726137	0.00732223
UC.nI vs Cntrl	Endosomal Sorting Complex Required For Transport (ESCRT)	R-HSA-917729	Late endosomal microautophagy	32	0.602091	4306	tags=44%, list=18%, signal=36%	SNF8/CHMP2A/TSG101/VPS25/UBA52/CHMP4A/CHMP4B/CHMP3/UBAP1/CHMP2B/VTA1/MVB12A/VPS28/VPS4B	1.83309	0.00142285	0.0107821
UC.nI vs Cntrl	Late endosomal microautophagy	R-HSA-9615710	Late endosomal microautophagy	33	0.631048	4019	tags=48%, list=17%, signal=40%	CHMP2A/VIM/TSG101/UBA52/PLIN2/CHMP4A/CHMP4B/CHMP3/UBAP1/CHMP2B/PARK7/HDAC6/PLIN3/MVB12A/PCNT/VPS28	1.93453	0.0003774	0.00502285	1.93307	0.000305934	0.00425289	16	48	48	1.93307
UC.nI vs Cntrl	Fcgamma receptor (FCGR) dependent phagocytosis	R-HSA-2029480	Leishmania infection	86	0.538744	5270	tags=53%, list=22%, signal=42%	FCGR1A/CYFIP1/ACTR2/HSP90AA1/MAPK3/CFL1/AHCYL1/ARPC3/ACTB/PRKCD/GRB2/CYFIP2/HCK/RAC1/ARPC5/BRK1/ELMO2/SYK/ACTG1/LIMK1/MYH9/NF2/ARPC1A/BTK/NCKAP1L/WASF2/PAK1/ARPC2/PLD3/LYN/ITPR1/MYO9B/ARPC1B/PLCG2/FGR/MAPK1/NCK1/MYO5A/PIK3CA/ACTR3/PLPP4/ITPR2/VAV3/ARPC4/FCGR2A/PIK3CB	1.98369	7.74417e-06	0.00041217	1.98263	5.56882e-06	0.000339698	46	53	41	1.98263
UC.nI vs Cntrl	FCGR3A-mediated phagocytosis	R-HSA-9664422	Leishmania infection	59	0.520716	5064	tags=51%, list=21%, signal=40%	CYFIP1/ACTR2/MAPK3/ARPC3/ACTB/GRB2/CYFIP2/HCK/RAC1/ARPC5/BRK1/ELMO2/SYK/ACTG1/MYH9/ARPC1A/BTK/NCKAP1L/WASF2/ARPC2/LYN/MYO9B/ARPC1B/FGR/MAPK1/NCK1/MYO5A/ACTR3/VAV3/ARPC4	1.79601	0.000621927	0.00677535
UC.nI vs Cntrl	Leishmania infection	R-HSA-9658195	Leishmania infection	207	0.439557	5088	tags=39%, list=21%, signal=31%	C3AR1/FCGR1A/CALCRL/CYFIP1/ACTR2/IL18/MAPK3/GPR84/AHCYL1/ARPC3/ACTB/NFKB1/CALM3/GNAS/GRB2/CYFIP2/HCK/CD163/HMOX1/P2RX7/GIPR/RAC1/CTSG/GNB1/NLRP3/ARPC5/RLN2/APP/ADM/P2RX4/BRK1/MAPK14/ELMO2/GGT5/SYK/ACTG1/MYH9/ARPC1A/BTK/NCKAP1L/WASF2/PRKX/CASP1/MEFV/TAAR1/GPR20/HTR6/GPR27/ARPC2/PLK2/PRKAR1A/TXN/GNB2/IL1B/LYN/ITPR1/MYO9B/ARPC1B/PRKAR2A/CYSLTR2/TXNIP/PLCG2/C3/FGR/MAPK1/RHBDF2/HRH2/GPBAR1/NCK1/VIPR1/…	1.82934	8.30365e-07	9.35119e-05	1.82818	1.18094e-06	0.000120545	81	39	41	1.98263
UC.nI vs Cntrl	Leishmania phagocytosis	R-HSA-9664417	Leishmania infection	59	0.520716	5064	tags=51%, list=21%, signal=40%	CYFIP1/ACTR2/MAPK3/ARPC3/ACTB/GRB2/CYFIP2/HCK/RAC1/ARPC5/BRK1/ELMO2/SYK/ACTG1/MYH9/ARPC1A/BTK/NCKAP1L/WASF2/ARPC2/LYN/MYO9B/ARPC1B/FGR/MAPK1/NCK1/MYO5A/ACTR3/VAV3/ARPC4	1.79601	0.000621927	0.00677535
UC.nI vs Cntrl	Parasite infection	R-HSA-9664407	Leishmania infection	59	0.520716	5064	tags=51%, list=21%, signal=40%	CYFIP1/ACTR2/MAPK3/ARPC3/ACTB/GRB2/CYFIP2/HCK/RAC1/ARPC5/BRK1/ELMO2/SYK/ACTG1/MYH9/ARPC1A/BTK/NCKAP1L/WASF2/ARPC2/LYN/MYO9B/ARPC1B/FGR/MAPK1/NCK1/MYO5A/ACTR3/VAV3/ARPC4	1.79601	0.000621927	0.00677535
UC.nI vs Cntrl	Regulation of actin dynamics for phagocytic cup formation	R-HSA-2029482	Leishmania infection	61	0.608552	2545	tags=41%, list=11%, signal=37%	FCGR1A/CYFIP1/ACTR2/HSP90AA1/MAPK3/CFL1/ARPC3/ACTB/GRB2/CYFIP2/RAC1/ARPC5/BRK1/ELMO2/SYK/ACTG1/LIMK1/MYH9/NF2/ARPC1A/BTK/NCKAP1L/WASF2/PAK1/ARPC2	2.11186	1.32306e-06	0.00012106	2.10987	1.2351e-06	0.000120545	25	41	41	1.98263
UC.nI vs Cntrl	RHO GTPases Activate WASPs and WAVEs	R-HSA-5663213	Leishmania infection	36	0.602019	2545	tags=44%, list=11%, signal=40%	CYFIP1/ACTR2/MAPK3/ARPC3/ACTB/GRB2/CYFIP2/RAC1/ARPC5/BRK1/ACTG1/ARPC1A/BTK/NCKAP1L/WASF2/ARPC2	1.88057	0.000625107	0.00677535
UC.nI vs Cntrl	Activation of the mRNA upon binding of the cap-binding complex and eIFs, and subsequent binding to 43S	R-HSA-72662	Major pathway of rRNA processing in the nucleolus and cytosol	59	0.513441	2169	tags=22%, list=9%, signal=20%	RPS16/EIF3B/EIF3F/EIF3K/EIF3A/EIF2S3/EIF3H/EIF3C/EIF4H/RPS15A/PABPC1/EIF4G1/EIF4EBP1	1.77092	0.000861129	0.00793105
UC.nI vs Cntrl	Cap-dependent Translation Initiation	R-HSA-72737	Major pathway of rRNA processing in the nucleolus and cytosol	119	0.442736	2169	tags=17%, list=9%, signal=15%	RPS16/EIF3B/EIF3F/RPLP1/RPL7A/EIF3K/EIF3A/EIF2S3/UBA52/EIF3H/EIF3C/EIF4H/EIF2B1/RPS15A/PABPC1/RPL28/RPL12/EIF4G1/EIF5B/EIF4EBP1	1.71458	0.000196324	0.00330366	1.7134	0.000204488	0.00335101	20	17	17	1.7134
UC.nI vs Cntrl	Cellular response to starvation	R-HSA-9711097	Major pathway of rRNA processing in the nucleolus and cytosol	155	0.370868	4244	tags=24%, list=18%, signal=20%	RPS16/FNIP2/RPLP1/RPL7A/KICS2/LAMTOR5/EIF2S3/LAMTOR2/UBA52/ATP6V0D1/ATF3/RPS15A/RRAGA/SEC13/EIF2AK4/RPL28/RRAGD/RPL12/ATP6V1E2/ATP6V1A/ATP6V1F/ATP6V1G1/RRAGC/LAMTOR1/ATP6V0B/IMPACT/RPL3L/ATP6V1B2/ATP6V0E1/ATP6V1H/RPL8/CEBPG/RPS21/RPS9/DEPDC5/LAMTOR4/BMT2	1.48931	0.00276856	0.0176225
UC.nI vs Cntrl	Eukaryotic Translation Initiation	R-HSA-72613	Major pathway of rRNA processing in the nucleolus and cytosol	119	0.442736	2169	tags=17%, list=9%, signal=15%	RPS16/EIF3B/EIF3F/RPLP1/RPL7A/EIF3K/EIF3A/EIF2S3/UBA52/EIF3H/EIF3C/EIF4H/EIF2B1/RPS15A/PABPC1/RPL28/RPL12/EIF4G1/EIF5B/EIF4EBP1	1.71458	0.000196324	0.00330366	1.7134	0.000204488	0.00335101	20	17	17	1.7134
UC.nI vs Cntrl	Formation of a pool of free 40S subunits	R-HSA-72689	Major pathway of rRNA processing in the nucleolus and cytosol	101	0.447315	1843	tags=13%, list=8%, signal=12%	RPS16/EIF3B/EIF3F/RPLP1/RPL7A/EIF3K/EIF3A/UBA52/EIF3H/EIF3C/RPS15A/RPL28/RPL12	1.68964	0.000558117	0.00642212
UC.nI vs Cntrl	Formation of the ternary complex, and subsequently, the 43S complex	R-HSA-72695	Major pathway of rRNA processing in the nucleolus and cytosol	51	0.58252	1150	tags=18%, list=5%, signal=17%	RPS16/EIF3B/EIF3F/EIF3K/EIF3A/EIF2S3/EIF3H/EIF3C/RPS15A	1.95468	0.000133675	0.00247722	1.9526	8.41888e-05	0.00182047	9	18	17	1.7134
UC.nI vs Cntrl	GTP hydrolysis and joining of the 60S ribosomal subunit	R-HSA-72706	Major pathway of rRNA processing in the nucleolus and cytosol	112	0.444864	2011	tags=15%, list=8%, signal=14%	RPS16/EIF3B/EIF3F/RPLP1/RPL7A/EIF3K/EIF3A/EIF2S3/UBA52/EIF3H/EIF3C/EIF4H/RPS15A/RPL28/RPL12/EIF4G1/EIF5B	1.7071	0.000307036	0.00440687	1.70599	0.00030658	0.00425289	17	15	17	1.7134
UC.nI vs Cntrl	L13a-mediated translational silencing of Ceruloplasmin expression	R-HSA-156827	Major pathway of rRNA processing in the nucleolus and cytosol	111	0.450039	1948	tags=15%, list=8%, signal=14%	RPS16/EIF3B/EIF3F/RPLP1/RPL7A/EIF3K/EIF3A/EIF2S3/UBA52/EIF3H/EIF3C/EIF4H/RPS15A/PABPC1/RPL28/RPL12/EIF4G1	1.72493	0.000218807	0.00351804	1.72374	0.000237667	0.00362058	17	15	17	1.7134
UC.nI vs Cntrl	Regulation of expression of SLITs and ROBOs	R-HSA-9010553	Major pathway of rRNA processing in the nucleolus and cytosol	164	0.385276	5287	tags=31%, list=22%, signal=24%	RPS16/PSMA3/MAGOH/RPLP1/RPL7A/PSMB2/PSMD12/SEM1/UBA52/UPF3B/RPS15A/PSMB6/PABPC1/RPL28/PSMD7/PSMA4/PSMB3/RPL12/ETF1/EIF4G1/PSMD4/PSMD2/PSME1/PSMC1/PSMC5/PSMD11/PSME2/PSMD6/PSMA1/PSMC4/RPL3L/PSMD13/PSMD3/PSMB4/RPL8/PSMB7/RPS21/RPS9/SLIT1/DAG1/PSMB9/RPL27A/GSPT1/PSMD5/PSMB8/RPL26L1/RPS27L/ELOB/EIF4A3/PSMA5/RPL26	1.55825	0.000789614	0.00769427
UC.nI vs Cntrl	Ribosomal scanning and start codon recognition	R-HSA-72702	Major pathway of rRNA processing in the nucleolus and cytosol	58	0.504644	1150	tags=17%, list=5%, signal=16%	RPS16/EIF3B/EIF3F/EIF3K/EIF3A/EIF2S3/EIF3H/EIF3C/EIF4H/RPS15A	1.73503	0.0013566	0.0105083
UC.nI vs Cntrl	Signaling by ROBO receptors	R-HSA-376176	Major pathway of rRNA processing in the nucleolus and cytosol	209	0.370813	5287	tags=32%, list=22%, signal=25%	RPS16/PSMA3/MAGOH/RPLP1/RPL7A/PSMB2/PSMD12/SEM1/PFN1/UBA52/UPF3B/SLIT3/VASP/RPS15A/RAC1/PSMB6/PAK3/PABPC1/RPL28/PSMD7/PSMA4/PSMB3/RPL12/ETF1/EIF4G1/PSMD4/PSMD2/PSME1/PSMC1/PSMC5/RHOA/PSMD11/PAK1/PSME2/PSMD6/PSMA1/MYO9B/PAK4/PSMC4/RPL3L/PSMD13/PSMD3/PRKAR2A/PSMB4/RPL8/PSMB7/PAK2/CXCR4/RPS21/ENAH/RPS9/SLIT1/NCK1/DAG1/PSMB9/RPL27A/GSPT1/PRKCA/PSMD5/PSMB8/RPL26L1/RPS27L/ELOB/EIF4A3/PSMA5/RPL26	1.54479	0.000374621	0.00502285
UC.nI vs Cntrl	Translation	R-HSA-72766	Major pathway of rRNA processing in the nucleolus and cytosol	290	0.304262	2415	tags=13%, list=10%, signal=12%	MRPL37/SRP14/SRP72/RPS16/WARS1/EIF3B/EIF3F/RPLP1/RPL7A/MRPS2/EIF3K/ERAL1/EIF3A/EIF2S3/MRPL15/MTIF3/SPCS2/UBA52/MRPS15/EIF3H/EIF3C/OXA1L/EIF4H/EIF2B1/RPS15A/PABPC1/RPL28/MRPS17/AARS1/RPL12/ETF1/EIF4G1/TARS1/EIF5B/MRPL20/EIF4EBP1/SARS1/MRRF/MRPL34	1.31274	0.00845598	0.03715
UC.nI vs Cntrl	Translation initiation complex formation	R-HSA-72649	Major pathway of rRNA processing in the nucleolus and cytosol	58	0.512963	1948	tags=21%, list=8%, signal=19%	RPS16/EIF3B/EIF3F/EIF3K/EIF3A/EIF2S3/EIF3H/EIF3C/EIF4H/RPS15A/PABPC1/EIF4G1	1.76363	0.000974745	0.00864864
UC.nI vs Cntrl	MAPK family signaling cascades	R-HSA-5683057	MAPK family signaling cascades	294	0.386462	3370	tags=27%, list=14%, signal=23%	PPP1CC/PSMA3/PEA15/MAP2K1/NRG1/PSMB2/ZDHHC9/MAPK3/GOLGA7/PSMD12/LAMTOR2/SEM1/UBA52/KRAS/NEFL/YWHAB/ACTB/IL2RA/CALM3/GRB2/PPP2R1A/IL2RG/SPTB/RAC1/JAK2/PPP2CA/FRS2/PSMB6/FNTB/PAK3/IQGAP1/DUSP5/CDC42EP3/KALRN/GRIN2D/DUSP10/FOXO3/PSMD7/AGO1/PPP1CB/IL3RA/NCOA3/MRAS/PSMA4/PRKG2/PSMB3/FGFR2/ACTG1/PSMD4/SHC1/PSMD2/RCE1/TLN1/PSME1/PSMC1/IL6R/PSMC5/PSMD11/HGF/PAK1/PSME2/FOXO1/IL5RA/DUSP4/DUSP7/HBEGF/PSMD6/…	1.66963	6.59035e-06	0.000385931	1.66856	3.73779e-06	0.000260577	78	27	26	1.68879
UC.nI vs Cntrl	MAPK1/MAPK3 signaling	R-HSA-5684996	MAPK family signaling cascades	260	0.39611	3370	tags=26%, list=14%, signal=23%	PPP1CC/PSMA3/PEA15/MAP2K1/NRG1/PSMB2/ZDHHC9/MAPK3/GOLGA7/PSMD12/LAMTOR2/SEM1/UBA52/KRAS/NEFL/YWHAB/ACTB/IL2RA/CALM3/GRB2/PPP2R1A/IL2RG/SPTB/JAK2/PPP2CA/FRS2/PSMB6/FNTB/IQGAP1/DUSP5/GRIN2D/DUSP10/PSMD7/PPP1CB/IL3RA/MRAS/PSMA4/PRKG2/PSMB3/FGFR2/ACTG1/PSMD4/SHC1/PSMD2/RCE1/TLN1/PSME1/PSMC1/IL6R/PSMC5/PSMD11/HGF/PSME2/IL5RA/DUSP4/DUSP7/HBEGF/PSMD6/PSMA1/KSR2/SHOC2/PSMC4/PSMD13/PPP2R5B/KL/PDGFRB/LYPLA…	1.69046	3.05358e-06	0.000212878	1.68879	4.39074e-06	0.000292184	68	26	26	1.68879
UC.nI vs Cntrl	Negative regulation of MAPK pathway	R-HSA-5675221	MAPK family signaling cascades	42	0.508229	4529	tags=38%, list=19%, signal=31%	MAP2K1/MAPK3/UBA52/KRAS/YWHAB/PPP2R1A/PPP2CA/DUSP5/DUSP10/DUSP4/DUSP7/PPP2R5B/MAPK1/MARK3/PPP2R5D/DUSP6	1.63987	0.00705012	0.0331877
UC.nI vs Cntrl	RAF/MAP kinase cascade	R-HSA-5673001	MAPK family signaling cascades	254	0.400767	3370	tags=26%, list=14%, signal=23%	PPP1CC/PSMA3/PEA15/MAP2K1/NRG1/PSMB2/ZDHHC9/MAPK3/GOLGA7/PSMD12/LAMTOR2/SEM1/UBA52/KRAS/NEFL/YWHAB/ACTB/IL2RA/CALM3/GRB2/PPP2R1A/IL2RG/SPTB/JAK2/PPP2CA/FRS2/PSMB6/FNTB/IQGAP1/DUSP5/GRIN2D/DUSP10/PSMD7/PPP1CB/IL3RA/MRAS/PSMA4/PRKG2/PSMB3/FGFR2/ACTG1/PSMD4/SHC1/PSMD2/RCE1/TLN1/PSME1/PSMC1/PSMC5/PSMD11/HGF/PSME2/IL5RA/DUSP4/DUSP7/HBEGF/PSMD6/PSMA1/KSR2/SHOC2/PSMC4/PSMD13/PPP2R5B/KL/PDGFRB/LYPLA1/PSM…	1.70608	4.87011e-06	0.000297077	1.70462	6.53034e-06	0.000371359	67	26	26	1.68879
UC.nI vs Cntrl	RAS processing	R-HSA-9648002	MAPK family signaling cascades	25	0.575345	2074	tags=32%, list=9%, signal=29%	ZDHHC9/GOLGA7/UBA52/KRAS/CALM3/FNTB/PRKG2/RCE1	1.65446	0.0115448	0.0476099
UC.nI vs Cntrl	Gluconeogenesis	R-HSA-70263	Metabolism of carbohydrates	30	0.615481	469	tags=23%, list=2%, signal=23%	TPI1/FBP1/MDH2/SLC37A1/GAPDH/PGAM1/SLC37A2	1.84653	0.00132808	0.0103421
UC.nI vs Cntrl	Metabolism of carbohydrates	R-HSA-71387	Metabolism of carbohydrates	275	0.332904	2738	tags=20%, list=11%, signal=18%	TPI1/B3GNT3/SDC3/FBP1/MDH2/FUT4/HK1/PGD/ST3GAL1/SLC37A1/ALDH1A1/CRYL1/GAPDH/PGAM1/GLB1/SLC37A2/UBA52/VCAN/ARSB/GNS/RAE1/GCKR/PYGL/HYAL2/CALM3/EXT1/PPP2R1A/B4GALT3/CHP1/EPM2A/UGP2/HK2/SLC2A1/PPP2CA/SEC13/CSGALNACT2/MAN2B1/NUP62/SORD/SLC26A2/DSE/B4GALT5/RHCE/NUP98/CSGALNACT1/GYG1/GALE/G6PD/ENO1/HS2ST1/TKT/HK3/TALDO1/RHD/PGK1	1.42892	0.00110341	0.00912652
UC.nI vs Cntrl	Muscle contraction	R-HSA-397014	Muscle contraction	168	0.36816	4037	tags=29%, list=17%, signal=24%	ATP1A1/MYH11/VIM/AHCYL1/KCNQ1/CALM3/SRI/TPM3/TNNT1/ACTA2/TMOD3/KCNE5/KCNJ2/ATP1B3/CACNB2/CORIN/MYH3/ANXA1/SCN2A/KCNJ14/KCNK6/STIM1/ATP2A1/ALDH2/CES1/KCNH2/TLN1/DES/MYL12B/ANXA2/HIPK1/PAK1/ATP1A2/RYR2/ITPR1/ASPH/KCNE2/ATP2A2/HIPK2/SLC8A1/DYSF/ITGA1/ACTA1/SCN8A/PAK2/CACNG8/MYL12A/TRIM72/MYH8	1.49368	0.0020165	0.0137951
UC.nI vs Cntrl	Neutrophil degranulation	R-HSA-6798695	Neutrophil degranulation	467	0.624036	4509	tags=52%, list=19%, signal=43%	LTA4H/C3AR1/SRP14/METTL7A/NPC2/HP/MGST1/PRCP/SNAP29/CYFIP1/MMP8/SERPINB6/DEFA1/DEFA1B/ACTR2/DEFA4/CEACAM8/ATP6AP2/OLFM4/FCER1G/ORM1/LYZ/ORM2/HSP90AA1/RAB5C/HLA-B/CYBB/PGAM1/CTSZ/CD68/LTF/GOLGA7/GLB1/PSMD12/GPR84/CAMP/RAB44/LAMTOR2/VAMP8/ASAH1/VNN1/MPO/ARSB/GNS/CRISP3/PDAP1/ACLY/RNASE3/RNASE2/SERPINB1/PRKCD/RAB4B/FPR2/BRI3/NFKB1/PYGL/HVCN1/FTL/TNFRSF1B/OLR1/ABCA13/PSAP/CRISPLD2/COTL1/PECAM1/MCEMP1…	2.80967	1.40677e-47	2.05951e-44	2.80851	9.83819e-49	1.44031e-45	245	52	52	2.80851
UC.nI vs Cntrl	Erythrocytes take up carbon dioxide and release oxygen	R-HSA-1237044	O2/CO2 exchange in erythrocytes	13	0.826806	2601	tags=54%, list=11%, signal=48%	CYB5R2/CA1/AQP1/CYB5RL/CA4/SLC4A1/CYB5R4	2.01837	0.000110822	0.00226112	2.01871	8.82878e-05	0.00182047	7	54	54	2.01871
UC.nI vs Cntrl	O2/CO2 exchange in erythrocytes	R-HSA-1480926	O2/CO2 exchange in erythrocytes	13	0.826806	2601	tags=54%, list=11%, signal=48%	CYB5R2/CA1/AQP1/CYB5RL/CA4/SLC4A1/CYB5R4	2.01837	0.000110822	0.00226112	2.01871	8.82878e-05	0.00182047	7	54	54	2.01871
UC.nI vs Cntrl	O-linked glycosylation of mucins	R-HSA-913709	O-linked glycosylation of mucins	48	0.506313	5385	tags=44%, list=22%, signal=34%	MUC19/B3GNT3/ST3GAL1/GALNT13/C1GALT1C1/GALNT17/B4GALT5/GCNT1/GALNT3/GALNT6/B3GNT5/GALNT14/GALNT10/ST3GAL4/B3GNT8/GALNT7/B3GNT9/MUC20/GALNT1/ST6GALNAC4/GALNT2	1.67879	0.00394385	0.0230032
UC.nI vs Cntrl	Oncogene Induced Senescence	R-HSA-2559585	Oncogene Induced Senescence	33	0.603744	4162	tags=45%, list=17%, signal=38%	CDKN2B/MAPK3/CDK6/TFDP1/UBA52/CDKN2A/ETS2/E2F2/AGO1/CDKN2C/E2F3/AGO4/SP1/MAPK1/RB1	1.85083	0.0010486	0.00887369
UC.nI vs Cntrl	MAP2K and MAPK activation	R-HSA-5674135	Oncogenic MAPK signaling	38	0.530308	6574	tags=61%, list=27%, signal=44%	MAP2K1/MAPK3/LAMTOR2/KRAS/YWHAB/ACTB/IQGAP1/ACTG1/TLN1/KSR2/RAP1A/MAPK1/ARRB2/APBB1IP/MARK3/MAP2K2/CSK/ITGB3/IL17RD/FN1/ARAF/KSR1/NRAS	1.67549	0.00572657	0.0289093
UC.nI vs Cntrl	Oncogenic MAPK signaling	R-HSA-6802957	Oncogenic MAPK signaling	80	0.450067	4597	tags=38%, list=19%, signal=30%	PPP1CC/MAP2K1/MAPK3/KRAS/YWHAB/ACTB/SND1/CALM3/JAK2/FXR1/IQGAP1/DUSP10/PPP1CB/MRAS/ACTG1/TLN1/BCL2L11/KDM7A/DUSP7/CLCN6/KSR2/SHOC2/RAP1A/TRIM24/MAPK1/ARRB2/APBB1IP/MARK3/DUSP6/PAPSS1	1.63754	0.00205811	0.0139494
UC.nI vs Cntrl	Paradoxical activation of RAF signaling by kinase inactive BRAF	R-HSA-6802955	Oncogenic MAPK signaling	44	0.522508	6574	tags=55%, list=27%, signal=40%	MAP2K1/MAPK3/KRAS/YWHAB/ACTB/CALM3/JAK2/IQGAP1/ACTG1/TLN1/KSR2/RAP1A/MAPK1/ARRB2/APBB1IP/MARK3/MAP2K2/CSK/ITGB3/FN1/CALM2/ARAF/KSR1/NRAS	1.70253	0.00353142	0.020763
UC.nI vs Cntrl	RAF activation	R-HSA-5673000	Oncogenic MAPK signaling	35	0.643415	1758	tags=29%, list=7%, signal=27%	PPP1CC/MAP2K1/KRAS/YWHAB/CALM3/PPP2R1A/JAK2/PPP2CA/PPP1CB/MRAS	1.99759	0.000136731	0.00250217	1.99659	9.12488e-05	0.00185539	10	29	29	1.99659
UC.nI vs Cntrl	Signaling by BRAF and RAF1 fusions	R-HSA-6802952	Oncogenic MAPK signaling	64	0.459416	6574	tags=53%, list=27%, signal=39%	MAP2K1/MAPK3/KRAS/YWHAB/ACTB/SND1/CALM3/JAK2/FXR1/IQGAP1/ACTG1/TLN1/BCL2L11/KDM7A/CLCN6/KSR2/RAP1A/TRIM24/MAPK1/ARRB2/APBB1IP/MARK3/PAPSS1/MAP2K2/CSK/ITGB3/QKI/AP3B1/FN1/CALM2/ARAF/AGTRAP/KSR1/NRAS	1.60811	0.00490393	0.0268571
UC.nI vs Cntrl	Signaling by high-kinase activity BRAF mutants	R-HSA-6802948	Oncogenic MAPK signaling	34	0.535162	6574	tags=62%, list=27%, signal=45%	MAP2K1/MAPK3/KRAS/YWHAB/ACTB/IQGAP1/ACTG1/TLN1/KSR2/RAP1A/MAPK1/ARRB2/APBB1IP/MARK3/MAP2K2/CSK/ITGB3/FN1/ARAF/KSR1/NRAS	1.65119	0.00847742	0.03715
UC.nI vs Cntrl	Signaling by moderate kinase activity BRAF mutants	R-HSA-6802946	Oncogenic MAPK signaling	44	0.522508	6574	tags=55%, list=27%, signal=40%	MAP2K1/MAPK3/KRAS/YWHAB/ACTB/CALM3/JAK2/IQGAP1/ACTG1/TLN1/KSR2/RAP1A/MAPK1/ARRB2/APBB1IP/MARK3/MAP2K2/CSK/ITGB3/FN1/CALM2/ARAF/KSR1/NRAS	1.70253	0.00353142	0.020763
UC.nI vs Cntrl	Signaling by RAF1 mutants	R-HSA-9656223	Oncogenic MAPK signaling	40	0.554852	6574	tags=60%, list=27%, signal=44%	MAP2K1/MAPK3/KRAS/YWHAB/ACTB/CALM3/JAK2/IQGAP1/ACTG1/TLN1/KSR2/RAP1A/MAPK1/ARRB2/APBB1IP/MARK3/MAP2K2/CSK/ITGB3/FN1/CALM2/ARAF/KSR1/NRAS	1.7722	0.00189638	0.0130957
UC.nI vs Cntrl	Signaling by RAS mutants	R-HSA-6802949	Oncogenic MAPK signaling	44	0.522508	6574	tags=55%, list=27%, signal=40%	MAP2K1/MAPK3/KRAS/YWHAB/ACTB/CALM3/JAK2/IQGAP1/ACTG1/TLN1/KSR2/RAP1A/MAPK1/ARRB2/APBB1IP/MARK3/MAP2K2/CSK/ITGB3/FN1/CALM2/ARAF/KSR1/NRAS	1.70253	0.00353142	0.020763
UC.nI vs Cntrl	Signaling downstream of RAS mutants	R-HSA-9649948	Oncogenic MAPK signaling	44	0.522508	6574	tags=55%, list=27%, signal=40%	MAP2K1/MAPK3/KRAS/YWHAB/ACTB/CALM3/JAK2/IQGAP1/ACTG1/TLN1/KSR2/RAP1A/MAPK1/ARRB2/APBB1IP/MARK3/MAP2K2/CSK/ITGB3/FN1/CALM2/ARAF/KSR1/NRAS	1.70253	0.00353142	0.020763
UC.nI vs Cntrl	G alpha (i) signalling events	R-HSA-418594	Opioid Signalling	256	0.308803	5127	tags=33%, list=21%, signal=26%	C3AR1/S1PR3/ADORA3/P2RY14/FPR3/AHCYL1/CXCL3/CXCL11/CXCL16/PRKCD/FPR2/CALM3/PDE1C/GNAS/PSAP/PLA2G4A/PPP2R1A/GRM2/PPP2CA/CCL23/GNB1/HCAR3/PPP1CA/APP/CXCL9/ANXA1/CCR2/CXCR1/OXGR1/GNA15/CNR1/OPN3/CXCL10/HCAR2/PLCB3/PRKX/CAMKK2/SUCNR1/RGS7/PRKAR1A/GPER1/GNB2/PPP1R1B/GAL/ITPR1/RGS16/CCR3/ADRA2A/CNR2/SSTR3/PRKAR2A/TAS2R14/CCR7/OXER1/GNAT2/CXCR2/LPAR5/C3/CXCR4/PENK/LPAR3/CX3CR1/PTGER3/MAPK1/PTGDR2/LPAR1/…	1.31572	0.0106097	0.0444054
UC.nI vs Cntrl	G-protein mediated events	R-HSA-112040	Opioid Signalling	53	0.481311	6204	tags=51%, list=26%, signal=38%	AHCYL1/PRKCD/CALM3/PDE1C/PLA2G4A/GNA15/PLCB3/PRKX/CAMKK2/PRKAR1A/ITPR1/PRKAR2A/MAPK1/GNAQ/GRK2/PRKCA/ADCY5/GNAL/PLCB1/ITPR2/CAMKK1/CREB1/PRKACA/GNAI2/PLCB2/GNAI3/CALM2	1.62702	0.00565474	0.0286454
UC.nI vs Cntrl	PLC beta mediated events	R-HSA-112043	Opioid Signalling	49	0.472648	6204	tags=49%, list=26%, signal=36%	AHCYL1/PRKCD/CALM3/PDE1C/PLA2G4A/GNA15/PLCB3/PRKX/CAMKK2/PRKAR1A/ITPR1/PRKAR2A/MAPK1/GNAQ/GRK2/PRKCA/ADCY5/PLCB1/ITPR2/CAMKK1/CREB1/PRKACA/PLCB2/CALM2	1.57355	0.010616	0.0444054
UC.nI vs Cntrl	Acyl chain remodelling of PI	R-HSA-1482922	Phospholipid metabolism	11	0.801359	803	tags=27%, list=3%, signal=26%	PLBD1/PLA2G4C/PLA2G4A	1.87135	0.00120087	0.00955471
UC.nI vs Cntrl	Plasma lipoprotein assembly, remodeling, and clearance	R-HSA-174824	Plasma lipoprotein remodeling	63	0.470878	3683	tags=32%, list=15%, signal=27%	NPC2/CIDEC/CETP/NCEH1/HDLBP/UBA52/P4HB/SAR1B/PCSK5/LPL/APOBR/AP2B1/MBTPS1/SOAT1/CLTA/A2M/AP2A1/ABCA1/AP2S1/CLTC	1.64369	0.00340613	0.0204368
UC.nI vs Cntrl	Platelet activation, signaling and aggregation	R-HSA-76002	Platelet activation, signaling and aggregation	239	0.33918	6504	tags=44%, list=27%, signal=33%	LHFPL2/HSPA5/FCER1G/ORM1/ORM2/TMX3/MAPK3/CFL1/PFN1/PTPN1/PRKCD/CALM3/PSAP/PLA2G4A/PECAM1/GRB2/PIK3R6/CHID1/ANXA5/RAC1/CD63/RAC2/SERPING1/TIMP1/APLP2/GNB1/APP/MAPK14/STX4/GNA15/SYK/PTPN6/TUBA4A/SHC1/TLN1/CD36/ENDOD1/RHOA/HGF/ACTN4/LAMP2/GNB2/SRGN/A2M/DAGLB/LYN/PRKCB/ITPR1/ADRA2A/CYRIB/THBS1/RAPGEF3/F5/VTI1B/PTPN11/PLCG2/CFD/PLEK/RAP1A/MAPK1/ARRB2/APBB1IP/GNAQ/GNG10/STXBP3/GP6/PIK3CA/PRKCA/PIK3CG/R…	1.43478	0.00179346	0.0125054
UC.nI vs Cntrl	Platelet degranulation	R-HSA-114608	Platelet activation, signaling and aggregation	116	0.395974	3489	tags=26%, list=14%, signal=22%	LHFPL2/HSPA5/ORM1/ORM2/TMX3/CFL1/PFN1/CALM3/PSAP/PECAM1/CHID1/ANXA5/CD63/SERPING1/TIMP1/APLP2/APP/TUBA4A/TLN1/CD36/ENDOD1/HGF/ACTN4/LAMP2/SRGN/A2M/CYRIB/THBS1/F5/VTI1B	1.52778	0.00339918	0.0204368
UC.nI vs Cntrl	Response to elevated platelet cytosolic Ca2+	R-HSA-76005	Platelet activation, signaling and aggregation	121	0.399627	3489	tags=26%, list=14%, signal=23%	LHFPL2/HSPA5/ORM1/ORM2/TMX3/CFL1/PFN1/CALM3/PSAP/PECAM1/CHID1/ANXA5/CD63/SERPING1/TIMP1/APLP2/APP/STX4/TUBA4A/TLN1/CD36/ENDOD1/HGF/ACTN4/LAMP2/SRGN/A2M/PRKCB/CYRIB/THBS1/F5/VTI1B	1.55117	0.00231941	0.015159
UC.nI vs Cntrl	Platelet homeostasis	R-HSA-418346	Platelet homeostasis	80	0.467377	5364	tags=42%, list=22%, signal=33%	KCNMA1/CALM3/GNAS/PLA2G4A/PECAM1/SRI/PPP2R1A/P2RX7/PPP2CA/GNB1/P2RX4/MAPK14/STIM1/ATP2A1/PRKG2/PTPN6/NOS2/GNB2/ITPR1/ATP2A2/PPP2R5B/KCNMB4/SLC8A1/PTPN11/FGR/PPP2R5D/GNG10/GNG7/ITPR2/GNB4/ORAI2/PDE2A/PPP2CB/PDE10A	1.70052	0.000858199	0.00793105
UC.nI vs Cntrl	Platelet sensitization by LDL	R-HSA-432142	Platelet homeostasis	16	0.689873	5278	tags=69%, list=22%, signal=54%	PLA2G4A/PECAM1/PPP2R1A/PPP2CA/MAPK14/PTPN6/PPP2R5B/PTPN11/FGR/PPP2R5D/PPP2CB	1.77758	0.00488345	0.0268571
UC.nI vs Cntrl	Potential therapeutics for SARS	R-HSA-9679191	Potential therapeutics for SARS	94	0.45721	4335	tags=35%, list=18%, signal=29%	ATP1A1/HSP90AA1/SAP18/SIGMAR1/GRB2/IFNGR2/TUBB/ATP1B3/JAK2/FNTB/IFNAR1/CHD3/CHD4/SYK/SAP30L/ARID4A/AP2B1/BTK/IL6R/ATP1A2/RIPK1/AP2A1/STAT2/REST/AP2S1/PLCG2/COMT/SAP30/IFNGR1/GATAD2A/TLR7/ATP1B1/NCK1	1.70769	0.000461667	0.00567967
UC.nI vs Cntrl	SARS-CoV Infections	R-HSA-9679506	Potential therapeutics for SARS	351	0.341908	4714	tags=31%, list=20%, signal=25%	ATP1A1/VPS11/SDC3/RPS16/CHMP2A/ST3GAL1/SNRPF/HSP90AA1/NOD2/SAP18/HLA-B/LARP1/ZDHHC9/GOLGA7/RNF135/UBA52/YWHAB/MGAT4B/SFTPD/SIGMAR1/RAE1/SAR1B/UVRAG/RIPK2/ZDHHC3/GRB2/IFNGR2/TUBB/CHMP4A/RPS15A/ATP1B3/JAK2/TRAF3/CHMP4B/SEC13/CHMP3/FNTB/NLRP3/VHL/ZDHHC5/IFNAR1/CHD3/NUP62/SRPK1/CHD4/STAT1/SYK/VPS39/TLR8/PTPN6/SAP30L/GEMIN4/SUMO1/CHMP2B/CTSL/NUP98/ARID4A/AP2B1/BTK/YWHAH/IL6R/MASP1/VPS41/SEC24C/HLA-C/A…	1.50224	7.17404e-05	0.00166711	1.50159	7.52079e-05	0.00169391	108	31	31	1.50159
UC.nI vs Cntrl	SARS-CoV-2 Infection	R-HSA-9694516	Potential therapeutics for SARS	268	0.313253	4714	tags=29%, list=20%, signal=24%	VPS11/SDC3/RPS16/CHMP2A/ST3GAL1/SNRPF/HSP90AA1/NOD2/HLA-B/LARP1/ZDHHC9/GOLGA7/RNF135/UBA52/YWHAB/MGAT4B/SFTPD/RAE1/SAR1B/UVRAG/RIPK2/ZDHHC3/CHMP4A/RPS15A/TRAF3/CHMP4B/SEC13/CHMP3/NLRP3/VHL/ZDHHC5/IFNAR1/NUP62/SRPK1/STAT1/VPS39/TLR8/PTPN6/GEMIN4/SUMO1/CHMP2B/CTSL/NUP98/YWHAH/MASP1/VPS41/SEC24C/HLA-C/CANX/SEC24D/CNBP/ZCRB1/BECN1/VPS18/MAN2A1/B2M/PRKCSH/STAT2/PTPN11/UBE2I/ST3GAL4/ZDHHC20/NLRP12/RPS2…	1.34104	0.00630836	0.0307213
UC.nI vs Cntrl	Apoptosis	R-HSA-109581	Programmed Cell Death	177	0.363432	4596	tags=34%, list=19%, signal=28%	PSMA3/DYNLL2/PSMB2/MAPK3/VIM/PSMD12/SEM1/TFDP1/UBA52/YWHAB/KPNA1/PRKCD/CDKN2A/GSDME/PSMB6/CD14/PSMD7/PSMA4/PSMB3/H1-0/GSN/BAX/PSMD4/PSMD2/BID/PSME1/YWHAH/PSMC1/BCL2L11/PSMC5/PSMD11/PSME2/RIPK1/CASP7/TLR4/FAS/PSMD6/LMNB1/PSMA1/XIAP/HMGB2/PSMC4/PSMD13/TNFSF10/BMF/PSMD3/LY96/BCL2/SEPTIN4/PSMB4/TP53BP2/PSMB7/PAK2/MAPK1/BCL2L1/STAT3/PSMB9/UNC5B/YWHAG/TNFRSF10B/BMX	1.48406	0.00203144	0.0138327
UC.nI vs Cntrl	Programmed Cell Death	R-HSA-5357801	Programmed Cell Death	207	0.409229	4887	tags=39%, list=20%, signal=31%	PSMA3/CHMP2A/IL18/DYNLL2/HSP90AA1/PSMB2/MAPK3/VIM/PSMD12/SEM1/TFDP1/UBA52/YWHAB/KPNA1/PRKCD/CHMP4A/CDKN2A/GSDME/CHMP4B/CHMP3/PSMB6/CD14/PSMD7/PSMA4/PSMB3/H1-0/GSN/BAX/CHMP2B/SDCBP/PSMD4/PSMD2/BID/PSME1/YWHAH/PSMC1/BCL2L11/PSMC5/CASP1/PSMD11/PSME2/RIPK1/IL1B/CASP7/TLR4/FAS/PSMD6/LMNB1/CASP5/PSMA1/XIAP/FLOT1/HMGB2/ELANE/PSMC4/PSMD13/TNFSF10/BMF/PSMD3/LY96/BCL2/SEPTIN4/PSMB4/TP53BP2/PSMB7/PAK2/FLOT2…	1.70313	2.4661e-05	0.000921904	1.70204	2.50372e-05	0.00095009	80	39	37	1.77731
UC.nI vs Cntrl	Pyroptosis	R-HSA-5620971	Programmed Cell Death	28	0.600973	3127	tags=43%, list=13%, signal=37%	CHMP2A/IL18/CHMP4A/GSDME/CHMP4B/CHMP3/BAX/CHMP2B/CASP1/IL1B/CASP5/ELANE	1.77489	0.00328564	0.0200424
UC.nI vs Cntrl	Regulated Necrosis	R-HSA-5218859	Programmed Cell Death	57	0.541082	3191	tags=35%, list=13%, signal=31%	CHMP2A/IL18/HSP90AA1/UBA52/CHMP4A/GSDME/CHMP4B/CHMP3/BAX/CHMP2B/SDCBP/CASP1/RIPK1/IL1B/FAS/CASP5/XIAP/FLOT1/ELANE/TNFSF10	1.85419	0.000316032	0.00449195	1.85257	0.000307928	0.00425289	20	35	37	1.77731
UC.nI vs Cntrl	Post-translational protein phosphorylation	R-HSA-8957275	Regulation of Insulin-like Growth Factor (IGF) transport and uptake by Insulin-like Growth Factor Binding Proteins (IGFBPs)	81	0.426649	3957	tags=31%, list=16%, signal=26%	FBN1/APOL1/FAM20A/FAM20C/GOLM1/VCAN/P4HB/IGFBP7/TGOLN2/ADAM10/TIMP1/APLP2/FUCA2/APP/CKAP4/MBTPS1/DNAJC3/LGALS1/CST3/PRKCSH/MIA3/F5/SERPINC1/C3/PENK	1.55552	0.00540374	0.0281567
UC.nI vs Cntrl	Regulation of Insulin-like Growth Factor (IGF) transport and uptake by Insulin-like Growth Factor Binding Proteins (IGFBPs)	R-HSA-381426	Regulation of Insulin-like Growth Factor (IGF) transport and uptake by Insulin-like Growth Factor Binding Proteins (IGFBPs)	94	0.400821	3482	tags=27%, list=14%, signal=23%	FBN1/APOL1/FAM20A/FAM20C/GOLM1/VCAN/P4HB/IGFBP7/TGOLN2/IGFBP2/ADAM10/CTSG/TIMP1/APLP2/FUCA2/APP/CKAP4/MBTPS1/DNAJC3/LGALS1/CST3/PRKCSH/MIA3/F5/SERPINC1	1.49708	0.00784033	0.0355581
UC.nI vs Cntrl	Citric acid cycle (TCA cycle)	R-HSA-71403	Respiratory electron transport, ATP synthesis by chemiosmotic coupling, and heat production by uncoupling proteins.	22	0.628811	4137	tags=50%, list=17%, signal=41%	MDH2/ACO2/IDH3G/SDHC/SDHD/DLD/SUCLA2/IDH3A/IDH3B/ME2/SDHB	1.75418	0.0051613	0.0274769
UC.nI vs Cntrl	Pyruvate metabolism and Citric Acid (TCA) cycle	R-HSA-71406	Respiratory electron transport, ATP synthesis by chemiosmotic coupling, and heat production by uncoupling proteins.	53	0.532395	5023	tags=47%, list=21%, signal=37%	MDH2/LDHA/PDK4/ACO2/IDH3G/SDHC/SDHD/GSTZ1/DLD/RXRA/SUCLA2/ADHFE1/BSG/IDH3A/PDHA1/IDH3B/SLC16A1/ME2/PDK3/SDHB/MPC2/SLC16A3/HAGH/PDK1/CS	1.7997	0.000723945	0.00732223
UC.nI vs Cntrl	Respiratory electron transport, ATP synthesis by chemiosmotic coupling, and heat production by uncoupling proteins.	R-HSA-163200	Respiratory electron transport, ATP synthesis by chemiosmotic coupling, and heat production by uncoupling proteins.	114	0.372894	5418	tags=42%, list=22%, signal=33%	ATP5MF/ATP5MC2/COX4I1/NDUFA8/ATP5F1B/COX6B1/ATP5PF/SDHC/NDUFAF1/SDHD/ATP5PD/NDUFB5/NDUFAF3/NDUFB10/ATP5MC3/ETFDH/UCP2/NDUFS1/ATP5PO/COX7B/NDUFB6/NDUFA3/NDUFA4/NDUFS5/COX8A/UQCRFS1/NDUFB8/NDUFB3/NDUFV3/CYC1/TMEM186/SDHB/NDUFA2/NDUFB4/UQCRC1/PM20D1/NDUFS6/NDUFS2/NDUFA1/SURF1/COQ10B/COX7C/UQCRB/UQCR10/NDUFB9/UQCRH/NDUFAF2/NDUFA13	1.43501	0.011084	0.0459225
UC.nI vs Cntrl	The citric acid (TCA) cycle and respiratory electron transport	R-HSA-1428517	Respiratory electron transport, ATP synthesis by chemiosmotic coupling, and heat production by uncoupling proteins.	163	0.409289	5418	tags=43%, list=22%, signal=34%	ATP5MF/ATP5MC2/MDH2/LDHA/PDK4/COX4I1/ACO2/NDUFA8/IDH3G/ATP5F1B/COX6B1/ATP5PF/SDHC/NDUFAF1/SDHD/ATP5PD/NDUFB5/NDUFAF3/GSTZ1/NDUFB10/ATP5MC3/ETFDH/DLD/RXRA/UCP2/NDUFS1/ATP5PO/COX7B/NDUFB6/SUCLA2/ADHFE1/NDUFA3/BSG/NDUFA4/NDUFS5/IDH3A/PDHA1/IDH3B/SLC16A1/COX8A/UQCRFS1/NDUFB8/ME2/NDUFB3/PDK3/NDUFV3/CYC1/TMEM186/SDHB/NDUFA2/MPC2/NDUFB4/UQCRC1/PM20D1/NDUFS6/NDUFS2/SLC16A3/NDUFA1/HAGH/SURF1/PDK1/CS/COQ10…	1.65414	0.000128935	0.00242002	1.65306	0.000166749	0.0029412	70	43	43	1.65306
UC.nI vs Cntrl	RHO GTPase Effectors	R-HSA-195258	RHO GTPase Effectors	318	0.303437	2806	tags=20%, list=12%, signal=18%	TAX1BP3/TUBB2B/TUBB2A/PPP1CC/CYFIP1/TUBB4A/ACTR2/CTNNA1/DYNLL2/CYBB/MYH11/MAPK3/CFL1/PFN1/YWHAB/RHOQ/ARPC3/ACTB/PRKCD/TUBB8/CALM3/H2AB1/GRB2/PPP2R1A/CYFIP2/NUDC/MAPRE1/S100A8/RAC1/DYNC1H1/PPP2CA/RAC2/H3-3A/SEC13/PAK3/IQGAP1/TUBA8/ARPC5/BRK1/MAPK14/PPP1CB/H2AJ/ACTG1/LIMK1/TUBA4A/NUP98/DIAPH2/MYH9/NF2/ARPC1A/BTK/YWHAH/MYL12B/NCKAP1L/WASF2/RHOA/TUBB6/PAK1/LIMK2/ARPC2/INCENP/TUBB4B/S100A9/KLC3/KIF5A	1.32096	0.00585901	0.0290766
UC.nI vs Cntrl	RHO GTPases Activate NADPH Oxidases	R-HSA-5668599	RHO GTPase Effectors	23	0.62718	4711	tags=57%, list=20%, signal=46%	CYBB/MAPK3/PRKCD/S100A8/RAC1/RAC2/MAPK14/S100A9/PRKCB/NCF1/MAPK1/NCF2/PRKCA	1.76812	0.00428958	0.024531
UC.nI vs Cntrl	RHO GTPases activate PAKs	R-HSA-5627123	RHO GTPase Effectors	24	0.600556	3919	tags=50%, list=16%, signal=42%	MYH11/CALM3/RAC1/PAK3/PPP1CB/LIMK1/MYH9/NF2/MYL12B/PAK1/PAK2/MYL12A	1.7102	0.00728171	0.0338726
UC.nI vs Cntrl	Iron uptake and transport	R-HSA-917937	ROS and RNS production in phagocytes	55	0.493932	3514	tags=38%, list=15%, signal=33%	SLC40A1/HFE/UBA52/ATP6V0D1/FTL/HMOX1/LCN2/SLC46A1/ATP6V1E2/ATP6V1A/TFR2/ATP6V1F/CYBRD1/ATP6AP1/ATP6V1G1/CUL1/FBXL5/ATP6V0B/ATP6V1B2/ATP6V0E1/ATP6V1H	1.68143	0.00288234	0.0180331
UC.nI vs Cntrl	ROS and RNS production in phagocytes	R-HSA-1222556	ROS and RNS production in phagocytes	35	0.539734	5495	tags=57%, list=23%, signal=44%	CYBB/MPO/ATP6V0D1/HVCN1/RAC2/ATP6V1E2/ATP6V1A/ATP6V1F/NOS2/ATP6V1G1/ATP6V0B/ATP6V1B2/ATP6V0E1/ATP6V1H/NCF1/NCF2/ATP6V1C1/ATP6V1D/SLC11A1/ATP6V0D2	1.67569	0.00649351	0.0313746
UC.nI vs Cntrl	RHO GTPases Activate ROCKs	R-HSA-5627117	Semaphorin interactions	20	0.692264	4968	tags=60%, list=21%, signal=48%	MYH11/CFL1/PPP1CB/LIMK1/MYH9/MYL12B/RHOA/PAK1/LIMK2/MYL12A/RHOB/PPP1R12A	1.88705	0.00118274	0.0094676
UC.nI vs Cntrl	Sema4D in semaphorin signaling	R-HSA-400685	Semaphorin interactions	25	0.62454	5757	tags=56%, list=24%, signal=43%	RRAS/MYH11/RAC1/LIMK1/MYH9/PLXNB1/MYL12B/RHOA/LIMK2/MYL12A/RHOB/RND1/ROCK1/ARHGEF11	1.79593	0.00285745	0.0179541
UC.nI vs Cntrl	Sema4D induced cell migration and growth-cone collapse	R-HSA-416572	Semaphorin interactions	21	0.621702	5757	tags=57%, list=24%, signal=44%	MYH11/LIMK1/MYH9/PLXNB1/MYL12B/RHOA/LIMK2/MYL12A/RHOB/RND1/ROCK1/ARHGEF11	1.71484	0.00784513	0.0355581
UC.nI vs Cntrl	Semaphorin interactions	R-HSA-373755	Semaphorin interactions	64	0.572041	3950	tags=39%, list=16%, signal=33%	DPYSL2/SEMA4A/HSP90AA1/RRAS/MYH11/CFL1/RAC1/PAK3/SEMA6A/LIMK1/TLN1/TYROBP/MYH9/PLXNB1/MYL12B/RHOA/PLXNC1/PAK1/LIMK2/DPYSL4/PLXNA4/ITGA1/PAK2/MYL12A/FES	2.00234	1.37884e-05	0.000560728	2.00104	3.04303e-05	0.000984076	25	39	39	2.00104
UC.nI vs Cntrl	Inactivation of CSF3 (G-CSF) signaling	R-HSA-9705462	Signaling by CSF3 (G-CSF)	24	0.614386	6647	tags=75%, list=28%, signal=54%	UBA52/HCK/JAK2/STAT1/SYK/RNF7/STAT5A/UBE2D1/LYN/STAT5B/CSF3R/STAT3/SOCS3/ELOB/ELOC/UBC/JAK1/TYK2	1.74958	0.00493481	0.0268571
UC.nI vs Cntrl	Signaling by CSF3 (G-CSF)	R-HSA-9674555	Signaling by CSF3 (G-CSF)	29	0.649237	5138	tags=62%, list=21%, signal=49%	UBA52/KRAS/GRB2/HCK/JAK2/STAT1/SYK/SHC1/RNF7/STAT5A/UBE2D1/LYN/STAT5B/PTPN11/CSF3R/STAT3/SOCS3/ELOB	1.93314	0.000456497	0.00567967
UC.nI vs Cntrl	Erythropoietin activates RAS	R-HSA-9027284	Signaling by Erythropoietin	13	0.717762	2927	tags=46%, list=12%, signal=41%	CRKL/KRAS/GRB2/JAK2/SHC1/LYN	1.75218	0.00662897	0.0319237
UC.nI vs Cntrl	Signaling by Erythropoietin	R-HSA-9006335	Signaling by Erythropoietin	24	0.608603	5270	tags=54%, list=22%, signal=42%	CRKL/KRAS/GRB2/JAK2/SHC1/STAT5A/LYN/STAT5B/PIK3CD/PLCG2/PIK3CA/PIK3CG/PIK3CB	1.73311	0.00583567	0.0290592
UC.nI vs Cntrl	Gene and protein expression by JAK-STAT signaling after Interleukin-12 stimulation	R-HSA-8950505	Signaling by Interleukins	37	0.535217	2916	tags=41%, list=12%, signal=36%	PITPNA/ARF1/LCP1/SERPINB2/CFL1/CAPZA1/CA1/GSTO1/HNRNPF/SOD2/HNRNPA2B1/ANXA2/PSME2/TALDO1/LMNB1	1.68144	0.00562944	0.0286163
UC.nI vs Cntrl	Interleukin-12 signaling	R-HSA-9020591	Signaling by Interleukins	46	0.503366	2916	tags=37%, list=12%, signal=33%	PITPNA/ARF1/LCP1/SERPINB2/CFL1/P4HB/CAPZA1/CA1/GSTO1/JAK2/HNRNPF/SOD2/HNRNPA2B1/ANXA2/PSME2/TALDO1/LMNB1	1.6549	0.00538088	0.0281567
UC.nI vs Cntrl	Interleukin-15 signaling	R-HSA-8983432	Signaling by Interleukins	14	0.682804	5044	tags=64%, list=21%, signal=51%	GRB2/IL2RG/IL15/SHC1/STAT5A/STAT5B/STAT3/IL15RA/JAK3	1.69954	0.0111042	0.0459225
UC.nI vs Cntrl	Interleukin-3, Interleukin-5 and GM-CSF signaling	R-HSA-512988	Signaling by Interleukins	46	0.485131	3693	tags=39%, list=15%, signal=33%	CRKL/UBA52/IL2RA/GRB2/IL2RG/HCK/JAK2/INPPL1/IL3RA/SYK/PTPN6/SHC1/STAT5A/IL5RA/LYN/STAT5B/PTPN11/PIK3CD	1.59495	0.00948095	0.0407233
UC.nI vs Cntrl	Signaling by Interleukins	R-HSA-449147	Signaling by Interleukins	440	0.36885	3693	tags=30%, list=15%, signal=26%	CRKL/ICAM1/PSMA3/MAP2K1/DUSP3/IL18/PITPNA/HSP90AA1/PSMB2/NOD2/ARF1/LCP1/SERPINB2/MAPK3/VIM/IL34/PSMD12/CFL1/SEM1/TSLP/NKIRAS2/UBA52/MYD88/IL2RA/P4HB/NFKB1/CAPZA1/TNFRSF1B/RIPK2/GRB2/CD86/PPP2R1A/IL2RG/PTPN20/HCK/HMOX1/CA1/GSTO1/PTPN9/CD4/JAK2/CTSG/PPP2CA/TIMP1/IL15/HNRNPF/PSMB6/LCN2/LGALS9/VRK3/INPPL1/SOD2/APP/ANXA1/MAPK14/STX4/CCR2/S100A12/FOXO3/PSMD7/IL4R/HNRNPA2B1/IL3RA/STAT1/SYK/PSMA4/VCAM1/P…	1.65268	4.02453e-07	5.35628e-05	1.65192	8.24084e-08	1.72351e-05	131	30	30	1.65192
UC.nI vs Cntrl	PTK6 Regulates RHO GTPases, RAS GTPase and MAP kinases	R-HSA-8849471	Signaling by Non-Receptor Tyrosine Kinases	13	0.701559	2320	tags=31%, list=10%, signal=28%	KRAS/RAC1/ELMO2/RHOA	1.71263	0.00994685	0.041966
UC.nI vs Cntrl	Constitutive Signaling by Ligand-Responsive EGFR Cancer Variants	R-HSA-1236382	Signaling by Receptor Tyrosine Kinases	18	0.655337	2030	tags=28%, list=8%, signal=25%	HSP90AA1/UBA52/KRAS/GRB2/SHC1	1.73945	0.00696436	0.03294
UC.nI vs Cntrl	Constitutive Signaling by Overexpressed ERBB2	R-HSA-9634285	Signaling by Receptor Tyrosine Kinases	11	0.750706	3525	tags=45%, list=15%, signal=39%	HSP90AA1/KRAS/GRB2/SHC1/PTPN12	1.75306	0.00631633	0.0307213
UC.nI vs Cntrl	Frs2-mediated activation	R-HSA-170968	Signaling by Receptor Tyrosine Kinases	11	0.739477	1313	tags=45%, list=5%, signal=43%	CRKL/MAP2K1/MAPK3/YWHAB/FRS2	1.72684	0.00840606	0.03715
UC.nI vs Cntrl	MET receptor recycling	R-HSA-8875656	Signaling by Receptor Tyrosine Kinases	10	0.756632	2480	tags=40%, list=10%, signal=36%	CRKL/RAB4B/GRB2/HGF	1.72169	0.00848242	0.03715
UC.nI vs Cntrl	Negative regulation of FGFR2 signaling	R-HSA-5654727	Signaling by Receptor Tyrosine Kinases	25	0.629642	6971	tags=68%, list=29%, signal=48%	MAPK3/UBA52/GRB2/PPP2R1A/PPP2CA/FRS2/FGFR2/PTPN11/MAPK1/MKNK1/PPP2CB/FGF7/CBL/UBC/FGF17/FGF20/BRAF	1.8106	0.00244924	0.015796
UC.nI vs Cntrl	Negative regulation of FGFR3 signaling	R-HSA-5654732	Signaling by Receptor Tyrosine Kinases	22	0.62694	6971	tags=68%, list=29%, signal=48%	MAPK3/UBA52/GRB2/PPP2R1A/PPP2CA/FRS2/PTPN11/MAPK1/MKNK1/PPP2CB/CBL/UBC/FGF17/FGF20/BRAF	1.74896	0.00547079	0.0281567
UC.nI vs Cntrl	Negative regulation of FGFR4 signaling	R-HSA-5654733	Signaling by Receptor Tyrosine Kinases	24	0.603528	1313	tags=25%, list=5%, signal=24%	MAPK3/UBA52/GRB2/PPP2R1A/PPP2CA/FRS2	1.71866	0.00673184	0.0323128
UC.nI vs Cntrl	Nuclear Events (kinase and transcription factor activation)	R-HSA-198725	Signaling by Receptor Tyrosine Kinases	54	0.504271	5476	tags=46%, list=23%, signal=36%	DUSP3/MAPK3/EGR2/PPP2R1A/PPP2CA/VRK3/MAPK14/CHD4/ELK1/DUSP4/DUSP7/MEF2A/MAPKAPK2/REST/ATF1/MAPK1/PPP2R5D/DUSP6/JUND/SRF/RPS6KA3/TRIB1/PPP2CB/RPS6KA1/CREB1	1.71084	0.00216053	0.014443
UC.nI vs Cntrl	Prolonged ERK activation events	R-HSA-169893	Signaling by Receptor Tyrosine Kinases	13	0.716027	1313	tags=38%, list=5%, signal=36%	CRKL/MAP2K1/MAPK3/YWHAB/FRS2	1.74794	0.00697501	0.03294
UC.nI vs Cntrl	SHC-mediated cascade:FGFR2	R-HSA-5654699	Signaling by Receptor Tyrosine Kinases	14	0.684035	2030	tags=29%, list=8%, signal=26%	KRAS/GRB2/FGFR2/SHC1	1.7026	0.0107161	0.044696
UC.nI vs Cntrl	Signaling by FGFR2	R-HSA-5654738	Signaling by Receptor Tyrosine Kinases	64	0.451857	2030	tags=19%, list=8%, signal=17%	MAPK3/UBA52/KRAS/GRB2/PPP2R1A/PPP2CA/FRS2/HNRNPF/HNRNPA1/POLR2C/FGFR2/SHC1	1.58165	0.00640052	0.0310277
UC.nI vs Cntrl	Signaling by FGFR3	R-HSA-5654741	Signaling by Receptor Tyrosine Kinases	33	0.598478	6971	tags=61%, list=29%, signal=43%	MAPK3/UBA52/KRAS/GRB2/PPP2R1A/PPP2CA/FRS2/SHC1/GALNT3/PTPN11/MAPK1/PIK3CA/MKNK1/PPP2CB/CBL/UBC/FGF17/NRAS/FGF20/BRAF	1.83469	0.00130418	0.0102103
UC.nI vs Cntrl	Signaling by FGFR4	R-HSA-5654743	Signaling by Receptor Tyrosine Kinases	34	0.571201	6971	tags=56%, list=29%, signal=40%	MAPK3/UBA52/KRAS/GRB2/PPP2R1A/PPP2CA/FRS2/SHC1/PTPN11/MAPK1/PIK3CA/MKNK1/PPP2CB/CBL/UBC/FGF17/NRAS/FGF20/BRAF	1.76239	0.00285293	0.0179541
UC.nI vs Cntrl	Signaling by Ligand-Responsive EGFR Variants in Cancer	R-HSA-5637815	Signaling by Receptor Tyrosine Kinases	18	0.655337	2030	tags=28%, list=8%, signal=25%	HSP90AA1/UBA52/KRAS/GRB2/SHC1	1.73945	0.00696436	0.03294
UC.nI vs Cntrl	Signaling by NTRK1 (TRKA)	R-HSA-187037	Signaling by Receptor Tyrosine Kinases	105	0.503815	5476	tags=47%, list=23%, signal=36%	CRKL/MAP2K1/DUSP3/MAPK3/EGR2/KRAS/YWHAB/RALB/GRB2/PPP2R1A/PPP2CA/FRS2/VRK3/MAPK14/CHD4/ELK1/SHC1/MAPKAPK3/AP2B1/RHOA/DUSP4/CLTA/DUSP7/MEF2A/MAPKAPK2/AP2A1/REST/AP2S1/CLTC/RAP1A/ATF1/MAPK1/NTRK1/STAT3/RIT1/PPP2R5D/DUSP6/MAPK13/JUND/PIK3CA/SRF/SHC2/RPS6KA3/TRIB1/PIK3CB/PPP2CB/RPS6KA1/MAP2K2/CREB1	1.91463	7.88303e-06	0.00041217	1.91365	6.65493e-06	0.000371359	49	47	46	1.9264
UC.nI vs Cntrl	Signaling by NTRKs	R-HSA-166520	Signaling by Receptor Tyrosine Kinases	122	0.499224	5476	tags=45%, list=23%, signal=35%	CRKL/MAP2K1/DUSP3/MAPK3/EGR2/KRAS/YWHAB/RALB/GRB2/PPP2R1A/PCSK5/RAC1/PPP2CA/FRS2/VRK3/MAPK14/CHD4/ELK1/BAX/SHC1/MAPKAPK3/AP2B1/RHOA/DUSP4/CLTA/DUSP7/PTPRO/MEF2A/MAPKAPK2/AP2A1/REST/AP2S1/CLTC/PTPN11/RAP1A/ATF1/MAPK1/NTRK1/STAT3/TIAM1/RIT1/PPP2R5D/DUSP6/MAPK13/JUND/PIK3CA/SRF/SHC2/RPS6KA3/TRIB1/PIK3CB/PPP2CB/RPS6KA1/MAP2K2/CREB1	1.94026	2.97054e-06	0.000212878	1.93915	1.97082e-06	0.000160293	55	45	46	1.9264
UC.nI vs Cntrl	Signaling by Receptor Tyrosine Kinases	R-HSA-9006934	Signaling by Receptor Tyrosine Kinases	475	0.326809	5498	tags=34%, list=23%, signal=27%	COL5A2/PGF/CYFIP1/CRKL/CD274/MAP2K1/CTNNA1/DUSP3/SH2B3/NRG1/SOCS6/HSP90AA1/TNS3/CYBB/SHB/MAPK3/EGR2/AHCYL1/UBA52/KRAS/YWHAB/ATP6V0D1/ACTB/PTPN1/PRKCD/RAB4B/RALB/CDH5/CALM3/INSR/GRB2/PPP2R1A/IL2RG/CYFIP2/PTPRJ/MST1/PCSK5/RAC1/JAK2/ADAM10/PPP2CA/FRS2/HNRNPF/VRK3/PAK3/HNRNPA1/PSENEN/JUP/POLR2C/BRK1/MAPK14/ELMO2/THBS4/CHD4/STAT1/PTPN6/FGFR2/ELK1/ACTG1/ATP6V1E2/BAX/SHC1/ATP6V1A/MAPKAPK3/AP2B1/PAG1/ATP…	1.47343	2.15236e-05	0.000829225	1.47285	4.43747e-05	0.00120305	163	34	46	1.9264
UC.nI vs Cntrl	Signaling by VEGF	R-HSA-194138	Signaling by Receptor Tyrosine Kinases	107	0.409667	2528	tags=24%, list=10%, signal=22%	PGF/CYFIP1/CTNNA1/HSP90AA1/CYBB/SHB/AHCYL1/KRAS/ACTB/PRKCD/CDH5/CALM3/CYFIP2/RAC1/PAK3/JUP/BRK1/MAPK14/ELMO2/ACTG1/MAPKAPK3/NCKAP1L/WASF2/RHOA/MAPKAP1/PAK1	1.56148	0.0027317	0.0174638
UC.nI vs Cntrl	Signalling to ERKs	R-HSA-187687	Signaling by Receptor Tyrosine Kinases	32	0.660855	4558	tags=53%, list=19%, signal=43%	CRKL/MAP2K1/MAPK3/KRAS/YWHAB/RALB/GRB2/FRS2/MAPK14/SHC1/MAPKAPK3/MAPKAPK2/RAP1A/MAPK1/NTRK1/RIT1/MAPK13	2.012	0.000123933	0.00241609	2.0102	9.78455e-05	0.0018614	17	53	46	1.9264
UC.nI vs Cntrl	Signalling to RAS	R-HSA-167044	Signaling by Receptor Tyrosine Kinases	19	0.631859	5094	tags=53%, list=21%, signal=42%	KRAS/RALB/GRB2/MAPK14/SHC1/MAPKAPK3/MAPKAPK2/NTRK1/MAPK13/SHC2	1.69994	0.00978362	0.0415166
UC.nI vs Cntrl	VEGFA-VEGFR2 Pathway	R-HSA-4420097	Signaling by Receptor Tyrosine Kinases	98	0.42961	3221	tags=29%, list=13%, signal=25%	CYFIP1/CTNNA1/HSP90AA1/CYBB/SHB/AHCYL1/KRAS/ACTB/PRKCD/CDH5/CALM3/CYFIP2/RAC1/PAK3/JUP/BRK1/MAPK14/ELMO2/ACTG1/MAPKAPK3/NCKAP1L/WASF2/RHOA/MAPKAP1/PAK1/PRKCB/ITPR1/MAPKAPK2	1.61508	0.00168015	0.0121769
UC.nI vs Cntrl	Amino acid transport across the plasma membrane	R-HSA-352230	SLC-mediated transmembrane transport	30	0.55144	3281	tags=43%, list=14%, signal=37%	SLC7A7/SLC6A20/SLC7A8/SLC36A1/SLC6A19/SLC7A1/SLC7A5/SLC6A12/SLC36A4/SLC1A5/SLC7A11/SLC6A6/SLC43A2	1.6544	0.00959776	0.0410083
UC.nI vs Cntrl	Glycosphingolipid metabolism	R-HSA-1660662	Sphingolipid metabolism	40	0.580392	4128	tags=40%, list=17%, signal=33%	GLB1/ASAH1/ARSB/GLTP/PSAP/CTSA/GM2A/STS/ARSD/GBA3/NEU1/SMPD3/HEXB/GALC/GLA/GBA	1.85377	0.000763886	0.00755628
UC.nI vs Cntrl	Sphingolipid metabolism	R-HSA-428157	Sphingolipid metabolism	84	0.465406	4239	tags=42%, list=18%, signal=34%	GLB1/SPNS2/ASAH1/ARSB/GLTP/SPTSSA/PSAP/SGMS2/CTSA/CERS5/GM2A/STS/SPTLC2/CERS2/CERS6/ALDH3B1/ARSD/GBA3/SGPP1/VAPA/NEU1/SMPD3/HEXB/GALC/PLPP1/ACER3/ORMDL1/CERT1/SGPL1/PLPP3/FA2H/GLA/GBA/DEGS1/SGMS1	1.70708	0.000730222	0.00732223
UC.nI vs Cntrl	SUMOylation of chromatin organization proteins	R-HSA-4551638	SUMOylation of DNA damage response and repair proteins	70	-0.46126	2088	tags=23%, list=9%, signal=21%	PHC3/H4C2/RING1/H4C12/H4C11/NUP35/SATB2/H4C3/NUP54/NDC1/NUP133/NUP42/H4C13/AAAS/CBX8/NUP107	-1.54804	0.00850085	0.03715
[truncated: 580 more rows]
