# Supplementary material for: Discerning Endoscopic Severity of Inflammatory Bowel Disease by Scoping the Peripheral Blood Transcriptome
Source: Gastro Hep Adv. 2024 Mar 5;3(5):618–33. doi: 10.1016/j.gastha.2024.02.009 (PMC11330933; doi:10.1016/j.gastha.2024.02.009)
Supplement: Table A4 — Core enrichment and/or differentially expressed cytokine and cytokine receptor genes for each of the 4 sample type comparisons, that is, peripheral blood from CD or UC study subjects, with or without an inflamed intestinal mucosa, compared to peripheral blood from controls. [file mmc4.xlsx]

## Sheet: cytokines_in_allCEG_and_DE_CD.I
		CD.nI				CD.I				UC.nI				UC.I
geneSymbol	fullGeneName	log2FC	p value	adjusted p	dataSet	log2FC	p value	adjusted p	dataSet	log2FC	p value	adjusted p	dataSet	log2FC	p value	adjusted p	dataSet
IL18R1	interleukin 18 receptor 1	NA	NA	NA	NA	1.0591	0.00335013	0.0342197	CEG*, DEG	NA	NA	NA	NA	2.1197	1.3664e-10	5.08656e-08	CEG*, DEG
IL1R2	interleukin 1 receptor type 2	NA	NA	NA	NA	1.68033	3.55664e-05	0.00234244	CEG*, DEG	NA	NA	NA	NA	2.18279	4.32304e-09	7.05025e-07	CEG*, DEG
IL4R	interleukin 4 receptor	0.505047	0.0967678	0.999959	CEG*	0.405057	0.0623963	0.199161	CEG*	0.324255	0.217256	0.999973	CEG*	1.09464	3.65213e-08	3.41744e-06	CEG*, DEG
IFNAR1	interferon alpha and beta receptor subunit 1	0.363469	0.0675403	0.999959	CEG	0.390448	0.00599804	0.0479843	CEG*, DEG	0.21718	0.206197	0.999973	CEG	0.698791	7.56919e-08	6.20166e-06	CEG*, DEG
IL18RAP	interleukin 18 receptor accessory protein	0.850451	0.101005	0.999959	CEG*	1.09808	0.00304954	0.0323334	CEG*, DEG	NA	NA	NA	NA	1.81225	9.02029e-08	7.25181e-06	CEG*, DEG
CKLF	chemokine like factor	NA	NA	NA	NA	NA	NA	NA	NA	NA	NA	NA	NA	0.784138	1.08825e-07	8.3942e-06	DEG
IL17RA	interleukin 17 receptor A	0.40485	0.071084	0.999959	CEG*	0.660876	3.7296e-05	0.00241273	CEG*, DEG	0.139164	0.472794	0.999973	CEG	0.761654	2.04402e-07	1.31585e-05	CEG*, DEG
HGF	hepatocyte growth factor	NA	NA	NA	NA	0.550443	0.00430012	0.0396934	CEG*, DEG	0.234442	0.314854	0.999973	CEG*	0.868117	8.32729e-07	3.95004e-05	CEG*, DEG
IFNGR2	interferon gamma receptor 2	0.286941	0.208341	0.999959	CEG	0.489511	0.00266581	0.0298183	CEG*, DEG	0.299128	0.128984	0.999973	CEG	0.733543	8.60098e-07	4.03515e-05	CEG*, DEG
TGFA	transforming growth factor alpha	0.353397	0.287379	0.999959	CEG	0.398544	0.0930845	0.254131	CEG	NA	NA	NA	NA	1.06058	1.0072e-06	4.58707e-05	CEG*, DEG
IL1R1	interleukin 1 receptor type 1	0.254641	0.547658	0.999959	CEG*	0.75976	0.0119403	0.0723741	CEG*	NA	NA	NA	NA	1.31534	1.9271e-06	7.53415e-05	CEG*, DEG
IFNGR1	interferon gamma receptor 1	0.214077	0.395887	0.999959	CEG	0.522522	0.00373569	0.0363626	CEG*, DEG	0.154552	0.478137	0.999973	CEG	0.781958	2.09789e-06	8.03674e-05	CEG*, DEG
TGFBR1	transforming growth factor beta receptor 1	0.162133	0.320068	0.999959	CEG	0.236787	0.0421168	0.156667	CEG	NA	NA	NA	NA	0.48402	5.56548e-06	0.00016799	CEG*, DEG
TNFRSF25	TNF receptor superfamily member 25	NA	NA	NA	NA	NA	NA	NA	NA	NA	NA	NA	NA	-0.734915	1.69538e-05	0.000398241	DEG
IL18	interleukin 18	0.433053	0.0624385	0.999959	CEG*	0.464048	0.00504405	0.0437838	CEG*, DEG	0.420226	0.0354776	0.999973	CEG*	0.634746	2.7047e-05	0.000572499	CEG*, DEG
NAMPT	nicotinamide phosphoribosyltransferase	NA	NA	NA	NA	NA	NA	NA	NA	NA	NA	NA	NA	0.840385	2.87017e-05	0.000600107	DEG
CSF2RA	colony stimulating factor 2 receptor subunit alpha	0.214496	0.348055	0.999959	CEG*	0.57226	0.0004559	0.0103416	CEG*, DEG	NA	NA	NA	NA	0.622509	3.07877e-05	0.000635957	CEG*, DEG
OSM	oncostatin M	0.841689	0.053646	0.999959	CEG*	0.610606	0.0507332	0.175899	CEG*	NA	NA	NA	NA	1.156	4.79737e-05	0.000899783	CEG*, DEG
IL1RN	interleukin 1 receptor antagonist	0.325412	0.353925	0.999959	CEG*	0.627617	0.0122292	0.0734736	CEG*	0.309193	0.30737	0.999973	CEG*	0.891118	9.94955e-05	0.00159081	CEG*, DEG
IL6R	interleukin 6 receptor	0.227684	0.23839	0.999959	CEG*	0.394531	0.00425148	0.03936	CEG*, DEG	0.176345	0.290597	0.999973	CEG*	0.4874	0.000113016	0.00175138	CEG*, DEG
CMTM6	CKLF like MARVEL transmembrane domain containing 6	0.129839	0.548514	0.999959	CEG	0.331186	0.0322428	0.133314	CEG	0.170316	0.362395	0.999973	CEG	0.539783	0.000135985	0.00202311	CEG*, DEG
IFNAR2	interferon alpha and beta receptor subunit 2	0.352482	0.0286478	0.999959	CEG	0.22664	0.0489914	0.172446	CEG	NA	NA	NA	NA	0.376742	0.00034404	0.0040324	CEG*, DEG
CXCR1	C-X-C motif chemokine receptor 1	0.418971	0.216239	0.999959	CEG	0.460242	0.057359	0.188874	CEG	0.360312	0.218454	0.999973	CEG	0.786487	0.000384537	0.00440751	CEG*, DEG
TNFRSF4	TNF receptor superfamily member 4	NA	NA	NA	NA	NA	NA	NA	NA	NA	NA	NA	NA	-1.58906	0.000396685	0.00452253	DEG
IL23R	interleukin 23 receptor	NA	NA	NA	NA	-1.60479	3.15132e-05	0.00221155	DEG	NA	NA	NA	NA	-1.22628	0.000407832	0.00462804	DEG
IL23A	interleukin 23 subunit alpha	NA	NA	NA	NA	NA	NA	NA	NA	NA	NA	NA	NA	-0.646027	0.000415201	0.0046731	DEG
CD70	CD70 molecule	NA	NA	NA	NA	NA	NA	NA	NA	NA	NA	NA	NA	-1.48568	0.000447117	0.00492792	DEG
CMTM7	CKLF like MARVEL transmembrane domain containing 7	NA	NA	NA	NA	NA	NA	NA	NA	NA	NA	NA	NA	0.337496	0.00044908	0.00494537	DEG
CMTM2	CKLF like MARVEL transmembrane domain containing 2	NA	NA	NA	NA	NA	NA	NA	NA	NA	NA	NA	NA	0.673599	0.00088663	0.00805019	DEG
CD27	CD27 molecule	NA	NA	NA	NA	NA	NA	NA	NA	NA	NA	NA	NA	-0.666578	0.000958556	0.00854912	DEG
ACKR3	atypical chemokine receptor 3	NA	NA	NA	NA	NA	NA	NA	NA	NA	NA	NA	NA	-0.551204	0.00105326	0.00910952	DEG
GDF15	growth differentiation factor 15	NA	NA	NA	NA	NA	NA	NA	NA	NA	NA	NA	NA	3.93084	0.00112847	0.00959477	DEG
CXCR2	C-X-C motif chemokine receptor 2	0.363491	0.234024	0.999959	CEG	0.443587	0.0421532	0.156766	CEG	0.203834	0.439966	0.999973	CEG	0.645913	0.00121828	0.0101468	CEG*, DEG
CMTM1	CKLF like MARVEL transmembrane domain containing 1	NA	NA	NA	NA	NA	NA	NA	NA	NA	NA	NA	NA	0.694592	0.00168171	0.0127933	DEG
FLT3	fms related receptor tyrosine kinase 3	0.303849	0.535761	0.999959	CEG	1.49745	1.86061e-05	0.00164517	CEG*, DEG	0.278776	0.510756	0.999973	CEG	1.00578	0.00169145	0.0128559	CEG*, DEG
VSTM1	V-set and transmembrane domain containing 1	NA	NA	NA	NA	NA	NA	NA	NA	NA	NA	NA	NA	0.762558	0.00172832	0.0130378	DEG
CXCR6	C-X-C motif chemokine receptor 6	NA	NA	NA	NA	-0.901463	0.00253976	0.0291424	DEG	NA	NA	NA	NA	-0.822961	0.00258887	0.017585	DEG
CXCL16	C-X-C motif chemokine ligand 16	NA	NA	NA	NA	0.658492	0.00728839	0.0537147	CEG	NA	NA	NA	NA	0.662967	0.0031582	0.0204079	CEG*, DEG
TGFBR2	transforming growth factor beta receptor 2	0.125258	0.346827	0.999959	CEG	0.115687	0.224002	0.432541	CEG	0.0653357	0.570025	0.999973	CEG	0.254962	0.00339197	0.0215313	CEG*, DEG
GDF11	growth differentiation factor 11	NA	NA	NA	NA	NA	NA	NA	NA	NA	NA	NA	NA	-0.374341	0.00398036	0.0239699	DEG
IL10	interleukin 10	NA	NA	NA	NA	0.708546	0.0867433	0.243629	CEG*	NA	NA	NA	NA	1.06242	0.00435714	0.0256574	CEG*, DEG
XCL2	X-C motif chemokine ligand 2	NA	NA	NA	NA	NA	NA	NA	NA	NA	NA	NA	NA	-0.652237	0.00462823	0.0268475	DEG
TNFSF10	TNF superfamily member 10	NA	NA	NA	NA	0.64986	0.00290542	0.0311836	CEG*, DEG	0.228146	0.387268	0.999973	CEG	0.563777	0.00474581	0.0273311	CEG*, DEG
CLCF1	cardiotrophin like cytokine factor 1	NA	NA	NA	NA	NA	NA	NA	NA	NA	NA	NA	NA	-0.571649	0.00475599	0.0273661	DEG
MIF	macrophage migration inhibitory factor	NA	NA	NA	NA	NA	NA	NA	NA	NA	NA	NA	NA	-1.09562	0.00551508	0.0303436	DEG
IL2RG	interleukin 2 receptor subunit gamma	NA	NA	NA	NA	NA	NA	NA	NA	0.193358	0.127241	0.999973	CEG*	0.26439	0.00598474	0.0322171	CEG*, DEG
IL1B	interleukin 1 beta	0.287982	0.282779	0.999959	CEG*	0.376886	0.0490999	0.172785	CEG*	0.221307	0.339221	0.999973	CEG*	0.480877	0.00605138	0.0324433	CEG*, DEG
TNFSF13B	TNF superfamily member 13b	NA	NA	NA	NA	NA	NA	NA	NA	NA	NA	NA	NA	0.629537	0.00621691	0.0330411	DEG
TNFRSF17	TNF receptor superfamily member 17	NA	NA	NA	NA	NA	NA	NA	NA	NA	NA	NA	NA	0.859895	0.0065334	0.0342448	DEG
CXCL8	C-X-C motif chemokine ligand 8	NA	NA	NA	NA	NA	NA	NA	NA	NA	NA	NA	NA	-0.769403	0.00673678	0.0349472	DEG
IL6ST	interleukin 6 cytokine family signal transducer	NA	NA	NA	NA	NA	NA	NA	NA	NA	NA	NA	NA	0.282142	0.00690102	0.0355301	CEG*, DEG
IL13RA1	interleukin 13 receptor subunit alpha 1	0.394583	0.160045	0.999959	CEG*	0.555522	0.00564311	0.0466525	CEG*, DEG	NA	NA	NA	NA	0.491798	0.00739831	0.037363	CEG*, DEG
LIFR	LIF receptor subunit alpha	NA	NA	NA	NA	NA	NA	NA	NA	NA	NA	NA	NA	1.4282	0.00768634	0.0383287	CEG*, DEG
CSF3R	colony stimulating factor 3 receptor	0.328146	0.232058	0.999959	CEG*	0.374158	0.0565858	0.187269	CEG*	NA	NA	NA	NA	0.470958	0.00870851	0.0418654	CEG*, DEG
TNFRSF18	TNF receptor superfamily member 18	NA	NA	NA	NA	NA	NA	NA	NA	NA	NA	NA	NA	-1.03995	0.00878485	0.0421614	DEG
CCR2	C-C motif chemokine receptor 2	NA	NA	NA	NA	0.519862	0.00179153	0.023726	CEG*, DEG	0.251509	0.211494	0.999973	CEG*	0.396862	0.00916934	0.043232	CEG*, DEG
IL9R	interleukin 9 receptor	NA	NA	NA	NA	NA	NA	NA	NA	NA	NA	NA	NA	-0.654612	0.00948512	0.0443295	DEG
CSF2RB	colony stimulating factor 2 receptor subunit beta	0.341224	0.132312	0.999959	CEG*	0.528373	0.00110906	0.0175264	CEG*, DEG	NA	NA	NA	NA	0.383134	0.00974266	0.0450171	CEG*, DEG
RETN	resistin	NA	NA	NA	NA	1.89726	2.20721e-06	0.000502861	CEG*, DEG	NA	NA	NA	NA	0.964601	0.0103317	0.0471158	CEG*, DEG
CCR5	C-C motif chemokine receptor 5	NA	NA	NA	NA	NA	NA	NA	NA	NA	NA	NA	NA	-0.49697	0.0105679	0.0478741	DEG
TNFRSF1A	TNF receptor superfamily member 1A	0.332103	0.14263	0.999959	CEG*	0.467927	0.00381302	0.036819	CEG*, DEG	NA	NA	NA	NA	0.369115	0.0126471	0.0540883	CEG*
CXCR4	C-X-C motif chemokine receptor 4	NA	NA	NA	NA	0.27887	0.0735626	0.219434	CEG	NA	NA	NA	NA	0.327146	0.021758	0.0790209	CEG
IL15	interleukin 15	NA	NA	NA	NA	0.628634	6.55145e-05	0.00338779	CEG*, DEG	0.255733	0.179941	0.999973	CEG*	0.324358	0.0248323	0.0865787	CEG*
CXCL10	C-X-C motif chemokine ligand 10	0.513091	0.409878	0.999959	CEG*	1.54793	0.000448902	0.0102569	CEG*, DEG	0.58733	0.2708	0.999973	CEG*	0.828169	0.0403368	0.120799	CEG*
IL10RB	interleukin 10 receptor subunit beta	0.259357	0.34044	0.999959	CEG*	NA	NA	NA	NA	NA	NA	NA	NA	0.351583	0.0473056	0.134961	CEG*
FAS	Fas cell surface death receptor	NA	NA	NA	NA	0.283743	0.102445	0.269826	CEG	0.197493	0.347091	0.999973	CEG	0.30196	0.0574443	0.153794	CEG
IL5RA	interleukin 5 receptor subunit alpha	0.570913	0.272221	0.999959	CEG*	NA	NA	NA	NA	0.438295	0.329193	0.999973	CEG*	0.602828	0.0761482	0.186387	CEG*
EGF	epidermal growth factor	NA	NA	NA	NA	NA	NA	NA	NA	NA	NA	NA	NA	0.323736	0.114095	0.246252	CEG
AREG	amphiregulin	NA	NA	NA	NA	NA	NA	NA	NA	NA	NA	NA	NA	0.691109	0.124926	0.262418	CEG
MET	MET proto-oncogene, receptor tyrosine kinase	0.97626	0.194437	0.999959	CEG	NA	NA	NA	NA	NA	NA	NA	NA	0.74113	0.134226	0.275086	CEG
FGF2	fibroblast growth factor 2	NA	NA	NA	NA	NA	NA	NA	NA	NA	NA	NA	NA	0.458661	0.157252	0.305929	CEG
TGFB1	transforming growth factor beta 1	0.360252	0.0724449	0.999959	CEG*	0.549778	0.000109619	0.00454672	CEG*, DEG	NA	NA	NA	NA	NA	NA	NA	NA
GRN	granulin precursor	0.440344	0.173291	0.999959	CEG	0.845178	0.000251893	0.00745947	CEG*, DEG	0.338075	0.226178	0.999973	CEG	NA	NA	NA	NA
TNFSF13	TNF superfamily member 13	NA	NA	NA	NA	0.754171	0.000552531	0.0115349	CEG*, DEG	0.198949	0.457527	0.999973	CEG	NA	NA	NA	NA
LTBR	lymphotoxin beta receptor	NA	NA	NA	NA	0.549564	0.000681453	0.0132089	DEG	NA	NA	NA	NA	NA	NA	NA	NA
CXCR5	C-X-C motif chemokine receptor 5	NA	NA	NA	NA	-0.860144	0.000698863	0.0134705	DEG	NA	NA	NA	NA	NA	NA	NA	NA
CCR9	C-C motif chemokine receptor 9	NA	NA	NA	NA	-1.29275	0.00100284	0.0166119	DEG	NA	NA	NA	NA	NA	NA	NA	NA
TNFRSF1B	TNF receptor superfamily member 1B	0.135863	0.512386	0.999959	CEG*	0.455167	0.00211775	0.0262547	CEG*, DEG	0.282756	0.114362	0.999973	CEG*	NA	NA	NA	NA
TNFSF15	TNF superfamily member 15	NA	NA	NA	NA	0.926801	0.00262265	0.0295754	DEG	NA	NA	NA	NA	NA	NA	NA	NA
IL12RB2	interleukin 12 receptor subunit beta 2	NA	NA	NA	NA	-0.868622	0.00284859	0.0309467	DEG	NA	NA	NA	NA	NA	NA	NA	NA
IL7	interleukin 7	NA	NA	NA	NA	-0.58405	0.00455814	0.041113	DEG	NA	NA	NA	NA	NA	NA	NA	NA
CD4	CD4 molecule	0.344633	0.101939	0.999959	CEG*	0.416424	0.00563641	0.0466525	CEG*, DEG	0.25543	0.160396	0.999973	CEG*	NA	NA	NA	NA
CMTM3	CKLF like MARVEL transmembrane domain containing 3	NA	NA	NA	NA	0.301305	0.00591132	0.0475466	DEG	NA	NA	NA	NA	NA	NA	NA	NA
CX3CR1	C-X3-C motif chemokine receptor 1	0.169621	0.528608	0.999959	CEG	0.46191	0.0162905	0.0871932	CEG	NA	NA	NA	NA	NA	NA	NA	NA
CSF1R	colony stimulating factor 1 receptor	0.181189	0.493624	0.999959	CEG*	0.451759	0.0167816	0.0889436	CEG*	0.237188	0.299157	0.999973	CEG*	NA	NA	NA	NA
CXCL9	C-X-C motif chemokine ligand 9	0.716795	0.309859	0.999959	CEG	1.07671	0.0302986	0.12759	CEG	NA	NA	NA	NA	NA	NA	NA	NA
IL3RA	interleukin 3 receptor subunit alpha	0.510718	0.217378	0.999959	CEG*	0.630077	0.0329618	0.13508	CEG*	0.435261	0.223014	0.999973	CEG*	NA	NA	NA	NA
PDGFRB	platelet derived growth factor receptor beta	NA	NA	NA	NA	0.351874	0.0499909	0.174438	CEG	0.185787	0.402089	0.999973	CEG	NA	NA	NA	NA
CXCL11	C-X-C motif chemokine ligand 11	0.906375	0.145774	0.999959	CEG	0.866099	0.0512357	0.176822	CEG	NA	NA	NA	NA	NA	NA	NA	NA
GPI	glucose-6-phosphate isomerase	0.26316	0.224841	0.999959	CEG	0.295194	0.056198	0.18626	CEG	0.159354	0.394053	0.999973	CEG	NA	NA	NA	NA
TNFRSF10B	TNF receptor superfamily member 10b	NA	NA	NA	NA	0.220247	0.0761172	0.224075	CEG	0.096604	0.520118	0.999973	CEG	NA	NA	NA	NA
MPL	MPL proto-oncogene, thrombopoietin receptor	NA	NA	NA	NA	0.465628	0.128625	0.310169	CEG	NA	NA	NA	NA	NA	NA	NA	NA
TNFRSF10D	TNF receptor superfamily member 10d	NA	NA	NA	NA	0.173603	0.133101	0.316743	CEG	NA	NA	NA	NA	NA	NA	NA	NA
BMP1	bone morphogenetic protein 1	NA	NA	NA	NA	0.309473	0.176016	0.375437	CEG	NA	NA	NA	NA	NA	NA	NA	NA
PDGFA	platelet derived growth factor subunit A	NA	NA	NA	NA	0.213314	0.185451	0.387054	CEG	NA	NA	NA	NA	NA	NA	NA	NA
IL27	interleukin 27	1.91448	0.042884	0.999959	CEG*	1.93327	0.00506168	NA	CEG*	NA	NA	NA	NA	1.71642	0.00704497	NA	CEG*
XCR1	X-C motif chemokine receptor 1	NA	NA	NA	NA	NA	NA	NA	NA	NA	NA	NA	NA	1.62554	0.0274124	NA	CEG
AIMP1	aminoacyl tRNA synthetase complex interacting multifunctional protein 1	-0.108882	0.276877	0.999959	CEG	NA	NA	NA	NA	NA	NA	NA	NA	NA	NA	NA	NA
BMP2	bone morphogenetic protein 2	NA	NA	NA	NA	0.783912	0.132724	NA	CEG	NA	NA	NA	NA	NA	NA	NA	NA
CCR10	C-C motif chemokine receptor 10	1.03912	0.225951	0.999959	CEG	NA	NA	NA	NA	NA	NA	NA	NA	NA	NA	NA	NA
CXCL1	C-X-C motif chemokine ligand 1	0.232985	0.473777	0.999959	CEG*	NA	NA	NA	NA	NA	NA	NA	NA	NA	NA	NA	NA
CXCL3	C-X-C motif chemokine ligand 3	0.506391	0.510489	0.999959	CEG	NA	NA	NA	NA	NA	NA	NA	NA	NA	NA	NA	NA
CXCR3	C-X-C motif chemokine receptor 3	1.11587	0.0230275	0.999959	CEG	NA	NA	NA	NA	NA	NA	NA	NA	NA	NA	NA	NA
IFNL1	interferon lambda 1	1.17068	0.399413	0.999959	CEG*	NA	NA	NA	NA	NA	NA	NA	NA	NA	NA	NA	NA
IL11RA	interleukin 11 receptor subunit alpha	0.245944	0.513622	0.999959	CEG*	NA	NA	NA	NA	NA	NA	NA	NA	NA	NA	NA	NA
IL1A	interleukin 1 alpha	1.44382	0.40786	0.999959	CEG*	NA	NA	NA	NA	NA	NA	NA	NA	NA	NA	NA	NA
IL2RA	interleukin 2 receptor subunit alpha	NA	NA	NA	NA	NA	NA	NA	NA	0.378773	0.0974107	0.999973	CEG*	NA	NA	NA	NA
IL2RB	interleukin 2 receptor subunit beta	0.287279	0.420743	0.999959	CEG*	NA	NA	NA	NA	NA	NA	NA	NA	NA	NA	NA	NA
IL34	interleukin 34	1.53422	0.0627961	0.999959	CEG*	NA	NA	NA	NA	1.32115	0.0587786	0.999973	CEG*	NA	NA	NA	NA
KIT	KIT proto-oncogene, receptor tyrosine kinase	0.234413	0.441554	0.999959	CEG	NA	NA	NA	NA	NA	NA	NA	NA	NA	NA	NA	NA
KITLG	KIT ligand	0.383071	0.376825	0.999959	CEG	NA	NA	NA	NA	NA	NA	NA	NA	NA	NA	NA	NA
LEFTY2	left-right determination factor 2	1.75053	0.0269638	0.999959	CEG	NA	NA	NA	NA	NA	NA	NA	NA	NA	NA	NA	NA
MST1	macrophage stimulating 1	0.266802	0.40478	0.999959	CEG	NA	NA	NA	NA	0.384648	0.145475	0.999973	CEG	NA	NA	NA	NA
PDGFRA	platelet derived growth factor receptor alpha	0.376787	0.348849	0.999959	CEG	NA	NA	NA	NA	NA	NA	NA	NA	NA	NA	NA	NA
PF4	platelet factor 4	0.448845	0.162795	0.999959	CEG	NA	NA	NA	NA	NA	NA	NA	NA	NA	NA	NA	NA
TSLP	thymic stromal lymphopoietin	1.12409	0.38043	0.999959	CEG*	NA	NA	NA	NA	1.84277	0.0797605	0.999973	CEG*	NA	NA	NA	NA

## Sheet: Blad1
39 cytokiner från "Signaling by Interleukins"					21 cytokiner från "Signaling by Interleukins", för CD.I & UC.I							6 cytokiner från "Signaling by Interleukins", för alla 4 gruppjämförelser
IL18					IL15							IL18							1	IL18R1_CDUC*	CDUC*	IL18R1_CDUC*
IL27					IL18							IL4R							2	IL1R2_CDUC*	CDUC*	IL1R2_CDUC*
IFNL1					IL27							IL6R							3	IL4R_UC**	UC**	IL4R_UC**
IL34					OSM							IL1B	ej bland topp-25 för CD.I eller UC.I						4	IFNAR1_UC	UC	IFNAR1_UC
OSM					CSF2RA							CXCL10							5	CKLF_UC	UC	CKLF_UC
TGFB1					CSF2RB							IL1RN							6	IL17RA_CDUC*	CDUC*	IL17RA_CDUC*
CD4					CSF3R														7	HGF_UC*	UC*	HGF_UC*
CSF1R					IL1R1														8	IFNGR2_CDUC	CDUC	IFNGR2_CDUC
CSF2RA					IL4R														9	TGFA_UC	UC	TGFA_UC
CSF2RB					IL6R														10	IL1R1_UC*	UC*	IL1R1_UC*
CSF3R					IL13RA1														11	IFNGR1_CDUC	CDUC	IFNGR1_CDUC
IL1R1					TNFRSF1A														12	TGFBR1_UC	UC	TGFBR1_UC
IL2RB					IL1R2														13	TNFRSF25_UC	UC	TNFRSF25_UC
IL3RA					IL17RA														14	IL18_UC**	UC**	IL18_UC**
IL4R					CCR2														15	NAMPT_UC	UC	NAMPT_UC
IL5RA					CXCL10														16	CSF2RA_CDUC*	CDUC*	CSF2RA_CDUC*
IL6R					HGF														17	OSM_UC*	UC*	OSM_UC*
IL13RA1					IL1RN														18	IL1RN_UC**	UC**	IL1RN_UC**
TNFRSF1A					IL1B														19	IL6R_UC**	UC**	IL6R_UC**
TNFRSF1B					IL10														20	CMTM6_UC	UC	CMTM6_UC
IL17RA					IL18R1														21	IFNAR2_UC	UC	IFNAR2_UC
IL11RA																			22	CXCR1_UC	UC	CXCR1_UC
IL10RB																			23	TNFRSF4_UC	UC	TNFRSF4_UC
CXCL1																			24	IL23R_CDUC	CDUC	IL23R_CDUC
CXCL10																			25	IL23A_UC	UC	IL23A_UC
IL1RN																			26	TNFRSF1A_CD*	CD*	TNFRSF1A_CD*
IL1A																			27	TNFSF10_CD	CD	TNFSF10_CD
IL1B																			28	IL12RB2_CD	CD	IL12RB2_CD
TSLP																			29	TNFSF15_CD	CD	TNFSF15_CD
IL15																			30	CXCR6_CD	CD	CXCR6_CD
IL1R2																			31	TNFRSF1B_CD*	CD*	TNFRSF1B_CD*
CCR2																			32	CCR2_CD*	CD*	CCR2_CD*
HGF																			33	CSF2RB_CD*	CD*	CSF2RB_CD*
IL10																			34	CCR9_CD	CD	CCR9_CD
IL18R1																			35	CXCR5_CD	CD	CXCR5_CD
IL2RA																			36	LTBR_CD	CD	LTBR_CD
IL2RG																			37	TNFSF13_CD	CD	TNFSF13_CD
IL6ST																			38	CXCL10_CD**	CD**	CXCL10_CD**
LIFR																			39	GRN_CD	CD	GRN_CD
																			40	TGFB1_CD*	CD*	TGFB1_CD*
																			41	IL15_CD*	CD*	IL15_CD*
																			42	FLT3_CD	CD	FLT3_CD
																			43	RETN_CD	CD	RETN_CD
