# Supplementary material for: Discerning Endoscopic Severity of Inflammatory Bowel Disease by Scoping the Peripheral Blood Transcriptome
Source: Gastro Hep Adv. 2024 Mar 5;3(5):618–33. doi: 10.1016/j.gastha.2024.02.009 (PMC11330933; doi:10.1016/j.gastha.2024.02.009)
Supplement: Table A5 — Correlations between endoscopic activity scores and gene expression in peripheral blood samples. The table contains the following correlations: 1) the simplified endoscopic activity scores for CD patients (SES-CD) vs CD DEG, 2) the sum of the segmental assessment of endoscopic severity for UC patients (SAES) vs UC DEG, 3) UC endoscopic index of severity (UCEIS) vs UC DEG, 4) the rescaled IBD score based on the SES-CD and SAES vs DEG in common between CD and UC patients, and 5) the rescaled IBD score based on the SES-CD and UCEIS vs DEG shared between CD and UC patients. [file mmc5.xlsx]

## Sheet: SES-CD
geneSymbol	Ensembl_ID	corrTest_correlation	corrTest_pVal	adj.corrTest_pVal	neutrophilDegranulation	cytokines
ZNF582	ENSG00000018869	-0.591181	0.00120045	0.845498	FALSE	FALSE
FAM133FP	ENSG00000225934	-0.576022	0.00160098	0.845498	FALSE	FALSE
PAXIP1-DT	ENSG00000273344	-0.560864	0.00212144	0.845498	FALSE	FALSE
RPGRIP1L	ENSG00000103494	-0.545705	0.00279309	0.845498	FALSE	FALSE
LRRC39	ENSG00000122477	-0.545705	0.00279309	0.845498	FALSE	FALSE
SIGLEC14	ENSG00000254415	0.545705	0.00279309	0.845498	TRUE	FALSE
RALGPS2	ENSG00000116191	-0.50023	0.00613456	0.845498	FALSE	FALSE
RNASE2	ENSG00000169385	0.50023	0.00613456	0.845498	TRUE	FALSE
IQCB1	ENSG00000173226	-0.485071	0.0078733	0.845498	FALSE	FALSE
ZNF649	ENSG00000198093	-0.485071	0.0078733	0.845498	FALSE	FALSE
ZNF10	ENSG00000256223	-0.485071	0.0078733	0.845498	FALSE	FALSE
CEP76	ENSG00000101624	-0.469913	0.0100411	0.845498	FALSE	FALSE
STAC3	ENSG00000185482	0.469913	0.0100411	0.845498	FALSE	FALSE
GLMP	ENSG00000198715	0.469913	0.0100411	0.845498	FALSE	FALSE
CEACAM1	ENSG00000079385	0.454754	0.0127254	0.845498	TRUE	FALSE
SLC27A3	ENSG00000143554	0.454754	0.0127254	0.845498	FALSE	FALSE
SPAG16	ENSG00000144451	-0.454754	0.0127254	0.845498	FALSE	FALSE
TMEM219	ENSG00000149932	0.454754	0.0127254	0.845498	FALSE	FALSE
IL15	ENSG00000164136	0.454754	0.0127254	0.845498	FALSE	TRUE
SLC33A1	ENSG00000169359	-0.454754	0.0127254	0.845498	FALSE	FALSE
RUSC2	ENSG00000198853	0.454754	0.0127254	0.845498	FALSE	FALSE
NRCAM	ENSG00000091129	-0.439596	0.0160262	0.845498	FALSE	FALSE
PSMB2	ENSG00000126067	0.439596	0.0160262	0.845498	FALSE	FALSE
CHL1	ENSG00000134121	-0.439596	0.0160262	0.845498	FALSE	FALSE
TOR1A	ENSG00000136827	0.439596	0.0160262	0.845498	FALSE	FALSE
PRR13	ENSG00000205352	0.439596	0.0160262	0.845498	FALSE	FALSE
ATG16L1	ENSG00000085978	-0.424437	0.0200573	0.845498	FALSE	FALSE
CPEB3	ENSG00000107864	0.424437	0.0200573	0.845498	FALSE	FALSE
ISCA1	ENSG00000135070	-0.424437	0.0200573	0.845498	FALSE	FALSE
STRBP	ENSG00000165209	-0.424437	0.0200573	0.845498	FALSE	FALSE
SIGLEC5	ENSG00000268500	0.424437	0.0200573	0.845498	TRUE	FALSE
RAB9B	ENSG00000123570	-0.409279	0.0249466	0.845498	TRUE	FALSE
MAD2L1BP	ENSG00000124688	0.409279	0.0249466	0.845498	FALSE	FALSE
STYXL1	ENSG00000127952	0.409279	0.0249466	0.845498	FALSE	FALSE
PDCD4	ENSG00000150593	-0.409279	0.0249466	0.845498	FALSE	FALSE
BANK1	ENSG00000153064	-0.409279	0.0249466	0.845498	FALSE	FALSE
SNX33	ENSG00000173548	0.409279	0.0249466	0.845498	FALSE	FALSE
DDHD2	ENSG00000085788	-0.39412	0.030836	0.845498	FALSE	FALSE
HRK	ENSG00000135116	-0.39412	0.030836	0.845498	FALSE	FALSE
ZFP37	ENSG00000136866	-0.39412	0.030836	0.845498	FALSE	FALSE
ARHGAP29	ENSG00000137962	0.39412	0.030836	0.845498	FALSE	FALSE
ADAM15	ENSG00000143537	0.39412	0.030836	0.845498	FALSE	FALSE
NAB2	ENSG00000166886	-0.39412	0.030836	0.845498	FALSE	FALSE
MIS12	ENSG00000167842	-0.39412	0.030836	0.845498	FALSE	FALSE
FAM110B	ENSG00000169122	0.39412	0.030836	0.845498	FALSE	FALSE
SLFN11	ENSG00000172716	0.39412	0.030836	0.845498	FALSE	FALSE
PGBD4	ENSG00000182405	-0.39412	0.030836	0.845498	FALSE	FALSE
TRAJ28	ENSG00000211861	-0.39412	0.030836	0.845498	FALSE	FALSE
TPRG1-AS1	ENSG00000234076	0.39412	0.030836	0.845498	FALSE	FALSE
P2RX7	ENSG00000089041	0.378962	0.0378813	0.845498	FALSE	FALSE
TSHZ3	ENSG00000121297	0.378962	0.0378813	0.845498	FALSE	FALSE
ETAA1	ENSG00000143971	-0.378962	0.0378813	0.845498	FALSE	FALSE
NRG1	ENSG00000157168	0.378962	0.0378813	0.845498	FALSE	FALSE
WDR19	ENSG00000157796	-0.378962	0.0378813	0.845498	FALSE	FALSE
DNASE1L3	ENSG00000163687	-0.378962	0.0378813	0.845498	FALSE	FALSE
KDM1B	ENSG00000165097	0.378962	0.0378813	0.845498	FALSE	FALSE
ZNF606	ENSG00000166704	-0.378962	0.0378813	0.845498	FALSE	FALSE
PER1	ENSG00000179094	0.378962	0.0378813	0.845498	FALSE	FALSE
PSAP	ENSG00000197746	0.378962	0.0378813	0.845498	TRUE	FALSE
TAS2R20	ENSG00000255837	-0.378962	0.0378813	0.845498	FALSE	FALSE
LINC02175	ENSG00000262155	-0.378962	0.0378813	0.845498	FALSE	FALSE
SPIB	ENSG00000269404	-0.378962	0.0378813	0.845498	FALSE	FALSE
MARCO	ENSG00000019169	0.363803	0.0462514	0.845498	FALSE	FALSE
COL19A1	ENSG00000082293	-0.363803	0.0462514	0.845498	FALSE	FALSE
PFN1	ENSG00000108518	0.363803	0.0462514	0.845498	FALSE	FALSE
IFT57	ENSG00000114446	-0.363803	0.0462514	0.845498	FALSE	FALSE
RRAS	ENSG00000126458	0.363803	0.0462514	0.845498	FALSE	FALSE
IRF5	ENSG00000128604	0.363803	0.0462514	0.845498	FALSE	FALSE
CCDC59	ENSG00000133773	-0.363803	0.0462514	0.845498	FALSE	FALSE
LMO2	ENSG00000135363	0.363803	0.0462514	0.845498	FALSE	FALSE
CPNE8	ENSG00000139117	0.363803	0.0462514	0.845498	FALSE	FALSE
TBCEL	ENSG00000154114	-0.363803	0.0462514	0.845498	FALSE	FALSE
ESM1	ENSG00000164283	-0.363803	0.0462514	0.845498	FALSE	FALSE
ILK	ENSG00000166333	0.363803	0.0462514	0.845498	FALSE	FALSE
TPP1	ENSG00000166340	0.363803	0.0462514	0.845498	FALSE	FALSE
ANXA4	ENSG00000196975	0.363803	0.0462514	0.845498	FALSE	FALSE
GTF2IRD2P1	ENSG00000214544	-0.363803	0.0462514	0.845498	FALSE	FALSE
PARP4P2	ENSG00000224976	0.363803	0.0462514	0.845498	FALSE	FALSE
BAIAP2-DT	ENSG00000226137	0.363803	0.0462514	0.845498	FALSE	FALSE
LRRC37A6P	ENSG00000230445	-0.363803	0.0462514	0.845498	FALSE	FALSE

## Sheet: SAES
geneSymbol	Ensembl_ID	corrTest_correlation	corrTest_pVal	adj.corrTest_pVal	neutrophilDegranulation	cytokines
TANC2	ENSG00000170921	0.644261	5.03951e-05	0.0353104	FALSE	FALSE
STX16	ENSG00000124222	0.634645	6.51647e-05	0.0353104	FALSE	FALSE
ZNF780A	ENSG00000197782	0.625029	8.39695e-05	0.0353104	FALSE	FALSE
NAIP	ENSG00000249437	0.625029	8.39695e-05	0.0353104	FALSE	FALSE
DCUN1D3	ENSG00000188215	0.615413	0.000107824	0.0353104	FALSE	FALSE
MGAM2	ENSG00000257743	0.615413	0.000107824	0.0353104	FALSE	FALSE
CUX1	ENSG00000257923	0.615413	0.000107824	0.0353104	FALSE	FALSE
CMTM1	ENSG00000089505	0.605797	0.000137975	0.0353104	FALSE	TRUE
MICU1	ENSG00000107745	0.605797	0.000137975	0.0353104	FALSE	FALSE
PHTF1	ENSG00000116793	0.605797	0.000137975	0.0353104	FALSE	FALSE
PXK	ENSG00000168297	0.605797	0.000137975	0.0353104	FALSE	FALSE
LINC02981	ENSG00000214870	0.605797	0.000137975	0.0353104	FALSE	FALSE
RPL19P5	ENSG00000230580	-0.605797	0.000137975	0.0353104	FALSE	FALSE
IL18R1	ENSG00000115604	0.596181	0.000175944	0.0353104	FALSE	TRUE
RPS18P2	ENSG00000213315	-0.596181	0.000175944	0.0353104	FALSE	FALSE
RPS2P14	ENSG00000232450	0.596181	0.000175944	0.0353104	FALSE	FALSE
SLED1	ENSG00000249138	0.596181	0.000175944	0.0353104	FALSE	FALSE
LINC01352	ENSG00000238078	0.592787	0.000197115	0.0353104	FALSE	FALSE
TMEM260	ENSG00000070269	0.586566	0.000223584	0.0353104	FALSE	FALSE
SMG7	ENSG00000116698	0.586566	0.000223584	0.0353104	FALSE	FALSE
GBA	ENSG00000177628	0.586566	0.000223584	0.0353104	FALSE	FALSE
PAPSS1	ENSG00000138801	0.57695	0.000283139	0.0353104	FALSE	FALSE
GPR141	ENSG00000187037	0.57695	0.000283139	0.0353104	FALSE	FALSE
KCTD21	ENSG00000188997	0.57695	0.000283139	0.0353104	FALSE	FALSE
RPL35P5	ENSG00000225573	-0.57695	0.000283139	0.0353104	FALSE	FALSE
TMEM185B	ENSG00000226479	0.57695	0.000283139	0.0353104	FALSE	FALSE
RPS18	ENSG00000231500	-0.57695	0.000283139	0.0353104	FALSE	FALSE
RPS18P5	ENSG00000242299	-0.57695	0.000283139	0.0353104	FALSE	FALSE
NAIPP3	ENSG00000248477	0.57695	0.000283139	0.0353104	FALSE	FALSE
PDE1B	ENSG00000123360	0.567334	0.000357318	0.0353104	FALSE	FALSE
HORMAD1	ENSG00000143452	0.567334	0.000357318	0.0353104	FALSE	FALSE
SEPTIN8	ENSG00000164402	-0.567334	0.000357318	0.0353104	FALSE	FALSE
DDIAS	ENSG00000165490	0.567334	0.000357318	0.0353104	FALSE	FALSE
ZNF852	ENSG00000178917	0.567334	0.000357318	0.0353104	FALSE	FALSE
TVP23CP1	ENSG00000223584	0.567334	0.000357318	0.0353104	FALSE	FALSE
C3orf86	ENSG00000225873	0.567334	0.000357318	0.0353104	FALSE	FALSE
DDX10P1	ENSG00000237135	0.567334	0.000357318	0.0353104	FALSE	FALSE
STON1	ENSG00000243244	0.567334	0.000357318	0.0353104	FALSE	FALSE
RPL26P5	ENSG00000258632	0.567334	0.000357318	0.0353104	FALSE	FALSE
FKBP1A	ENSG00000088832	0.557718	0.000449375	0.036083	FALSE	FALSE
RPL19	ENSG00000108298	-0.557718	0.000449375	0.036083	FALSE	FALSE
RPL13A	ENSG00000142541	-0.557718	0.000449375	0.036083	FALSE	FALSE
GBAP1	ENSG00000160766	0.557718	0.000449375	0.036083	FALSE	FALSE
MCEMP1	ENSG00000183019	0.557718	0.000449375	0.036083	TRUE	FALSE
ZNF438	ENSG00000183621	0.557718	0.000449375	0.036083	FALSE	FALSE
POU5F2	ENSG00000248483	0.557718	0.000449375	0.036083	FALSE	FALSE
MIR7848	ENSG00000276961	0.557718	0.000449375	0.036083	FALSE	FALSE
CDK14	ENSG00000058091	0.548102	0.0005632	0.036083	FALSE	FALSE
CLASP1	ENSG00000074054	0.548102	0.0005632	0.036083	FALSE	FALSE
ZNF586	ENSG00000083828	0.548102	0.0005632	0.036083	FALSE	FALSE
MTMR4	ENSG00000108389	0.548102	0.0005632	0.036083	FALSE	FALSE
MAPK14	ENSG00000112062	0.548102	0.0005632	0.036083	TRUE	FALSE
IL18RAP	ENSG00000115607	0.548102	0.0005632	0.036083	FALSE	TRUE
OMG	ENSG00000126861	0.548102	0.0005632	0.036083	FALSE	FALSE
RPL15	ENSG00000174748	-0.548102	0.0005632	0.036083	FALSE	FALSE
RPLP0P6	ENSG00000213553	-0.548102	0.0005632	0.036083	FALSE	FALSE
ZNF407	ENSG00000215421	0.548102	0.0005632	0.036083	FALSE	FALSE
MTND5P32	ENSG00000259379	0.548102	0.0005632	0.036083	FALSE	FALSE
MIR4772	ENSG00000264764	0.548102	0.0005632	0.036083	FALSE	FALSE
NFYA	ENSG00000001167	0.538486	0.000703427	0.036083	FALSE	FALSE
MAST4	ENSG00000069020	0.538486	0.000703427	0.036083	FALSE	FALSE
NME8	ENSG00000086288	0.538486	0.000703427	0.036083	FALSE	FALSE
RNF24	ENSG00000101236	0.538486	0.000703427	0.036083	FALSE	FALSE
MAP2K6	ENSG00000108984	0.538486	0.000703427	0.036083	FALSE	FALSE
SLC26A8	ENSG00000112053	0.538486	0.000703427	0.036083	FALSE	FALSE
MCTP2	ENSG00000140563	0.538486	0.000703427	0.036083	FALSE	FALSE
PHIP	ENSG00000146247	0.538486	0.000703427	0.036083	FALSE	FALSE
PHLDB3	ENSG00000176531	-0.538486	0.000703427	0.036083	FALSE	FALSE
KPNA2	ENSG00000182481	0.538486	0.000703427	0.036083	FALSE	FALSE
ZNF445	ENSG00000185219	0.538486	0.000703427	0.036083	FALSE	FALSE
NF1	ENSG00000196712	0.538486	0.000703427	0.036083	FALSE	FALSE
ATG7	ENSG00000197548	0.538486	0.000703427	0.036083	TRUE	FALSE
ZNF254	ENSG00000213096	0.538486	0.000703427	0.036083	FALSE	FALSE
ARHGAP27P1-BPTFP1-KPNA2P3	ENSG00000215769	0.538486	0.000703427	0.036083	FALSE	FALSE
CAPNS2	ENSG00000256812	0.538486	0.000703427	0.036083	FALSE	FALSE
MIR617	ENSG00000207763	0.534954	0.000780847	0.036083	FALSE	FALSE
STARD3NL	ENSG00000010270	0.528871	0.000875549	0.036083	FALSE	FALSE
FTSJ1	ENSG00000068438	-0.528871	0.000875549	0.036083	FALSE	FALSE
CAPZB	ENSG00000077549	0.528871	0.000875549	0.036083	FALSE	FALSE
CPEB4	ENSG00000113742	0.528871	0.000875549	0.036083	FALSE	FALSE
PHF21A	ENSG00000135365	0.528871	0.000875549	0.036083	FALSE	FALSE
CTSK	ENSG00000143387	0.528871	0.000875549	0.036083	FALSE	FALSE
SLC15A2	ENSG00000163406	0.528871	0.000875549	0.036083	FALSE	FALSE
GYG1	ENSG00000163754	0.528871	0.000875549	0.036083	TRUE	FALSE
TTC7B	ENSG00000165914	0.528871	0.000875549	0.036083	FALSE	FALSE
PLCD1	ENSG00000187091	-0.528871	0.000875549	0.036083	FALSE	FALSE
RPS10P3	ENSG00000217716	-0.528871	0.000875549	0.036083	FALSE	FALSE
MIR646HG	ENSG00000228340	0.528871	0.000875549	0.036083	FALSE	FALSE
SPINK8	ENSG00000229453	0.528871	0.000875549	0.036083	FALSE	FALSE
FTX	ENSG00000230590	0.528871	0.000875549	0.036083	FALSE	FALSE
TTN-AS1	ENSG00000237298	0.528871	0.000875549	0.036083	FALSE	FALSE
RPL13AP2	ENSG00000244053	-0.528871	0.000875549	0.036083	FALSE	FALSE
EBLN2	ENSG00000255423	0.528871	0.000875549	0.036083	FALSE	FALSE
STAU2	ENSG00000040341	0.519255	0.00108605	0.036083	FALSE	FALSE
RPLP0	ENSG00000089157	-0.519255	0.00108605	0.036083	FALSE	FALSE
USB1	ENSG00000103005	0.519255	0.00108605	0.036083	FALSE	FALSE
VNN1	ENSG00000112299	0.519255	0.00108605	0.036083	TRUE	FALSE
INO80D	ENSG00000114933	0.519255	0.00108605	0.036083	FALSE	FALSE
ADAM19	ENSG00000135074	0.519255	0.00108605	0.036083	FALSE	FALSE
DYSF	ENSG00000135636	0.519255	0.00108605	0.036083	FALSE	FALSE
DNAJC13	ENSG00000138246	0.519255	0.00108605	0.036083	TRUE	FALSE
FBXO38	ENSG00000145868	0.519255	0.00108605	0.036083	FALSE	FALSE
PPP1R21	ENSG00000162869	0.519255	0.00108605	0.036083	FALSE	FALSE
EIF4E3	ENSG00000163412	0.519255	0.00108605	0.036083	FALSE	FALSE
ATXN7	ENSG00000163635	0.519255	0.00108605	0.036083	FALSE	FALSE
NDRG2	ENSG00000165795	-0.519255	0.00108605	0.036083	FALSE	FALSE
MCTP1	ENSG00000175471	0.519255	0.00108605	0.036083	FALSE	FALSE
TLR5	ENSG00000187554	0.519255	0.00108605	0.036083	FALSE	FALSE
ITGA1	ENSG00000213949	0.519255	0.00108605	0.036083	FALSE	FALSE
TTLL3	ENSG00000214021	0.519255	0.00108605	0.036083	FALSE	FALSE
RPL19P6	ENSG00000233597	-0.519255	0.00108605	0.036083	FALSE	FALSE
RPL13AP20	ENSG00000234498	-0.519255	0.00108605	0.036083	FALSE	FALSE
MTND4P14	ENSG00000236254	0.519255	0.00108605	0.036083	FALSE	FALSE
RPL7P18	ENSG00000243806	0.519255	0.00108605	0.036083	FALSE	FALSE
RN7SKP253	ENSG00000252233	0.519255	0.00108605	0.036083	FALSE	FALSE
TSNAX-DISC1	ENSG00000270106	0.519255	0.00108605	0.036083	FALSE	FALSE
NR2E1	ENSG00000112333	0.537111	0.00117913	0.0369583	FALSE	FALSE
ROCK1	ENSG00000067900	0.509639	0.00134254	0.0369583	TRUE	FALSE
EIF4G3	ENSG00000075151	0.509639	0.00134254	0.0369583	FALSE	FALSE
PIGU	ENSG00000101464	-0.509639	0.00134254	0.0369583	FALSE	FALSE
WSB1	ENSG00000109046	0.509639	0.00134254	0.0369583	FALSE	FALSE
IVNS1ABP	ENSG00000116679	0.509639	0.00134254	0.0369583	FALSE	FALSE
TRIM25	ENSG00000121060	0.509639	0.00134254	0.0369583	FALSE	FALSE
RPL36	ENSG00000130255	-0.509639	0.00134254	0.0369583	FALSE	FALSE
RTN3	ENSG00000133318	0.509639	0.00134254	0.0369583	FALSE	FALSE
ARNTL	ENSG00000133794	0.509639	0.00134254	0.0369583	FALSE	FALSE
ANXA3	ENSG00000138772	0.509639	0.00134254	0.0369583	FALSE	FALSE
CCDC25	ENSG00000147419	-0.509639	0.00134254	0.0369583	FALSE	FALSE
NR6A1	ENSG00000148200	0.509639	0.00134254	0.0369583	FALSE	FALSE
YWHAB	ENSG00000166913	0.509639	0.00134254	0.0369583	FALSE	FALSE
HINT1	ENSG00000169567	-0.509639	0.00134254	0.0369583	FALSE	FALSE
PTGER4	ENSG00000171522	-0.509639	0.00134254	0.0369583	FALSE	FALSE
MIR4435-2HG	ENSG00000172965	0.509639	0.00134254	0.0369583	FALSE	FALSE
SELENOW	ENSG00000178980	-0.509639	0.00134254	0.0369583	FALSE	FALSE
LINC00671	ENSG00000213373	0.509639	0.00134254	0.0369583	FALSE	FALSE
TNPO1P1	ENSG00000225423	0.509639	0.00134254	0.0369583	FALSE	FALSE
RPL3P1	ENSG00000228149	-0.509639	0.00134254	0.0369583	FALSE	FALSE
MIR223HG	ENSG00000274536	0.509639	0.00134254	0.0369583	FALSE	FALSE
TUBGCP5	ENSG00000275835	-0.509639	0.00134254	0.0369583	FALSE	FALSE
H4C5	ENSG00000276966	-0.509639	0.00134254	0.0369583	FALSE	FALSE
PIK3CB	ENSG00000051382	0.500023	0.00165394	0.0388676	FALSE	FALSE
RSBN1	ENSG00000081019	0.500023	0.00165394	0.0388676	FALSE	FALSE
INTS6	ENSG00000102786	0.500023	0.00165394	0.0388676	FALSE	FALSE
AP3B2	ENSG00000103723	0.500023	0.00165394	0.0388676	FALSE	FALSE
BCL6	ENSG00000113916	0.500023	0.00165394	0.0388676	FALSE	FALSE
ABCC5	ENSG00000114770	0.500023	0.00165394	0.0388676	FALSE	FALSE
KLF7	ENSG00000118263	0.500023	0.00165394	0.0388676	FALSE	FALSE
SH3BP5	ENSG00000131370	0.500023	0.00165394	0.0388676	FALSE	FALSE
VAV3	ENSG00000134215	0.500023	0.00165394	0.0388676	FALSE	FALSE
SLC38A2	ENSG00000134294	0.500023	0.00165394	0.0388676	FALSE	FALSE
RPL35	ENSG00000136942	-0.500023	0.00165394	0.0388676	FALSE	FALSE
ABHD13	ENSG00000139826	0.500023	0.00165394	0.0388676	FALSE	FALSE
NGLY1	ENSG00000151092	0.500023	0.00165394	0.0388676	FALSE	FALSE
SYNJ1	ENSG00000159082	0.500023	0.00165394	0.0388676	FALSE	FALSE
TMEM169	ENSG00000163449	0.500023	0.00165394	0.0388676	FALSE	FALSE
RPS14	ENSG00000164587	-0.500023	0.00165394	0.0388676	FALSE	FALSE
ARL6IP6	ENSG00000177917	0.500023	0.00165394	0.0388676	FALSE	FALSE
RTL6	ENSG00000188636	-0.500023	0.00165394	0.0388676	FALSE	FALSE
GNL1	ENSG00000204590	-0.500023	0.00165394	0.0388676	FALSE	FALSE
RBMXL1	ENSG00000213516	0.500023	0.00165394	0.0388676	FALSE	FALSE
CYTOR	ENSG00000222041	0.500023	0.00165394	0.0388676	FALSE	FALSE
RNU6-1118P	ENSG00000222314	0.500023	0.00165394	0.0388676	FALSE	FALSE
RPS3AP32	ENSG00000240047	0.500023	0.00165394	0.0388676	FALSE	FALSE
LINC02217	ENSG00000248455	0.500023	0.00165394	0.0388676	FALSE	FALSE
PHKA2	ENSG00000044446	0.490407	0.00203061	0.0407602	FALSE	FALSE
TNPO3	ENSG00000064419	0.490407	0.00203061	0.0407602	FALSE	FALSE
APBB1IP	ENSG00000077420	0.490407	0.00203061	0.0407602	FALSE	FALSE
PCNX1	ENSG00000100731	0.490407	0.00203061	0.0407602	FALSE	FALSE
RPS19	ENSG00000105372	-0.490407	0.00203061	0.0407602	FALSE	FALSE
MRPL2	ENSG00000112651	-0.490407	0.00203061	0.0407602	FALSE	FALSE
ATXN1	ENSG00000124788	0.490407	0.00203061	0.0407602	FALSE	FALSE
CCDC93	ENSG00000125633	0.490407	0.00203061	0.0407602	FALSE	FALSE
CLIP1	ENSG00000130779	0.490407	0.00203061	0.0407602	FALSE	FALSE
AOAH	ENSG00000136250	0.490407	0.00203061	0.0407602	FALSE	FALSE
ENOPH1	ENSG00000145293	-0.490407	0.00203061	0.0407602	FALSE	FALSE
TYW5	ENSG00000162971	0.490407	0.00203061	0.0407602	FALSE	FALSE
WDFY3	ENSG00000163625	0.490407	0.00203061	0.0407602	FALSE	FALSE
ZNF319	ENSG00000166188	0.490407	0.00203061	0.0407602	FALSE	FALSE
PRDM10	ENSG00000170325	0.490407	0.00203061	0.0407602	FALSE	FALSE
BCLAF3	ENSG00000173681	0.490407	0.00203061	0.0407602	FALSE	FALSE
KREMEN1	ENSG00000183762	0.490407	0.00203061	0.0407602	FALSE	FALSE
MAGEH1	ENSG00000187601	-0.490407	0.00203061	0.0407602	FALSE	FALSE
KAZN	ENSG00000189337	0.490407	0.00203061	0.0407602	FALSE	FALSE
CACNA1E	ENSG00000198216	0.490407	0.00203061	0.0407602	FALSE	FALSE
F5	ENSG00000198734	0.490407	0.00203061	0.0407602	FALSE	FALSE
FAM209B	ENSG00000213714	0.490407	0.00203061	0.0407602	FALSE	FALSE
LINC02649	ENSG00000215244	0.490407	0.00203061	0.0407602	FALSE	FALSE
RPL10P1	ENSG00000217026	-0.490407	0.00203061	0.0407602	FALSE	FALSE
TMLHE-AS1	ENSG00000224533	0.490407	0.00203061	0.0407602	FALSE	FALSE
TOX4P1	ENSG00000248697	0.490407	0.00203061	0.0407602	FALSE	FALSE
MGAM	ENSG00000257335	0.490407	0.00203061	0.0407602	TRUE	FALSE
EIF1B-AS1	ENSG00000280739	0.490407	0.00203061	0.0407602	FALSE	FALSE
RNU6-226P	ENSG00000200648	0.489106	0.00220949	0.0414525	FALSE	FALSE
PPP1R12A	ENSG00000058272	0.480791	0.00248457	0.0414525	FALSE	FALSE
RCOR1	ENSG00000089902	0.480791	0.00248457	0.0414525	FALSE	FALSE
CHD8	ENSG00000100888	0.480791	0.00248457	0.0414525	FALSE	FALSE
IL27RA	ENSG00000104998	-0.480791	0.00248457	0.0414525	FALSE	FALSE
JAK3	ENSG00000105639	0.480791	0.00248457	0.0414525	FALSE	FALSE
LMBR1	ENSG00000105983	0.480791	0.00248457	0.0414525	FALSE	FALSE
CBL	ENSG00000110395	0.480791	0.00248457	0.0414525	FALSE	FALSE
STK38	ENSG00000112079	0.480791	0.00248457	0.0414525	FALSE	FALSE
RTN4	ENSG00000115310	0.480791	0.00248457	0.0414525	FALSE	FALSE
RAB14	ENSG00000119396	0.480791	0.00248457	0.0414525	TRUE	FALSE
RPS10	ENSG00000124614	-0.480791	0.00248457	0.0414525	FALSE	FALSE
SLC35B3	ENSG00000124786	0.480791	0.00248457	0.0414525	FALSE	FALSE
PTPN12	ENSG00000127947	0.480791	0.00248457	0.0414525	FALSE	FALSE
CARD6	ENSG00000132357	0.480791	0.00248457	0.0414525	FALSE	FALSE
CREB5	ENSG00000146592	0.480791	0.00248457	0.0414525	FALSE	FALSE
RBMS1	ENSG00000153250	0.480791	0.00248457	0.0414525	FALSE	FALSE
PXYLP1	ENSG00000155893	0.480791	0.00248457	0.0414525	FALSE	FALSE
RASA2	ENSG00000155903	0.480791	0.00248457	0.0414525	FALSE	FALSE
SLC25A44	ENSG00000160785	0.480791	0.00248457	0.0414525	FALSE	FALSE
LRP5	ENSG00000162337	-0.480791	0.00248457	0.0414525	FALSE	FALSE
NAB2	ENSG00000166886	-0.480791	0.00248457	0.0414525	FALSE	FALSE
LOXHD1	ENSG00000167210	0.480791	0.00248457	0.0414525	FALSE	FALSE
MSRB3	ENSG00000174099	0.480791	0.00248457	0.0414525	FALSE	FALSE
B4GAT1	ENSG00000174684	-0.480791	0.00248457	0.0414525	FALSE	FALSE
C2orf69	ENSG00000178074	0.480791	0.00248457	0.0414525	FALSE	FALSE
C16orf72	ENSG00000182831	0.480791	0.00248457	0.0414525	FALSE	FALSE
ZDHHC17	ENSG00000186908	0.480791	0.00248457	0.0414525	FALSE	FALSE
PRDX6-AS1	ENSG00000203739	0.480791	0.00248457	0.0414525	FALSE	FALSE
SDHAF1	ENSG00000205138	-0.480791	0.00248457	0.0414525	FALSE	FALSE
UBXN2B	ENSG00000215114	0.480791	0.00248457	0.0414525	FALSE	FALSE
MTCO1P11	ENSG00000224083	0.480791	0.00248457	0.0414525	FALSE	FALSE
RPL3P7	ENSG00000225093	-0.480791	0.00248457	0.0414525	FALSE	FALSE
RPSAP49	ENSG00000226327	-0.480791	0.00248457	0.0414525	FALSE	FALSE
ABHD14A	ENSG00000248487	-0.480791	0.00248457	0.0414525	FALSE	FALSE
SIGLEC14	ENSG00000254415	0.480791	0.00248457	0.0414525	TRUE	FALSE
MTND3P12	ENSG00000259626	0.480791	0.00248457	0.0414525	FALSE	FALSE
SEC22B	ENSG00000265808	0.480791	0.00248457	0.0414525	FALSE	FALSE
RAB33B-AS1	ENSG00000273247	0.480791	0.00248457	0.0414525	FALSE	FALSE
LIPC-AS1	ENSG00000259293	0.477121	0.00273271	0.0429279	FALSE	FALSE
NDUFAF7	ENSG00000003509	0.471176	0.00302968	0.0429279	FALSE	FALSE
ATP11B	ENSG00000058063	0.471176	0.00302968	0.0429279	TRUE	FALSE
SLC2A3	ENSG00000059804	0.471176	0.00302968	0.0429279	TRUE	FALSE
TNPO1	ENSG00000083312	0.471176	0.00302968	0.0429279	FALSE	FALSE
DDX17	ENSG00000100201	0.471176	0.00302968	0.0429279	FALSE	FALSE
SOS2	ENSG00000100485	0.471176	0.00302968	0.0429279	FALSE	FALSE
EIF4G2	ENSG00000110321	0.471176	0.00302968	0.0429279	FALSE	FALSE
STRN	ENSG00000115808	0.471176	0.00302968	0.0429279	FALSE	FALSE
ACSL3	ENSG00000123983	0.471176	0.00302968	0.0429279	FALSE	FALSE
CDH26	ENSG00000124215	0.471176	0.00302968	0.0429279	FALSE	FALSE
GAMT	ENSG00000130005	-0.471176	0.00302968	0.0429279	FALSE	FALSE
TBC1D5	ENSG00000131374	0.471176	0.00302968	0.0429279	FALSE	FALSE
DOCK2	ENSG00000134516	0.471176	0.00302968	0.0429279	TRUE	FALSE
NPEPPS	ENSG00000141279	0.471176	0.00302968	0.0429279	FALSE	FALSE
RPS8	ENSG00000142937	-0.471176	0.00302968	0.0429279	FALSE	FALSE
AIG1	ENSG00000146416	0.471176	0.00302968	0.0429279	FALSE	FALSE
GALNT14	ENSG00000158089	0.471176	0.00302968	0.0429279	FALSE	FALSE
ADCY10P1	ENSG00000161912	0.471176	0.00302968	0.0429279	FALSE	FALSE
ZNF3	ENSG00000166526	-0.471176	0.00302968	0.0429279	FALSE	FALSE
IRF2	ENSG00000168310	0.471176	0.00302968	0.0429279	FALSE	FALSE
PFKFB3	ENSG00000170525	0.471176	0.00302968	0.0429279	FALSE	FALSE
AKAP13	ENSG00000170776	0.471176	0.00302968	0.0429279	FALSE	FALSE
SULT1B1	ENSG00000173597	0.471176	0.00302968	0.0429279	FALSE	FALSE
RUVBL1	ENSG00000175792	-0.471176	0.00302968	0.0429279	FALSE	FALSE
PIK3CD-AS1	ENSG00000179840	0.471176	0.00302968	0.0429279	FALSE	FALSE
ASB7	ENSG00000183475	0.471176	0.00302968	0.0429279	FALSE	FALSE
F8	ENSG00000185010	0.471176	0.00302968	0.0429279	FALSE	FALSE
EXD3	ENSG00000187609	-0.471176	0.00302968	0.0429279	FALSE	FALSE
RALGAPA2	ENSG00000188559	0.471176	0.00302968	0.0429279	FALSE	FALSE
ITSN2	ENSG00000198399	0.471176	0.00302968	0.0429279	FALSE	FALSE
CR1	ENSG00000203710	0.471176	0.00302968	0.0429279	TRUE	FALSE
IGKV3D-11	ENSG00000211632	0.471176	0.00302968	0.0429279	FALSE	FALSE
RPL15P3	ENSG00000212802	-0.471176	0.00302968	0.0429279	FALSE	FALSE
RNU6-860P	ENSG00000222792	0.471176	0.00302968	0.0429279	FALSE	FALSE
LOC100421122	ENSG00000229695	0.471176	0.00302968	0.0429279	FALSE	FALSE
LOC646870	ENSG00000231615	0.471176	0.00302968	0.0429279	FALSE	FALSE
PSMD6-AS2	ENSG00000239653	0.471176	0.00302968	0.0429279	FALSE	FALSE
RN7SL141P	ENSG00000243398	0.471176	0.00302968	0.0429279	FALSE	FALSE
CPEB2-DT	ENSG00000247624	0.471176	0.00302968	0.0429279	FALSE	FALSE
KCNQ1OT1	ENSG00000269821	0.471176	0.00302968	0.0429279	FALSE	FALSE
MSL3	ENSG00000005302	0.46156	0.00368186	0.044068	FALSE	FALSE
TIMP2	ENSG00000035862	0.46156	0.00368186	0.044068	TRUE	FALSE
SP100	ENSG00000067066	0.46156	0.00368186	0.044068	FALSE	FALSE
CST7	ENSG00000077984	0.46156	0.00368186	0.044068	FALSE	FALSE
RPL3	ENSG00000100316	-0.46156	0.00368186	0.044068	FALSE	FALSE
MEGF8	ENSG00000105429	-0.46156	0.00368186	0.044068	FALSE	FALSE
ARRDC2	ENSG00000105643	-0.46156	0.00368186	0.044068	FALSE	FALSE
LMNB1	ENSG00000113368	0.46156	0.00368186	0.044068	FALSE	FALSE
C1orf109	ENSG00000116922	-0.46156	0.00368186	0.044068	FALSE	FALSE
LGALS8	ENSG00000116977	0.46156	0.00368186	0.044068	FALSE	FALSE
KDM3B	ENSG00000120733	0.46156	0.00368186	0.044068	FALSE	FALSE
CRY2	ENSG00000121671	-0.46156	0.00368186	0.044068	FALSE	FALSE
NQO2	ENSG00000124588	0.46156	0.00368186	0.044068	FALSE	FALSE
PHF20L1	ENSG00000129292	0.46156	0.00368186	0.044068	FALSE	FALSE
RPL13AP25	ENSG00000136149	-0.46156	0.00368186	0.044068	FALSE	FALSE
SIT1	ENSG00000137078	-0.46156	0.00368186	0.044068	FALSE	FALSE
ENTPD1	ENSG00000138185	0.46156	0.00368186	0.044068	FALSE	FALSE
EXOC6	ENSG00000138190	0.46156	0.00368186	0.044068	FALSE	FALSE
TARS2	ENSG00000143374	-0.46156	0.00368186	0.044068	FALSE	FALSE
SNX27	ENSG00000143376	0.46156	0.00368186	0.044068	FALSE	FALSE
CELF1	ENSG00000149187	0.46156	0.00368186	0.044068	FALSE	FALSE
FHIP2A	ENSG00000151553	0.46156	0.00368186	0.044068	FALSE	FALSE
SAMSN1	ENSG00000155307	0.46156	0.00368186	0.044068	FALSE	FALSE
RNF111	ENSG00000157450	0.46156	0.00368186	0.044068	FALSE	FALSE
SLC37A3	ENSG00000157800	0.46156	0.00368186	0.044068	FALSE	FALSE
CUL4B	ENSG00000158290	0.46156	0.00368186	0.044068	FALSE	FALSE
NCSTN	ENSG00000162736	0.46156	0.00368186	0.044068	TRUE	FALSE
INTS8	ENSG00000164941	0.46156	0.00368186	0.044068	FALSE	FALSE
NSD1	ENSG00000165671	0.46156	0.00368186	0.044068	FALSE	FALSE
STIM1	ENSG00000167323	0.46156	0.00368186	0.044068	FALSE	FALSE
SPRY3	ENSG00000168939	0.46156	0.00368186	0.044068	FALSE	FALSE
POLH	ENSG00000170734	-0.46156	0.00368186	0.044068	FALSE	FALSE
KDM2A	ENSG00000173120	0.46156	0.00368186	0.044068	FALSE	FALSE
SLC2A14	ENSG00000173262	0.46156	0.00368186	0.044068	FALSE	FALSE
ST20	ENSG00000180953	0.46156	0.00368186	0.044068	FALSE	FALSE
LIMK2	ENSG00000182541	0.46156	0.00368186	0.044068	FALSE	FALSE
KIAA0825	ENSG00000185261	0.46156	0.00368186	0.044068	FALSE	FALSE
MFSD14C	ENSG00000196312	0.46156	0.00368186	0.044068	FALSE	FALSE
MARCHF5	ENSG00000198060	0.46156	0.00368186	0.044068	FALSE	FALSE
RNU6-177P	ENSG00000223189	0.46156	0.00368186	0.044068	FALSE	FALSE
RPL3P2	ENSG00000227939	-0.46156	0.00368186	0.044068	FALSE	FALSE
FAM157A	ENSG00000236438	0.46156	0.00368186	0.044068	FALSE	FALSE
MTCO3P11	ENSG00000237711	0.46156	0.00368186	0.044068	FALSE	FALSE
RPL13AP22	ENSG00000243517	-0.46156	0.00368186	0.044068	FALSE	FALSE
HAUS5	ENSG00000249115	-0.46156	0.00368186	0.044068	FALSE	FALSE
LINC03022	ENSG00000253641	0.46156	0.00368186	0.044068	FALSE	FALSE
LMNTD2-AS1	ENSG00000254815	-0.46156	0.00368186	0.044068	FALSE	FALSE
HP	ENSG00000257017	0.46156	0.00368186	0.044068	TRUE	FALSE
MTCO3P23	ENSG00000259651	0.46156	0.00368186	0.044068	FALSE	FALSE
ROCK1P1	ENSG00000263006	0.46156	0.00368186	0.044068	FALSE	FALSE
MRPL43	ENSG00000055950	-0.451944	0.00445928	0.0477391	FALSE	FALSE
TMEM38A	ENSG00000072954	0.451944	0.00445928	0.0477391	FALSE	FALSE
P2RY10	ENSG00000078589	-0.451944	0.00445928	0.0477391	FALSE	FALSE
STX7	ENSG00000079950	0.451944	0.00445928	0.0477391	FALSE	FALSE
GEMIN2	ENSG00000092208	-0.451944	0.00445928	0.0477391	FALSE	FALSE
BCL7C	ENSG00000099385	-0.451944	0.00445928	0.0477391	FALSE	FALSE
RIC1	ENSG00000107036	0.451944	0.00445928	0.0477391	FALSE	FALSE
CUTA	ENSG00000112514	-0.451944	0.00445928	0.0477391	FALSE	FALSE
PIKFYVE	ENSG00000115020	0.451944	0.00445928	0.0477391	FALSE	FALSE
GCA	ENSG00000115271	0.451944	0.00445928	0.0477391	TRUE	FALSE
PECR	ENSG00000115425	0.451944	0.00445928	0.0477391	FALSE	FALSE
TRPM6	ENSG00000119121	0.451944	0.00445928	0.0477391	FALSE	FALSE
CUTC	ENSG00000119929	0.451944	0.00445928	0.0477391	FALSE	FALSE
TMEM131L	ENSG00000121210	0.451944	0.00445928	0.0477391	FALSE	FALSE
SYNE1	ENSG00000131018	0.451944	0.00445928	0.0477391	FALSE	FALSE
PPM1B	ENSG00000138032	0.451944	0.00445928	0.0477391	FALSE	FALSE
FBXO11	ENSG00000138081	0.451944	0.00445928	0.0477391	FALSE	FALSE
RHOF	ENSG00000139725	-0.451944	0.00445928	0.0477391	TRUE	FALSE
PDK1	ENSG00000152256	0.451944	0.00445928	0.0477391	FALSE	FALSE
TGFA	ENSG00000163235	0.451944	0.00445928	0.0477391	FALSE	TRUE
CFAP97	ENSG00000164323	-0.451944	0.00445928	0.0477391	FALSE	FALSE
GCSAM	ENSG00000174500	-0.451944	0.00445928	0.0477391	FALSE	FALSE
DPY19L3	ENSG00000178904	0.451944	0.00445928	0.0477391	FALSE	FALSE
DCAF4L1	ENSG00000182308	0.451944	0.00445928	0.0477391	FALSE	FALSE
UPP1	ENSG00000183696	0.451944	0.00445928	0.0477391	FALSE	FALSE
SH2D1A	ENSG00000183918	-0.451944	0.00445928	0.0477391	FALSE	FALSE
SP1	ENSG00000185591	0.451944	0.00445928	0.0477391	FALSE	FALSE
PTAR1	ENSG00000188647	0.451944	0.00445928	0.0477391	FALSE	FALSE
SYCP2	ENSG00000196074	0.451944	0.00445928	0.0477391	FALSE	FALSE
ENTPD4	ENSG00000197217	0.451944	0.00445928	0.0477391	FALSE	FALSE
IGKJ4	ENSG00000211594	0.451944	0.00445928	0.0477391	FALSE	FALSE
RPL3P6	ENSG00000213891	-0.451944	0.00445928	0.0477391	FALSE	FALSE
TNPO1P3	ENSG00000229586	0.451944	0.00445928	0.0477391	FALSE	FALSE
ACTR3P2	ENSG00000232267	0.451944	0.00445928	0.0477391	FALSE	FALSE
LOC100287430	ENSG00000233558	-0.451944	0.00445928	0.0477391	FALSE	FALSE
RPL13AP5	ENSG00000236552	-0.451944	0.00445928	0.0477391	FALSE	FALSE
RPL35P1	ENSG00000237991	-0.451944	0.00445928	0.0477391	FALSE	FALSE
RPS3AP4	ENSG00000259105	-0.451944	0.00445928	0.0477391	FALSE	FALSE
GCLM	ENSG00000023909	0.442328	0.00538261	0.0491577	FALSE	FALSE
FHIP1B	ENSG00000051009	0.442328	0.00538261	0.0491577	FALSE	FALSE
NDUFB7	ENSG00000099795	-0.442328	0.00538261	0.0491577	FALSE	FALSE
ACIN1	ENSG00000100813	0.442328	0.00538261	0.0491577	FALSE	FALSE
JAG1	ENSG00000101384	0.442328	0.00538261	0.0491577	FALSE	FALSE
SNTA1	ENSG00000101400	-0.442328	0.00538261	0.0491577	FALSE	FALSE
TBL1X	ENSG00000101849	0.442328	0.00538261	0.0491577	FALSE	FALSE
PIK3CG	ENSG00000105851	0.442328	0.00538261	0.0491577	FALSE	FALSE
ST3GAL4	ENSG00000110080	0.442328	0.00538261	0.0491577	FALSE	FALSE
UBE4A	ENSG00000110344	0.442328	0.00538261	0.0491577	FALSE	FALSE
ACSS3	ENSG00000111058	0.442328	0.00538261	0.0491577	FALSE	FALSE
MTRF1L	ENSG00000112031	0.442328	0.00538261	0.0491577	FALSE	FALSE
IL1RL1	ENSG00000115602	0.442328	0.00538261	0.0491577	FALSE	FALSE
PLEK	ENSG00000115956	0.442328	0.00538261	0.0491577	FALSE	FALSE
GTDC1	ENSG00000121964	0.442328	0.00538261	0.0491577	FALSE	FALSE
LPGAT1	ENSG00000123684	0.442328	0.00538261	0.0491577	FALSE	FALSE
NCOA3	ENSG00000124151	0.442328	0.00538261	0.0491577	FALSE	FALSE
SIRPD	ENSG00000125900	0.442328	0.00538261	0.0491577	FALSE	FALSE
STEAP4	ENSG00000127954	0.442328	0.00538261	0.0491577	FALSE	FALSE
FGF13	ENSG00000129682	0.442328	0.00538261	0.0491577	FALSE	FALSE
POMT1	ENSG00000130714	-0.442328	0.00538261	0.0491577	FALSE	FALSE
CDC73	ENSG00000134371	0.442328	0.00538261	0.0491577	FALSE	FALSE
TMEM127	ENSG00000135956	0.442328	0.00538261	0.0491577	FALSE	FALSE
MARCHF7	ENSG00000136536	0.442328	0.00538261	0.0491577	FALSE	FALSE
ETV6	ENSG00000139083	0.442328	0.00538261	0.0491577	FALSE	FALSE
UNC45B	ENSG00000141161	-0.442328	0.00538261	0.0491577	FALSE	FALSE
LYST	ENSG00000143669	0.442328	0.00538261	0.0491577	FALSE	FALSE
DOCK11	ENSG00000147251	0.442328	0.00538261	0.0491577	FALSE	FALSE
UGCG	ENSG00000148154	0.442328	0.00538261	0.0491577	FALSE	FALSE
GPR107	ENSG00000148358	0.442328	0.00538261	0.0491577	FALSE	FALSE
RPS3	ENSG00000149273	-0.442328	0.00538261	0.0491577	FALSE	FALSE
RPL29	ENSG00000162244	-0.442328	0.00538261	0.0491577	FALSE	FALSE
ZNF281	ENSG00000162702	0.442328	0.00538261	0.0491577	FALSE	FALSE
ANKRD33B	ENSG00000164236	0.442328	0.00538261	0.0491577	FALSE	FALSE
STXBP5	ENSG00000164506	0.442328	0.00538261	0.0491577	FALSE	FALSE
ANKRD55	ENSG00000164512	0.442328	0.00538261	0.0491577	FALSE	FALSE
BRWD3	ENSG00000165288	0.442328	0.00538261	0.0491577	FALSE	FALSE
HIF1AN	ENSG00000166135	0.442328	0.00538261	0.0491577	FALSE	FALSE
STX3	ENSG00000166900	0.442328	0.00538261	0.0491577	FALSE	FALSE
ITGAM	ENSG00000169896	0.442328	0.00538261	0.0491577	TRUE	FALSE
MBOAT1	ENSG00000172197	0.442328	0.00538261	0.0491577	FALSE	FALSE
SMPDL3A	ENSG00000172594	0.442328	0.00538261	0.0491577	FALSE	FALSE
HPSE	ENSG00000173083	0.442328	0.00538261	0.0491577	TRUE	FALSE
PPP1R3B	ENSG00000173281	0.442328	0.00538261	0.0491577	FALSE	FALSE
GNG5	ENSG00000174021	0.442328	0.00538261	0.0491577	FALSE	FALSE
SMIM19	ENSG00000176209	-0.442328	0.00538261	0.0491577	FALSE	FALSE
LINC02363	ENSG00000180712	0.442328	0.00538261	0.0491577	FALSE	FALSE
FCAR	ENSG00000186431	0.442328	0.00538261	0.0491577	TRUE	FALSE
H1-2	ENSG00000187837	-0.442328	0.00538261	0.0491577	FALSE	FALSE
FAM217B	ENSG00000196227	0.442328	0.00538261	0.0491577	FALSE	FALSE
ZNF81	ENSG00000197779	0.442328	0.00538261	0.0491577	FALSE	FALSE
RPSAP54	ENSG00000213621	-0.442328	0.00538261	0.0491577	FALSE	FALSE
LINC01347	ENSG00000214837	0.442328	0.00538261	0.0491577	FALSE	FALSE
BASP1-AS1	ENSG00000215196	0.442328	0.00538261	0.0491577	FALSE	FALSE
RPL27AP6	ENSG00000218426	-0.442328	0.00538261	0.0491577	FALSE	FALSE
ZBED8	ENSG00000221886	0.442328	0.00538261	0.0491577	FALSE	FALSE
IGKV3D-15	ENSG00000224041	0.442328	0.00538261	0.0491577	FALSE	FALSE
RPS14P10	ENSG00000236238	-0.442328	0.00538261	0.0491577	FALSE	FALSE
STPG4	ENSG00000239605	0.442328	0.00538261	0.0491577	FALSE	FALSE
LOC100288771	ENSG00000248188	0.442328	0.00538261	0.0491577	FALSE	FALSE
LOC102724594	ENSG00000275895	0.442328	0.00538261	0.0491577	FALSE	FALSE
LOC729998	ENSG00000283041	-0.442328	0.00538261	0.0491577	FALSE	FALSE
CFLAR	ENSG00000003402	0.432712	0.00647522	0.0505172	FALSE	FALSE
KIF1B	ENSG00000054523	0.432712	0.00647522	0.0505172	FALSE	FALSE
KMT2C	ENSG00000055609	0.432712	0.00647522	0.0505172	FALSE	FALSE
ARFGEF1	ENSG00000066777	0.432712	0.00647522	0.0505172	FALSE	FALSE
FOSL2	ENSG00000075426	0.432712	0.00647522	0.0505172	FALSE	FALSE
MKNK1	ENSG00000079277	0.432712	0.00647522	0.0505172	FALSE	FALSE
KAT6A	ENSG00000083168	0.432712	0.00647522	0.0505172	FALSE	FALSE
SSH1	ENSG00000084112	0.432712	0.00647522	0.0505172	FALSE	FALSE
MAP3K20	ENSG00000091436	0.432712	0.00647522	0.0505172	FALSE	FALSE
TTLL1	ENSG00000100271	-0.432712	0.00647522	0.0505172	FALSE	FALSE
MTMR3	ENSG00000100330	0.432712	0.00647522	0.0505172	FALSE	FALSE
FNDC3A	ENSG00000102531	0.432712	0.00647522	0.0505172	FALSE	FALSE
CARD8	ENSG00000105483	0.432712	0.00647522	0.0505172	FALSE	FALSE
PRPF31	ENSG00000105618	-0.432712	0.00647522	0.0505172	FALSE	FALSE
MEGF9	ENSG00000106780	0.432712	0.00647522	0.0505172	FALSE	FALSE
TLE4	ENSG00000106829	0.432712	0.00647522	0.0505172	FALSE	FALSE
DOCK8	ENSG00000107099	0.432712	0.00647522	0.0505172	FALSE	FALSE
CPEB3	ENSG00000107864	0.432712	0.00647522	0.0505172	FALSE	FALSE
TSPAN14	ENSG00000108219	0.432712	0.00647522	0.0505172	TRUE	FALSE
FBXL20	ENSG00000108306	0.432712	0.00647522	0.0505172	FALSE	FALSE
KLRB1	ENSG00000111796	-0.432712	0.00647522	0.0505172	FALSE	FALSE
FAM172A	ENSG00000113391	0.432712	0.00647522	0.0505172	FALSE	FALSE
IL1R1	ENSG00000115594	0.432712	0.00647522	0.0505172	FALSE	TRUE
SIPA1L2	ENSG00000116991	0.432712	0.00647522	0.0505172	FALSE	FALSE
FAM53C	ENSG00000120709	0.432712	0.00647522	0.0505172	FALSE	FALSE
PRMT1	ENSG00000126457	-0.432712	0.00647522	0.0505172	FALSE	FALSE
DGCR6L	ENSG00000128185	-0.432712	0.00647522	0.0505172	FALSE	FALSE
ROCK2	ENSG00000134318	0.432712	0.00647522	0.0505172	FALSE	FALSE
CEMIP2	ENSG00000135048	0.432712	0.00647522	0.0505172	FALSE	FALSE
TEC	ENSG00000135605	0.432712	0.00647522	0.0505172	FALSE	FALSE
RNASEL	ENSG00000135828	0.432712	0.00647522	0.0505172	FALSE	FALSE
SBNO1	ENSG00000139697	0.432712	0.00647522	0.0505172	FALSE	FALSE
WRAP53	ENSG00000141499	-0.432712	0.00647522	0.0505172	FALSE	FALSE
CNIH4	ENSG00000143771	0.432712	0.00647522	0.0505172	FALSE	FALSE
RPS3A	ENSG00000145425	-0.432712	0.00647522	0.0505172	FALSE	FALSE
ROPN1L	ENSG00000145491	0.432712	0.00647522	0.0505172	FALSE	FALSE
ARHGAP26	ENSG00000145819	0.432712	0.00647522	0.0505172	FALSE	FALSE
GCNA	ENSG00000147174	0.432712	0.00647522	0.0505172	FALSE	FALSE
FAU	ENSG00000149806	-0.432712	0.00647522	0.0505172	FALSE	FALSE
ARL11	ENSG00000152213	0.432712	0.00647522	0.0505172	FALSE	FALSE
TAOK1	ENSG00000160551	0.432712	0.00647522	0.0505172	FALSE	FALSE
TGFBR2	ENSG00000163513	0.432712	0.00647522	0.0505172	FALSE	TRUE
CLEC4D	ENSG00000166527	0.432712	0.00647522	0.0505172	TRUE	FALSE
AP1G1	ENSG00000166747	0.432712	0.00647522	0.0505172	FALSE	FALSE
TET2	ENSG00000168769	0.432712	0.00647522	0.0505172	FALSE	FALSE
PGM2	ENSG00000169299	0.432712	0.00647522	0.0505172	TRUE	FALSE
SCN9A	ENSG00000169432	0.432712	0.00647522	0.0505172	FALSE	FALSE
B3GNT2	ENSG00000170340	0.432712	0.00647522	0.0505172	FALSE	FALSE
SOCS5	ENSG00000171150	0.432712	0.00647522	0.0505172	FALSE	FALSE
SH3RF3	ENSG00000172985	0.432712	0.00647522	0.0505172	FALSE	FALSE
MAB21L3	ENSG00000173212	0.432712	0.00647522	0.0505172	FALSE	FALSE
AGFG1	ENSG00000173744	0.432712	0.00647522	0.0505172	FALSE	FALSE
IL17RA	ENSG00000177663	0.432712	0.00647522	0.0505172	FALSE	TRUE
ADGRG3	ENSG00000182885	0.432712	0.00647522	0.0505172	TRUE	FALSE
INSC	ENSG00000188487	0.432712	0.00647522	0.0505172	FALSE	FALSE
ZNF292	ENSG00000188994	0.432712	0.00647522	0.0505172	FALSE	FALSE
MYO5A	ENSG00000197535	0.432712	0.00647522	0.0505172	FALSE	FALSE
FAR1	ENSG00000197601	0.432712	0.00647522	0.0505172	FALSE	FALSE
IGHG1	ENSG00000211896	0.432712	0.00647522	0.0505172	FALSE	FALSE
MXD3	ENSG00000213347	0.432712	0.00647522	0.0505172	FALSE	FALSE
RPS15P4	ENSG00000233762	-0.432712	0.00647522	0.0505172	FALSE	FALSE
LINC01191	ENSG00000234199	0.432712	0.00647522	0.0505172	FALSE	FALSE
RPSAP11	ENSG00000237433	-0.432712	0.00647522	0.0505172	FALSE	FALSE
KLHL2P1	ENSG00000250412	0.432712	0.00647522	0.0505172	FALSE	FALSE
C8orf88	ENSG00000253250	0.432712	0.00647522	0.0505172	FALSE	FALSE
IGHEP2	ENSG00000254017	0.432712	0.00647522	0.0505172	FALSE	FALSE
ARMH2	ENSG00000260286	0.432712	0.00647522	0.0505172	FALSE	FALSE
TPRKBP2	ENSG00000260452	0.432712	0.00647522	0.0505172	FALSE	FALSE
CLCA4-AS1	ENSG00000261737	0.432712	0.00647522	0.0505172	FALSE	FALSE
ZNF415P1	ENSG00000266127	0.432712	0.00647522	0.0505172	FALSE	FALSE
COP1P1	ENSG00000266613	0.432712	0.00647522	0.0505172	FALSE	FALSE
CKAP2LP1	ENSG00000271461	0.432712	0.00647522	0.0505172	FALSE	FALSE
LAS1L	ENSG00000001497	-0.423096	0.00776344	0.0535247	FALSE	FALSE
TG	ENSG00000042832	0.423096	0.00776344	0.0535247	FALSE	FALSE
ANKRD44	ENSG00000065413	0.423096	0.00776344	0.0535247	FALSE	FALSE
PDZD4	ENSG00000067840	-0.423096	0.00776344	0.0535247	FALSE	FALSE
HDAC4	ENSG00000068024	0.423096	0.00776344	0.0535247	FALSE	FALSE
RAB27A	ENSG00000069974	0.423096	0.00776344	0.0535247	TRUE	FALSE
ACTN1	ENSG00000072110	0.423096	0.00776344	0.0535247	FALSE	FALSE
MARK2	ENSG00000072518	0.423096	0.00776344	0.0535247	FALSE	FALSE
UBE2A	ENSG00000077721	0.423096	0.00776344	0.0535247	FALSE	FALSE
SRPK1	ENSG00000096063	0.423096	0.00776344	0.0535247	FALSE	FALSE
PHKB	ENSG00000102893	0.423096	0.00776344	0.0535247	FALSE	FALSE
UBE2W	ENSG00000104343	0.423096	0.00776344	0.0535247	FALSE	FALSE
NAMPT	ENSG00000105835	0.423096	0.00776344	0.0535247	FALSE	TRUE
AKAP10	ENSG00000108599	0.423096	0.00776344	0.0535247	FALSE	FALSE
TMEM33	ENSG00000109133	0.423096	0.00776344	0.0535247	FALSE	FALSE
DSE	ENSG00000111817	0.423096	0.00776344	0.0535247	FALSE	FALSE
E2F3	ENSG00000112242	0.423096	0.00776344	0.0535247	FALSE	FALSE
ABHD14B	ENSG00000114779	-0.423096	0.00776344	0.0535247	FALSE	FALSE
PADI2	ENSG00000117115	0.423096	0.00776344	0.0535247	TRUE	FALSE
ESYT2	ENSG00000117868	-0.423096	0.00776344	0.0535247	FALSE	FALSE
APAF1	ENSG00000120868	0.423096	0.00776344	0.0535247	TRUE	FALSE
PFKFB2	ENSG00000123836	0.423096	0.00776344	0.0535247	FALSE	FALSE
H1-3	ENSG00000124575	-0.423096	0.00776344	0.0535247	FALSE	FALSE
CLYBL	ENSG00000125246	-0.423096	0.00776344	0.0535247	FALSE	FALSE
INSIG2	ENSG00000125629	0.423096	0.00776344	0.0535247	FALSE	FALSE
PPFIA1	ENSG00000131626	0.423096	0.00776344	0.0535247	FALSE	FALSE
ARHGEF11	ENSG00000132694	0.423096	0.00776344	0.0535247	FALSE	FALSE
SBF2	ENSG00000133812	0.423096	0.00776344	0.0535247	FALSE	FALSE
KIDINS220	ENSG00000134313	0.423096	0.00776344	0.0535247	FALSE	FALSE
TAOK3	ENSG00000135090	0.423096	0.00776344	0.0535247	FALSE	FALSE
DYNC1LI2	ENSG00000135720	0.423096	0.00776344	0.0535247	FALSE	FALSE
RCBTB2	ENSG00000136161	0.423096	0.00776344	0.0535247	FALSE	FALSE
TM6SF1	ENSG00000136404	0.423096	0.00776344	0.0535247	FALSE	FALSE
TLR4	ENSG00000136869	0.423096	0.00776344	0.0535247	FALSE	FALSE
CD27	ENSG00000139193	-0.423096	0.00776344	0.0535247	FALSE	TRUE
CLTC	ENSG00000141367	0.423096	0.00776344	0.0535247	FALSE	FALSE
COP1	ENSG00000143207	0.423096	0.00776344	0.0535247	FALSE	FALSE
ASXL2	ENSG00000143970	0.423096	0.00776344	0.0535247	FALSE	FALSE
EPG5	ENSG00000152223	0.423096	0.00776344	0.0535247	FALSE	FALSE
DYRK1A	ENSG00000157540	0.423096	0.00776344	0.0535247	FALSE	FALSE
PROK2	ENSG00000163421	0.423096	0.00776344	0.0535247	FALSE	FALSE
RPL9	ENSG00000163682	-0.423096	0.00776344	0.0535247	FALSE	FALSE
RNF169	ENSG00000166439	0.423096	0.00776344	0.0535247	FALSE	FALSE
CD320	ENSG00000167775	-0.423096	0.00776344	0.0535247	FALSE	FALSE
B3GALNT1	ENSG00000169255	0.423096	0.00776344	0.0535247	FALSE	FALSE
MYD88	ENSG00000172936	0.423096	0.00776344	0.0535247	FALSE	FALSE
NABP1	ENSG00000173559	0.423096	0.00776344	0.0535247	FALSE	FALSE
LONRF3	ENSG00000175556	0.423096	0.00776344	0.0535247	FALSE	FALSE
ZSCAN2	ENSG00000176371	-0.423096	0.00776344	0.0535247	FALSE	FALSE
IMP3	ENSG00000177971	-0.423096	0.00776344	0.0535247	FALSE	FALSE
SLC36A4	ENSG00000180773	0.423096	0.00776344	0.0535247	FALSE	FALSE
TET3	ENSG00000187605	0.423096	0.00776344	0.0535247	FALSE	FALSE
CASP4	ENSG00000196954	0.423096	0.00776344	0.0535247	FALSE	FALSE
NCOA6	ENSG00000198646	0.423096	0.00776344	0.0535247	FALSE	FALSE
RPL9P18	ENSG00000213309	-0.423096	0.00776344	0.0535247	FALSE	FALSE
CAPZA1P3	ENSG00000213698	0.423096	0.00776344	0.0535247	FALSE	FALSE
FASTKD5	ENSG00000215251	0.423096	0.00776344	0.0535247	FALSE	FALSE
IGHV3-74	ENSG00000224650	0.423096	0.00776344	0.0535247	FALSE	FALSE
TNPO1P2	ENSG00000230662	0.423096	0.00776344	0.0535247	FALSE	FALSE
RPL4P1	ENSG00000240954	-0.423096	0.00776344	0.0535247	FALSE	FALSE
FLJ46284	ENSG00000248858	0.423096	0.00776344	0.0535247	FALSE	FALSE
DUX4	ENSG00000260596	0.423096	0.00776344	0.0535247	FALSE	FALSE
HPR	ENSG00000261701	0.423096	0.00776344	0.0535247	FALSE	FALSE
RASSF5	ENSG00000266094	0.423096	0.00776344	0.0535247	FALSE	FALSE
DGCR11	ENSG00000273311	0.423096	0.00776344	0.0535247	FALSE	FALSE
TENM1	ENSG00000009694	0.413481	0.00927672	0.05666	FALSE	FALSE
ZFYVE16	ENSG00000039319	0.413481	0.00927672	0.05666	FALSE	FALSE
FAM168A	ENSG00000054965	0.413481	0.00927672	0.05666	FALSE	FALSE
SLC25A40	ENSG00000075303	0.413481	0.00927672	0.05666	FALSE	FALSE
KIF3C	ENSG00000084731	0.413481	0.00927672	0.05666	FALSE	FALSE
CD59	ENSG00000085063	0.413481	0.00927672	0.05666	TRUE	FALSE
IRAK3	ENSG00000090376	0.413481	0.00927672	0.05666	FALSE	FALSE
NLRC4	ENSG00000091106	0.413481	0.00927672	0.05666	FALSE	FALSE
ZC3HC1	ENSG00000091732	-0.413481	0.00927672	0.05666	FALSE	FALSE
LRRFIP2	ENSG00000093167	0.413481	0.00927672	0.05666	FALSE	FALSE
TRMT2A	ENSG00000099899	-0.413481	0.00927672	0.05666	FALSE	FALSE
BMX	ENSG00000102010	0.413481	0.00927672	0.05666	FALSE	FALSE
ERI1	ENSG00000104626	0.413481	0.00927672	0.05666	FALSE	FALSE
DDX50	ENSG00000107625	-0.413481	0.00927672	0.05666	FALSE	FALSE
NUFIP2	ENSG00000108256	0.413481	0.00927672	0.05666	FALSE	FALSE
CD81	ENSG00000110651	-0.413481	0.00927672	0.05666	FALSE	FALSE
RAB5B	ENSG00000111540	0.413481	0.00927672	0.05666	TRUE	FALSE
PTBP2	ENSG00000117569	0.413481	0.00927672	0.05666	FALSE	FALSE
FBXL5	ENSG00000118564	0.413481	0.00927672	0.05666	FALSE	FALSE
KRI1	ENSG00000129347	-0.413481	0.00927672	0.05666	FALSE	FALSE
ACAP3	ENSG00000131584	-0.413481	0.00927672	0.05666	FALSE	FALSE
EFR3A	ENSG00000132294	0.413481	0.00927672	0.05666	FALSE	FALSE
FLOT2	ENSG00000132589	0.413481	0.00927672	0.05666	FALSE	FALSE
ELP3	ENSG00000134014	-0.413481	0.00927672	0.05666	FALSE	FALSE
SLC46A3	ENSG00000139508	0.413481	0.00927672	0.05666	FALSE	FALSE
MRPL9	ENSG00000143436	-0.413481	0.00927672	0.05666	FALSE	FALSE
CEP170	ENSG00000143702	0.413481	0.00927672	0.05666	FALSE	FALSE
RPL32	ENSG00000144713	-0.413481	0.00927672	0.05666	FALSE	FALSE
SHQ1	ENSG00000144736	-0.413481	0.00927672	0.05666	FALSE	FALSE
UBA3	ENSG00000144744	0.413481	0.00927672	0.05666	FALSE	FALSE
MYO10	ENSG00000145555	0.413481	0.00927672	0.05666	FALSE	FALSE
SH3KBP1	ENSG00000147010	0.413481	0.00927672	0.05666	FALSE	FALSE
PRPS1	ENSG00000147224	-0.413481	0.00927672	0.05666	FALSE	FALSE
RPL10	ENSG00000147403	-0.413481	0.00927672	0.05666	FALSE	FALSE
MIA2	ENSG00000150527	0.413481	0.00927672	0.05666	FALSE	FALSE
AMN1	ENSG00000151743	0.413481	0.00927672	0.05666	FALSE	FALSE
FAM151B	ENSG00000152380	0.413481	0.00927672	0.05666	FALSE	FALSE
NIT1	ENSG00000158793	0.413481	0.00927672	0.05666	FALSE	FALSE
ZNF230	ENSG00000159882	0.413481	0.00927672	0.05666	FALSE	FALSE
PGAP3	ENSG00000161395	-0.413481	0.00927672	0.05666	FALSE	FALSE
PPP4R2	ENSG00000163605	0.413481	0.00927672	0.05666	FALSE	FALSE
PLB1	ENSG00000163803	0.413481	0.00927672	0.05666	FALSE	FALSE
HPGD	ENSG00000164120	0.413481	0.00927672	0.05666	FALSE	FALSE
UBLCP1	ENSG00000164332	0.413481	0.00927672	0.05666	FALSE	FALSE
PMPCA	ENSG00000165688	-0.413481	0.00927672	0.05666	FALSE	FALSE
MTMR10	ENSG00000166912	0.413481	0.00927672	0.05666	FALSE	FALSE
MARS1	ENSG00000166986	0.413481	0.00927672	0.05666	FALSE	FALSE
C19orf48	ENSG00000167747	-0.413481	0.00927672	0.05666	FALSE	FALSE
RBPJ	ENSG00000168214	0.413481	0.00927672	0.05666	FALSE	FALSE
FOXN2	ENSG00000170802	0.413481	0.00927672	0.05666	FALSE	FALSE
MSRA	ENSG00000175806	0.413481	0.00927672	0.05666	FALSE	FALSE
PTMA	ENSG00000187514	-0.413481	0.00927672	0.05666	FALSE	FALSE
UBQLN2	ENSG00000188021	0.413481	0.00927672	0.05666	FALSE	FALSE
MTF1	ENSG00000188786	0.413481	0.00927672	0.05666	FALSE	FALSE
RPS2P46	ENSG00000189343	-0.413481	0.00927672	0.05666	FALSE	FALSE
CD55	ENSG00000196352	0.413481	0.00927672	0.05666	TRUE	FALSE
LONP1	ENSG00000196365	-0.413481	0.00927672	0.05666	FALSE	FALSE
SVIL	ENSG00000197321	0.413481	0.00927672	0.05666	FALSE	FALSE
ZNF485	ENSG00000198298	-0.413481	0.00927672	0.05666	FALSE	FALSE
GK	ENSG00000198814	0.413481	0.00927672	0.05666	FALSE	FALSE
RNU6-681P	ENSG00000200882	0.413481	0.00927672	0.05666	FALSE	FALSE
GPSM3	ENSG00000213654	0.413481	0.00927672	0.05666	FALSE	FALSE
TRIM16	ENSG00000221926	-0.413481	0.00927672	0.05666	FALSE	FALSE
SLC26A6	ENSG00000225697	0.413481	0.00927672	0.05666	FALSE	FALSE
ANAPC1P1	ENSG00000233673	-0.413481	0.00927672	0.05666	FALSE	FALSE
LNCATV	ENSG00000238005	0.413481	0.00927672	0.05666	FALSE	FALSE
RPS6P17	ENSG00000243777	-0.413481	0.00927672	0.05666	FALSE	FALSE
MIR2355	ENSG00000253008	0.413481	0.00927672	0.05666	FALSE	FALSE
CCDC71L	ENSG00000253276	0.413481	0.00927672	0.05666	FALSE	FALSE
DPRXP4	ENSG00000264743	0.413481	0.00927672	0.05666	FALSE	FALSE
NBPF9	ENSG00000269713	0.413481	0.00927672	0.05666	FALSE	FALSE
CTAGE8	ENSG00000289604	0.413481	0.00927672	0.05666	FALSE	FALSE
OR4F7P	ENSG00000217874	0.418765	0.0095686	0.0583503	FALSE	FALSE
RIBC1	ENSG00000158423	-0.411623	0.010004	0.060481	FALSE	FALSE
NMRAL2P	ENSG00000171658	0.409649	0.0100942	0.060481	FALSE	FALSE
SDR42E1P5	ENSG00000236785	0.414121	0.0109658	0.060481	FALSE	FALSE
NCAPH2	ENSG00000025770	-0.403865	0.0110479	0.060481	FALSE	FALSE
GAB2	ENSG00000033327	0.403865	0.0110479	0.060481	FALSE	FALSE
CELF2	ENSG00000048740	0.403865	0.0110479	0.060481	FALSE	FALSE
ATP9A	ENSG00000054793	0.403865	0.0110479	0.060481	FALSE	FALSE
FLYWCH1	ENSG00000059122	-0.403865	0.0110479	0.060481	FALSE	FALSE
PDK3	ENSG00000067992	0.403865	0.0110479	0.060481	FALSE	FALSE
FNDC3B	ENSG00000075420	0.403865	0.0110479	0.060481	FALSE	FALSE
ARHGAP15	ENSG00000075884	0.403865	0.0110479	0.060481	FALSE	FALSE
FYB1	ENSG00000082074	0.403865	0.0110479	0.060481	FALSE	FALSE
PGS1	ENSG00000087157	0.403865	0.0110479	0.060481	FALSE	FALSE
LPCAT2	ENSG00000087253	0.403865	0.0110479	0.060481	FALSE	FALSE
PAPOLA	ENSG00000090060	0.403865	0.0110479	0.060481	FALSE	FALSE
VCPKMT	ENSG00000100483	0.403865	0.0110479	0.060481	FALSE	FALSE
DNAJA3	ENSG00000103423	-0.403865	0.0110479	0.060481	FALSE	FALSE
UBR5	ENSG00000104517	0.403865	0.0110479	0.060481	FALSE	FALSE
FBL	ENSG00000105202	-0.403865	0.0110479	0.060481	FALSE	FALSE
GRWD1	ENSG00000105447	-0.403865	0.0110479	0.060481	FALSE	FALSE
RAB3D	ENSG00000105514	0.403865	0.0110479	0.060481	TRUE	FALSE
TGFBR1	ENSG00000106799	0.403865	0.0110479	0.060481	FALSE	TRUE
ZFAND5	ENSG00000107372	0.403865	0.0110479	0.060481	FALSE	FALSE
VDR	ENSG00000111424	0.403865	0.0110479	0.060481	FALSE	FALSE
PRKAB1	ENSG00000111725	0.403865	0.0110479	0.060481	FALSE	FALSE
MED23	ENSG00000112282	0.403865	0.0110479	0.060481	FALSE	FALSE
CSNK1A1	ENSG00000113712	0.403865	0.0110479	0.060481	FALSE	FALSE
RPS15	ENSG00000115268	-0.403865	0.0110479	0.060481	FALSE	FALSE
USP34	ENSG00000115464	0.403865	0.0110479	0.060481	FALSE	FALSE
DR1	ENSG00000117505	0.403865	0.0110479	0.060481	FALSE	FALSE
BAZ2B	ENSG00000123636	0.403865	0.0110479	0.060481	FALSE	FALSE
CNOT1	ENSG00000125107	0.403865	0.0110479	0.060481	FALSE	FALSE
ACSS2	ENSG00000131069	0.403865	0.0110479	0.060481	FALSE	FALSE
ABI1	ENSG00000136754	0.403865	0.0110479	0.060481	FALSE	FALSE
GIT2	ENSG00000139436	0.403865	0.0110479	0.060481	FALSE	FALSE
ITGAX	ENSG00000140678	0.403865	0.0110479	0.060481	TRUE	FALSE
RPS2	ENSG00000140988	-0.403865	0.0110479	0.060481	FALSE	FALSE
ABT1	ENSG00000146109	-0.403865	0.0110479	0.060481	FALSE	FALSE
ACSL1	ENSG00000151726	0.403865	0.0110479	0.060481	FALSE	FALSE
CCDC28B	ENSG00000160050	-0.403865	0.0110479	0.060481	FALSE	FALSE
JAML	ENSG00000160593	0.403865	0.0110479	0.060481	FALSE	FALSE
DHRS3	ENSG00000162496	-0.403865	0.0110479	0.060481	FALSE	FALSE
MRPL55	ENSG00000162910	-0.403865	0.0110479	0.060481	FALSE	FALSE
SLMAP	ENSG00000163681	0.403865	0.0110479	0.060481	FALSE	FALSE
ZNF148	ENSG00000163848	0.403865	0.0110479	0.060481	FALSE	FALSE
STK32C	ENSG00000165752	-0.403865	0.0110479	0.060481	FALSE	FALSE
MFF	ENSG00000168958	0.403865	0.0110479	0.060481	FALSE	FALSE
FEZ2	ENSG00000171055	0.403865	0.0110479	0.060481	FALSE	FALSE
MSL2	ENSG00000174579	0.403865	0.0110479	0.060481	FALSE	FALSE
ZNF654	ENSG00000175105	0.403865	0.0110479	0.060481	FALSE	FALSE
PLEKHM3	ENSG00000178385	0.403865	0.0110479	0.060481	FALSE	FALSE
PNPLA1	ENSG00000180316	0.403865	0.0110479	0.060481	FALSE	FALSE
KCNE1	ENSG00000180509	0.403865	0.0110479	0.060481	FALSE	FALSE
DENND5A	ENSG00000184014	0.403865	0.0110479	0.060481	FALSE	FALSE
YTHDF3	ENSG00000185728	0.403865	0.0110479	0.060481	FALSE	FALSE
TMLHE	ENSG00000185973	0.403865	0.0110479	0.060481	FALSE	FALSE
HDAC2	ENSG00000196591	0.403865	0.0110479	0.060481	FALSE	FALSE
LINC00862	ENSG00000203721	0.403865	0.0110479	0.060481	FALSE	FALSE
CCDC85C	ENSG00000205476	-0.403865	0.0110479	0.060481	FALSE	FALSE
RPS3AP36	ENSG00000214362	-0.403865	0.0110479	0.060481	FALSE	FALSE
NPM1P39	ENSG00000225159	-0.403865	0.0110479	0.060481	FALSE	FALSE
EMBP1	ENSG00000231752	0.403865	0.0110479	0.060481	FALSE	FALSE
RPL3P4	ENSG00000232573	-0.403865	0.0110479	0.060481	FALSE	FALSE
RPS3AP6	ENSG00000234797	-0.403865	0.0110479	0.060481	FALSE	FALSE
FAM200B	ENSG00000237765	0.403865	0.0110479	0.060481	FALSE	FALSE
RPSAP12	ENSG00000240087	-0.403865	0.0110479	0.060481	FALSE	FALSE
IGKV1D-16	ENSG00000241244	0.403865	0.0110479	0.060481	FALSE	FALSE
IGKV3-11	ENSG00000241351	0.403865	0.0110479	0.060481	FALSE	FALSE
IGKV1-39	ENSG00000242371	0.403865	0.0110479	0.060481	FALSE	FALSE
RN7SL448P	ENSG00000264322	-0.403865	0.0110479	0.060481	FALSE	FALSE
H4C6	ENSG00000274618	-0.403865	0.0110479	0.060481	FALSE	FALSE
TRBV7-9	ENSG00000278030	-0.403865	0.0110479	0.060481	FALSE	FALSE
FOXC1	ENSG00000054598	0.404142	0.0130467	0.0645452	FALSE	FALSE
ENHO	ENSG00000168913	-0.404142	0.0130467	0.0645452	FALSE	FALSE
WDR54	ENSG00000005448	-0.394249	0.0131134	0.0645452	FALSE	FALSE
TRAPPC6A	ENSG00000007255	-0.394249	0.0131134	0.0645452	FALSE	FALSE
ANOS1	ENSG00000011201	0.394249	0.0131134	0.0645452	FALSE	FALSE
ALAS1	ENSG00000023330	0.394249	0.0131134	0.0645452	FALSE	FALSE
B4GALT7	ENSG00000027847	-0.394249	0.0131134	0.0645452	FALSE	FALSE
DAPK2	ENSG00000035664	0.394249	0.0131134	0.0645452	FALSE	FALSE
PLEKHA5	ENSG00000052126	-0.394249	0.0131134	0.0645452	FALSE	FALSE
YIPF1	ENSG00000058799	0.394249	0.0131134	0.0645452	FALSE	FALSE
CYB5R4	ENSG00000065615	0.394249	0.0131134	0.0645452	FALSE	FALSE
DIP2B	ENSG00000066084	0.394249	0.0131134	0.0645452	FALSE	FALSE
PKM	ENSG00000067225	0.394249	0.0131134	0.0645452	TRUE	FALSE
MAP4K4	ENSG00000071054	0.394249	0.0131134	0.0645452	FALSE	FALSE
DPP8	ENSG00000074603	0.394249	0.0131134	0.0645452	FALSE	FALSE
ACER3	ENSG00000078124	0.394249	0.0131134	0.0645452	FALSE	FALSE
NRDC	ENSG00000078618	0.394249	0.0131134	0.0645452	FALSE	FALSE
TMED8	ENSG00000100580	0.394249	0.0131134	0.0645452	FALSE	FALSE
PARP4	ENSG00000102699	0.394249	0.0131134	0.0645452	FALSE	FALSE
PHF12	ENSG00000109118	0.394249	0.0131134	0.0645452	FALSE	FALSE
LIN7A	ENSG00000111052	0.394249	0.0131134	0.0645452	FALSE	FALSE
CERT1	ENSG00000113163	0.394249	0.0131134	0.0645452	FALSE	FALSE
FRMD4B	ENSG00000114541	0.394249	0.0131134	0.0645452	FALSE	FALSE
ACTR3	ENSG00000115091	0.394249	0.0131134	0.0645452	FALSE	FALSE
RAB3GAP2	ENSG00000118873	0.394249	0.0131134	0.0645452	FALSE	FALSE
EMG1	ENSG00000126749	-0.394249	0.0131134	0.0645452	FALSE	FALSE
DCTD	ENSG00000129187	-0.394249	0.0131134	0.0645452	FALSE	FALSE
KIF3A	ENSG00000131437	-0.394249	0.0131134	0.0645452	FALSE	FALSE
RC3H1	ENSG00000135870	0.394249	0.0131134	0.0645452	FALSE	FALSE
SLC49A4	ENSG00000138463	0.394249	0.0131134	0.0645452	FALSE	FALSE
C1RL	ENSG00000139178	0.394249	0.0131134	0.0645452	FALSE	FALSE
SLC12A6	ENSG00000140199	0.394249	0.0131134	0.0645452	FALSE	FALSE
USP3	ENSG00000140455	0.394249	0.0131134	0.0645452	FALSE	FALSE
RUSF1	ENSG00000140688	-0.394249	0.0131134	0.0645452	FALSE	FALSE
PIP5K1A	ENSG00000143398	0.394249	0.0131134	0.0645452	FALSE	FALSE
HERC4	ENSG00000148634	0.394249	0.0131134	0.0645452	FALSE	FALSE
ADD3	ENSG00000148700	0.394249	0.0131134	0.0645452	FALSE	FALSE
ADAM17	ENSG00000151694	0.394249	0.0131134	0.0645452	FALSE	FALSE
RASSF3	ENSG00000153179	0.394249	0.0131134	0.0645452	FALSE	FALSE
FAM126B	ENSG00000155744	0.394249	0.0131134	0.0645452	FALSE	FALSE
TMBIM4	ENSG00000155957	0.394249	0.0131134	0.0645452	FALSE	FALSE
KCNJ15	ENSG00000157551	0.394249	0.0131134	0.0645452	FALSE	FALSE
CHCHD6	ENSG00000159685	-0.394249	0.0131134	0.0645452	FALSE	FALSE
PBXIP1	ENSG00000163346	-0.394249	0.0131134	0.0645452	FALSE	FALSE
SLC22A15	ENSG00000163393	0.394249	0.0131134	0.0645452	FALSE	FALSE
ANPEP	ENSG00000166825	0.394249	0.0131134	0.0645452	TRUE	FALSE
KLHL6	ENSG00000172578	0.394249	0.0131134	0.0645452	FALSE	FALSE
SLCO4C1	ENSG00000173930	0.394249	0.0131134	0.0645452	TRUE	FALSE
ZDHHC13	ENSG00000177054	0.394249	0.0131134	0.0645452	FALSE	FALSE
MAN1B1	ENSG00000177239	-0.394249	0.0131134	0.0645452	FALSE	FALSE
CYBC1	ENSG00000178927	0.394249	0.0131134	0.0645452	FALSE	FALSE
NSUN7	ENSG00000179299	0.394249	0.0131134	0.0645452	FALSE	FALSE
PUF60	ENSG00000179950	-0.394249	0.0131134	0.0645452	FALSE	FALSE
DDX60L	ENSG00000181381	0.394249	0.0131134	0.0645452	FALSE	FALSE
TIGIT	ENSG00000181847	-0.394249	0.0131134	0.0645452	FALSE	FALSE
ZNF329	ENSG00000181894	-0.394249	0.0131134	0.0645452	FALSE	FALSE
CEP97	ENSG00000182504	0.394249	0.0131134	0.0645452	FALSE	FALSE
FAF1	ENSG00000185104	-0.394249	0.0131134	0.0645452	FALSE	FALSE
TEDC1	ENSG00000185347	-0.394249	0.0131134	0.0645452	FALSE	FALSE
CYP4F12	ENSG00000186204	0.394249	0.0131134	0.0645452	FALSE	FALSE
ZNF766	ENSG00000196214	-0.394249	0.0131134	0.0645452	FALSE	FALSE
NTNG2	ENSG00000196358	0.394249	0.0131134	0.0645452	FALSE	FALSE
ZNF512B	ENSG00000196700	-0.394249	0.0131134	0.0645452	FALSE	FALSE
MCMBP	ENSG00000197771	0.394249	0.0131134	0.0645452	FALSE	FALSE
PLCG2	ENSG00000197943	0.394249	0.0131134	0.0645452	FALSE	FALSE
RPL10A	ENSG00000198755	-0.394249	0.0131134	0.0645452	FALSE	FALSE
EFCAB2	ENSG00000203666	0.394249	0.0131134	0.0645452	FALSE	FALSE
TRBC2	ENSG00000211772	-0.394249	0.0131134	0.0645452	FALSE	FALSE
BRAFP1	ENSG00000224775	0.394249	0.0131134	0.0645452	FALSE	FALSE
RPS19P7	ENSG00000228462	-0.394249	0.0131134	0.0645452	FALSE	FALSE
KIAA0040	ENSG00000235750	0.394249	0.0131134	0.0645452	FALSE	FALSE
RPL10AP9	ENSG00000242477	-0.394249	0.0131134	0.0645452	FALSE	FALSE
OR7E100P	ENSG00000242525	0.394249	0.0131134	0.0645452	FALSE	FALSE
LINC01948	ENSG00000248727	0.394249	0.0131134	0.0645452	FALSE	FALSE
IGKV1D-39	ENSG00000251546	0.394249	0.0131134	0.0645452	FALSE	FALSE
SMIM3	ENSG00000256235	0.394249	0.0131134	0.0645452	FALSE	FALSE
DOCK11P1	ENSG00000259000	0.394249	0.0131134	0.0645452	FALSE	FALSE
SIGLEC5	ENSG00000268500	0.394249	0.0131134	0.0645452	TRUE	FALSE
TMEM272	ENSG00000281106	0.394249	0.0131134	0.0645452	FALSE	FALSE
SLC51A	ENSG00000163959	0.394132	0.0147432	0.0680955	FALSE	FALSE
MATK	ENSG00000007264	-0.384633	0.0155132	0.0680955	FALSE	FALSE
CDKL5	ENSG00000008086	0.384633	0.0155132	0.0680955	FALSE	FALSE
NUDCD3	ENSG00000015676	-0.384633	0.0155132	0.0680955	FALSE	FALSE
RRAGD	ENSG00000025039	0.384633	0.0155132	0.0680955	FALSE	FALSE
HEBP2	ENSG00000051620	0.384633	0.0155132	0.0680955	TRUE	FALSE
ACAA1	ENSG00000060971	0.384633	0.0155132	0.0680955	TRUE	FALSE
RPL18	ENSG00000063177	-0.384633	0.0155132	0.0680955	FALSE	FALSE
CLNS1A	ENSG00000074201	-0.384633	0.0155132	0.0680955	FALSE	FALSE
PAFAH1B3	ENSG00000079462	-0.384633	0.0155132	0.0680955	FALSE	FALSE
SMARCA2	ENSG00000080503	0.384633	0.0155132	0.0680955	FALSE	FALSE
RPS5	ENSG00000083845	-0.384633	0.0155132	0.0680955	FALSE	FALSE
NSFL1C	ENSG00000088833	0.384633	0.0155132	0.0680955	FALSE	FALSE
KDM2B	ENSG00000089094	-0.384633	0.0155132	0.0680955	FALSE	FALSE
PXN	ENSG00000089159	0.384633	0.0155132	0.0680955	FALSE	FALSE
PYGL	ENSG00000100504	0.384633	0.0155132	0.0680955	TRUE	FALSE
SAMD15	ENSG00000100583	0.384633	0.0155132	0.0680955	FALSE	FALSE
ZNF106	ENSG00000103994	0.384633	0.0155132	0.0680955	FALSE	FALSE
TJP3	ENSG00000105289	-0.384633	0.0155132	0.0680955	FALSE	FALSE
ZC3HAV1	ENSG00000105939	0.384633	0.0155132	0.0680955	FALSE	FALSE
SPOCK2	ENSG00000107742	-0.384633	0.0155132	0.0680955	FALSE	FALSE
HSPA9	ENSG00000113013	-0.384633	0.0155132	0.0680955	FALSE	FALSE
RRP9	ENSG00000114767	-0.384633	0.0155132	0.0680955	FALSE	FALSE
TP53I3	ENSG00000115129	0.384633	0.0155132	0.0680955	FALSE	FALSE
PASK	ENSG00000115687	-0.384633	0.0155132	0.0680955	FALSE	FALSE
CD58	ENSG00000116815	0.384633	0.0155132	0.0680955	TRUE	FALSE
DDX59	ENSG00000118197	0.384633	0.0155132	0.0680955	FALSE	FALSE
PTBP3	ENSG00000119314	0.384633	0.0155132	0.0680955	FALSE	FALSE
PPP6C	ENSG00000119414	0.384633	0.0155132	0.0680955	FALSE	FALSE
CALD1	ENSG00000122786	0.384633	0.0155132	0.0680955	FALSE	FALSE
ITPR2	ENSG00000123104	0.384633	0.0155132	0.0680955	FALSE	FALSE
NECAB1	ENSG00000123119	0.384633	0.0155132	0.0680955	FALSE	FALSE
USP9X	ENSG00000124486	0.384633	0.0155132	0.0680955	FALSE	FALSE
TM9SF2	ENSG00000125304	0.384633	0.0155132	0.0680955	FALSE	FALSE
UBR4	ENSG00000127481	0.384633	0.0155132	0.0680955	TRUE	FALSE
ALDH1A2	ENSG00000128918	0.384633	0.0155132	0.0680955	FALSE	FALSE
DNMT1	ENSG00000130816	-0.384633	0.0155132	0.0680955	FALSE	FALSE
JCHAIN	ENSG00000132465	0.384633	0.0155132	0.0680955	FALSE	FALSE
APC	ENSG00000134982	0.384633	0.0155132	0.0680955	FALSE	FALSE
AGTPBP1	ENSG00000135049	0.384633	0.0155132	0.0680955	FALSE	FALSE
PLXNC1	ENSG00000136040	0.384633	0.0155132	0.0680955	FALSE	FALSE
TXN	ENSG00000136810	0.384633	0.0155132	0.0680955	FALSE	FALSE
CDK5RAP2	ENSG00000136861	0.384633	0.0155132	0.0680955	FALSE	FALSE
SCAF11	ENSG00000139218	0.384633	0.0155132	0.0680955	FALSE	FALSE
SMAD4	ENSG00000141646	0.384633	0.0155132	0.0680955	FALSE	FALSE
S100A8	ENSG00000143546	0.384633	0.0155132	0.0680955	TRUE	FALSE
LRIG1	ENSG00000144749	-0.384633	0.0155132	0.0680955	FALSE	FALSE
RAB19	ENSG00000146955	0.384633	0.0155132	0.0680955	FALSE	FALSE
PTPRJ	ENSG00000149177	0.384633	0.0155132	0.0680955	TRUE	FALSE
SEC24D	ENSG00000150961	0.384633	0.0155132	0.0680955	FALSE	FALSE
GPATCH11	ENSG00000152133	-0.384633	0.0155132	0.0680955	FALSE	FALSE
TGOLN2	ENSG00000152291	0.384633	0.0155132	0.0680955	FALSE	FALSE
ZNF776	ENSG00000152443	0.384633	0.0155132	0.0680955	FALSE	FALSE
SLA	ENSG00000155926	0.384633	0.0155132	0.0680955	FALSE	FALSE
CYB5R1	ENSG00000159348	0.384633	0.0155132	0.0680955	FALSE	FALSE
U2AF1	ENSG00000160201	0.384633	0.0155132	0.0680955	FALSE	FALSE
RRP1	ENSG00000160214	-0.384633	0.0155132	0.0680955	FALSE	FALSE
FBXL13	ENSG00000161040	0.384633	0.0155132	0.0680955	FALSE	FALSE
AZI2	ENSG00000163512	0.384633	0.0155132	0.0680955	FALSE	FALSE
TOPBP1	ENSG00000163781	0.384633	0.0155132	0.0680955	FALSE	FALSE
OTUD1	ENSG00000165312	0.384633	0.0155132	0.0680955	FALSE	FALSE
PRKCB	ENSG00000166501	0.384633	0.0155132	0.0680955	FALSE	FALSE
ING5	ENSG00000168395	-0.384633	0.0155132	0.0680955	FALSE	FALSE
CXCL8	ENSG00000169429	-0.384633	0.0155132	0.0680955	FALSE	TRUE
RALGAPB	ENSG00000170471	0.384633	0.0155132	0.0680955	FALSE	FALSE
HSD17B13	ENSG00000170509	0.384633	0.0155132	0.0680955	FALSE	FALSE
EMB	ENSG00000170571	0.384633	0.0155132	0.0680955	FALSE	FALSE
MTM1	ENSG00000171100	0.384633	0.0155132	0.0680955	FALSE	FALSE
DCP2	ENSG00000172795	0.384633	0.0155132	0.0680955	FALSE	FALSE
ZBTB34	ENSG00000177125	0.384633	0.0155132	0.0680955	FALSE	FALSE
NR2C2	ENSG00000177463	0.384633	0.0155132	0.0680955	FALSE	FALSE
OR7E149P	ENSG00000177586	0.384633	0.0155132	0.0680955	FALSE	FALSE
NECTIN3	ENSG00000177707	-0.384633	0.0155132	0.0680955	FALSE	FALSE
BRF1	ENSG00000185024	-0.384633	0.0155132	0.0680955	FALSE	FALSE
TNFAIP8L1	ENSG00000185361	-0.384633	0.0155132	0.0680955	FALSE	FALSE
ZNF696	ENSG00000185730	-0.384633	0.0155132	0.0680955	FALSE	FALSE
KLHL17	ENSG00000187961	-0.384633	0.0155132	0.0680955	FALSE	FALSE
DPYD	ENSG00000188641	0.384633	0.0155132	0.0680955	FALSE	FALSE
MAFG	ENSG00000197063	0.384633	0.0155132	0.0680955	FALSE	FALSE
TLK1	ENSG00000198586	0.384633	0.0155132	0.0680955	FALSE	FALSE
SFT2D1	ENSG00000198818	0.384633	0.0155132	0.0680955	FALSE	FALSE
ZNF783	ENSG00000204946	-0.384633	0.0155132	0.0680955	FALSE	FALSE
IGKC	ENSG00000211592	0.384633	0.0155132	0.0680955	FALSE	FALSE
PELATON	ENSG00000224397	0.384633	0.0155132	0.0680955	FALSE	FALSE
LINC01907	ENSG00000226125	0.384633	0.0155132	0.0680955	FALSE	FALSE
EEF1DP2	ENSG00000226721	-0.384633	0.0155132	0.0680955	FALSE	FALSE
MTATP6P11	ENSG00000228097	0.384633	0.0155132	0.0680955	FALSE	FALSE
NAMPTP1	ENSG00000229644	0.384633	0.0155132	0.0680955	FALSE	FALSE
GK3P	ENSG00000229894	0.384633	0.0155132	0.0680955	FALSE	FALSE
IGKV3-20	ENSG00000239951	0.384633	0.0155132	0.0680955	FALSE	FALSE
PTTG2	ENSG00000250254	0.384633	0.0155132	0.0680955	FALSE	FALSE
NUDT16-DT	ENSG00000250608	0.384633	0.0155132	0.0680955	FALSE	FALSE
PLBD1-AS1	ENSG00000256751	0.384633	0.0155132	0.0680955	FALSE	FALSE
PAXIP1-DT	ENSG00000273344	-0.384633	0.0155132	0.0680955	FALSE	FALSE
LOC441711	ENSG00000273679	0.384633	0.0155132	0.0680955	FALSE	FALSE
SLC22A17	ENSG00000092096	-0.382568	0.0166714	0.0727501	FALSE	FALSE
RPL19P20	ENSG00000229168	-0.384278	0.0174228	0.0727501	FALSE	FALSE
MCUB	ENSG00000005059	-0.375017	0.0182913	0.0727501	FALSE	FALSE
CYB561	ENSG00000008283	-0.375017	0.0182913	0.0727501	FALSE	FALSE
RB1CC1	ENSG00000023287	0.375017	0.0182913	0.0727501	FALSE	FALSE
SNX1	ENSG00000028528	0.375017	0.0182913	0.0727501	FALSE	FALSE
MXD1	ENSG00000059728	0.375017	0.0182913	0.0727501	FALSE	FALSE
HIPK2	ENSG00000064393	0.375017	0.0182913	0.0727501	FALSE	FALSE
ATP11A	ENSG00000068650	0.375017	0.0182913	0.0727501	TRUE	FALSE
CFAP20	ENSG00000070761	-0.375017	0.0182913	0.0727501	FALSE	FALSE
RAB18	ENSG00000099246	0.375017	0.0182913	0.0727501	TRUE	FALSE
LMF2	ENSG00000100258	-0.375017	0.0182913	0.0727501	FALSE	FALSE
THOC5	ENSG00000100296	0.375017	0.0182913	0.0727501	FALSE	FALSE
SIRPB1	ENSG00000101307	0.375017	0.0182913	0.0727501	TRUE	FALSE
GDPD3	ENSG00000102886	0.375017	0.0182913	0.0727501	FALSE	FALSE
ETFB	ENSG00000105379	-0.375017	0.0182913	0.0727501	FALSE	FALSE
AGFG2	ENSG00000106351	-0.375017	0.0182913	0.0727501	FALSE	FALSE
PRUNE2	ENSG00000106772	0.375017	0.0182913	0.0727501	FALSE	FALSE
NFKB1	ENSG00000109320	0.375017	0.0182913	0.0727501	TRUE	FALSE
KLHL2	ENSG00000109466	0.375017	0.0182913	0.0727501	FALSE	FALSE
IL23A	ENSG00000110944	-0.375017	0.0182913	0.0727501	FALSE	TRUE
MANSC1	ENSG00000111261	0.375017	0.0182913	0.0727501	FALSE	FALSE
UHRF1BP1L	ENSG00000111647	0.375017	0.0182913	0.0727501	FALSE	FALSE
C12orf57	ENSG00000111678	-0.375017	0.0182913	0.0727501	FALSE	FALSE
FAM162A	ENSG00000114023	-0.375017	0.0182913	0.0727501	FALSE	FALSE
DCAF17	ENSG00000115827	-0.375017	0.0182913	0.0727501	FALSE	FALSE
EDEM3	ENSG00000116406	0.375017	0.0182913	0.0727501	FALSE	FALSE
STAG1	ENSG00000118007	0.375017	0.0182913	0.0727501	FALSE	FALSE
GJB6	ENSG00000121742	0.375017	0.0182913	0.0727501	FALSE	FALSE
MED13L	ENSG00000123066	0.375017	0.0182913	0.0727501	FALSE	FALSE
MOSPD2	ENSG00000130150	0.375017	0.0182913	0.0727501	TRUE	FALSE
SSBP4	ENSG00000130511	-0.375017	0.0182913	0.0727501	FALSE	FALSE
VPS13B	ENSG00000132549	0.375017	0.0182913	0.0727501	FALSE	FALSE
WDR74	ENSG00000133316	-0.375017	0.0182913	0.0727501	FALSE	FALSE
NOTCH2	ENSG00000134250	0.375017	0.0182913	0.0727501	FALSE	FALSE
CCNJL	ENSG00000135083	0.375017	0.0182913	0.0727501	FALSE	FALSE
CAB39	ENSG00000135932	0.375017	0.0182913	0.0727501	TRUE	FALSE
VEZF1	ENSG00000136451	0.375017	0.0182913	0.0727501	FALSE	FALSE
PRDM5	ENSG00000138738	0.375017	0.0182913	0.0727501	FALSE	FALSE
CDAN1	ENSG00000140326	-0.375017	0.0182913	0.0727501	FALSE	FALSE
IGF1R	ENSG00000140443	0.375017	0.0182913	0.0727501	FALSE	FALSE
XCL2	ENSG00000143185	-0.375017	0.0182913	0.0727501	FALSE	TRUE
NXPE3	ENSG00000144815	0.375017	0.0182913	0.0727501	FALSE	FALSE
RNF145	ENSG00000145860	0.375017	0.0182913	0.0727501	FALSE	FALSE
UBASH3B	ENSG00000154127	0.375017	0.0182913	0.0727501	FALSE	FALSE
ATP6V1C1	ENSG00000155097	0.375017	0.0182913	0.0727501	FALSE	FALSE
GPAT4	ENSG00000158669	0.375017	0.0182913	0.0727501	FALSE	FALSE
HK2	ENSG00000159399	0.375017	0.0182913	0.0727501	FALSE	FALSE
ZNF222	ENSG00000159885	0.375017	0.0182913	0.0727501	FALSE	FALSE
UBXN7	ENSG00000163960	0.375017	0.0182913	0.0727501	FALSE	FALSE
YWHAZ	ENSG00000164924	0.375017	0.0182913	0.0727501	FALSE	FALSE
NFIL3	ENSG00000165030	0.375017	0.0182913	0.0727501	FALSE	FALSE
KDM1B	ENSG00000165097	0.375017	0.0182913	0.0727501	FALSE	FALSE
VPS39	ENSG00000166887	0.375017	0.0182913	0.0727501	FALSE	FALSE
DUS1L	ENSG00000169718	-0.375017	0.0182913	0.0727501	FALSE	FALSE
PDCD6IP	ENSG00000170248	0.375017	0.0182913	0.0727501	FALSE	FALSE
KBTBD2	ENSG00000170852	0.375017	0.0182913	0.0727501	FALSE	FALSE
CHD7	ENSG00000171316	0.375017	0.0182913	0.0727501	FALSE	FALSE
EXOSC10	ENSG00000171824	-0.375017	0.0182913	0.0727501	FALSE	FALSE
THOP1	ENSG00000172009	-0.375017	0.0182913	0.0727501	FALSE	FALSE
MALT1	ENSG00000172175	-0.375017	0.0182913	0.0727501	FALSE	FALSE
TLR6	ENSG00000174130	0.375017	0.0182913	0.0727501	FALSE	FALSE
LMNB2	ENSG00000176619	-0.375017	0.0182913	0.0727501	FALSE	FALSE
RPL13AP3	ENSG00000177350	-0.375017	0.0182913	0.0727501	FALSE	FALSE
RPS3AP5	ENSG00000178429	-0.375017	0.0182913	0.0727501	FALSE	FALSE
LSMEM1	ENSG00000181016	0.375017	0.0182913	0.0727501	FALSE	FALSE
CHST15	ENSG00000182022	0.375017	0.0182913	0.0727501	FALSE	FALSE
TP53TG1	ENSG00000182165	-0.375017	0.0182913	0.0727501	FALSE	FALSE
DGCR6	ENSG00000183628	-0.375017	0.0182913	0.0727501	FALSE	FALSE
THAP7	ENSG00000184436	-0.375017	0.0182913	0.0727501	FALSE	FALSE
MSL1	ENSG00000188895	0.375017	0.0182913	0.0727501	FALSE	FALSE
ASPH	ENSG00000198363	0.375017	0.0182913	0.0727501	FALSE	FALSE
PRMT6	ENSG00000198890	-0.375017	0.0182913	0.0727501	FALSE	FALSE
RNA5SP307	ENSG00000199733	0.375017	0.0182913	0.0727501	FALSE	FALSE
RNU6-1005P	ENSG00000207248	0.375017	0.0182913	0.0727501	FALSE	FALSE
TRBC1	ENSG00000211751	-0.375017	0.0182913	0.0727501	FALSE	FALSE
LTB4R	ENSG00000213903	0.375017	0.0182913	0.0727501	FALSE	FALSE
CPNE1	ENSG00000214078	0.375017	0.0182913	0.0727501	TRUE	FALSE
NEURL4	ENSG00000215041	-0.375017	0.0182913	0.0727501	FALSE	FALSE
RPS2P20	ENSG00000228981	-0.375017	0.0182913	0.0727501	FALSE	FALSE
RPS3AP7	ENSG00000229965	-0.375017	0.0182913	0.0727501	FALSE	FALSE
RPL10P4	ENSG00000238003	-0.375017	0.0182913	0.0727501	FALSE	FALSE
RPS2P5	ENSG00000240342	-0.375017	0.0182913	0.0727501	FALSE	FALSE
ARFGAP3	ENSG00000242247	0.375017	0.0182913	0.0727501	FALSE	FALSE
RPL17P22	ENSG00000243592	-0.375017	0.0182913	0.0727501	FALSE	FALSE
LPGAT1P1	ENSG00000253793	0.375017	0.0182913	0.0727501	FALSE	FALSE
LINC02035	ENSG00000273033	0.375017	0.0182913	0.0727501	FALSE	FALSE
PDCD6IPP1	ENSG00000275325	0.375017	0.0182913	0.0727501	FALSE	FALSE
LOC102723475	ENSG00000276289	0.375017	0.0182913	0.0727501	FALSE	FALSE
MARCKS	ENSG00000277443	0.375017	0.0182913	0.0727501	FALSE	FALSE
GPR141BP	ENSG00000283444	0.375017	0.0182913	0.0727501	FALSE	FALSE
PKIB	ENSG00000135549	-0.372882	0.0196339	0.0779289	FALSE	FALSE
LOC107985323	ENSG00000287338	0.372882	0.0196339	0.0779289	FALSE	FALSE
BTK	ENSG00000010671	0.365402	0.0214957	0.0779345	FALSE	FALSE
PPP5C	ENSG00000011485	-0.365402	0.0214957	0.0779345	FALSE	FALSE
SNX13	ENSG00000071189	0.365402	0.0214957	0.0779345	FALSE	FALSE
ALPK1	ENSG00000073331	0.365402	0.0214957	0.0779345	FALSE	FALSE
PSEN1	ENSG00000080815	0.365402	0.0214957	0.0779345	TRUE	FALSE
ERGIC2	ENSG00000087502	0.365402	0.0214957	0.0779345	FALSE	FALSE
METTL2A	ENSG00000087995	-0.365402	0.0214957	0.0779345	FALSE	FALSE
RPH3A	ENSG00000089169	0.365402	0.0214957	0.0779345	FALSE	FALSE
TFAP4	ENSG00000090447	-0.365402	0.0214957	0.0779345	FALSE	FALSE
DLD	ENSG00000091140	0.365402	0.0214957	0.0779345	FALSE	FALSE
ARCN1	ENSG00000095139	0.365402	0.0214957	0.0779345	FALSE	FALSE
NUBP2	ENSG00000095906	-0.365402	0.0214957	0.0779345	FALSE	FALSE
JAK2	ENSG00000096968	0.365402	0.0214957	0.0779345	FALSE	FALSE
MMP9	ENSG00000100985	0.365402	0.0214957	0.0779345	TRUE	FALSE
MYL12A	ENSG00000101608	0.365402	0.0214957	0.0779345	FALSE	FALSE
STUB1	ENSG00000103266	-0.365402	0.0214957	0.0779345	FALSE	FALSE
CCP110	ENSG00000103540	0.365402	0.0214957	0.0779345	FALSE	FALSE
CAPS	ENSG00000105519	-0.365402	0.0214957	0.0779345	FALSE	FALSE
GLCCI1	ENSG00000106415	0.365402	0.0214957	0.0779345	FALSE	FALSE
GALNT7	ENSG00000109586	0.365402	0.0214957	0.0779345	FALSE	FALSE
GABRR2	ENSG00000111886	0.365402	0.0214957	0.0779345	FALSE	FALSE
CLK4	ENSG00000113240	0.365402	0.0214957	0.0779345	FALSE	FALSE
MOB1A	ENSG00000114978	0.365402	0.0214957	0.0779345	FALSE	FALSE
STAM2	ENSG00000115145	0.365402	0.0214957	0.0779345	FALSE	FALSE
OSBPL9	ENSG00000117859	0.365402	0.0214957	0.0779345	FALSE	FALSE
RNF146	ENSG00000118518	0.365402	0.0214957	0.0779345	FALSE	FALSE
PCMT1	ENSG00000120265	0.365402	0.0214957	0.0779345	FALSE	FALSE
TSHZ3	ENSG00000121297	0.365402	0.0214957	0.0779345	FALSE	FALSE
IRF3	ENSG00000126456	-0.365402	0.0214957	0.0779345	FALSE	FALSE
TRAP1	ENSG00000126602	-0.365402	0.0214957	0.0779345	FALSE	FALSE
DOCK4	ENSG00000128512	0.365402	0.0214957	0.0779345	FALSE	FALSE
SERGEF	ENSG00000129158	-0.365402	0.0214957	0.0779345	FALSE	FALSE
ILF3	ENSG00000129351	-0.365402	0.0214957	0.0779345	FALSE	FALSE
TOMM40	ENSG00000130204	-0.365402	0.0214957	0.0779345	FALSE	FALSE
ARPC1B	ENSG00000130429	0.365402	0.0214957	0.0779345	FALSE	FALSE
CAP1	ENSG00000131236	0.365402	0.0214957	0.0779345	TRUE	FALSE
RLIM	ENSG00000131263	0.365402	0.0214957	0.0779345	FALSE	FALSE
SERINC3	ENSG00000132824	0.365402	0.0214957	0.0779345	FALSE	FALSE
PPP1R3D	ENSG00000132825	0.365402	0.0214957	0.0779345	FALSE	FALSE
NUMB	ENSG00000133961	0.365402	0.0214957	0.0779345	FALSE	FALSE
TMEM165	ENSG00000134851	0.365402	0.0214957	0.0779345	FALSE	FALSE
BIN1	ENSG00000136717	-0.365402	0.0214957	0.0779345	FALSE	FALSE
SORL1	ENSG00000137642	0.365402	0.0214957	0.0779345	FALSE	FALSE
P3H4	ENSG00000141696	-0.365402	0.0214957	0.0779345	FALSE	FALSE
LMO4	ENSG00000143013	0.365402	0.0214957	0.0779345	FALSE	FALSE
ARNT	ENSG00000143437	0.365402	0.0214957	0.0779345	FALSE	FALSE
KDM6A	ENSG00000147050	0.365402	0.0214957	0.0779345	FALSE	FALSE
UTP23	ENSG00000147679	-0.365402	0.0214957	0.0779345	FALSE	FALSE
HAUS6	ENSG00000147874	-0.365402	0.0214957	0.0779345	FALSE	FALSE
PLCH2	ENSG00000149527	-0.365402	0.0214957	0.0779345	FALSE	FALSE
FLI1	ENSG00000151702	0.365402	0.0214957	0.0779345	FALSE	FALSE
PSTPIP2	ENSG00000152229	0.365402	0.0214957	0.0779345	FALSE	FALSE
WNT7A	ENSG00000154764	-0.365402	0.0214957	0.0779345	FALSE	FALSE
SHROOM4	ENSG00000158352	0.365402	0.0214957	0.0779345	FALSE	FALSE
ACOX1	ENSG00000161533	0.365402	0.0214957	0.0779345	FALSE	FALSE
S100A12	ENSG00000163221	0.365402	0.0214957	0.0779345	TRUE	FALSE
LMTK2	ENSG00000164715	0.365402	0.0214957	0.0779345	FALSE	FALSE
PEX2	ENSG00000164751	0.365402	0.0214957	0.0779345	FALSE	FALSE
QSOX2	ENSG00000165661	-0.365402	0.0214957	0.0779345	FALSE	FALSE
EEF2	ENSG00000167658	-0.365402	0.0214957	0.0779345	TRUE	FALSE
NDUFV1	ENSG00000167792	-0.365402	0.0214957	0.0779345	FALSE	FALSE
RPSA	ENSG00000168028	-0.365402	0.0214957	0.0779345	FALSE	FALSE
XPO6	ENSG00000169180	0.365402	0.0214957	0.0779345	FALSE	FALSE
ZEB2	ENSG00000169554	0.365402	0.0214957	0.0779345	FALSE	FALSE
KCNMB3	ENSG00000171121	0.365402	0.0214957	0.0779345	FALSE	FALSE
TP53I11	ENSG00000175274	0.365402	0.0214957	0.0779345	FALSE	FALSE
LRRN1	ENSG00000175928	0.365402	0.0214957	0.0779345	FALSE	FALSE
ASB8	ENSG00000177981	0.365402	0.0214957	0.0779345	FALSE	FALSE
CTNNBIP1	ENSG00000178585	-0.365402	0.0214957	0.0779345	FALSE	FALSE
GADD45GIP1	ENSG00000179271	-0.365402	0.0214957	0.0779345	FALSE	FALSE
ST6GALNAC3	ENSG00000184005	0.365402	0.0214957	0.0779345	FALSE	FALSE
SIGIRR	ENSG00000185187	-0.365402	0.0214957	0.0779345	FALSE	FALSE
SELL	ENSG00000188404	0.365402	0.0214957	0.0779345	TRUE	FALSE
CC2D2B	ENSG00000188649	0.365402	0.0214957	0.0779345	FALSE	FALSE
ALKBH2	ENSG00000189046	-0.365402	0.0214957	0.0779345	FALSE	FALSE
METTL9	ENSG00000197006	0.365402	0.0214957	0.0779345	FALSE	FALSE
GZMM	ENSG00000197540	-0.365402	0.0214957	0.0779345	FALSE	FALSE
CDC42SE1	ENSG00000197622	0.365402	0.0214957	0.0779345	FALSE	FALSE
SLC9A8	ENSG00000197818	0.365402	0.0214957	0.0779345	FALSE	FALSE
IRAK4	ENSG00000198001	0.365402	0.0214957	0.0779345	FALSE	FALSE
ZNF568	ENSG00000198453	-0.365402	0.0214957	0.0779345	FALSE	FALSE
BAZ1A	ENSG00000198604	0.365402	0.0214957	0.0779345	FALSE	FALSE
IGKV3D-20	ENSG00000211625	0.365402	0.0214957	0.0779345	FALSE	FALSE
BAZ2B	ENSG00000226266	0.365402	0.0214957	0.0779345	FALSE	FALSE
IDI2-AS1	ENSG00000232656	0.365402	0.0214957	0.0779345	FALSE	FALSE
LOC105375924	ENSG00000253214	0.365402	0.0214957	0.0779345	FALSE	FALSE
OTUD7B	ENSG00000264522	-0.365402	0.0214957	0.0779345	FALSE	FALSE
NPEPPSP1	ENSG00000274615	0.365402	0.0214957	0.0779345	FALSE	FALSE
DACH1	ENSG00000276644	0.365402	0.0214957	0.0779345	FALSE	FALSE
IGKV1D-12	ENSG00000278857	0.365402	0.0214957	0.0779345	FALSE	FALSE
LOC107983987	ENSG00000278961	0.365402	0.0214957	0.0779345	FALSE	FALSE
LOC105370259	ENSG00000286330	-0.365402	0.0214957	0.0779345	FALSE	FALSE
NOS3	ENSG00000164867	-0.374206	0.0215274	0.0779763	FALSE	FALSE
CAPN13	ENSG00000162949	0.363197	0.0230462	0.0816806	FALSE	FALSE
KDM1A	ENSG00000004487	-0.355786	0.0251781	0.0816806	FALSE	FALSE
SKAP2	ENSG00000005020	0.355786	0.0251781	0.0816806	FALSE	FALSE
ARID4B	ENSG00000054267	0.355786	0.0251781	0.0816806	FALSE	FALSE
ST3GAL6	ENSG00000064225	0.355786	0.0251781	0.0816806	FALSE	FALSE
SRBD1	ENSG00000068784	0.355786	0.0251781	0.0816806	FALSE	FALSE
DAZAP1	ENSG00000071626	-0.355786	0.0251781	0.0816806	FALSE	FALSE
SEMA3A	ENSG00000075213	-0.355786	0.0251781	0.0816806	FALSE	FALSE
PAG1	ENSG00000076641	0.355786	0.0251781	0.0816806	FALSE	FALSE
NT5C2	ENSG00000076685	0.355786	0.0251781	0.0816806	FALSE	FALSE
SLC1A3	ENSG00000079215	0.355786	0.0251781	0.0816806	FALSE	FALSE
CEACAM1	ENSG00000079385	0.355786	0.0251781	0.0816806	TRUE	FALSE
PGM1	ENSG00000079739	0.355786	0.0251781	0.0816806	TRUE	FALSE
DDHD2	ENSG00000085788	-0.355786	0.0251781	0.0816806	FALSE	FALSE
PTPN4	ENSG00000088179	-0.355786	0.0251781	0.0816806	FALSE	FALSE
OSBPL8	ENSG00000091039	0.355786	0.0251781	0.0816806	FALSE	FALSE
SETD1A	ENSG00000099381	-0.355786	0.0251781	0.0816806	FALSE	FALSE
PRMT5	ENSG00000100462	0.355786	0.0251781	0.0816806	FALSE	FALSE
NIN	ENSG00000100503	0.355786	0.0251781	0.0816806	FALSE	FALSE
HIF1A	ENSG00000100644	0.355786	0.0251781	0.0816806	FALSE	FALSE
RAE1	ENSG00000101146	0.355786	0.0251781	0.0816806	FALSE	FALSE
APMAP	ENSG00000101474	0.355786	0.0251781	0.0816806	FALSE	FALSE
VAPA	ENSG00000101558	0.355786	0.0251781	0.0816806	TRUE	FALSE
PLP2	ENSG00000102007	0.355786	0.0251781	0.0816806	FALSE	FALSE
SIGLEC6	ENSG00000105492	-0.355786	0.0251781	0.0816806	FALSE	FALSE
RPL18A	ENSG00000105640	-0.355786	0.0251781	0.0816806	FALSE	FALSE
RNF167	ENSG00000108523	0.355786	0.0251781	0.0816806	FALSE	FALSE
NUP88	ENSG00000108559	-0.355786	0.0251781	0.0816806	FALSE	FALSE
PSMD11	ENSG00000108671	0.355786	0.0251781	0.0816806	TRUE	FALSE
SUPT6H	ENSG00000109111	0.355786	0.0251781	0.0816806	FALSE	FALSE
BST1	ENSG00000109743	0.355786	0.0251781	0.0816806	TRUE	FALSE
ZPR1	ENSG00000109917	-0.355786	0.0251781	0.0816806	FALSE	FALSE
CAMKK2	ENSG00000110931	0.355786	0.0251781	0.0816806	FALSE	FALSE
RIPOR2	ENSG00000111913	0.355786	0.0251781	0.0816806	FALSE	FALSE
CRYBG1	ENSG00000112297	0.355786	0.0251781	0.0816806	FALSE	FALSE
HARS2	ENSG00000112855	0.355786	0.0251781	0.0816806	FALSE	FALSE
HRH2	ENSG00000113749	0.355786	0.0251781	0.0816806	FALSE	FALSE
GALNT3	ENSG00000115339	0.355786	0.0251781	0.0816806	FALSE	FALSE
QPCT	ENSG00000115828	0.355786	0.0251781	0.0816806	TRUE	FALSE
FBXW2	ENSG00000119402	0.355786	0.0251781	0.0816806	FALSE	FALSE
AFTPH	ENSG00000119844	0.355786	0.0251781	0.0816806	FALSE	FALSE
GNA13	ENSG00000120063	0.355786	0.0251781	0.0816806	FALSE	FALSE
ZC3H7A	ENSG00000122299	0.355786	0.0251781	0.0816806	FALSE	FALSE
CFP	ENSG00000126759	0.355786	0.0251781	0.0816806	TRUE	FALSE
TPST2	ENSG00000128294	0.355786	0.0251781	0.0816806	FALSE	FALSE
DNAAF11	ENSG00000129295	0.355786	0.0251781	0.0816806	FALSE	FALSE
SAT1	ENSG00000130066	0.355786	0.0251781	0.0816806	FALSE	FALSE
LDLR	ENSG00000130164	0.355786	0.0251781	0.0816806	FALSE	FALSE
EIF3G	ENSG00000130811	-0.355786	0.0251781	0.0816806	FALSE	FALSE
TMEM204	ENSG00000131634	-0.355786	0.0251781	0.0816806	FALSE	FALSE
CHSY1	ENSG00000131873	0.355786	0.0251781	0.0816806	FALSE	FALSE
AP3B1	ENSG00000132842	0.355786	0.0251781	0.0816806	FALSE	FALSE
FPGS	ENSG00000136877	-0.355786	0.0251781	0.0816806	FALSE	FALSE
RPS6	ENSG00000137154	-0.355786	0.0251781	0.0816806	FALSE	FALSE
SDCBP	ENSG00000137575	0.355786	0.0251781	0.0816806	TRUE	FALSE
ADAM10	ENSG00000137845	0.355786	0.0251781	0.0816806	TRUE	FALSE
METTL5	ENSG00000138382	-0.355786	0.0251781	0.0816806	FALSE	FALSE
APH1B	ENSG00000138613	0.355786	0.0251781	0.0816806	FALSE	FALSE
NUP54	ENSG00000138750	-0.355786	0.0251781	0.0816806	FALSE	FALSE
ITGB7	ENSG00000139626	-0.355786	0.0251781	0.0816806	FALSE	FALSE
NCOA2	ENSG00000140396	0.355786	0.0251781	0.0816806	FALSE	FALSE
PGD	ENSG00000142657	0.355786	0.0251781	0.0816806	FALSE	FALSE
NFKBIZ	ENSG00000144802	0.355786	0.0251781	0.0816806	FALSE	FALSE
DLG5	ENSG00000151208	-0.355786	0.0251781	0.0816806	FALSE	FALSE
ANKRD22	ENSG00000152766	0.355786	0.0251781	0.0816806	FALSE	FALSE
TDRD9	ENSG00000156414	0.355786	0.0251781	0.0816806	FALSE	FALSE
VPS8	ENSG00000156931	0.355786	0.0251781	0.0816806	FALSE	FALSE
BRAF	ENSG00000157764	0.355786	0.0251781	0.0816806	FALSE	FALSE
PEX10	ENSG00000157911	-0.355786	0.0251781	0.0816806	FALSE	FALSE
DEDD	ENSG00000158796	0.355786	0.0251781	0.0816806	FALSE	FALSE
CDA	ENSG00000158825	0.355786	0.0251781	0.0816806	TRUE	FALSE
CCDC107	ENSG00000159884	-0.355786	0.0251781	0.0816806	FALSE	FALSE
ALPL	ENSG00000162551	0.355786	0.0251781	0.0816806	FALSE	FALSE
ICOS	ENSG00000163600	-0.355786	0.0251781	0.0816806	FALSE	FALSE
PRIMPOL	ENSG00000164306	-0.355786	0.0251781	0.0816806	FALSE	FALSE
TP53INP1	ENSG00000164938	0.355786	0.0251781	0.0816806	FALSE	FALSE
RPP25L	ENSG00000164967	-0.355786	0.0251781	0.0816806	FALSE	FALSE
AQP3	ENSG00000165272	-0.355786	0.0251781	0.0816806	FALSE	FALSE
BEND7	ENSG00000165626	0.355786	0.0251781	0.0816806	FALSE	FALSE
APBB1	ENSG00000166313	-0.355786	0.0251781	0.0816806	FALSE	FALSE
CD3D	ENSG00000167286	-0.355786	0.0251781	0.0816806	FALSE	FALSE
CA4	ENSG00000167434	0.355786	0.0251781	0.0816806	FALSE	FALSE
SEMA4C	ENSG00000168758	-0.355786	0.0251781	0.0816806	FALSE	FALSE
SNTB2	ENSG00000168807	0.355786	0.0251781	0.0816806	FALSE	FALSE
CSGALNACT2	ENSG00000169826	0.355786	0.0251781	0.0816806	FALSE	FALSE
TOR1AIP2	ENSG00000169905	0.355786	0.0251781	0.0816806	FALSE	FALSE
MAP3K2	ENSG00000169967	0.355786	0.0251781	0.0816806	FALSE	FALSE
PPID	ENSG00000171497	0.355786	0.0251781	0.0816806	FALSE	FALSE
GATM	ENSG00000171766	-0.355786	0.0251781	0.0816806	FALSE	FALSE
TLR1	ENSG00000174125	0.355786	0.0251781	0.0816806	FALSE	FALSE
DCTN2	ENSG00000175203	0.355786	0.0251781	0.0816806	FALSE	FALSE
PUS1	ENSG00000177192	-0.355786	0.0251781	0.0816806	FALSE	FALSE
CD28	ENSG00000178562	-0.355786	0.0251781	0.0816806	FALSE	FALSE
LCK	ENSG00000182866	-0.355786	0.0251781	0.0816806	FALSE	FALSE
CMTM4	ENSG00000183723	0.355786	0.0251781	0.0816806	FALSE	FALSE
RNLS	ENSG00000184719	-0.355786	0.0251781	0.0816806	FALSE	FALSE
MANEAL	ENSG00000185090	-0.355786	0.0251781	0.0816806	FALSE	FALSE
CHP1	ENSG00000187446	0.355786	0.0251781	0.0816806	FALSE	FALSE
PLSCR1	ENSG00000188313	0.355786	0.0251781	0.0816806	FALSE	FALSE
RNFT1	ENSG00000189050	0.355786	0.0251781	0.0816806	FALSE	FALSE
ZNF527	ENSG00000189164	-0.355786	0.0251781	0.0816806	FALSE	FALSE
RNU4-87P	ENSG00000200974	0.355786	0.0251781	0.0816806	FALSE	FALSE
PPP1R10	ENSG00000204569	0.355786	0.0251781	0.0816806	FALSE	FALSE
TMEM170B	ENSG00000205269	0.355786	0.0251781	0.0816806	FALSE	FALSE
RNU6-1319P	ENSG00000212157	0.355786	0.0251781	0.0816806	FALSE	FALSE
RPS2P17	ENSG00000213399	-0.355786	0.0251781	0.0816806	FALSE	FALSE
CKLF	ENSG00000217555	0.355786	0.0251781	0.0816806	FALSE	TRUE
RN7SKP16	ENSG00000222112	0.355786	0.0251781	0.0816806	FALSE	FALSE
FTH1P10	ENSG00000223361	0.355786	0.0251781	0.0816806	FALSE	FALSE
LOC347097	ENSG00000224025	0.355786	0.0251781	0.0816806	FALSE	FALSE
RPL10AP6	ENSG00000226360	-0.355786	0.0251781	0.0816806	FALSE	FALSE
LOC100289473	ENSG00000232528	0.355786	0.0251781	0.0816806	FALSE	FALSE
LOC100996318	ENSG00000233029	0.355786	0.0251781	0.0816806	FALSE	FALSE
TXNDC5	ENSG00000239264	0.355786	0.0251781	0.0816806	TRUE	FALSE
IGKV3-15	ENSG00000244437	0.355786	0.0251781	0.0816806	FALSE	FALSE
LOC155060	ENSG00000244560	-0.355786	0.0251781	0.0816806	FALSE	FALSE
NEAT1	ENSG00000245532	0.355786	0.0251781	0.0816806	FALSE	FALSE
LOC285638	ENSG00000249476	0.355786	0.0251781	0.0816806	FALSE	FALSE
CCPG1	ENSG00000260916	0.355786	0.0251781	0.0816806	FALSE	FALSE
BOP1	ENSG00000261236	-0.355786	0.0251781	0.0816806	FALSE	FALSE
LOC732229	ENSG00000269374	0.355786	0.0251781	0.0816806	FALSE	FALSE
ORAI1	ENSG00000276045	-0.355786	0.0251781	0.0816806	FALSE	FALSE
F8A1	ENSG00000288722	0.355786	0.0251781	0.0816806	FALSE	FALSE
RPSAP58	ENSG00000288920	-0.355786	0.0251781	0.0816806	FALSE	FALSE
MCRIP2	ENSG00000172366	-0.351816	0.0271469	0.0868762	FALSE	FALSE
LINC02361	ENSG00000256576	-0.351816	0.0271469	0.0868762	FALSE	FALSE
NOXA1	ENSG00000188747	-0.354719	0.0281805	0.0868762	FALSE	FALSE
APBA3	ENSG00000011132	-0.34617	0.0293945	0.0868762	FALSE	FALSE
ALOX5	ENSG00000012779	0.34617	0.0293945	0.0868762	TRUE	FALSE
XYLT2	ENSG00000015532	-0.34617	0.0293945	0.0868762	FALSE	FALSE
ERP44	ENSG00000023318	0.34617	0.0293945	0.0868762	TRUE	FALSE
ABCC2	ENSG00000023839	0.34617	0.0293945	0.0868762	FALSE	FALSE
PIAS1	ENSG00000033800	0.34617	0.0293945	0.0868762	FALSE	FALSE
CUL3	ENSG00000036257	0.34617	0.0293945	0.0868762	FALSE	FALSE
CTSA	ENSG00000064601	0.34617	0.0293945	0.0868762	TRUE	FALSE
MEF2A	ENSG00000068305	0.34617	0.0293945	0.0868762	FALSE	FALSE
ACSL4	ENSG00000068366	0.34617	0.0293945	0.0868762	FALSE	FALSE
NEDD4	ENSG00000069869	0.34617	0.0293945	0.0868762	FALSE	FALSE
PHRF1	ENSG00000070047	-0.34617	0.0293945	0.0868762	FALSE	FALSE
ACTB	ENSG00000075624	0.34617	0.0293945	0.0868762	FALSE	FALSE
RAB7A	ENSG00000075785	0.34617	0.0293945	0.0868762	TRUE	FALSE
XAB2	ENSG00000076924	-0.34617	0.0293945	0.0868762	FALSE	FALSE
PUM3	ENSG00000080608	-0.34617	0.0293945	0.0868762	FALSE	FALSE
TRPC4AP	ENSG00000100991	0.34617	0.0293945	0.0868762	FALSE	FALSE
SUPT20H	ENSG00000102710	0.34617	0.0293945	0.0868762	FALSE	FALSE
EARS2	ENSG00000103356	-0.34617	0.0293945	0.0868762	FALSE	FALSE
STK3	ENSG00000104375	0.34617	0.0293945	0.0868762	FALSE	FALSE
CPD	ENSG00000108582	0.34617	0.0293945	0.0868762	FALSE	FALSE
MS4A6A	ENSG00000110077	0.34617	0.0293945	0.0868762	FALSE	FALSE
LPCAT3	ENSG00000111684	0.34617	0.0293945	0.0868762	FALSE	FALSE
TREML2	ENSG00000112195	0.34617	0.0293945	0.0868762	FALSE	FALSE
PRKAR2A	ENSG00000114302	0.34617	0.0293945	0.0868762	FALSE	FALSE
ZFP30	ENSG00000120784	-0.34617	0.0293945	0.0868762	FALSE	FALSE
PIK3CA	ENSG00000121879	0.34617	0.0293945	0.0868762	FALSE	FALSE
TMIGD3	ENSG00000121933	0.34617	0.0293945	0.0868762	FALSE	FALSE
COPA	ENSG00000122218	0.34617	0.0293945	0.0868762	FALSE	FALSE
GIPC1	ENSG00000123159	-0.34617	0.0293945	0.0868762	FALSE	FALSE
G0S2	ENSG00000123689	0.34617	0.0293945	0.0868762	FALSE	FALSE
RAB22A	ENSG00000124209	0.34617	0.0293945	0.0868762	FALSE	FALSE
PHAF1	ENSG00000125149	0.34617	0.0293945	0.0868762	FALSE	FALSE
PNKD	ENSG00000127838	-0.34617	0.0293945	0.0868762	FALSE	FALSE
MINDY2	ENSG00000128923	0.34617	0.0293945	0.0868762	FALSE	FALSE
HACL1	ENSG00000131373	-0.34617	0.0293945	0.0868762	FALSE	FALSE
DCAF15	ENSG00000132017	-0.34617	0.0293945	0.0868762	FALSE	FALSE
DPH2	ENSG00000132768	-0.34617	0.0293945	0.0868762	FALSE	FALSE
DSC3	ENSG00000134762	0.34617	0.0293945	0.0868762	FALSE	FALSE
SRPK2	ENSG00000135250	0.34617	0.0293945	0.0868762	FALSE	FALSE
AKIRIN2	ENSG00000135334	0.34617	0.0293945	0.0868762	FALSE	FALSE
CKAP4	ENSG00000136026	0.34617	0.0293945	0.0868762	TRUE	FALSE
RSAD1	ENSG00000136444	-0.34617	0.0293945	0.0868762	FALSE	FALSE
PRCP	ENSG00000137509	0.34617	0.0293945	0.0868762	TRUE	FALSE
PPP3CA	ENSG00000138814	0.34617	0.0293945	0.0868762	FALSE	FALSE
FGD4	ENSG00000139132	0.34617	0.0293945	0.0868762	FALSE	FALSE
MAN2C1	ENSG00000140400	-0.34617	0.0293945	0.0868762	FALSE	FALSE
NCOR1	ENSG00000141027	0.34617	0.0293945	0.0868762	FALSE	FALSE
BCL10	ENSG00000142867	0.34617	0.0293945	0.0868762	FALSE	FALSE
DEGS1	ENSG00000143753	0.34617	0.0293945	0.0868762	TRUE	FALSE
VLDLR	ENSG00000147852	0.34617	0.0293945	0.0868762	FALSE	FALSE
LATS2	ENSG00000150457	0.34617	0.0293945	0.0868762	FALSE	FALSE
GLT1D1	ENSG00000151948	0.34617	0.0293945	0.0868762	FALSE	FALSE
TRAPPC8	ENSG00000153339	0.34617	0.0293945	0.0868762	FALSE	FALSE
VOPP1	ENSG00000154978	0.34617	0.0293945	0.0868762	FALSE	FALSE
PIP4P2	ENSG00000155099	0.34617	0.0293945	0.0868762	FALSE	FALSE
CDK19	ENSG00000155111	0.34617	0.0293945	0.0868762	FALSE	FALSE
KDM8	ENSG00000155666	-0.34617	0.0293945	0.0868762	FALSE	FALSE
GNAQ	ENSG00000156052	0.34617	0.0293945	0.0868762	FALSE	FALSE
BABAM2	ENSG00000158019	0.34617	0.0293945	0.0868762	FALSE	FALSE
C1R	ENSG00000159403	0.34617	0.0293945	0.0868762	FALSE	FALSE
NAE1	ENSG00000159593	-0.34617	0.0293945	0.0868762	FALSE	FALSE
NXF1	ENSG00000162231	0.34617	0.0293945	0.0868762	FALSE	FALSE
IGSF8	ENSG00000162729	-0.34617	0.0293945	0.0868762	FALSE	FALSE
CFAP36	ENSG00000163001	-0.34617	0.0293945	0.0868762	FALSE	FALSE
RBM47	ENSG00000163694	0.34617	0.0293945	0.0868762	FALSE	FALSE
HMGB2	ENSG00000164104	0.34617	0.0293945	0.0868762	FALSE	FALSE
CGAS	ENSG00000164430	0.34617	0.0293945	0.0868762	FALSE	FALSE
SLC18A2	ENSG00000165646	0.34617	0.0293945	0.0868762	FALSE	FALSE
MS4A6E	ENSG00000166926	0.34617	0.0293945	0.0868762	FALSE	FALSE
CNPY4	ENSG00000166997	-0.34617	0.0293945	0.0868762	FALSE	FALSE
TTC16	ENSG00000167094	-0.34617	0.0293945	0.0868762	FALSE	FALSE
TP53I13	ENSG00000167543	-0.34617	0.0293945	0.0868762	FALSE	FALSE
NLRC3	ENSG00000167984	-0.34617	0.0293945	0.0868762	FALSE	FALSE
UGP2	ENSG00000169764	0.34617	0.0293945	0.0868762	FALSE	FALSE
SP3	ENSG00000172845	0.34617	0.0293945	0.0868762	FALSE	FALSE
CTBP2	ENSG00000175029	0.34617	0.0293945	0.0868762	FALSE	FALSE
B3GNT5	ENSG00000176597	0.34617	0.0293945	0.0868762	FALSE	FALSE
SMCR8	ENSG00000176994	0.34617	0.0293945	0.0868762	FALSE	FALSE
RPLP2	ENSG00000177600	-0.34617	0.0293945	0.0868762	FALSE	FALSE
GLDC	ENSG00000178445	0.34617	0.0293945	0.0868762	FALSE	FALSE
ZNRF2	ENSG00000180233	0.34617	0.0293945	0.0868762	FALSE	FALSE
WDFY3-AS2	ENSG00000180769	0.34617	0.0293945	0.0868762	FALSE	FALSE
CAPS2	ENSG00000180881	-0.34617	0.0293945	0.0868762	FALSE	FALSE
DDX28	ENSG00000182810	-0.34617	0.0293945	0.0868762	FALSE	FALSE
KLHL25	ENSG00000183655	-0.34617	0.0293945	0.0868762	FALSE	FALSE
ZBTB37	ENSG00000185278	0.34617	0.0293945	0.0868762	FALSE	FALSE
ZNF566	ENSG00000186017	-0.34617	0.0293945	0.0868762	FALSE	FALSE
ZFP69	ENSG00000187815	-0.34617	0.0293945	0.0868762	FALSE	FALSE
LRP10	ENSG00000197324	0.34617	0.0293945	0.0868762	FALSE	FALSE
MAP3K5	ENSG00000197442	0.34617	0.0293945	0.0868762	FALSE	FALSE
APRT	ENSG00000198931	-0.34617	0.0293945	0.0868762	TRUE	FALSE
OXLD1	ENSG00000204237	-0.34617	0.0293945	0.0868762	FALSE	FALSE
RPL18AP3	ENSG00000213442	-0.34617	0.0293945	0.0868762	FALSE	FALSE
RPL13P2	ENSG00000213820	-0.34617	0.0293945	0.0868762	FALSE	FALSE
RPL10AP7	ENSG00000214846	-0.34617	0.0293945	0.0868762	FALSE	FALSE
MIR1255A	ENSG00000221265	0.34617	0.0293945	0.0868762	FALSE	FALSE
RNU6-447P	ENSG00000222225	0.34617	0.0293945	0.0868762	FALSE	FALSE
RNU6-355P	ENSG00000222359	0.34617	0.0293945	0.0868762	FALSE	FALSE
RPS2P8	ENSG00000233406	-0.34617	0.0293945	0.0868762	FALSE	FALSE
EEF1GP5	ENSG00000234785	-0.34617	0.0293945	0.0868762	FALSE	FALSE
OR7E140P	ENSG00000238152	0.34617	0.0293945	0.0868762	FALSE	FALSE
RPS2P51	ENSG00000240418	-0.34617	0.0293945	0.0868762	FALSE	FALSE
RPL3P9	ENSG00000240540	-0.34617	0.0293945	0.0868762	FALSE	FALSE
IGKV2-28	ENSG00000244116	0.34617	0.0293945	0.0868762	FALSE	FALSE
GPR162	ENSG00000250510	-0.34617	0.0293945	0.0868762	FALSE	FALSE
LINC01303	ENSG00000250548	0.34617	0.0293945	0.0868762	FALSE	FALSE
RNU6-917P	ENSG00000252103	0.34617	0.0293945	0.0868762	FALSE	FALSE
AP5B1	ENSG00000254470	0.34617	0.0293945	0.0868762	FALSE	FALSE
TMEM9B-AS1	ENSG00000254860	-0.34617	0.0293945	0.0868762	FALSE	FALSE
CLEC5A	ENSG00000258227	0.34617	0.0293945	0.0868762	TRUE	FALSE
MILR1	ENSG00000271605	0.34617	0.0293945	0.0868762	FALSE	FALSE
MIR3605	ENSG00000284154	0.34617	0.0293945	0.0868762	FALSE	FALSE
MAOB	ENSG00000069535	0.342178	0.0316449	0.0923144	FALSE	FALSE
ZFPM1	ENSG00000179588	-0.342178	0.0316449	0.0923144	FALSE	FALSE
HSD11B1-AS1	ENSG00000227591	0.342178	0.0316449	0.0923144	FALSE	FALSE
ZFYVE9P1	ENSG00000229562	-0.342178	0.0316449	0.0923144	FALSE	FALSE
LINC01374	ENSG00000280560	-0.349691	0.0331162	0.0923144	FALSE	FALSE
PAQR5	ENSG00000137819	0.338984	0.0339086	0.0923144	FALSE	FALSE
LASP1	ENSG00000002834	0.336554	0.0342047	0.0923144	FALSE	FALSE
CROT	ENSG00000005469	-0.336554	0.0342047	0.0923144	FALSE	FALSE
MFAP3	ENSG00000037749	0.336554	0.0342047	0.0923144	FALSE	FALSE
LLGL2	ENSG00000073350	-0.336554	0.0342047	0.0923144	FALSE	FALSE
RAB21	ENSG00000080371	0.336554	0.0342047	0.0923144	FALSE	FALSE
SPTLC1	ENSG00000090054	0.336554	0.0342047	0.0923144	FALSE	FALSE
FKBP5	ENSG00000096060	0.336554	0.0342047	0.0923144	FALSE	FALSE
MICALL1	ENSG00000100139	-0.336554	0.0342047	0.0923144	FALSE	FALSE
STK4	ENSG00000101109	0.336554	0.0342047	0.0923144	FALSE	FALSE
KLF5	ENSG00000102554	0.336554	0.0342047	0.0923144	FALSE	FALSE
DHRS12	ENSG00000102796	0.336554	0.0342047	0.0923144	FALSE	FALSE
SLC30A4	ENSG00000104154	-0.336554	0.0342047	0.0923144	FALSE	FALSE
LENG1	ENSG00000105617	-0.336554	0.0342047	0.0923144	FALSE	FALSE
ARMC6	ENSG00000105676	-0.336554	0.0342047	0.0923144	FALSE	FALSE
PBX4	ENSG00000105717	-0.336554	0.0342047	0.0923144	FALSE	FALSE
AVL9	ENSG00000105778	0.336554	0.0342047	0.0923144	FALSE	FALSE
GRB10	ENSG00000106070	0.336554	0.0342047	0.0923144	FALSE	FALSE
KMT5B	ENSG00000110066	0.336554	0.0342047	0.0923144	FALSE	FALSE
HIPK3	ENSG00000110422	0.336554	0.0342047	0.0923144	FALSE	FALSE
CNOT6	ENSG00000113300	0.336554	0.0342047	0.0923144	FALSE	FALSE
KPNA1	ENSG00000114030	0.336554	0.0342047	0.0923144	FALSE	FALSE
RAB32	ENSG00000118508	0.336554	0.0342047	0.0923144	FALSE	FALSE
LYPLA1	ENSG00000120992	0.336554	0.0342047	0.0923144	FALSE	FALSE
RECK	ENSG00000122707	-0.336554	0.0342047	0.0923144	FALSE	FALSE
EBPL	ENSG00000123179	0.336554	0.0342047	0.0923144	FALSE	FALSE
NCKAP1L	ENSG00000123338	0.336554	0.0342047	0.0923144	TRUE	FALSE
RAP2C	ENSG00000123728	0.336554	0.0342047	0.0923144	TRUE	FALSE
GPR18	ENSG00000125245	-0.336554	0.0342047	0.0923144	FALSE	FALSE
TUBGCP3	ENSG00000126216	0.336554	0.0342047	0.0923144	FALSE	FALSE
MACF1	ENSG00000127603	0.336554	0.0342047	0.0923144	FALSE	FALSE
ERMARD	ENSG00000130023	-0.336554	0.0342047	0.0923144	FALSE	FALSE
METTL26	ENSG00000130731	-0.336554	0.0342047	0.0923144	FALSE	FALSE
MTRFR	ENSG00000130921	-0.336554	0.0342047	0.0923144	FALSE	FALSE
MYBBP1A	ENSG00000132382	-0.336554	0.0342047	0.0923144	FALSE	FALSE
ADCK2	ENSG00000133597	-0.336554	0.0342047	0.0923144	FALSE	FALSE
FBXO21	ENSG00000135108	-0.336554	0.0342047	0.0923144	FALSE	FALSE
NPL	ENSG00000135838	0.336554	0.0342047	0.0923144	FALSE	FALSE
DMAC1	ENSG00000137038	-0.336554	0.0342047	0.0923144	FALSE	FALSE
TLN1	ENSG00000137076	0.336554	0.0342047	0.0923144	FALSE	FALSE
FLOT1	ENSG00000137312	0.336554	0.0342047	0.0923144	FALSE	FALSE
TMOD3	ENSG00000138594	0.336554	0.0342047	0.0923144	FALSE	FALSE
BNIP2	ENSG00000140299	0.336554	0.0342047	0.0923144	FALSE	FALSE
TRIM65	ENSG00000141569	-0.336554	0.0342047	0.0923144	FALSE	FALSE
PFKL	ENSG00000141959	-0.336554	0.0342047	0.0923144	TRUE	FALSE
FCGR2A	ENSG00000143226	0.336554	0.0342047	0.0923144	TRUE	FALSE
RALB	ENSG00000144118	0.336554	0.0342047	0.0923144	FALSE	FALSE
FEM1C	ENSG00000145780	0.336554	0.0342047	0.0923144	FALSE	FALSE
DYNLT1	ENSG00000146425	0.336554	0.0342047	0.0923144	TRUE	FALSE
SLC25A25	ENSG00000148339	-0.336554	0.0342047	0.0923144	FALSE	FALSE
RPP30	ENSG00000148688	-0.336554	0.0342047	0.0923144	FALSE	FALSE
PDCD11	ENSG00000148843	-0.336554	0.0342047	0.0923144	FALSE	FALSE
VTI1A	ENSG00000151532	0.336554	0.0342047	0.0923144	FALSE	FALSE
INPP1	ENSG00000151689	0.336554	0.0342047	0.0923144	FALSE	FALSE
PPP4R1	ENSG00000154845	0.336554	0.0342047	0.0923144	FALSE	FALSE
SAMD8	ENSG00000156671	0.336554	0.0342047	0.0923144	FALSE	FALSE
MAPK13	ENSG00000156711	0.336554	0.0342047	0.0923144	FALSE	FALSE
RGL4	ENSG00000159496	0.336554	0.0342047	0.0923144	FALSE	FALSE
CARMIL2	ENSG00000159753	-0.336554	0.0342047	0.0923144	FALSE	FALSE
ADAR	ENSG00000160710	0.336554	0.0342047	0.0923144	FALSE	FALSE
JMJD8	ENSG00000161999	-0.336554	0.0342047	0.0923144	FALSE	FALSE
RNF149	ENSG00000163162	0.336554	0.0342047	0.0923144	FALSE	FALSE
CDC42EP3	ENSG00000163171	0.336554	0.0342047	0.0923144	FALSE	FALSE
PPM1M	ENSG00000164088	0.336554	0.0342047	0.0923144	FALSE	FALSE
BMT2	ENSG00000164603	0.336554	0.0342047	0.0923144	FALSE	FALSE
RAD21	ENSG00000164754	0.336554	0.0342047	0.0923144	FALSE	FALSE
ORC5	ENSG00000164815	-0.336554	0.0342047	0.0923144	FALSE	FALSE
ILK	ENSG00000166333	0.336554	0.0342047	0.0923144	FALSE	FALSE
FTH1	ENSG00000167996	0.336554	0.0342047	0.0923144	TRUE	FALSE
CTNNB1	ENSG00000168036	0.336554	0.0342047	0.0923144	FALSE	FALSE
MLKL	ENSG00000168404	0.336554	0.0342047	0.0923144	FALSE	FALSE
STAT3	ENSG00000168610	0.336554	0.0342047	0.0923144	FALSE	FALSE
ZNF30	ENSG00000168661	-0.336554	0.0342047	0.0923144	FALSE	FALSE
ZNF32	ENSG00000169740	-0.336554	0.0342047	0.0923144	FALSE	FALSE
RAB33B	ENSG00000172007	0.336554	0.0342047	0.0923144	FALSE	FALSE
CTSW	ENSG00000172543	-0.336554	0.0342047	0.0923144	FALSE	FALSE
WASHC2C	ENSG00000172661	0.336554	0.0342047	0.0923144	FALSE	FALSE
GPR160	ENSG00000173890	0.336554	0.0342047	0.0923144	FALSE	FALSE
EID2B	ENSG00000176401	-0.336554	0.0342047	0.0923144	FALSE	FALSE
SLCO3A1	ENSG00000176463	0.336554	0.0342047	0.0923144	FALSE	FALSE
DPP7	ENSG00000176978	-0.336554	0.0342047	0.0923144	TRUE	FALSE
RPS6KA3	ENSG00000177189	0.336554	0.0342047	0.0923144	FALSE	FALSE
GALNT11	ENSG00000178234	-0.336554	0.0342047	0.0923144	FALSE	FALSE
SEPHS2	ENSG00000179918	0.336554	0.0342047	0.0923144	FALSE	FALSE
RFLNB	ENSG00000183688	0.336554	0.0342047	0.0923144	FALSE	FALSE
SPIN2B	ENSG00000186787	-0.336554	0.0342047	0.0923144	FALSE	FALSE
TECPR2	ENSG00000196663	0.336554	0.0342047	0.0923144	FALSE	FALSE
GMFB	ENSG00000197045	0.336554	0.0342047	0.0923144	FALSE	FALSE
SERPINA1	ENSG00000197249	0.336554	0.0342047	0.0923144	TRUE	FALSE
ZNF121	ENSG00000197961	-0.336554	0.0342047	0.0923144	FALSE	FALSE
MRPL42	ENSG00000198015	-0.336554	0.0342047	0.0923144	FALSE	FALSE
TCTN1	ENSG00000204852	-0.336554	0.0342047	0.0923144	FALSE	FALSE
TRIQK	ENSG00000205133	0.336554	0.0342047	0.0923144	FALSE	FALSE
TRAV21	ENSG00000211801	-0.336554	0.0342047	0.0923144	FALSE	FALSE
SCAF8	ENSG00000213079	0.336554	0.0342047	0.0923144	FALSE	FALSE
APTR	ENSG00000214293	0.336554	0.0342047	0.0923144	FALSE	FALSE
RPL15P20	ENSG00000215003	-0.336554	0.0342047	0.0923144	FALSE	FALSE
ATAD3C	ENSG00000215915	-0.336554	0.0342047	0.0923144	FALSE	FALSE
RPS2P29	ENSG00000219470	-0.336554	0.0342047	0.0923144	FALSE	FALSE
RPL18AP6	ENSG00000230979	-0.336554	0.0342047	0.0923144	FALSE	FALSE
CAP1P2	ENSG00000232004	0.336554	0.0342047	0.0923144	FALSE	FALSE
SDCBPP3	ENSG00000232801	0.336554	0.0342047	0.0923144	FALSE	FALSE
RPL5P34	ENSG00000234009	-0.336554	0.0342047	0.0923144	FALSE	FALSE
RPL10P12	ENSG00000234040	-0.336554	0.0342047	0.0923144	FALSE	FALSE
RPL18P4	ENSG00000234985	-0.336554	0.0342047	0.0923144	FALSE	FALSE
RPS2P7	ENSG00000235508	-0.336554	0.0342047	0.0923144	FALSE	FALSE
IGKV1-6	ENSG00000239855	0.336554	0.0342047	0.0923144	FALSE	FALSE
IGKV1-9	ENSG00000241755	0.336554	0.0342047	0.0923144	FALSE	FALSE
RN7SL504P	ENSG00000241789	-0.336554	0.0342047	0.0923144	FALSE	FALSE
PWP2	ENSG00000241945	-0.336554	0.0342047	0.0923144	FALSE	FALSE
IGKV1-5	ENSG00000243466	0.336554	0.0342047	0.0923144	FALSE	FALSE
INTS6P1	ENSG00000250492	0.336554	0.0342047	0.0923144	FALSE	FALSE
RARA-AS1	ENSG00000265666	0.336554	0.0342047	0.0923144	FALSE	FALSE
NPEPPSP1	ENSG00000274487	0.336554	0.0342047	0.0923144	FALSE	FALSE
RCC1L	ENSG00000274523	-0.336554	0.0342047	0.0923144	FALSE	FALSE
IGKV1D-13	ENSG00000276566	0.336554	0.0342047	0.0923144	FALSE	FALSE
KMT2CP1	ENSG00000276756	0.336554	0.0342047	0.0923144	FALSE	FALSE
GTF2IP1	ENSG00000277053	0.336554	0.0342047	0.0923144	FALSE	FALSE
GGNBP2	ENSG00000278311	0.336554	0.0342047	0.0923144	FALSE	FALSE
IGLV10-54	ENSG00000211642	0.329299	0.0393458	0.100458	FALSE	FALSE
CD79B	ENSG00000007312	-0.326938	0.0396722	0.100458	FALSE	FALSE
ATP2B4	ENSG00000058668	0.326938	0.0396722	0.100458	FALSE	FALSE
TMEM131	ENSG00000075568	0.326938	0.0396722	0.100458	FALSE	FALSE
EXOSC5	ENSG00000077348	-0.326938	0.0396722	0.100458	FALSE	FALSE
GSK3B	ENSG00000082701	0.326938	0.0396722	0.100458	FALSE	FALSE
POMGNT1	ENSG00000085998	-0.326938	0.0396722	0.100458	FALSE	FALSE
STAG2	ENSG00000101972	0.326938	0.0396722	0.100458	FALSE	FALSE
ARMCX3	ENSG00000102401	0.326938	0.0396722	0.100458	FALSE	FALSE
EEF1D	ENSG00000104529	-0.326938	0.0396722	0.100458	FALSE	FALSE
ILVBL	ENSG00000105135	-0.326938	0.0396722	0.100458	FALSE	FALSE
TNKS2	ENSG00000107854	0.326938	0.0396722	0.100458	FALSE	FALSE
KPNB1	ENSG00000108424	0.326938	0.0396722	0.100458	TRUE	FALSE
IFT20	ENSG00000109083	0.326938	0.0396722	0.100458	FALSE	FALSE
MANBA	ENSG00000109323	0.326938	0.0396722	0.100458	TRUE	FALSE
BIN2	ENSG00000110934	0.326938	0.0396722	0.100458	TRUE	FALSE
EPAS1	ENSG00000116016	0.326938	0.0396722	0.100458	FALSE	FALSE
GADD45A	ENSG00000116717	0.326938	0.0396722	0.100458	FALSE	FALSE
KDM5B	ENSG00000117139	0.326938	0.0396722	0.100458	FALSE	FALSE
CTBS	ENSG00000117151	0.326938	0.0396722	0.100458	FALSE	FALSE
GPAM	ENSG00000119927	-0.326938	0.0396722	0.100458	FALSE	FALSE
CYSTM1	ENSG00000120306	0.326938	0.0396722	0.100458	TRUE	FALSE
PLAU	ENSG00000122861	0.326938	0.0396722	0.100458	TRUE	FALSE
AARS2	ENSG00000124608	-0.326938	0.0396722	0.100458	FALSE	FALSE
ITFG1	ENSG00000129636	0.326938	0.0396722	0.100458	FALSE	FALSE
CLUHP3	ENSG00000131797	-0.326938	0.0396722	0.100458	FALSE	FALSE
PRKAA1	ENSG00000132356	0.326938	0.0396722	0.100458	FALSE	FALSE
AGAP3	ENSG00000133612	-0.326938	0.0396722	0.100458	FALSE	FALSE
HSD17B4	ENSG00000133835	0.326938	0.0396722	0.100458	FALSE	FALSE
EDEM1	ENSG00000134109	0.326938	0.0396722	0.100458	FALSE	FALSE
AGO4	ENSG00000134698	0.326938	0.0396722	0.100458	FALSE	FALSE
OSTF1	ENSG00000134996	0.326938	0.0396722	0.100458	TRUE	FALSE
CPM	ENSG00000135678	0.326938	0.0396722	0.100458	FALSE	FALSE
NIBAN1	ENSG00000135842	0.326938	0.0396722	0.100458	FALSE	FALSE
WASHC4	ENSG00000136051	0.326938	0.0396722	0.100458	FALSE	FALSE
KIF13A	ENSG00000137177	0.326938	0.0396722	0.100458	FALSE	FALSE
SQOR	ENSG00000137767	0.326938	0.0396722	0.100458	FALSE	FALSE
NUP58	ENSG00000139496	0.326938	0.0396722	0.100458	FALSE	FALSE
RHOT2	ENSG00000140983	-0.326938	0.0396722	0.100458	FALSE	FALSE
MOB3C	ENSG00000142961	0.326938	0.0396722	0.100458	FALSE	FALSE
ARL8A	ENSG00000143862	0.326938	0.0396722	0.100458	TRUE	FALSE
SFXN5	ENSG00000144040	0.326938	0.0396722	0.100458	FALSE	FALSE
SPOPL	ENSG00000144228	0.326938	0.0396722	0.100458	FALSE	FALSE
WTAP	ENSG00000146457	0.326938	0.0396722	0.100458	FALSE	FALSE
CDHR1	ENSG00000148600	-0.326938	0.0396722	0.100458	FALSE	FALSE
PAK1	ENSG00000149269	0.326938	0.0396722	0.100458	FALSE	FALSE
GRAP	ENSG00000154016	-0.326938	0.0396722	0.100458	FALSE	FALSE
MRPL39	ENSG00000154719	-0.326938	0.0396722	0.100458	FALSE	FALSE
MCU	ENSG00000156026	0.326938	0.0396722	0.100458	FALSE	FALSE
VPS26C	ENSG00000157538	0.326938	0.0396722	0.100458	FALSE	FALSE
AIM2	ENSG00000163568	0.326938	0.0396722	0.100458	FALSE	FALSE
PRKCD	ENSG00000163932	0.326938	0.0396722	0.100458	TRUE	FALSE
ENTR1	ENSG00000165689	-0.326938	0.0396722	0.100458	FALSE	FALSE
DHRS13	ENSG00000167536	0.326938	0.0396722	0.100458	FALSE	FALSE
WDR81	ENSG00000167716	-0.326938	0.0396722	0.100458	FALSE	FALSE
H1-4	ENSG00000168298	-0.326938	0.0396722	0.100458	FALSE	FALSE
ZNF354A	ENSG00000169131	0.326938	0.0396722	0.100458	FALSE	FALSE
METTL15	ENSG00000169519	-0.326938	0.0396722	0.100458	FALSE	FALSE
PWWP2A	ENSG00000170234	0.326938	0.0396722	0.100458	FALSE	FALSE
RIOX1	ENSG00000170468	-0.326938	0.0396722	0.100458	FALSE	FALSE
USP32	ENSG00000170832	0.326938	0.0396722	0.100458	FALSE	FALSE
TPPP	ENSG00000171368	-0.326938	0.0396722	0.100458	FALSE	FALSE
ZNF570	ENSG00000171827	-0.326938	0.0396722	0.100458	FALSE	FALSE
KRCC1	ENSG00000172086	0.326938	0.0396722	0.100458	FALSE	FALSE
MRPL57	ENSG00000173141	-0.326938	0.0396722	0.100458	FALSE	FALSE
MZT2A	ENSG00000173272	-0.326938	0.0396722	0.100458	FALSE	FALSE
GAPT	ENSG00000175857	0.326938	0.0396722	0.100458	FALSE	FALSE
BASP1	ENSG00000176788	0.326938	0.0396722	0.100458	FALSE	FALSE
WASH6P	ENSG00000182484	-0.326938	0.0396722	0.100458	FALSE	FALSE
CSGALNACT2P1	ENSG00000182574	0.326938	0.0396722	0.100458	FALSE	FALSE
ANO9	ENSG00000185101	-0.326938	0.0396722	0.100458	FALSE	FALSE
BICD2	ENSG00000185963	0.326938	0.0396722	0.100458	FALSE	FALSE
CDIN1	ENSG00000186073	-0.326938	0.0396722	0.100458	FALSE	FALSE
BCL9L	ENSG00000186174	-0.326938	0.0396722	0.100458	FALSE	FALSE
GNG2	ENSG00000186469	0.326938	0.0396722	0.100458	FALSE	FALSE
ASAH2	ENSG00000188611	-0.326938	0.0396722	0.100458	FALSE	FALSE
ZNF785	ENSG00000197162	-0.326938	0.0396722	0.100458	FALSE	FALSE
SIRPA	ENSG00000198053	0.326938	0.0396722	0.100458	TRUE	FALSE
PJA2	ENSG00000198961	0.326938	0.0396722	0.100458	FALSE	FALSE
LINC00654	ENSG00000205181	0.326938	0.0396722	0.100458	FALSE	FALSE
CNEP1R1	ENSG00000205423	0.326938	0.0396722	0.100458	FALSE	FALSE
CDPF1	ENSG00000205643	-0.326938	0.0396722	0.100458	FALSE	FALSE
TRAV13-1	ENSG00000211788	-0.326938	0.0396722	0.100458	FALSE	FALSE
IGHG2	ENSG00000211893	0.326938	0.0396722	0.100458	FALSE	FALSE
SRA1	ENSG00000213523	0.326938	0.0396722	0.100458	FALSE	FALSE
RPS2P21	ENSG00000213851	-0.326938	0.0396722	0.100458	FALSE	FALSE
ZC3H11B	ENSG00000215817	0.326938	0.0396722	0.100458	FALSE	FALSE
EEF1DP1	ENSG00000228887	-0.326938	0.0396722	0.100458	FALSE	FALSE
RPL18AP1	ENSG00000240096	-0.326938	0.0396722	0.100458	FALSE	FALSE
IGKV1-16	ENSG00000240864	0.326938	0.0396722	0.100458	FALSE	FALSE
IGKV2D-28	ENSG00000242534	0.326938	0.0396722	0.100458	FALSE	FALSE
FBXO38-DT	ENSG00000247199	0.326938	0.0396722	0.100458	FALSE	FALSE
ZNF286B	ENSG00000249459	-0.326938	0.0396722	0.100458	FALSE	FALSE
GTF2I	ENSG00000263001	0.326938	0.0396722	0.100458	FALSE	FALSE
PRSS35	ENSG00000146250	-0.321955	0.0450164	0.108309	FALSE	FALSE
ASTE1	ENSG00000034533	-0.317322	0.0458641	0.108309	FALSE	FALSE
VCL	ENSG00000035403	0.317322	0.0458641	0.108309	TRUE	FALSE
TDP1	ENSG00000042088	-0.317322	0.0458641	0.108309	FALSE	FALSE
PKP2	ENSG00000057294	0.317322	0.0458641	0.108309	FALSE	FALSE
POLR3E	ENSG00000058600	-0.317322	0.0458641	0.108309	FALSE	FALSE
WDR18	ENSG00000065268	-0.317322	0.0458641	0.108309	FALSE	FALSE
IDI1	ENSG00000067064	0.317322	0.0458641	0.108309	FALSE	FALSE
INPP5A	ENSG00000068383	0.317322	0.0458641	0.108309	FALSE	FALSE
RNF126	ENSG00000070423	-0.317322	0.0458641	0.108309	FALSE	FALSE
JMJD6	ENSG00000070495	0.317322	0.0458641	0.108309	FALSE	FALSE
KDM5A	ENSG00000073614	0.317322	0.0458641	0.108309	FALSE	FALSE
RBBP9	ENSG00000089050	-0.317322	0.0458641	0.108309	FALSE	FALSE
RAB5IF	ENSG00000101084	0.317322	0.0458641	0.108309	FALSE	FALSE
PARD6A	ENSG00000102981	-0.317322	0.0458641	0.108309	FALSE	FALSE
NME3	ENSG00000103024	-0.317322	0.0458641	0.108309	FALSE	FALSE
CRISPLD2	ENSG00000103196	0.317322	0.0458641	0.108309	TRUE	FALSE
ATP8B4	ENSG00000104043	0.317322	0.0458641	0.108309	TRUE	FALSE
FBXW4	ENSG00000107829	-0.317322	0.0458641	0.108309	FALSE	FALSE
ICAM2	ENSG00000108622	-0.317322	0.0458641	0.108309	FALSE	FALSE
PRKAR1A	ENSG00000108946	0.317322	0.0458641	0.108309	FALSE	FALSE
DHRS7B	ENSG00000109016	0.317322	0.0458641	0.108309	FALSE	FALSE
CHIC2	ENSG00000109220	0.317322	0.0458641	0.108309	FALSE	FALSE
ANAPC15	ENSG00000110200	0.317322	0.0458641	0.108309	FALSE	FALSE
PITPNM1	ENSG00000110697	-0.317322	0.0458641	0.108309	FALSE	FALSE
TDP2	ENSG00000111802	0.317322	0.0458641	0.108309	FALSE	FALSE
NR3C1	ENSG00000113580	0.317322	0.0458641	0.108309	FALSE	FALSE
ZAP70	ENSG00000115085	-0.317322	0.0458641	0.108309	FALSE	FALSE
NFE2L2	ENSG00000116044	0.317322	0.0458641	0.108309	FALSE	FALSE
MFSD1	ENSG00000118855	0.317322	0.0458641	0.108309	FALSE	FALSE
UBN1	ENSG00000118900	0.317322	0.0458641	0.108309	FALSE	FALSE
HNRNPA2B1	ENSG00000122566	0.317322	0.0458641	0.108309	FALSE	FALSE
MRPS26	ENSG00000125901	-0.317322	0.0458641	0.108309	FALSE	FALSE
USP6	ENSG00000129204	0.317322	0.0458641	0.108309	FALSE	FALSE
MTRES1	ENSG00000130349	-0.317322	0.0458641	0.108309	FALSE	FALSE
GSTM3	ENSG00000134202	-0.317322	0.0458641	0.108309	FALSE	FALSE
RNF138	ENSG00000134758	0.317322	0.0458641	0.108309	FALSE	FALSE
OS9	ENSG00000135506	0.317322	0.0458641	0.108309	FALSE	FALSE
STX6	ENSG00000135823	0.317322	0.0458641	0.108309	FALSE	FALSE
CEP350	ENSG00000135837	0.317322	0.0458641	0.108309	FALSE	FALSE
SPPL2A	ENSG00000138600	0.317322	0.0458641	0.108309	FALSE	FALSE
GPAT3	ENSG00000138678	0.317322	0.0458641	0.108309	FALSE	FALSE
BCL2A1	ENSG00000140379	0.317322	0.0458641	0.108309	FALSE	FALSE
OSBPL1A	ENSG00000141447	0.317322	0.0458641	0.108309	FALSE	FALSE
DUS3L	ENSG00000141994	-0.317322	0.0458641	0.108309	FALSE	FALSE
TPM3	ENSG00000143549	0.317322	0.0458641	0.108309	FALSE	FALSE
VPS54	ENSG00000143952	0.317322	0.0458641	0.108309	FALSE	FALSE
ARHGAP18	ENSG00000146376	0.317322	0.0458641	0.108309	FALSE	FALSE
MSN	ENSG00000147065	0.317322	0.0458641	0.108309	FALSE	FALSE
NRBF2	ENSG00000148572	0.317322	0.0458641	0.108309	FALSE	FALSE
TMCO3	ENSG00000150403	0.317322	0.0458641	0.108309	FALSE	FALSE
HAUS1	ENSG00000152240	-0.317322	0.0458641	0.108309	FALSE	FALSE
HNRNPU	ENSG00000153187	0.317322	0.0458641	0.108309	FALSE	FALSE
CNOT8	ENSG00000155508	0.317322	0.0458641	0.108309	FALSE	FALSE
CACNA1D	ENSG00000157388	0.317322	0.0458641	0.108309	FALSE	FALSE
RER1	ENSG00000157916	0.317322	0.0458641	0.108309	FALSE	FALSE
CBR3	ENSG00000159231	-0.317322	0.0458641	0.108309	FALSE	FALSE
PADI4	ENSG00000159339	0.317322	0.0458641	0.108309	FALSE	FALSE
ANO10	ENSG00000160746	0.317322	0.0458641	0.108309	FALSE	FALSE
S100A9	ENSG00000163220	0.317322	0.0458641	0.108309	TRUE	FALSE
IFI16	ENSG00000163565	0.317322	0.0458641	0.108309	FALSE	FALSE
NIPBL	ENSG00000164190	0.317322	0.0458641	0.108309	FALSE	FALSE
CCDC127	ENSG00000164366	-0.317322	0.0458641	0.108309	FALSE	FALSE
SYK	ENSG00000165025	0.317322	0.0458641	0.108309	FALSE	FALSE
CLEC4E	ENSG00000166523	0.317322	0.0458641	0.108309	FALSE	FALSE
E4F1	ENSG00000167967	-0.317322	0.0458641	0.108309	FALSE	FALSE
PPM1D	ENSG00000170836	0.317322	0.0458641	0.108309	FALSE	FALSE
KIAA0232	ENSG00000170871	0.317322	0.0458641	0.108309	FALSE	FALSE
PTEN	ENSG00000171862	0.317322	0.0458641	0.108309	FALSE	FALSE
EFCAB12	ENSG00000172771	0.317322	0.0458641	0.108309	FALSE	FALSE
STAT5B	ENSG00000173757	0.317322	0.0458641	0.108309	FALSE	FALSE
VCPIP1	ENSG00000175073	0.317322	0.0458641	0.108309	FALSE	FALSE
ZC3H12D	ENSG00000178199	-0.317322	0.0458641	0.108309	FALSE	FALSE
D2HGDH	ENSG00000180902	-0.317322	0.0458641	0.108309	FALSE	FALSE
TMEM102	ENSG00000181284	-0.317322	0.0458641	0.108309	FALSE	FALSE
P2RY13	ENSG00000181631	0.317322	0.0458641	0.108309	FALSE	FALSE
DDX51	ENSG00000185163	-0.317322	0.0458641	0.108309	FALSE	FALSE
MORF4L1	ENSG00000185787	0.317322	0.0458641	0.108309	FALSE	FALSE
CYP4F3	ENSG00000186529	0.317322	0.0458641	0.108309	FALSE	FALSE
RPL10AP2	ENSG00000188873	-0.317322	0.0458641	0.108309	FALSE	FALSE
LRRK2	ENSG00000188906	0.317322	0.0458641	0.108309	FALSE	FALSE
GSPT2	ENSG00000189369	-0.317322	0.0458641	0.108309	FALSE	FALSE
ZNF565	ENSG00000196357	-0.317322	0.0458641	0.108309	FALSE	FALSE
STMN3	ENSG00000197457	-0.317322	0.0458641	0.108309	FALSE	FALSE
H4-16	ENSG00000197837	-0.317322	0.0458641	0.108309	FALSE	FALSE
CCDC69	ENSG00000198624	0.317322	0.0458641	0.108309	FALSE	FALSE
CAPZA2	ENSG00000198898	0.317322	0.0458641	0.108309	FALSE	FALSE
ATG9A	ENSG00000198925	0.317322	0.0458641	0.108309	FALSE	FALSE
CHIC1	ENSG00000204116	-0.317322	0.0458641	0.108309	FALSE	FALSE
LIN52	ENSG00000205659	-0.317322	0.0458641	0.108309	FALSE	FALSE
TRBV23-1	ENSG00000211749	-0.317322	0.0458641	0.108309	FALSE	FALSE
TRAV8-3	ENSG00000211787	-0.317322	0.0458641	0.108309	FALSE	FALSE
IGHV3-7	ENSG00000211938	0.317322	0.0458641	0.108309	FALSE	FALSE
QTRT1	ENSG00000213339	-0.317322	0.0458641	0.108309	FALSE	FALSE
ARHGAP19	ENSG00000213390	0.317322	0.0458641	0.108309	FALSE	FALSE
TNFRSF25	ENSG00000215788	-0.317322	0.0458641	0.108309	FALSE	TRUE
CEBPD	ENSG00000221869	0.317322	0.0458641	0.108309	FALSE	FALSE
RNU6-1217P	ENSG00000223208	0.317322	0.0458641	0.108309	FALSE	FALSE
PARP4P2	ENSG00000224976	0.317322	0.0458641	0.108309	FALSE	FALSE
SBDSP1	ENSG00000225648	-0.317322	0.0458641	0.108309	FALSE	FALSE
RPSAP17	ENSG00000226855	-0.317322	0.0458641	0.108309	FALSE	FALSE
IGKV3D-7	ENSG00000228325	0.317322	0.0458641	0.108309	FALSE	FALSE
LOC100129066	ENSG00000237372	0.317322	0.0458641	0.108309	FALSE	FALSE
RDH14	ENSG00000240857	-0.317322	0.0458641	0.108309	FALSE	FALSE
RPS18P13	ENSG00000243455	-0.317322	0.0458641	0.108309	FALSE	FALSE
GYG1P1	ENSG00000251633	0.317322	0.0458641	0.108309	FALSE	FALSE
DENND3-AS1	ENSG00000253210	0.317322	0.0458641	0.108309	FALSE	FALSE
LINC01215	ENSG00000271856	-0.317322	0.0458641	0.108309	FALSE	FALSE
F8A3	ENSG00000277150	0.317322	0.0458641	0.108309	FALSE	FALSE
F8A2	ENSG00000288709	0.317322	0.0458641	0.108309	FALSE	FALSE

## Sheet: UCEIS
geneSymbol	Ensembl_ID	corrTest_correlation	corrTest_pVal	adj.corrTest_pVal	neutrophilDegranulation	cytokines
COL5A3	ENSG00000080573	0.514718	0.00227036	0.599048	FALSE	FALSE
NDRG2	ENSG00000165795	-0.514718	0.00227036	0.599048	FALSE	FALSE
CNOT6	ENSG00000113300	0.504626	0.00276677	0.599048	FALSE	FALSE
EID2B	ENSG00000176401	-0.504626	0.00276677	0.599048	FALSE	FALSE
PIK3CD-AS1	ENSG00000179840	0.494533	0.00336053	0.599048	FALSE	FALSE
ACTR3P2	ENSG00000232267	0.494533	0.00336053	0.599048	FALSE	FALSE
ARCN1	ENSG00000095139	0.474348	0.00490853	0.599048	FALSE	FALSE
CPEB4	ENSG00000113742	0.474348	0.00490853	0.599048	FALSE	FALSE
KLC2	ENSG00000174996	-0.474348	0.00490853	0.599048	FALSE	FALSE
ANKUB1	ENSG00000206199	-0.474348	0.00490853	0.599048	FALSE	FALSE
NAIP	ENSG00000249437	0.474348	0.00490853	0.599048	FALSE	FALSE
STK38	ENSG00000112079	0.464256	0.00590292	0.599048	FALSE	FALSE
PMPCA	ENSG00000165688	-0.464256	0.00590292	0.599048	FALSE	FALSE
ZNF586	ENSG00000083828	0.454163	0.00707538	0.599048	FALSE	FALSE
CIAO3	ENSG00000103245	-0.454163	0.00707538	0.599048	FALSE	FALSE
EBPL	ENSG00000123179	0.454163	0.00707538	0.599048	FALSE	FALSE
POMT1	ENSG00000130714	-0.454163	0.00707538	0.599048	FALSE	FALSE
YWHAB	ENSG00000166913	0.454163	0.00707538	0.599048	FALSE	FALSE
ING5	ENSG00000168395	-0.454163	0.00707538	0.599048	FALSE	FALSE
RNLS	ENSG00000184719	-0.454163	0.00707538	0.599048	FALSE	FALSE
CCNL2	ENSG00000221978	-0.454163	0.00707538	0.599048	FALSE	FALSE
MINDY2	ENSG00000128923	0.444071	0.00845286	0.599048	FALSE	FALSE
CTNNBIP1	ENSG00000178585	-0.444071	0.00845286	0.599048	FALSE	FALSE
ANO9	ENSG00000185101	-0.444071	0.00845286	0.599048	FALSE	FALSE
TSNAX-DISC1	ENSG00000270106	0.444071	0.00845286	0.599048	FALSE	FALSE
TTLL1	ENSG00000100271	-0.433978	0.0100654	0.599048	FALSE	FALSE
TRMU	ENSG00000100416	-0.433978	0.0100654	0.599048	FALSE	FALSE
ACBD4	ENSG00000181513	-0.433978	0.0100654	0.599048	FALSE	FALSE
MCEMP1	ENSG00000183019	0.433978	0.0100654	0.599048	TRUE	FALSE
RNU6-1319P	ENSG00000212157	0.433978	0.0100654	0.599048	FALSE	FALSE
LOC155060	ENSG00000244560	-0.433978	0.0100654	0.599048	FALSE	FALSE
ABHD14A	ENSG00000248487	-0.433978	0.0100654	0.599048	FALSE	FALSE
ANOS1	ENSG00000011201	0.423886	0.0119464	0.599048	FALSE	FALSE
LMNB1	ENSG00000113368	0.423886	0.0119464	0.599048	FALSE	FALSE
TBC1D5	ENSG00000131374	0.423886	0.0119464	0.599048	FALSE	FALSE
ASXL2	ENSG00000143970	0.423886	0.0119464	0.599048	FALSE	FALSE
ZNF773	ENSG00000152439	-0.423886	0.0119464	0.599048	FALSE	FALSE
NCSTN	ENSG00000162736	0.423886	0.0119464	0.599048	TRUE	FALSE
HDAC2	ENSG00000196591	0.423886	0.0119464	0.599048	FALSE	FALSE
EFCAB2	ENSG00000203666	0.423886	0.0119464	0.599048	FALSE	FALSE
IGKV1-16	ENSG00000240864	0.423886	0.0119464	0.599048	FALSE	FALSE
ZNF500	ENSG00000103199	-0.413793	0.0141327	0.599048	FALSE	FALSE
CD33	ENSG00000105383	0.413793	0.0141327	0.599048	TRUE	FALSE
FRMD4B	ENSG00000114541	0.413793	0.0141327	0.599048	FALSE	FALSE
USP34	ENSG00000115464	0.413793	0.0141327	0.599048	FALSE	FALSE
ACSL3	ENSG00000123983	0.413793	0.0141327	0.599048	FALSE	FALSE
TGFA	ENSG00000163235	0.413793	0.0141327	0.599048	FALSE	TRUE
CLEC4D	ENSG00000166527	0.413793	0.0141327	0.599048	TRUE	FALSE
SMIM4	ENSG00000168273	-0.413793	0.0141327	0.599048	FALSE	FALSE
SMIM19	ENSG00000176209	-0.413793	0.0141327	0.599048	FALSE	FALSE
RNU6-447P	ENSG00000222225	0.413793	0.0141327	0.599048	FALSE	FALSE
RPS3AP32	ENSG00000240047	0.413793	0.0141327	0.599048	FALSE	FALSE
NAIPP3	ENSG00000248477	0.413793	0.0141327	0.599048	FALSE	FALSE
SLED1	ENSG00000249138	0.413793	0.0141327	0.599048	FALSE	FALSE
OTUD7B	ENSG00000264522	-0.413793	0.0141327	0.599048	FALSE	FALSE
PAXIP1-DT	ENSG00000273344	-0.413793	0.0141327	0.599048	FALSE	FALSE
ATRNL1	ENSG00000107518	-0.406348	0.0165275	0.599048	FALSE	FALSE
CLTC	ENSG00000141367	0.403701	0.0166647	0.599048	FALSE	FALSE
UGCG	ENSG00000148154	0.403701	0.0166647	0.599048	FALSE	FALSE
CHCHD6	ENSG00000159685	-0.403701	0.0166647	0.599048	FALSE	FALSE
DCUN1D3	ENSG00000188215	0.403701	0.0166647	0.599048	FALSE	FALSE
TRBV23-1	ENSG00000211749	-0.403701	0.0166647	0.599048	FALSE	FALSE
IGKV1-39	ENSG00000242371	0.403701	0.0166647	0.599048	FALSE	FALSE
LMNTD2-AS1	ENSG00000254815	-0.403701	0.0166647	0.599048	FALSE	FALSE
CD44	ENSG00000026508	0.393608	0.0195867	0.599048	TRUE	FALSE
ANO8	ENSG00000074855	-0.393608	0.0195867	0.599048	FALSE	FALSE
SDR39U1	ENSG00000100445	-0.393608	0.0195867	0.599048	FALSE	FALSE
CLYBL	ENSG00000125246	-0.393608	0.0195867	0.599048	FALSE	FALSE
BTBD3	ENSG00000132640	0.393608	0.0195867	0.599048	FALSE	FALSE
PBXIP1	ENSG00000163346	-0.393608	0.0195867	0.599048	FALSE	FALSE
CDPF1	ENSG00000205643	-0.393608	0.0195867	0.599048	FALSE	FALSE
TRBV11-1	ENSG00000211720	-0.393608	0.0195867	0.599048	FALSE	FALSE
RBMXL1	ENSG00000213516	0.393608	0.0195867	0.599048	FALSE	FALSE
TRIM16	ENSG00000221926	-0.393608	0.0195867	0.599048	FALSE	FALSE
SNHG7	ENSG00000233016	-0.393608	0.0195867	0.599048	FALSE	FALSE
IGKV1-12	ENSG00000243290	0.393608	0.0195867	0.599048	FALSE	FALSE
IGKV1D-39	ENSG00000251546	0.393608	0.0195867	0.599048	FALSE	FALSE
CCDC71L	ENSG00000253276	0.393608	0.0195867	0.599048	FALSE	FALSE
BRD9	ENSG00000028310	-0.383516	0.0229467	0.599048	FALSE	FALSE
FOSL2	ENSG00000075426	0.383516	0.0229467	0.599048	FALSE	FALSE
TMEM131	ENSG00000075568	0.383516	0.0229467	0.599048	FALSE	FALSE
PHKB	ENSG00000102893	0.383516	0.0229467	0.599048	FALSE	FALSE
SEC24A	ENSG00000113615	0.383516	0.0229467	0.599048	FALSE	FALSE
SLC46A3	ENSG00000139508	0.383516	0.0229467	0.599048	FALSE	FALSE
YWHAG	ENSG00000170027	0.383516	0.0229467	0.599048	FALSE	FALSE
EXD3	ENSG00000187609	-0.383516	0.0229467	0.599048	FALSE	FALSE
ZNF512B	ENSG00000196700	-0.383516	0.0229467	0.599048	FALSE	FALSE
F5	ENSG00000198734	0.383516	0.0229467	0.599048	FALSE	FALSE
IGLV2-23	ENSG00000211660	0.383516	0.0229467	0.599048	FALSE	FALSE
IGHG1	ENSG00000211896	0.383516	0.0229467	0.599048	FALSE	FALSE
RNU6-1217P	ENSG00000223208	0.383516	0.0229467	0.599048	FALSE	FALSE
RN7SL141P	ENSG00000243398	0.383516	0.0229467	0.599048	FALSE	FALSE
XXYLT1-AS2	ENSG00000230266	-0.375872	0.0266043	0.599048	FALSE	FALSE
CSPG4P10	ENSG00000276710	-0.375872	0.0266043	0.599048	FALSE	FALSE
ZFYVE9P1	ENSG00000229562	-0.374234	0.0267463	0.599048	FALSE	FALSE
ATP2B4	ENSG00000058668	0.373423	0.0267964	0.599048	FALSE	FALSE
INO80D	ENSG00000114933	0.373423	0.0267964	0.599048	FALSE	FALSE
SMG7	ENSG00000116698	0.373423	0.0267964	0.599048	FALSE	FALSE
ATP7B	ENSG00000123191	0.373423	0.0267964	0.599048	FALSE	FALSE
CLUHP3	ENSG00000131797	-0.373423	0.0267964	0.599048	FALSE	FALSE
ANXA3	ENSG00000138772	0.373423	0.0267964	0.599048	FALSE	FALSE
INPP1	ENSG00000151689	0.373423	0.0267964	0.599048	FALSE	FALSE
PRIMPOL	ENSG00000164306	-0.373423	0.0267964	0.599048	FALSE	FALSE
ZNF319	ENSG00000166188	0.373423	0.0267964	0.599048	FALSE	FALSE
MAP4K2	ENSG00000168067	-0.373423	0.0267964	0.599048	FALSE	FALSE
FAM110B	ENSG00000169122	0.373423	0.0267964	0.599048	FALSE	FALSE
PPID	ENSG00000171497	0.373423	0.0267964	0.599048	FALSE	FALSE
WDR73	ENSG00000177082	-0.373423	0.0267964	0.599048	FALSE	FALSE
C2orf69	ENSG00000178074	0.373423	0.0267964	0.599048	FALSE	FALSE
ZDHHC20	ENSG00000180776	0.373423	0.0267964	0.599048	FALSE	FALSE
TSPYL2	ENSG00000184205	-0.373423	0.0267964	0.599048	FALSE	FALSE
CMSS1	ENSG00000184220	-0.373423	0.0267964	0.599048	FALSE	FALSE
CDK10	ENSG00000185324	-0.373423	0.0267964	0.599048	FALSE	FALSE
GNL1	ENSG00000204590	-0.373423	0.0267964	0.599048	FALSE	FALSE
IGHV3-66	ENSG00000211972	0.373423	0.0267964	0.599048	FALSE	FALSE
SPINK8	ENSG00000229453	0.373423	0.0267964	0.599048	FALSE	FALSE
MTND4P14	ENSG00000236254	0.373423	0.0267964	0.599048	FALSE	FALSE
DDX10P1	ENSG00000237135	0.373423	0.0267964	0.599048	FALSE	FALSE
IGKV2D-28	ENSG00000242534	0.373423	0.0267964	0.599048	FALSE	FALSE
IGKV2-28	ENSG00000244116	0.373423	0.0267964	0.599048	FALSE	FALSE
TUBGCP5	ENSG00000275835	-0.373423	0.0267964	0.599048	FALSE	FALSE
LOC100420011	ENSG00000257752	-0.373256	0.02843	0.599048	FALSE	FALSE
SV2A	ENSG00000159164	-0.369177	0.0288694	0.599048	FALSE	FALSE
GCLM	ENSG00000023909	0.363331	0.0311916	0.599048	FALSE	FALSE
TFAP4	ENSG00000090447	-0.363331	0.0311916	0.599048	FALSE	FALSE
OSGEP	ENSG00000092094	-0.363331	0.0311916	0.599048	FALSE	FALSE
EIF4G2	ENSG00000110321	0.363331	0.0311916	0.599048	FALSE	FALSE
MAPK14	ENSG00000112062	0.363331	0.0311916	0.599048	TRUE	FALSE
LYPLA1	ENSG00000120992	0.363331	0.0311916	0.599048	FALSE	FALSE
WDR74	ENSG00000133316	-0.363331	0.0311916	0.599048	FALSE	FALSE
RB1	ENSG00000139687	0.363331	0.0311916	0.599048	FALSE	FALSE
MCTP2	ENSG00000140563	0.363331	0.0311916	0.599048	FALSE	FALSE
TARS2	ENSG00000143374	-0.363331	0.0311916	0.599048	FALSE	FALSE
CNIH4	ENSG00000143771	0.363331	0.0311916	0.599048	FALSE	FALSE
TAMALIN	ENSG00000161835	-0.363331	0.0311916	0.599048	FALSE	FALSE
ZNF3	ENSG00000166526	-0.363331	0.0311916	0.599048	FALSE	FALSE
DHRS13	ENSG00000167536	0.363331	0.0311916	0.599048	FALSE	FALSE
PXK	ENSG00000168297	0.363331	0.0311916	0.599048	FALSE	FALSE
ZNF274	ENSG00000171606	-0.363331	0.0311916	0.599048	FALSE	FALSE
PHLDB3	ENSG00000176531	-0.363331	0.0311916	0.599048	FALSE	FALSE
GBA	ENSG00000177628	0.363331	0.0311916	0.599048	FALSE	FALSE
KREMEN1	ENSG00000183762	0.363331	0.0311916	0.599048	FALSE	FALSE
GPR141	ENSG00000187037	0.363331	0.0311916	0.599048	FALSE	FALSE
TLR5	ENSG00000187554	0.363331	0.0311916	0.599048	FALSE	FALSE
LRP10	ENSG00000197324	0.363331	0.0311916	0.599048	FALSE	FALSE
ZNF485	ENSG00000198298	-0.363331	0.0311916	0.599048	FALSE	FALSE
IGKJ1	ENSG00000211597	0.363331	0.0311916	0.599048	FALSE	FALSE
NCKIPSD	ENSG00000213672	-0.363331	0.0311916	0.599048	FALSE	FALSE
ZBED8	ENSG00000221886	0.363331	0.0311916	0.599048	FALSE	FALSE
IGHV3-74	ENSG00000224650	0.363331	0.0311916	0.599048	FALSE	FALSE
IGKV1D-16	ENSG00000241244	0.363331	0.0311916	0.599048	FALSE	FALSE
HAUS5	ENSG00000249115	-0.363331	0.0311916	0.599048	FALSE	FALSE
CUX1	ENSG00000257923	0.363331	0.0311916	0.599048	FALSE	FALSE
NOXA1	ENSG00000188747	-0.366301	0.0325442	0.599048	FALSE	FALSE
LINC02361	ENSG00000256576	-0.359062	0.0335536	0.599048	FALSE	FALSE
NR2E1	ENSG00000112333	0.37143	0.0342018	0.599048	FALSE	FALSE
MAST4	ENSG00000069020	0.353238	0.0361915	0.599048	FALSE	FALSE
CST7	ENSG00000077984	0.353238	0.0361915	0.599048	FALSE	FALSE
RNF24	ENSG00000101236	0.353238	0.0361915	0.599048	FALSE	FALSE
INTS6	ENSG00000102786	0.353238	0.0361915	0.599048	FALSE	FALSE
IL18RAP	ENSG00000115607	0.353238	0.0361915	0.599048	FALSE	TRUE
USP9X	ENSG00000124486	0.353238	0.0361915	0.599048	FALSE	FALSE
DOK4	ENSG00000125170	0.353238	0.0361915	0.599048	FALSE	FALSE
DDX31	ENSG00000125485	-0.353238	0.0361915	0.599048	FALSE	FALSE
STEAP4	ENSG00000127954	0.353238	0.0361915	0.599048	FALSE	FALSE
POMP	ENSG00000132963	0.353238	0.0361915	0.599048	FALSE	FALSE
LRIG1	ENSG00000144749	-0.353238	0.0361915	0.599048	FALSE	FALSE
PGAP3	ENSG00000161395	-0.353238	0.0361915	0.599048	FALSE	FALSE
MMGT1	ENSG00000169446	0.353238	0.0361915	0.599048	FALSE	FALSE
BBLN	ENSG00000171159	-0.353238	0.0361915	0.599048	FALSE	FALSE
SMPDL3A	ENSG00000172594	0.353238	0.0361915	0.599048	FALSE	FALSE
GCSAM	ENSG00000174500	-0.353238	0.0361915	0.599048	FALSE	FALSE
ALS2CL	ENSG00000178038	-0.353238	0.0361915	0.599048	FALSE	FALSE
ZNF366	ENSG00000178175	0.353238	0.0361915	0.599048	FALSE	FALSE
HSP90AA6P	ENSG00000181359	0.353238	0.0361915	0.599048	FALSE	FALSE
FAM43A	ENSG00000185112	-0.353238	0.0361915	0.599048	FALSE	FALSE
MAFG	ENSG00000197063	0.353238	0.0361915	0.599048	FALSE	FALSE
PCBP2	ENSG00000197111	0.353238	0.0361915	0.599048	FALSE	FALSE
IGHV3-21	ENSG00000211947	0.353238	0.0361915	0.599048	FALSE	FALSE
MIR1255A	ENSG00000221265	0.353238	0.0361915	0.599048	FALSE	FALSE
TMLHE-AS1	ENSG00000224533	0.353238	0.0361915	0.599048	FALSE	FALSE
IGKV1-6	ENSG00000239855	0.353238	0.0361915	0.599048	FALSE	FALSE
IGKV3-20	ENSG00000239951	0.353238	0.0361915	0.599048	FALSE	FALSE
ROCK1P1	ENSG00000263006	0.353238	0.0361915	0.599048	FALSE	FALSE
TGFA-IT1	ENSG00000224606	0.348948	0.0388733	0.599048	FALSE	FALSE
LOC107985323	ENSG00000287338	0.345396	0.0416004	0.599048	FALSE	FALSE
ACER3	ENSG00000078124	0.343146	0.041859	0.599048	FALSE	FALSE
MOK	ENSG00000080823	-0.343146	0.041859	0.599048	FALSE	FALSE
EFHC1	ENSG00000096093	-0.343146	0.041859	0.599048	FALSE	FALSE
MRPL2	ENSG00000112651	-0.343146	0.041859	0.599048	FALSE	FALSE
NQO2	ENSG00000124588	0.343146	0.041859	0.599048	FALSE	FALSE
MEN1	ENSG00000133895	-0.343146	0.041859	0.599048	FALSE	FALSE
CDC73	ENSG00000134371	0.343146	0.041859	0.599048	FALSE	FALSE
TJAP1	ENSG00000137221	-0.343146	0.041859	0.599048	FALSE	FALSE
FBXO11	ENSG00000138081	0.343146	0.041859	0.599048	FALSE	FALSE
LMO4	ENSG00000143013	0.343146	0.041859	0.599048	FALSE	FALSE
RASA2	ENSG00000155903	0.343146	0.041859	0.599048	FALSE	FALSE
WDR90	ENSG00000161996	-0.343146	0.041859	0.599048	FALSE	FALSE
GYG1	ENSG00000163754	0.343146	0.041859	0.599048	TRUE	FALSE
PTGER4	ENSG00000171522	-0.343146	0.041859	0.599048	FALSE	FALSE
CHP1	ENSG00000187446	0.343146	0.041859	0.599048	FALSE	FALSE
ENTPD7	ENSG00000198018	0.343146	0.041859	0.599048	FALSE	FALSE
SFI1	ENSG00000198089	-0.343146	0.041859	0.599048	FALSE	FALSE
IGKV1-5	ENSG00000243466	0.343146	0.041859	0.599048	FALSE	FALSE
CKMT2-AS1	ENSG00000247572	-0.343146	0.041859	0.599048	FALSE	FALSE
USP51	ENSG00000247746	-0.343146	0.041859	0.599048	FALSE	FALSE
LINC02217	ENSG00000248455	0.343146	0.041859	0.599048	FALSE	FALSE
C10orf88B	ENSG00000255624	-0.343146	0.041859	0.599048	FALSE	FALSE
RPS3AP4	ENSG00000259105	-0.343146	0.041859	0.599048	FALSE	FALSE
MIF4GD-DT	ENSG00000263843	-0.340316	0.044693	0.599048	FALSE	FALSE
PIK3CB	ENSG00000051382	0.333053	0.0482604	0.599048	FALSE	FALSE
SPHK2	ENSG00000063176	-0.333053	0.0482604	0.599048	FALSE	FALSE
ROCK1	ENSG00000067900	0.333053	0.0482604	0.599048	TRUE	FALSE
NME8	ENSG00000086288	0.333053	0.0482604	0.599048	FALSE	FALSE
NFKB1	ENSG00000109320	0.333053	0.0482604	0.599048	TRUE	FALSE
ST3GAL4	ENSG00000110080	0.333053	0.0482604	0.599048	FALSE	FALSE
LPCAT3	ENSG00000111684	0.333053	0.0482604	0.599048	FALSE	FALSE
IL18R1	ENSG00000115604	0.333053	0.0482604	0.599048	FALSE	TRUE
STRN	ENSG00000115808	0.333053	0.0482604	0.599048	FALSE	FALSE
SLC1A4	ENSG00000115902	0.333053	0.0482604	0.599048	FALSE	FALSE
LGALS8	ENSG00000116977	0.333053	0.0482604	0.599048	FALSE	FALSE
ZC3H7A	ENSG00000122299	0.333053	0.0482604	0.599048	FALSE	FALSE
RAB22A	ENSG00000124209	0.333053	0.0482604	0.599048	FALSE	FALSE
PMS2P3	ENSG00000127957	0.333053	0.0482604	0.599048	FALSE	FALSE
DCTD	ENSG00000129187	-0.333053	0.0482604	0.599048	FALSE	FALSE
CLIP1	ENSG00000130779	0.333053	0.0482604	0.599048	FALSE	FALSE
SH3BP5	ENSG00000131370	0.333053	0.0482604	0.599048	FALSE	FALSE
DMAC1	ENSG00000137038	-0.333053	0.0482604	0.599048	FALSE	FALSE
SIT1	ENSG00000137078	-0.333053	0.0482604	0.599048	FALSE	FALSE
SBNO1	ENSG00000139697	0.333053	0.0482604	0.599048	FALSE	FALSE
TEX261	ENSG00000144043	0.333053	0.0482604	0.599048	FALSE	FALSE
GALNT14	ENSG00000158089	0.333053	0.0482604	0.599048	FALSE	FALSE
CCDC107	ENSG00000159884	-0.333053	0.0482604	0.599048	FALSE	FALSE
ANKRD33B	ENSG00000164236	0.333053	0.0482604	0.599048	FALSE	FALSE
CGAS	ENSG00000164430	0.333053	0.0482604	0.599048	FALSE	FALSE
AP1G1	ENSG00000166747	0.333053	0.0482604	0.599048	FALSE	FALSE
SLC30A1	ENSG00000170385	0.333053	0.0482604	0.599048	FALSE	FALSE
EXOSC10	ENSG00000171824	-0.333053	0.0482604	0.599048	FALSE	FALSE
TBL1XR1	ENSG00000177565	0.333053	0.0482604	0.599048	FALSE	FALSE
ASB7	ENSG00000183475	0.333053	0.0482604	0.599048	FALSE	FALSE
TMEM120B	ENSG00000188735	-0.333053	0.0482604	0.599048	FALSE	FALSE
PLPP6	ENSG00000205808	-0.333053	0.0482604	0.599048	FALSE	FALSE
IGHG2	ENSG00000211893	0.333053	0.0482604	0.599048	FALSE	FALSE
POLR2J4	ENSG00000214783	-0.333053	0.0482604	0.599048	FALSE	FALSE
RNU6-1118P	ENSG00000222314	0.333053	0.0482604	0.599048	FALSE	FALSE
LOC102723566	ENSG00000225032	-0.333053	0.0482604	0.599048	FALSE	FALSE
ANAPC1P1	ENSG00000233673	-0.333053	0.0482604	0.599048	FALSE	FALSE
COX19	ENSG00000240230	-0.333053	0.0482604	0.599048	FALSE	FALSE
INTS6P1	ENSG00000250492	0.333053	0.0482604	0.599048	FALSE	FALSE
RN7SKP253	ENSG00000252233	0.333053	0.0482604	0.599048	FALSE	FALSE
MGAM	ENSG00000257335	0.333053	0.0482604	0.599048	TRUE	FALSE
IGKV1D-12	ENSG00000278857	0.333053	0.0482604	0.599048	FALSE	FALSE
LINC01012	ENSG00000281706	-0.333053	0.0482604	0.599048	FALSE	FALSE

## Sheet: rescaledIBDscore_SES-CD_SAES
geneSymbol	Ensembl_ID	corrTest_correlation	corrTest_pVal	adj.corrTest_pVal	neutrophilDegranulation	cytokines
SIGLEC14	ENSG00000254415	0.497538	1.45516e-05	0.0105472	TRUE	FALSE
KCTD21	ENSG00000188997	0.483075	2.56117e-05	0.0105472	FALSE	FALSE
GPR141	ENSG00000187037	0.468611	4.43982e-05	0.0105472	FALSE	FALSE
DDIAS	ENSG00000165490	0.459933	6.1314e-05	0.0105472	FALSE	FALSE
GBAP1	ENSG00000160766	0.457041	6.81969e-05	0.0105472	FALSE	FALSE
CPEB3	ENSG00000107864	0.454148	7.58066e-05	0.0105472	FALSE	FALSE
NAB2	ENSG00000166886	-0.451255	8.42144e-05	0.0105472	FALSE	FALSE
GBA	ENSG00000177628	0.44547	0.000103743	0.0105472	FALSE	FALSE
PAXIP1-DT	ENSG00000273344	-0.44547	0.000103743	0.0105472	FALSE	FALSE
SIGLEC5	ENSG00000268500	0.439685	0.000127491	0.0116654	TRUE	FALSE
RPS2P14	ENSG00000232450	0.428114	0.00019115	0.0159002	FALSE	FALSE
CUX1	ENSG00000257923	0.425221	0.0002112	0.016104	FALSE	FALSE
ITGA1	ENSG00000213949	0.422329	0.000233213	0.0164146	FALSE	FALSE
KREMEN1	ENSG00000183762	0.410758	0.000344647	0.0225252	FALSE	FALSE
MAP2K6	ENSG00000108984	0.399188	0.000504459	0.0271548	FALSE	FALSE
PARP4	ENSG00000102699	0.393402	0.000608121	0.0271548	FALSE	FALSE
CBL	ENSG00000110395	0.39051	0.000667087	0.0271548	FALSE	FALSE
CARD6	ENSG00000132357	0.39051	0.000667087	0.0271548	FALSE	FALSE
MSRB3	ENSG00000174099	0.39051	0.000667087	0.0271548	FALSE	FALSE
SH2D1A	ENSG00000183918	-0.39051	0.000667087	0.0271548	FALSE	FALSE
TIMP2	ENSG00000035862	0.387617	0.000731333	0.0271548	TRUE	FALSE
VDR	ENSG00000111424	0.387617	0.000731333	0.0271548	FALSE	FALSE
DDHD2	ENSG00000085788	-0.384724	0.000801288	0.0271548	FALSE	FALSE
RCOR1	ENSG00000089902	0.384724	0.000801288	0.0271548	FALSE	FALSE
RTN4	ENSG00000115310	0.384724	0.000801288	0.0271548	FALSE	FALSE
RTN3	ENSG00000133318	0.384724	0.000801288	0.0271548	FALSE	FALSE
DYSF	ENSG00000135636	0.384724	0.000801288	0.0271548	FALSE	FALSE
ZNF582	ENSG00000018869	-0.381832	0.000877411	0.0273177	FALSE	FALSE
GYG1	ENSG00000163754	0.381832	0.000877411	0.0273177	TRUE	FALSE
KDM1B	ENSG00000165097	0.378939	0.000960192	0.0273177	FALSE	FALSE
F5	ENSG00000198734	0.378939	0.000960192	0.0273177	FALSE	FALSE
PRR13	ENSG00000205352	0.378939	0.000960192	0.0273177	FALSE	FALSE
ZFP37	ENSG00000136866	-0.376046	0.00105016	0.0273177	FALSE	FALSE
PARP4P2	ENSG00000224976	0.376046	0.00105016	0.0273177	FALSE	FALSE
JAG1	ENSG00000101384	0.373154	0.00114787	0.0273177	FALSE	FALSE
PAPSS1	ENSG00000138801	0.373154	0.00114787	0.0273177	FALSE	FALSE
SPAG16	ENSG00000144451	-0.373154	0.00114787	0.0273177	FALSE	FALSE
MYD88	ENSG00000172936	0.373154	0.00114787	0.0273177	FALSE	FALSE
CEACAM1	ENSG00000079385	0.370261	0.00125393	0.0273177	TRUE	FALSE
VNN1	ENSG00000112299	0.370261	0.00125393	0.0273177	TRUE	FALSE
ARHGEF11	ENSG00000132694	0.370261	0.00125393	0.0273177	FALSE	FALSE
HPR	ENSG00000261701	0.370261	0.00125393	0.0273177	FALSE	FALSE
IL17RA	ENSG00000177663	0.367368	0.00136897	0.0284683	FALSE	TRUE
TLR5	ENSG00000187554	0.367368	0.00136897	0.0284683	FALSE	FALSE
SLC26A8	ENSG00000112053	0.364476	0.00149367	0.0284731	FALSE	FALSE
RAB14	ENSG00000119396	0.364476	0.00149367	0.0284731	TRUE	FALSE
SMIM19	ENSG00000176209	-0.364476	0.00149367	0.0284731	FALSE	FALSE
UBQLN2	ENSG00000188021	0.364476	0.00149367	0.0284731	FALSE	FALSE
PHKA2	ENSG00000044446	0.361583	0.00162877	0.0298065	FALSE	FALSE
TSHZ3	ENSG00000121297	0.361583	0.00162877	0.0298065	FALSE	FALSE
P2RY10	ENSG00000078589	-0.35869	0.00177504	0.030077	FALSE	FALSE
SLC1A3	ENSG00000079215	0.35869	0.00177504	0.030077	FALSE	FALSE
AKAP13	ENSG00000170776	0.35869	0.00177504	0.030077	FALSE	FALSE
TMEM185B	ENSG00000226479	0.35869	0.00177504	0.030077	FALSE	FALSE
KLRB1	ENSG00000111796	-0.355798	0.00193329	0.0304994	FALSE	FALSE
PRDM10	ENSG00000170325	0.355798	0.00193329	0.0304994	FALSE	FALSE
SULT1B1	ENSG00000173597	0.355798	0.00193329	0.0304994	FALSE	FALSE
MCEMP1	ENSG00000183019	0.355798	0.00193329	0.0304994	TRUE	FALSE
HGF	ENSG00000019991	0.352905	0.00210441	0.031057	FALSE	TRUE
PKM	ENSG00000067225	0.352905	0.00210441	0.031057	TRUE	FALSE
MCTP1	ENSG00000175471	0.352905	0.00210441	0.031057	FALSE	FALSE
LINC02363	ENSG00000180712	0.352905	0.00210441	0.031057	FALSE	FALSE
NLRC4	ENSG00000091106	0.34712	0.00248899	0.0355848	FALSE	FALSE
ANXA3	ENSG00000138772	0.34712	0.00248899	0.0355848	FALSE	FALSE
TOR1A	ENSG00000136827	0.344227	0.00270449	0.0358639	FALSE	FALSE
CLTC	ENSG00000141367	0.344227	0.00270449	0.0358639	FALSE	FALSE
ILK	ENSG00000166333	0.344227	0.00270449	0.0358639	FALSE	FALSE
FCAR	ENSG00000186431	0.344227	0.00270449	0.0358639	TRUE	FALSE
HP	ENSG00000257017	0.344227	0.00270449	0.0358639	TRUE	FALSE
MAB21L3	ENSG00000173212	0.341334	0.00293691	0.036812	FALSE	FALSE
KCNE1	ENSG00000180509	0.341334	0.00293691	0.036812	FALSE	FALSE
MTF1	ENSG00000188786	0.341334	0.00293691	0.036812	FALSE	FALSE
PARP4P1	ENSG00000237917	0.341334	0.00293691	0.036812	FALSE	FALSE
ANPEP	ENSG00000166825	0.338442	0.00318743	0.0378766	TRUE	FALSE
UPP1	ENSG00000183696	0.338442	0.00318743	0.0378766	FALSE	FALSE
TET3	ENSG00000187605	0.338442	0.00318743	0.0378766	FALSE	FALSE
GPSM3	ENSG00000213654	0.338442	0.00318743	0.0378766	FALSE	FALSE
RAE1	ENSG00000101146	0.335549	0.00345727	0.0395426	FALSE	FALSE
ETV6	ENSG00000139083	0.335549	0.00345727	0.0395426	FALSE	FALSE
NAE1	ENSG00000159593	-0.335549	0.00345727	0.0395426	FALSE	FALSE
DNASE1L3	ENSG00000163687	-0.33434	0.00359727	0.0403435	FALSE	FALSE
ATP11A	ENSG00000068650	0.332656	0.00374775	0.0403435	TRUE	FALSE
CRYBG1	ENSG00000112297	0.332656	0.00374775	0.0403435	FALSE	FALSE
ANKRD33B	ENSG00000164236	0.332656	0.00374775	0.0403435	FALSE	FALSE
TUBGCP5	ENSG00000275835	-0.332656	0.00374775	0.0403435	FALSE	FALSE
MEGF9	ENSG00000106780	0.329764	0.00406025	0.041743	FALSE	FALSE
ZNF319	ENSG00000166188	0.329764	0.00406025	0.041743	FALSE	FALSE
ZNF568	ENSG00000198453	-0.329764	0.00406025	0.041743	FALSE	FALSE
SRA1	ENSG00000213523	0.329764	0.00406025	0.041743	FALSE	FALSE
HIPK2	ENSG00000064393	0.326871	0.00439622	0.0432531	FALSE	FALSE
C1orf109	ENSG00000116922	-0.326871	0.00439622	0.0432531	FALSE	FALSE
TRIM25	ENSG00000121060	0.326871	0.00439622	0.0432531	FALSE	FALSE
PRIMPOL	ENSG00000164306	-0.326871	0.00439622	0.0432531	FALSE	FALSE
TSPAN14	ENSG00000108219	0.323978	0.0047572	0.043968	TRUE	FALSE
MAPK14	ENSG00000112062	0.323978	0.0047572	0.043968	TRUE	FALSE
RAB19	ENSG00000146955	0.323978	0.0047572	0.043968	FALSE	FALSE
EPG5	ENSG00000152223	0.323978	0.0047572	0.043968	FALSE	FALSE
DCTN2	ENSG00000175203	0.323978	0.0047572	0.043968	FALSE	FALSE
GYG1P1	ENSG00000251633	0.323978	0.0047572	0.043968	FALSE	FALSE
CAMKK2	ENSG00000110931	0.321086	0.00514479	0.0470748	FALSE	FALSE
ELMO2	ENSG00000062598	0.318193	0.0055607	0.0480004	FALSE	FALSE
CTSA	ENSG00000064601	0.318193	0.0055607	0.0480004	TRUE	FALSE
RAB3D	ENSG00000105514	0.318193	0.0055607	0.0480004	TRUE	FALSE
NCSTN	ENSG00000162736	0.318193	0.0055607	0.0480004	TRUE	FALSE
ITGAM	ENSG00000169896	0.318193	0.0055607	0.0480004	TRUE	FALSE
RPS3AP4	ENSG00000259105	-0.318193	0.0055607	0.0480004	FALSE	FALSE
FAM168A	ENSG00000054965	0.3153	0.00600672	0.0498615	FALSE	FALSE
BST1	ENSG00000109743	0.3153	0.00600672	0.0498615	TRUE	FALSE
IL18R1	ENSG00000115604	0.3153	0.00600672	0.0498615	FALSE	TRUE
KIF3A	ENSG00000131437	-0.3153	0.00600672	0.0498615	FALSE	FALSE
HDAC4	ENSG00000068024	0.312408	0.00648472	0.0498615	FALSE	FALSE
ZNF106	ENSG00000103994	0.312408	0.00648472	0.0498615	FALSE	FALSE
TMEM33	ENSG00000109133	0.312408	0.00648472	0.0498615	FALSE	FALSE
TMEM127	ENSG00000135956	0.312408	0.00648472	0.0498615	FALSE	FALSE
SEC24D	ENSG00000150961	0.312408	0.00648472	0.0498615	FALSE	FALSE
NEPRO	ENSG00000163608	-0.312408	0.00648472	0.0498615	FALSE	FALSE
PRKCD	ENSG00000163932	0.312408	0.00648472	0.0498615	TRUE	FALSE
YWHAB	ENSG00000166913	0.312408	0.00648472	0.0498615	FALSE	FALSE
MIS12	ENSG00000167842	-0.312408	0.00648472	0.0498615	FALSE	FALSE
FNDC3B	ENSG00000075420	0.309515	0.00699667	0.0520484	FALSE	FALSE
E2F3	ENSG00000112242	0.309515	0.00699667	0.0520484	FALSE	FALSE
RCBTB2	ENSG00000136161	0.309515	0.00699667	0.0520484	FALSE	FALSE
PLBD1-AS1	ENSG00000256751	0.309515	0.00699667	0.0520484	FALSE	FALSE
NOM1	ENSG00000146909	-0.306622	0.00754462	0.0543569	FALSE	FALSE
HPSE	ENSG00000173083	0.306622	0.00754462	0.0543569	TRUE	FALSE
ZNF527	ENSG00000189164	-0.306622	0.00754462	0.0543569	FALSE	FALSE
LTB4R	ENSG00000213903	0.306622	0.00754462	0.0543569	FALSE	FALSE
SSH1	ENSG00000084112	0.30373	0.00813075	0.0551084	FALSE	FALSE
IRAK3	ENSG00000090376	0.30373	0.00813075	0.0551084	FALSE	FALSE
SIPA1L2	ENSG00000116991	0.30373	0.00813075	0.0551084	FALSE	FALSE
CAP1	ENSG00000131236	0.30373	0.00813075	0.0551084	TRUE	FALSE
S100A8	ENSG00000143546	0.30373	0.00813075	0.0551084	TRUE	FALSE
BRI3	ENSG00000164713	0.30373	0.00813075	0.0551084	TRUE	FALSE
FAM110B	ENSG00000169122	0.30373	0.00813075	0.0551084	FALSE	FALSE
SLCO4C1	ENSG00000173930	0.30373	0.00813075	0.0551084	TRUE	FALSE
NOTCH2	ENSG00000134250	0.300837	0.0087573	0.0572352	FALSE	FALSE
C1RL	ENSG00000139178	0.300837	0.0087573	0.0572352	FALSE	FALSE
HK2	ENSG00000159399	0.300837	0.0087573	0.0572352	FALSE	FALSE
MRPL42	ENSG00000198015	-0.300837	0.0087573	0.0572352	FALSE	FALSE
ZNF649	ENSG00000198093	-0.300837	0.0087573	0.0572352	FALSE	FALSE
FHIP1B	ENSG00000051009	0.297944	0.00942666	0.0582797	FALSE	FALSE
TM9SF2	ENSG00000125304	0.297944	0.00942666	0.0582797	FALSE	FALSE
MORC4	ENSG00000133131	-0.297944	0.00942666	0.0582797	FALSE	FALSE
VOPP1	ENSG00000154978	0.297944	0.00942666	0.0582797	FALSE	FALSE
ZNF566	ENSG00000186017	-0.297944	0.00942666	0.0582797	FALSE	FALSE
GCNT1	ENSG00000187210	0.297944	0.00942666	0.0582797	FALSE	FALSE
DPYD	ENSG00000188641	0.297944	0.00942666	0.0582797	FALSE	FALSE
LOC102723475	ENSG00000276289	0.297944	0.00942666	0.0582797	FALSE	FALSE
JAK2	ENSG00000096968	0.295052	0.0101413	0.060255	FALSE	FALSE
KLF5	ENSG00000102554	0.295052	0.0101413	0.060255	FALSE	FALSE
JAK3	ENSG00000105639	0.295052	0.0101413	0.060255	FALSE	FALSE
CHP1	ENSG00000187446	0.295052	0.0101413	0.060255	FALSE	FALSE
BASP1-AS1	ENSG00000215196	0.295052	0.0101413	0.060255	FALSE	FALSE
ZNF286B	ENSG00000249459	-0.295052	0.0101413	0.060255	FALSE	FALSE
ALAS1	ENSG00000023330	0.292159	0.0109037	0.061208	FALSE	FALSE
ACER3	ENSG00000078124	0.292159	0.0109037	0.061208	FALSE	FALSE
GZMK	ENSG00000113088	-0.292159	0.0109037	0.061208	FALSE	FALSE
DCAF17	ENSG00000115827	-0.292159	0.0109037	0.061208	FALSE	FALSE
NCKAP1L	ENSG00000123338	0.292159	0.0109037	0.061208	TRUE	FALSE
TGOLN2	ENSG00000152291	0.292159	0.0109037	0.061208	FALSE	FALSE
SNX20	ENSG00000167208	0.292159	0.0109037	0.061208	FALSE	FALSE
ROCK1P1	ENSG00000263006	0.292159	0.0109037	0.061208	FALSE	FALSE
MARCKS	ENSG00000277443	0.292159	0.0109037	0.061208	FALSE	FALSE
TNPO3	ENSG00000064419	0.289266	0.0117167	0.0634366	FALSE	FALSE
ACVR1B	ENSG00000135503	0.289266	0.0117167	0.0634366	FALSE	FALSE
GNS	ENSG00000135677	0.289266	0.0117167	0.0634366	TRUE	FALSE
PRCP	ENSG00000137509	0.289266	0.0117167	0.0634366	TRUE	FALSE
SERPINA1	ENSG00000197249	0.289266	0.0117167	0.0634366	TRUE	FALSE
CR1	ENSG00000203710	0.289266	0.0117167	0.0634366	TRUE	FALSE
RRAGD	ENSG00000025039	0.286374	0.012583	0.064321	FALSE	FALSE
GRB10	ENSG00000106070	0.286374	0.012583	0.064321	FALSE	FALSE
CHD6	ENSG00000124177	-0.286374	0.012583	0.064321	FALSE	FALSE
SIRPD	ENSG00000125900	0.286374	0.012583	0.064321	FALSE	FALSE
BTBD3	ENSG00000132640	0.286374	0.012583	0.064321	FALSE	FALSE
SQOR	ENSG00000137767	0.286374	0.012583	0.064321	FALSE	FALSE
MSN	ENSG00000147065	0.286374	0.012583	0.064321	FALSE	FALSE
FLI1	ENSG00000151702	0.286374	0.012583	0.064321	FALSE	FALSE
LRRN1	ENSG00000175928	0.286374	0.012583	0.064321	FALSE	FALSE
KLHL2P1	ENSG00000250412	0.286374	0.012583	0.064321	FALSE	FALSE
LMNB1	ENSG00000113368	0.283481	0.0135056	0.0671608	FALSE	FALSE
HECTD2	ENSG00000165338	-0.283481	0.0135056	0.0671608	FALSE	FALSE
GLRX	ENSG00000173221	0.283481	0.0135056	0.0671608	FALSE	FALSE
S100A6	ENSG00000197956	0.283481	0.0135056	0.0671608	FALSE	FALSE
CHIC1	ENSG00000204116	-0.283481	0.0135056	0.0671608	FALSE	FALSE
COX15	ENSG00000014919	0.280588	0.0144874	0.0690413	FALSE	FALSE
EFR3A	ENSG00000132294	0.280588	0.0144874	0.0690413	FALSE	FALSE
FLOT2	ENSG00000132589	0.280588	0.0144874	0.0690413	FALSE	FALSE
RNF217	ENSG00000146373	0.280588	0.0144874	0.0690413	FALSE	FALSE
DYNLT1	ENSG00000146425	0.280588	0.0144874	0.0690413	TRUE	FALSE
FAR1	ENSG00000197601	0.280588	0.0144874	0.0690413	FALSE	FALSE
MCMBP	ENSG00000197771	0.280588	0.0144874	0.0690413	FALSE	FALSE
C10orf88B	ENSG00000255624	-0.280588	0.0144874	0.0690413	FALSE	FALSE
LPCAT2	ENSG00000087253	0.277696	0.0155316	0.0725071	FALSE	FALSE
HAUS6	ENSG00000147874	-0.277696	0.0155316	0.0725071	FALSE	FALSE
QSOX2	ENSG00000165661	-0.277696	0.0155316	0.0725071	FALSE	FALSE
ANAPC1P1	ENSG00000233673	-0.277696	0.0155316	0.0725071	FALSE	FALSE
GPATCH1	ENSG00000076650	-0.274803	0.0166414	0.0757558	FALSE	FALSE
TXN	ENSG00000136810	0.274803	0.0166414	0.0757558	FALSE	FALSE
CNIH4	ENSG00000143771	0.274803	0.0166414	0.0757558	FALSE	FALSE
S100A12	ENSG00000163221	0.274803	0.0166414	0.0757558	TRUE	FALSE
TCTN1	ENSG00000204852	-0.274803	0.0166414	0.0757558	FALSE	FALSE
RAB27A	ENSG00000069974	0.27191	0.0178204	0.0780174	TRUE	FALSE
PTPN4	ENSG00000088179	-0.27191	0.0178204	0.0780174	FALSE	FALSE
PRUNE2	ENSG00000106772	0.27191	0.0178204	0.0780174	FALSE	FALSE
IL18RAP	ENSG00000115607	0.27191	0.0178204	0.0780174	FALSE	TRUE
PTPRJ	ENSG00000149177	0.27191	0.0178204	0.0780174	TRUE	FALSE
SAMSN1	ENSG00000155307	0.27191	0.0178204	0.0780174	FALSE	FALSE
GATM	ENSG00000171766	-0.27191	0.0178204	0.0780174	FALSE	FALSE
GSPT2	ENSG00000189369	-0.27191	0.0178204	0.0780174	FALSE	FALSE
TRGJP	ENSG00000211691	-0.270657	0.0184278	0.0800492	FALSE	FALSE
KDM1A	ENSG00000004487	-0.269018	0.0190718	0.0800492	FALSE	FALSE
ACTB	ENSG00000075624	0.269018	0.0190718	0.0800492	FALSE	FALSE
PUM3	ENSG00000080608	-0.269018	0.0190718	0.0800492	FALSE	FALSE
ZFAND1	ENSG00000104231	-0.269018	0.0190718	0.0800492	FALSE	FALSE
COPA	ENSG00000122218	0.269018	0.0190718	0.0800492	FALSE	FALSE
ANKRD22	ENSG00000152766	0.269018	0.0190718	0.0800492	FALSE	FALSE
ORC5	ENSG00000164815	-0.269018	0.0190718	0.0800492	FALSE	FALSE
INSC	ENSG00000188487	0.269018	0.0190718	0.0800492	FALSE	FALSE
EDEM2	ENSG00000088298	0.266125	0.0203995	0.0829578	FALSE	FALSE
MCF2L	ENSG00000126217	-0.266125	0.0203995	0.0829578	FALSE	FALSE
DNMT1	ENSG00000130816	-0.266125	0.0203995	0.0829578	FALSE	FALSE
ARHGAP29	ENSG00000137962	0.266125	0.0203995	0.0829578	FALSE	FALSE
METTL5	ENSG00000138382	-0.266125	0.0203995	0.0829578	FALSE	FALSE
SLC40A1	ENSG00000138449	0.266125	0.0203995	0.0829578	FALSE	FALSE
GNPDA2	ENSG00000163281	-0.266125	0.0203995	0.0829578	FALSE	FALSE
SKAP2	ENSG00000005020	0.263232	0.021807	0.0838379	FALSE	FALSE
SLC44A1	ENSG00000070214	0.263232	0.021807	0.0838379	FALSE	FALSE
PGS1	ENSG00000087157	0.263232	0.021807	0.0838379	FALSE	FALSE
RPH3A	ENSG00000089169	0.263232	0.021807	0.0838379	FALSE	FALSE
CD33	ENSG00000105383	0.263232	0.021807	0.0838379	TRUE	FALSE
PFN1	ENSG00000108518	0.263232	0.021807	0.0838379	FALSE	FALSE
TMIGD3	ENSG00000121933	0.263232	0.021807	0.0838379	FALSE	FALSE
ATP5MJ	ENSG00000156411	0.263232	0.021807	0.0838379	FALSE	FALSE
PADI4	ENSG00000159339	0.263232	0.021807	0.0838379	FALSE	FALSE
HMGB2	ENSG00000164104	0.263232	0.021807	0.0838379	FALSE	FALSE
CLEC4D	ENSG00000166527	0.263232	0.021807	0.0838379	TRUE	FALSE
RNF135	ENSG00000181481	0.263232	0.021807	0.0838379	FALSE	FALSE
CSGALNACT2P1	ENSG00000182574	0.263232	0.021807	0.0838379	FALSE	FALSE
CD79B	ENSG00000007312	-0.26034	0.0232983	0.0870121	FALSE	FALSE
ETAA1	ENSG00000143971	-0.26034	0.0232983	0.0870121	FALSE	FALSE
SYK	ENSG00000165025	0.26034	0.0232983	0.0870121	FALSE	FALSE
ZNF829	ENSG00000185869	-0.26034	0.0232983	0.0870121	FALSE	FALSE
NTNG2	ENSG00000196358	0.26034	0.0232983	0.0870121	FALSE	FALSE
ZNF121	ENSG00000197961	-0.26034	0.0232983	0.0870121	FALSE	FALSE
KIAA0040	ENSG00000235750	0.26034	0.0232983	0.0870121	FALSE	FALSE
CLNS1A	ENSG00000074201	-0.257447	0.0248774	0.0906885	FALSE	FALSE
MMP9	ENSG00000100985	0.257447	0.0248774	0.0906885	TRUE	FALSE
MOB1A	ENSG00000114978	0.257447	0.0248774	0.0906885	FALSE	FALSE
DEGS1	ENSG00000143753	0.257447	0.0248774	0.0906885	TRUE	FALSE
STAT3	ENSG00000168610	0.257447	0.0248774	0.0906885	FALSE	FALSE
SPIN2B	ENSG00000186787	-0.257447	0.0248774	0.0906885	FALSE	FALSE
KLHL2	ENSG00000109466	0.254554	0.0265483	0.0934296	FALSE	FALSE
HRH2	ENSG00000113749	0.254554	0.0265483	0.0934296	FALSE	FALSE
LRRC4	ENSG00000128594	0.254554	0.0265483	0.0934296	FALSE	FALSE
FCER1G	ENSG00000158869	0.254554	0.0265483	0.0934296	TRUE	FALSE
CLEC4E	ENSG00000166523	0.254554	0.0265483	0.0934296	FALSE	FALSE
ZNF366	ENSG00000178175	0.254554	0.0265483	0.0934296	FALSE	FALSE
SLC22A4	ENSG00000197208	0.254554	0.0265483	0.0934296	FALSE	FALSE
SIRPA	ENSG00000198053	0.254554	0.0265483	0.0934296	TRUE	FALSE
LPGAT1P1	ENSG00000253793	0.254554	0.0265483	0.0934296	FALSE	FALSE
B4GALT1	ENSG00000086062	0.251662	0.0283153	0.0966735	TRUE	FALSE
FKBP5	ENSG00000096060	0.251662	0.0283153	0.0966735	FALSE	FALSE
RAB32	ENSG00000118508	0.251662	0.0283153	0.0966735	FALSE	FALSE
TUBA4A	ENSG00000127824	0.251662	0.0283153	0.0966735	FALSE	FALSE
CPM	ENSG00000135678	0.251662	0.0283153	0.0966735	FALSE	FALSE
TMTC3	ENSG00000139324	-0.251662	0.0283153	0.0966735	FALSE	FALSE
ATP6V1B2	ENSG00000147416	0.251662	0.0283153	0.0966735	FALSE	FALSE
MTARC1	ENSG00000186205	0.251662	0.0283153	0.0966735	FALSE	FALSE
LASP1	ENSG00000002834	0.248769	0.0301827	0.0972435	FALSE	FALSE
APMAP	ENSG00000101474	0.248769	0.0301827	0.0972435	FALSE	FALSE
TIMP1	ENSG00000102265	0.248769	0.0301827	0.0972435	FALSE	FALSE
ATP8B4	ENSG00000104043	0.248769	0.0301827	0.0972435	TRUE	FALSE
PLBD1	ENSG00000121316	0.248769	0.0301827	0.0972435	FALSE	FALSE
SDF2	ENSG00000132581	0.248769	0.0301827	0.0972435	FALSE	FALSE
ITPRID2	ENSG00000138434	0.248769	0.0301827	0.0972435	FALSE	FALSE
IFNAR1	ENSG00000142166	0.248769	0.0301827	0.0972435	FALSE	TRUE
NVL	ENSG00000143748	-0.248769	0.0301827	0.0972435	FALSE	FALSE
KCNJ15	ENSG00000157551	0.248769	0.0301827	0.0972435	FALSE	FALSE
RGL4	ENSG00000159496	0.248769	0.0301827	0.0972435	FALSE	FALSE
NOC3L	ENSG00000173145	-0.248769	0.0301827	0.0972435	FALSE	FALSE
LIMK2	ENSG00000182541	0.248769	0.0301827	0.0972435	FALSE	FALSE
ZNF461	ENSG00000197808	-0.248769	0.0301827	0.0972435	FALSE	FALSE
ZNF251	ENSG00000198169	-0.248769	0.0301827	0.0972435	FALSE	FALSE
UBE2J1	ENSG00000198833	0.248769	0.0301827	0.0972435	FALSE	FALSE
MACROH2A1	ENSG00000113648	0.245876	0.032155	0.101106	FALSE	FALSE
TLN1	ENSG00000137076	0.245876	0.032155	0.101106	FALSE	FALSE
ADAM10	ENSG00000137845	0.245876	0.032155	0.101106	TRUE	FALSE
PGD	ENSG00000142657	0.245876	0.032155	0.101106	FALSE	FALSE
PSTPIP2	ENSG00000152229	0.245876	0.032155	0.101106	FALSE	FALSE
LMTK2	ENSG00000164715	0.245876	0.032155	0.101106	FALSE	FALSE
ZNF525	ENSG00000203326	-0.245876	0.032155	0.101106	FALSE	FALSE
ZNF549	ENSG00000121406	-0.242984	0.0342367	0.105123	FALSE	FALSE
STYXL1	ENSG00000127952	0.242984	0.0342367	0.105123	FALSE	FALSE
SORT1	ENSG00000134243	0.242984	0.0342367	0.105123	FALSE	FALSE
RSAD1	ENSG00000136444	-0.242984	0.0342367	0.105123	FALSE	FALSE
DCAF16	ENSG00000163257	-0.242984	0.0342367	0.105123	FALSE	FALSE
SH3PXD2B	ENSG00000174705	0.242984	0.0342367	0.105123	FALSE	FALSE
SEPHS2	ENSG00000179918	0.242984	0.0342367	0.105123	FALSE	FALSE
GCFC2	ENSG00000005436	-0.240091	0.0364325	0.105828	FALSE	FALSE
ATG16L1	ENSG00000085978	-0.240091	0.0364325	0.105828	FALSE	FALSE
GABRR2	ENSG00000111886	0.240091	0.0364325	0.105828	FALSE	FALSE
USP44	ENSG00000136014	-0.240091	0.0364325	0.105828	FALSE	FALSE
FLOT1	ENSG00000137312	0.240091	0.0364325	0.105828	FALSE	FALSE
TMEM117	ENSG00000139173	-0.240091	0.0364325	0.105828	FALSE	FALSE
PIP5K1A	ENSG00000143398	0.240091	0.0364325	0.105828	FALSE	FALSE
CFAP36	ENSG00000163001	-0.240091	0.0364325	0.105828	FALSE	FALSE
CDC42EP3	ENSG00000163171	0.240091	0.0364325	0.105828	FALSE	FALSE
S100A9	ENSG00000163220	0.240091	0.0364325	0.105828	TRUE	FALSE
IFI16	ENSG00000163565	0.240091	0.0364325	0.105828	FALSE	FALSE
RNASE2	ENSG00000169385	0.240091	0.0364325	0.105828	TRUE	FALSE
AGFG1	ENSG00000173744	0.240091	0.0364325	0.105828	FALSE	FALSE
C14orf28	ENSG00000179476	-0.240091	0.0364325	0.105828	FALSE	FALSE
TOGARAM1	ENSG00000198718	-0.240091	0.0364325	0.105828	FALSE	FALSE
SBDSP1	ENSG00000225648	-0.240091	0.0364325	0.105828	FALSE	FALSE
LOC105370259	ENSG00000286330	-0.240091	0.0364325	0.105828	FALSE	FALSE
POLR3E	ENSG00000058600	-0.237198	0.0387472	0.109088	FALSE	FALSE
PRKACA	ENSG00000072062	0.237198	0.0387472	0.109088	FALSE	FALSE
KIF22	ENSG00000079616	-0.237198	0.0387472	0.109088	FALSE	FALSE
PYGL	ENSG00000100504	0.237198	0.0387472	0.109088	TRUE	FALSE
ZSCAN12	ENSG00000158691	-0.237198	0.0387472	0.109088	FALSE	FALSE
HK3	ENSG00000160883	0.237198	0.0387472	0.109088	TRUE	FALSE
TMEM169	ENSG00000163449	0.237198	0.0387472	0.109088	FALSE	FALSE
DHRSX	ENSG00000169084	0.237198	0.0387472	0.109088	FALSE	FALSE
THNSL1	ENSG00000185875	-0.237198	0.0387472	0.109088	FALSE	FALSE
LYRM9	ENSG00000232859	-0.237198	0.0387472	0.109088	FALSE	FALSE
HTATIP2	ENSG00000109854	0.234306	0.0411856	0.114544	FALSE	FALSE
DYRK2	ENSG00000127334	-0.234306	0.0411856	0.114544	FALSE	FALSE
ZDHHC5	ENSG00000156599	0.234306	0.0411856	0.114544	FALSE	FALSE
CAPS2	ENSG00000180881	-0.234306	0.0411856	0.114544	FALSE	FALSE
NUP88	ENSG00000108559	-0.231413	0.0437529	0.119862	FALSE	FALSE
PFKFB4	ENSG00000114268	0.231413	0.0437529	0.119862	FALSE	FALSE
PFKFB2	ENSG00000123836	0.231413	0.0437529	0.119862	FALSE	FALSE
SAP30	ENSG00000164105	0.231413	0.0437529	0.119862	FALSE	FALSE
MILR1	ENSG00000271605	0.231413	0.0437529	0.119862	FALSE	FALSE
APLP2	ENSG00000084234	0.22852	0.0464539	0.124285	FALSE	FALSE
SPTLC2	ENSG00000100596	0.22852	0.0464539	0.124285	FALSE	FALSE
ZNF516	ENSG00000101493	0.22852	0.0464539	0.124285	FALSE	FALSE
QPCT	ENSG00000115828	0.22852	0.0464539	0.124285	TRUE	FALSE
REEP5	ENSG00000129625	0.22852	0.0464539	0.124285	FALSE	FALSE
NDUFAF1	ENSG00000137806	0.22852	0.0464539	0.124285	FALSE	FALSE
ALPL	ENSG00000162551	0.22852	0.0464539	0.124285	FALSE	FALSE
ANKRD46	ENSG00000186106	-0.22852	0.0464539	0.124285	FALSE	FALSE
ALOX5	ENSG00000012779	0.225628	0.049294	0.129238	TRUE	FALSE
SMARCD3	ENSG00000082014	0.225628	0.049294	0.129238	FALSE	FALSE
MTR	ENSG00000116984	-0.225628	0.049294	0.129238	FALSE	FALSE
CSTA	ENSG00000121552	0.225628	0.049294	0.129238	FALSE	FALSE
SNTB2	ENSG00000168807	0.225628	0.049294	0.129238	FALSE	FALSE
NETO2	ENSG00000171208	0.225628	0.049294	0.129238	FALSE	FALSE
TBC1D8	ENSG00000204634	0.225628	0.049294	0.129238	FALSE	FALSE

## Sheet: rescaledIBDscore_SES-CD_UCEIS
geneSymbol	Ensembl_ID	corrTest_correlation	corrTest_pVal	adj.corrTest_pVal	neutrophilDegranulation	cytokines
PAXIP1-DT	ENSG00000273344	-0.419929	0.000322063	0.294688	FALSE	FALSE
KCTD21	ENSG00000188997	0.345402	0.00309118	0.44186	FALSE	FALSE
DDIAS	ENSG00000165490	0.33107	0.00457166	0.44186	FALSE	FALSE
SIGLEC14	ENSG00000254415	0.328204	0.00493556	0.44186	TRUE	FALSE
PRIMPOL	ENSG00000164306	-0.325337	0.00532548	0.44186	FALSE	FALSE
F5	ENSG00000198734	0.319605	0.00618981	0.44186	FALSE	FALSE
CPEB3	ENSG00000107864	0.316738	0.00666769	0.44186	FALSE	FALSE
SMIM19	ENSG00000176209	-0.316738	0.00666769	0.44186	FALSE	FALSE
KREMEN1	ENSG00000183762	0.316738	0.00666769	0.44186	FALSE	FALSE
ANKRD33B	ENSG00000164236	0.313872	0.00717848	0.44186	FALSE	FALSE
GBA	ENSG00000177628	0.313872	0.00717848	0.44186	FALSE	FALSE
GBAP1	ENSG00000160766	0.311005	0.00772412	0.44186	FALSE	FALSE
NAB2	ENSG00000166886	-0.311005	0.00772412	0.44186	FALSE	FALSE
CUX1	ENSG00000257923	0.311005	0.00772412	0.44186	FALSE	FALSE
ANXA3	ENSG00000138772	0.308139	0.00830664	0.44186	FALSE	FALSE
GPR141	ENSG00000187037	0.308139	0.00830664	0.44186	FALSE	FALSE
CLTC	ENSG00000141367	0.305273	0.00892815	0.44186	FALSE	FALSE
MCEMP1	ENSG00000183019	0.305273	0.00892815	0.44186	TRUE	FALSE
YWHAB	ENSG00000166913	0.296673	0.0110493	0.44186	FALSE	FALSE
RTN3	ENSG00000133318	0.293807	0.0118498	0.44186	FALSE	FALSE
GYG1	ENSG00000163754	0.293807	0.0118498	0.44186	TRUE	FALSE
ILK	ENSG00000166333	0.293807	0.0118498	0.44186	FALSE	FALSE
TLR5	ENSG00000187554	0.293807	0.0118498	0.44186	FALSE	FALSE
TUBGCP5	ENSG00000275835	-0.290941	0.0127014	0.44186	FALSE	FALSE
STYXL1	ENSG00000127952	0.288074	0.0136068	0.44186	FALSE	FALSE
NCSTN	ENSG00000162736	0.285208	0.0145686	0.44186	TRUE	FALSE
RPS2P14	ENSG00000232450	0.285208	0.0145686	0.44186	FALSE	FALSE
TSHZ3	ENSG00000121297	0.282341	0.0155899	0.44186	FALSE	FALSE
ZNF582	ENSG00000018869	-0.279475	0.0166737	0.44186	FALSE	FALSE
SLC44A1	ENSG00000070214	0.279475	0.0166737	0.44186	FALSE	FALSE
RPH3A	ENSG00000089169	0.276608	0.0178231	0.44186	FALSE	FALSE
FAM110B	ENSG00000169122	0.276608	0.0178231	0.44186	FALSE	FALSE
SLC9B2	ENSG00000164038	-0.270876	0.0203318	0.44186	FALSE	FALSE
MIS12	ENSG00000167842	-0.270876	0.0203318	0.44186	FALSE	FALSE
ZNF366	ENSG00000178175	0.270876	0.0203318	0.44186	FALSE	FALSE
TCTN1	ENSG00000204852	-0.270876	0.0203318	0.44186	FALSE	FALSE
VDR	ENSG00000111424	0.268009	0.0216978	0.44186	FALSE	FALSE
MSRB3	ENSG00000174099	0.268009	0.0216978	0.44186	FALSE	FALSE
PRR13	ENSG00000205352	0.268009	0.0216978	0.44186	FALSE	FALSE
C10orf88B	ENSG00000255624	-0.268009	0.0216978	0.44186	FALSE	FALSE
BST1	ENSG00000109743	0.265143	0.0231431	0.44186	TRUE	FALSE
LMNB1	ENSG00000113368	0.265143	0.0231431	0.44186	FALSE	FALSE
MRPL42	ENSG00000198015	-0.265143	0.0231431	0.44186	FALSE	FALSE
ITGA1	ENSG00000213949	0.265143	0.0231431	0.44186	FALSE	FALSE
SDR39U1	ENSG00000100445	-0.262276	0.0246712	0.44186	FALSE	FALSE
BTBD3	ENSG00000132640	0.262276	0.0246712	0.44186	FALSE	FALSE
ANPEP	ENSG00000166825	0.262276	0.0246712	0.44186	TRUE	FALSE
CHP1	ENSG00000187446	0.262276	0.0246712	0.44186	FALSE	FALSE
DYSF	ENSG00000135636	0.25941	0.026286	0.44186	FALSE	FALSE
CLEC4D	ENSG00000166527	0.25941	0.026286	0.44186	TRUE	FALSE
GYG1P1	ENSG00000251633	0.25941	0.026286	0.44186	FALSE	FALSE
RPS3AP4	ENSG00000259105	-0.25941	0.026286	0.44186	FALSE	FALSE
SIGLEC5	ENSG00000268500	0.25941	0.026286	0.44186	TRUE	FALSE
MAPK14	ENSG00000112062	0.256544	0.0279913	0.44186	TRUE	FALSE
RAB19	ENSG00000146955	0.256544	0.0279913	0.44186	FALSE	FALSE
HPR	ENSG00000261701	0.256544	0.0279913	0.44186	FALSE	FALSE
TIMP2	ENSG00000035862	0.253677	0.0297911	0.44186	TRUE	FALSE
FNDC3B	ENSG00000075420	0.253677	0.0297911	0.44186	FALSE	FALSE
VOPP1	ENSG00000154978	0.253677	0.0297911	0.44186	FALSE	FALSE
ATP5MJ	ENSG00000156411	0.253677	0.0297911	0.44186	FALSE	FALSE
ZNF649	ENSG00000198093	-0.253677	0.0297911	0.44186	FALSE	FALSE
FAM168A	ENSG00000054965	0.250811	0.0316896	0.44186	FALSE	FALSE
CARD6	ENSG00000132357	0.250811	0.0316896	0.44186	FALSE	FALSE
IL17RA	ENSG00000177663	0.250811	0.0316896	0.44186	FALSE	TRUE
RAE1	ENSG00000101146	0.247944	0.0336909	0.44186	FALSE	FALSE
PAPSS1	ENSG00000138801	0.247944	0.0336909	0.44186	FALSE	FALSE
C10orf95-AS1	ENSG00000269609	-0.247944	0.0336909	0.44186	FALSE	FALSE
RCOR1	ENSG00000089902	0.245078	0.0357993	0.44186	FALSE	FALSE
ARHGEF11	ENSG00000132694	0.245078	0.0357993	0.44186	FALSE	FALSE
CNIH4	ENSG00000143771	0.245078	0.0357993	0.44186	FALSE	FALSE
FCAR	ENSG00000186431	0.245078	0.0357993	0.44186	TRUE	FALSE
UBQLN2	ENSG00000188021	0.245078	0.0357993	0.44186	FALSE	FALSE
S100A6	ENSG00000197956	0.245078	0.0357993	0.44186	FALSE	FALSE
LOC105370259	ENSG00000286330	-0.245078	0.0357993	0.44186	FALSE	FALSE
PKM	ENSG00000067225	0.242212	0.0380192	0.44186	TRUE	FALSE
POMP	ENSG00000132963	0.242212	0.0380192	0.44186	FALSE	FALSE
CBL	ENSG00000110395	0.239345	0.0403551	0.44186	FALSE	FALSE
RAB14	ENSG00000119396	0.239345	0.0403551	0.44186	TRUE	FALSE
SPAG16	ENSG00000144451	-0.239345	0.0403551	0.44186	FALSE	FALSE
S100A12	ENSG00000163221	0.239345	0.0403551	0.44186	TRUE	FALSE
ANAPC1P1	ENSG00000233673	-0.239345	0.0403551	0.44186	FALSE	FALSE
RAB27A	ENSG00000069974	0.236479	0.0428115	0.44186	TRUE	FALSE
ATG16L1	ENSG00000085978	-0.236479	0.0428115	0.44186	FALSE	FALSE
EFHC1	ENSG00000096093	-0.236479	0.0428115	0.44186	FALSE	FALSE
IL18R1	ENSG00000115604	0.236479	0.0428115	0.44186	FALSE	TRUE
ITGAM	ENSG00000169896	0.236479	0.0428115	0.44186	TRUE	FALSE
DCTN2	ENSG00000175203	0.236479	0.0428115	0.44186	FALSE	FALSE
DDHD2	ENSG00000085788	-0.233612	0.0453933	0.44186	FALSE	FALSE
CD33	ENSG00000105383	0.233612	0.0453933	0.44186	TRUE	FALSE
FCER1G	ENSG00000158869	0.233612	0.0453933	0.44186	TRUE	FALSE
NAE1	ENSG00000159593	-0.233612	0.0453933	0.44186	FALSE	FALSE
ZNF319	ENSG00000166188	0.233612	0.0453933	0.44186	FALSE	FALSE
IGLV1-47	ENSG00000211648	0.233612	0.0453933	0.44186	FALSE	FALSE
ROCK1P1	ENSG00000263006	0.233612	0.0453933	0.44186	FALSE	FALSE
SLC1A3	ENSG00000079215	0.230746	0.048105	0.444006	FALSE	FALSE
MEGF9	ENSG00000106780	0.230746	0.048105	0.444006	FALSE	FALSE
SLC26A8	ENSG00000112053	0.230746	0.048105	0.444006	FALSE	FALSE
RTN4	ENSG00000115310	0.230746	0.048105	0.444006	FALSE	FALSE
TM9SF2	ENSG00000125304	0.230746	0.048105	0.444006	FALSE	FALSE
