# Supplementary material for: Discerning Endoscopic Severity of Inflammatory Bowel Disease by Scoping the Peripheral Blood Transcriptome
Source: Gastro Hep Adv. 2024 Mar 5;3(5):618–33. doi: 10.1016/j.gastha.2024.02.009 (PMC11330933; doi:10.1016/j.gastha.2024.02.009)
Supplement: Table A6 — Over-representation analysis (ORA) of genes whose expression correlated with endoscopic activity score. ORA was performed on the following data sets: 1) genes whose expression correlated, at a nominal P < .05, to the simplified endoscopic activity score (SES-CD) for CD patients, 2) genes whose expression correlated, after adjustment for multiple testing, to the sum of the segmental assessment of endoscopic severity (SAES) for UC patients, and 3) DEG shared between CD and UC patients whose expression correlated, after adjustment for multiple testing, to the rescaled IBD score that was based on the SES-CD scale for CD patients and the SAES scale for UC patients. [file mmc6.xlsx]

## Sheet: ORA_SES-CD_vs_CD 
ID	Description	GeneRatio	BgRatio	pvalue	p.adjust	qvalue	geneID	Count	db
GO:0032391	photoreceptor connecting cilium	4/70	41/19869	1.29636e-05	0.00232049	0.00201959	RPGRIP1L/IFT57/WDR19/IQCB1	4	GO CC
GO:0035869	ciliary transition zone	4/70	71/19869	0.000114868	0.0102807	0.00894762	RPGRIP1L/IFT57/WDR19/IQCB1	4	GO CC
GO:0097733	photoreceptor cell cilium	4/70	122/19869	0.000907416	0.0541425	0.047122	RPGRIP1L/IFT57/WDR19/IQCB1	4	GO CC
GO:0097731	9+0 non-motile cilium	4/70	134/19869	0.00128526	0.0575155	0.0500576	RPGRIP1L/IFT57/WDR19/IQCB1	4	GO CC
GO:0070821	tertiary granule membrane	3/70	73/19869	0.00218329	0.0586839	0.0510745	CEACAM1/SIGLEC14/SIGLEC5	3	GO CC
GO:0005930	axoneme	4/70	156/19869	0.00224232	0.0586839	0.0510745	ATG16L1/RPGRIP1L/IFT57/SPAG16	4	GO CC
GO:0097014	ciliary plasm	4/70	157/19869	0.0022949	0.0586839	0.0510745	ATG16L1/RPGRIP1L/IFT57/SPAG16	4	GO CC
GO:0097730	non-motile cilium	4/70	168/19869	0.00293051	0.0638803	0.0555971	RPGRIP1L/IFT57/WDR19/IQCB1	4	GO CC
GO:0030990	intraciliary transport particle	2/70	24/19869	0.00321186	0.0638803	0.0555971	IFT57/WDR19	2	GO CC
GO:0030667	secretory granule membrane	5/70	313/19869	0.00493248	0.0882915	0.0768429	CEACAM1/RAB9B/PSAP/SIGLEC14/SIGLEC5	5	GO CC
GO:0031514	motile cilium	4/70	244/19869	0.0108066	0.165715	0.144228	ATG16L1/ADAM15/SPAG16/WDR19	4	GO CC
GO:0032838	plasma membrane bounded cell projection cytoplasm	4/70	246/19869	0.0111094	0.165715	0.144228	ATG16L1/RPGRIP1L/IFT57/SPAG16	4	GO CC
GO:0097542	ciliary tip	2/70	48/19869	0.0124321	0.171181	0.148984	IFT57/WDR19	2	GO CC
GO:0099568	cytoplasmic region	4/70	285/19869	0.0181411	0.225922	0.196627	ATG16L1/RPGRIP1L/IFT57/SPAG16	4	GO CC
GO:0101003	ficolin-1-rich granule membrane	2/70	61/19869	0.0195867	0.225922	0.196627	SIGLEC14/SIGLEC5	2	GO CC
GO:0070820	tertiary granule	3/70	164/19869	0.0201941	0.225922	0.196627	CEACAM1/SIGLEC14/SIGLEC5	3	GO CC
R-HSA-5610787	Hedgehog 'off' state	4/47	112/10852	0.00136264	0.227532	0.226444	RPGRIP1L/IFT57/PSMB2/WDR19	4	Reactome
R-HSA-5617833	Cilium Assembly	5/47	200/10852	0.00165478	0.227532	0.226444	CEP76/RPGRIP1L/IFT57/WDR19/IQCB1	5	Reactome
GO:0031965	nuclear membrane	4/70	305/19869	0.0226215	0.228552	0.198917	P2RX7/MAD2L1BP/TOR1A/ANXA4	4	GO CC
GO:0031594	neuromuscular junction	2/70	68/19869	0.0240009	0.228552	0.198917	P2RX7/NRG1	2	GO CC
GO:0005775	vacuolar lumen	3/70	176/19869	0.0242598	0.228552	0.198917	TPP1/RNASE2/PSAP	3	GO CC
GO:0030991	intraciliary transport particle A	1/70	8/19869	0.0278444	0.23734	0.206565	WDR19	1	GO CC
GO:0042406	extrinsic component of endoplasmic reticulum membrane	1/70	8/19869	0.0278444	0.23734	0.206565	TOR1A	1	GO CC
GO:0032059	bleb	1/70	9/19869	0.0312707	0.25443	0.221439	P2RX7	1	GO CC
GO:0031617	NMS complex	1/70	10/19869	0.0346852	0.269941	0.234938	MIS12	1	GO CC
GO:0005581	collagen trimer	2/70	86/19869	0.0369864	0.272708	0.237347	MARCO/COL19A1	2	GO CC
GO:0019774	proteasome core complex, beta-subunit complex	1/70	11/19869	0.0380878	0.272708	0.237347	PSMB2	1	GO CC
GO:0035253	ciliary rootlet	1/70	13/19869	0.0448575	0.278459	0.242352	RPGRIP1L	1	GO CC
GO:0044292	dendrite terminus	1/70	13/19869	0.0448575	0.278459	0.242352	IFT57	1	GO CC
GO:1990124	messenger ribonucleoprotein complex	1/70	13/19869	0.0448575	0.278459	0.242352	CPEB3	1	GO CC
GO:0001750	photoreceptor outer segment	2/70	97/19869	0.045973	0.278459	0.242352	WDR19/IQCB1	2	GO CC
GO:0043202	lysosomal lumen	2/70	98/19869	0.0468263	0.278459	0.242352	TPP1/PSAP	2	GO CC
GO:0030014	CCR4-NOT complex	1/70	14/19869	0.0482248	0.278459	0.242352	CPEB3	1	GO CC
GO:0097440	apical dendrite	1/70	15/19869	0.0515803	0.288527	0.251115	CPEB3	1	GO CC
GO:0030992	intraciliary transport particle B	1/70	17/19869	0.0582564	0.305123	0.265558	IFT57	1	GO CC
GO:0002177	manchette	1/70	18/19869	0.0615771	0.305123	0.265558	STRBP	1	GO CC
GO:0005639	integral component of nuclear inner membrane	1/70	18/19869	0.0615771	0.305123	0.265558	P2RX7	1	GO CC
GO:0031229	intrinsic component of nuclear inner membrane	1/70	18/19869	0.0615771	0.305123	0.265558	P2RX7	1	GO CC
GO:0034045	phagophore assembly site membrane	1/70	19/19869	0.0648862	0.305123	0.265558	ATG16L1	1	GO CC
GO:0005839	proteasome core complex	1/70	20/19869	0.0681839	0.305123	0.265558	PSMB2	1	GO CC
GO:0036020	endolysosome membrane	1/70	20/19869	0.0681839	0.305123	0.265558	ATG16L1	1	GO CC
GO:0043194	axon initial segment	1/70	20/19869	0.0681839	0.305123	0.265558	NRCAM	1	GO CC
GO:0033691	sialic acid binding	2/68	22/18432	0.00295368	0.338756	0.314823	SIGLEC14/SIGLEC5	2	GO MF
GO:0051861	glycolipid binding	2/68	29/18432	0.0051057	0.338756	0.314823	TPP1/PSAP	2	GO MF
GO:0005543	phospholipid binding	6/68	474/18432	0.00799353	0.338756	0.314823	PFN1/CPNE8/TPP1/SNX33/ANXA4/PSAP	6	GO MF
GO:1990782	protein tyrosine kinase binding	3/68	119/18432	0.00969548	0.338756	0.314823	CEACAM1/BANK1/NRG1	3	GO MF
GO:0002020	protease binding	3/68	139/18432	0.0147222	0.338756	0.314823	CHL1/BANK1/PSAP	3	GO MF
GO:0005544	calcium-dependent phospholipid binding	2/68	54/18432	0.0169622	0.338756	0.314823	CPNE8/ANXA4	2	GO MF
GO:0004530	deoxyribonuclease I activity	1/68	5/18432	0.0183125	0.338756	0.314823	DNASE1L3	1	GO MF
GO:0035594	ganglioside binding	1/68	5/18432	0.0183125	0.338756	0.314823	PSAP	1	GO MF
GO:0043125	ErbB-3 class receptor binding	1/68	5/18432	0.0183125	0.338756	0.314823	NRG1	1	GO MF
GO:0005178	integrin binding	3/68	156/18432	0.0199611	0.338756	0.314823	ADAM15/NRG1/ESM1	3	GO MF
GO:0120146	sulfatide binding	1/68	6/18432	0.0219352	0.338756	0.314823	TPP1	1	GO MF
GO:0031406	carboxylic acid binding	3/68	171/18432	0.0253328	0.338756	0.314823	PSAP/SIGLEC14/SIGLEC5	3	GO MF
GO:0004931	extracellularly ATP-gated cation channel activity	1/68	7/18432	0.0255447	0.338756	0.314823	P2RX7	1	GO MF
GO:0016892	endoribonuclease activity, producing 3'-phosphomonoesters	1/68	7/18432	0.0255447	0.338756	0.314823	RNASE2	1	GO MF
GO:0032453	histone H3-methyl-lysine-4 demethylase activity	1/68	8/18432	0.0291411	0.338756	0.314823	KDM1B	1	GO MF
GO:0035727	lysophosphatidic acid binding	1/68	8/18432	0.0291411	0.338756	0.314823	TPP1	1	GO MF
GO:0019003	GDP binding	2/68	73/18432	0.0297895	0.338756	0.314823	RAB9B/RRAS	2	GO MF
GO:0035381	ATP-gated ion channel activity	1/68	9/18432	0.0327243	0.338756	0.314823	P2RX7	1	GO MF
GO:0031957	very long-chain fatty acid-CoA ligase activity	1/68	10/18432	0.0362946	0.338756	0.314823	SLC27A3	1	GO MF
GO:0043208	glycosphingolipid binding	1/68	10/18432	0.0362946	0.338756	0.314823	PSAP	1	GO MF
GO:0070008	serine-type exopeptidase activity	1/68	10/18432	0.0362946	0.338756	0.314823	TPP1	1	GO MF
GO:0000774	adenyl-nucleotide exchange factor activity	1/68	11/18432	0.0398519	0.338756	0.314823	PFN1	1	GO MF
GO:0047676	arachidonate-CoA ligase activity	1/68	11/18432	0.0398519	0.338756	0.314823	SLC27A3	1	GO MF
GO:0086080	protein binding involved in heterotypic cell-cell adhesion	1/68	12/18432	0.0433962	0.338756	0.314823	NRCAM	1	GO MF
GO:0004859	phospholipase inhibitor activity	1/68	13/18432	0.0469276	0.338756	0.314823	ANXA4	1	GO MF
GO:0060590	ATPase regulator activity	1/68	13/18432	0.0469276	0.338756	0.314823	PFN1	1	GO MF
GO:0030297	transmembrane receptor protein tyrosine kinase activator activity	1/68	14/18432	0.0504462	0.338756	0.314823	NRG1	1	GO MF
GO:0004467	long-chain fatty acid-CoA ligase activity	1/68	15/18432	0.053952	0.338756	0.314823	SLC27A3	1	GO MF
GO:0016888	endodeoxyribonuclease activity, producing 5'-phosphomonoesters	1/68	15/18432	0.053952	0.338756	0.314823	DNASE1L3	1	GO MF
GO:0016894	endonuclease activity, active with either ribo- or deoxyribonucleic acids and producing 3'-phosphomonoesters	1/68	15/18432	0.053952	0.338756	0.314823	RNASE2	1	GO MF
GO:0031005	filamin binding	1/68	15/18432	0.053952	0.338756	0.314823	CEACAM1	1	GO MF
GO:0000900	mRNA regulatory element binding translation repressor activity	1/68	16/18432	0.057445	0.338756	0.314823	CPEB3	1	GO MF
GO:0005324	long-chain fatty acid transporter activity	1/68	17/18432	0.0609254	0.338756	0.314823	SLC27A3	1	GO MF
GO:0055102	lipase inhibitor activity	1/68	17/18432	0.0609254	0.338756	0.314823	ANXA4	1	GO MF
GO:0070064	proline-rich region binding	1/68	17/18432	0.0609254	0.338756	0.314823	PFN1	1	GO MF
GO:0001221	transcription coregulator binding	2/68	109/18432	0.061344	0.338756	0.314823	LMO2/PER1	2	GO MF
GO:0000295	adenine nucleotide transmembrane transporter activity	1/68	18/18432	0.064393	0.338756	0.314823	SLC33A1	1	GO MF
GO:0005346	purine ribonucleotide transmembrane transporter activity	1/68	18/18432	0.064393	0.338756	0.314823	SLC33A1	1	GO MF
GO:0030295	protein kinase activator activity	2/68	115/18432	0.067372	0.338756	0.314823	ETAA1/NRG1	2	GO MF
GO:0030506	ankyrin binding	1/68	19/18432	0.0678481	0.338756	0.314823	NRCAM	1	GO MF
GO:0033038	bitter taste receptor activity	1/68	20/18432	0.0712906	0.338756	0.314823	TAS2R20	1	GO MF
GO:0097001	ceramide binding	1/68	20/18432	0.0712906	0.338756	0.314823	PSAP	1	GO MF
GO:0019209	kinase activator activity	2/68	121/18432	0.0735884	0.338756	0.314823	ETAA1/NRG1	2	GO MF
GO:0001614	purinergic nucleotide receptor activity	1/68	21/18432	0.0747205	0.338756	0.314823	P2RX7	1	GO MF
GO:0015125	bile acid transmembrane transporter activity	1/68	21/18432	0.0747205	0.338756	0.314823	CEACAM1	1	GO MF
GO:0015216	purine nucleotide transmembrane transporter activity	1/68	21/18432	0.0747205	0.338756	0.314823	SLC33A1	1	GO MF
GO:0016502	nucleotide receptor activity	1/68	21/18432	0.0747205	0.338756	0.314823	P2RX7	1	GO MF
GO:0035613	RNA stem-loop binding	1/68	21/18432	0.0747205	0.338756	0.314823	CPEB3	1	GO MF
GO:0004519	endonuclease activity	2/68	125/18432	0.0778318	0.338756	0.314823	DNASE1L3/RNASE2	2	GO MF
GO:0015645	fatty acid ligase activity	1/68	22/18432	0.078138	0.338756	0.314823	SLC27A3	1	GO MF
GO:0043274	phospholipase binding	1/68	23/18432	0.081543	0.338756	0.314823	BANK1	1	GO MF
GO:0051537	2 iron, 2 sulfur cluster binding	1/68	24/18432	0.0849357	0.338756	0.314823	ISCA1	1	GO MF
GO:0004806	triglyceride lipase activity	1/68	26/18432	0.0916839	0.338756	0.314823	DDHD2	1	GO MF
GO:0008527	taste receptor activity	1/68	26/18432	0.0916839	0.338756	0.314823	TAS2R20	1	GO MF
GO:0015295	solute:proton symporter activity	1/68	26/18432	0.0916839	0.338756	0.314823	SLC33A1	1	GO MF
GO:0035925	mRNA 3'-UTR AU-rich region binding	1/68	26/18432	0.0916839	0.338756	0.314823	CPEB3	1	GO MF
GO:0016405	CoA-ligase activity	1/68	27/18432	0.0950397	0.338756	0.314823	SLC27A3	1	GO MF
GO:0038187	pattern recognition receptor activity	1/68	27/18432	0.0950397	0.338756	0.314823	MARCO	1	GO MF
GO:0015215	nucleotide transmembrane transporter activity	1/68	28/18432	0.0983832	0.338756	0.314823	SLC33A1	1	GO MF
GO:0045499	chemorepellent activity	1/68	28/18432	0.0983832	0.338756	0.314823	NRG1	1	GO MF
GO:0051020	GTPase binding	3/68	303/18432	0.101358	0.338756	0.314823	ATG16L1/PFN1/RUSC2	3	GO MF
GO:0003785	actin monomer binding	1/68	29/18432	0.101715	0.338756	0.314823	PFN1	1	GO MF
GO:0046625	sphingolipid binding	1/68	29/18432	0.101715	0.338756	0.314823	PSAP	1	GO MF
GO:0051787	misfolded protein binding	1/68	29/18432	0.101715	0.338756	0.314823	TOR1A	1	GO MF
GO:0019903	protein phosphatase binding	2/68	149/18432	0.104778	0.338756	0.314823	CEACAM1/STYXL1	2	GO MF
GO:0030296	protein tyrosine kinase activator activity	1/68	30/18432	0.105034	0.338756	0.314823	NRG1	1	GO MF
GO:0032452	histone demethylase activity	1/68	30/18432	0.105034	0.338756	0.314823	KDM1B	1	GO MF
GO:0140457	protein demethylase activity	1/68	30/18432	0.105034	0.338756	0.314823	KDM1B	1	GO MF
GO:0016878	acid-thiol ligase activity	1/68	31/18432	0.108341	0.338756	0.314823	SLC27A3	1	GO MF
GO:0043425	bHLH transcription factor binding	1/68	31/18432	0.108341	0.338756	0.314823	LMO2	1	GO MF
GO:0051059	NF-kappaB binding	1/68	31/18432	0.108341	0.338756	0.314823	ANXA4	1	GO MF
GO:0031430	M band	1/70	23/19869	0.0780081	0.340572	0.296411	LRRC39	1	GO CC
R-HSA-5358351	Signaling by Hedgehog	4/47	148/10852	0.00375893	0.344569	0.34292	RPGRIP1L/IFT57/PSMB2/WDR19	4	Reactome
GO:0014037	Schwann cell differentiation	3/67	38/18903	0.000328532	0.353314	0.320393	NRG1/ILK/NAB2	3	GO BP
GO:2001214	positive regulation of vasculogenesis	2/67	12/18903	0.000798302	0.353314	0.320393	CEACAM1/RRAS	2	GO BP
GO:2001212	regulation of vasculogenesis	2/67	16/18903	0.00143823	0.353314	0.320393	CEACAM1/RRAS	2	GO BP
GO:0003007	heart morphogenesis	5/67	258/18903	0.00220926	0.353314	0.320393	IFT57/ADAM15/PDCD4/NRG1/ILK	5	GO BP
GO:0021915	neural tube development	4/67	164/18903	0.00273775	0.353314	0.320393	RPGRIP1L/PFN1/IFT57/WDR19	4	GO BP
GO:0007422	peripheral nervous system development	3/67	81/18903	0.00298094	0.353314	0.320393	NRG1/ILK/NAB2	3	GO BP
GO:0034103	regulation of tissue remodeling	3/67	85/18903	0.0034163	0.353314	0.320393	CEACAM1/P2RX7/IL15	3	GO BP
GO:0001910	regulation of leukocyte mediated cytotoxicity	3/67	87/18903	0.00364781	0.353314	0.320393	CEACAM1/P2RX7/DNASE1L3	3	GO BP
GO:0048771	tissue remodeling	4/67	179/18903	0.0037463	0.353314	0.320393	CEACAM1/P2RX7/IL15/TPP1	4	GO BP
GO:0002418	immune response to tumor cell	2/67	27/18903	0.00410243	0.353314	0.320393	CEACAM1/ADAM15	2	GO BP
GO:0051607	defense response to virus	5/67	304/18903	0.00445679	0.353314	0.320393	ATG16L1/IRF5/IL15/RNASE2/SLFN11	5	GO BP
GO:0140546	defense response to symbiont	5/67	305/18903	0.00451884	0.353314	0.320393	ATG16L1/IRF5/IL15/RNASE2/SLFN11	5	GO BP
GO:0022011	myelination in peripheral nervous system	2/67	29/18903	0.00472367	0.353314	0.320393	NRG1/ILK	2	GO BP
GO:0032292	peripheral nervous system axon ensheathment	2/67	29/18903	0.00472367	0.353314	0.320393	NRG1/ILK	2	GO BP
GO:0031341	regulation of cell killing	3/67	102/18903	0.00569052	0.353314	0.320393	CEACAM1/P2RX7/DNASE1L3	3	GO BP
GO:0014044	Schwann cell development	2/67	32/18903	0.00573146	0.353314	0.320393	NRG1/ILK	2	GO BP
GO:0060317	cardiac epithelial to mesenchymal transition	2/67	34/18903	0.0064531	0.353314	0.320393	ADAM15/PDCD4	2	GO BP
GO:0043491	protein kinase B signaling	4/67	218/18903	0.00748323	0.353314	0.320393	RRAS/BANK1/NRG1/ILK	4	GO BP
GO:0007229	integrin-mediated signaling pathway	3/67	113/18903	0.00754869	0.353314	0.320393	CEACAM1/ADAM15/ILK	3	GO BP
GO:0044319	wound healing, spreading of cells	2/67	37/18903	0.00760876	0.353314	0.320393	CEACAM1/TOR1A	2	GO BP
GO:0090505	epiboly involved in wound healing	2/67	37/18903	0.00760876	0.353314	0.320393	CEACAM1/TOR1A	2	GO BP
GO:0006862	nucleotide transport	2/67	38/18903	0.00801321	0.353314	0.320393	P2RX7/SLC33A1	2	GO BP
GO:0090504	epiboly	2/67	38/18903	0.00801321	0.353314	0.320393	CEACAM1/TOR1A	2	GO BP
GO:0007265	Ras protein signal transduction	5/67	353/18903	0.00828094	0.353314	0.320393	RALGPS2/RAB9B/RRAS/ARHGAP29/NRG1	5	GO BP
GO:0003016	respiratory system process	2/67	39/18903	0.00842717	0.353314	0.320393	TSHZ3/SPAG16	2	GO BP
GO:0021532	neural tube patterning	2/67	39/18903	0.00842717	0.353314	0.320393	RPGRIP1L/WDR19	2	GO BP
GO:0046329	negative regulation of JNK cascade	2/67	39/18903	0.00842717	0.353314	0.320393	PDCD4/PER1	2	GO BP
GO:0060271	cilium assembly	5/67	362/18903	0.00917323	0.353314	0.320393	RPGRIP1L/IFT57/SPAG16/WDR19/IQCB1	5	GO BP
GO:0001914	regulation of T cell mediated cytotoxicity	2/67	41/18903	0.0092833	0.353314	0.320393	CEACAM1/P2RX7	2	GO BP
GO:0042119	neutrophil activation	2/67	41/18903	0.0092833	0.353314	0.320393	DNASE1L3/IL15	2	GO BP
GO:2000008	regulation of protein localization to cell surface	2/67	41/18903	0.0092833	0.353314	0.320393	TOR1A/SNX33	2	GO BP
GO:0002347	response to tumor cell	2/67	43/18903	0.0101766	0.353314	0.320393	CEACAM1/ADAM15	2	GO BP
GO:0006509	membrane protein ectodomain proteolysis	2/67	44/18903	0.010637	0.353314	0.320393	P2RX7/SNX33	2	GO BP
GO:0001909	leukocyte mediated cytotoxicity	3/67	134/18903	0.0119941	0.353314	0.320393	CEACAM1/P2RX7/DNASE1L3	3	GO BP
GO:0036230	granulocyte activation	2/67	47/18903	0.0120725	0.353314	0.320393	DNASE1L3/IL15	2	GO BP
GO:0042073	intraciliary transport	2/67	47/18903	0.0120725	0.353314	0.320393	IFT57/WDR19	2	GO BP
GO:0044782	cilium organization	5/67	391/18903	0.0124983	0.353314	0.320393	RPGRIP1L/IFT57/SPAG16/WDR19/IQCB1	5	GO BP
GO:1901976	regulation of cell cycle checkpoint	2/67	48/18903	0.0125688	0.353314	0.320393	MAD2L1BP/ETAA1	2	GO BP
GO:0042552	myelination	3/67	142/18903	0.0140088	0.353314	0.320393	NRG1/ILK/NAB2	3	GO BP
GO:0001913	T cell mediated cytotoxicity	2/67	51/18903	0.0141104	0.353314	0.320393	CEACAM1/P2RX7	2	GO BP
GO:0032873	negative regulation of stress-activated MAPK cascade	2/67	51/18903	0.0141104	0.353314	0.320393	PDCD4/PER1	2	GO BP
GO:0070303	negative regulation of stress-activated protein kinase signaling cascade	2/67	51/18903	0.0141104	0.353314	0.320393	PDCD4/PER1	2	GO BP
GO:0007224	smoothened signaling pathway	3/67	144/18903	0.0145407	0.353314	0.320393	RPGRIP1L/IFT57/WDR19	3	GO BP
GO:0007272	ensheathment of neurons	3/67	144/18903	0.0145407	0.353314	0.320393	NRG1/ILK/NAB2	3	GO BP
GO:0008366	axon ensheathment	3/67	144/18903	0.0145407	0.353314	0.320393	NRG1/ILK/NAB2	3	GO BP
GO:0009615	response to virus	5/67	409/18903	0.0149299	0.353314	0.320393	ATG16L1/IRF5/IL15/RNASE2/SLFN11	5	GO BP
GO:0045005	DNA-templated DNA replication maintenance of fidelity	2/67	57/18903	0.0174245	0.353314	0.320393	ETAA1/SLFN11	2	GO BP
GO:0007023	post-chaperonin tubulin folding pathway	1/67	5/18903	0.0175987	0.353314	0.320393	TBCEL	1	GO BP
GO:0032484	Ral protein signal transduction	1/67	5/18903	0.0175987	0.353314	0.320393	RALGPS2	1	GO BP
GO:0038129	ERBB3 signaling pathway	1/67	5/18903	0.0175987	0.353314	0.320393	NRG1	1	GO BP
GO:0038135	ERBB2-ERBB4 signaling pathway	1/67	5/18903	0.0175987	0.353314	0.320393	NRG1	1	GO BP
GO:0043132	NAD transport	1/67	5/18903	0.0175987	0.353314	0.320393	P2RX7	1	GO BP
GO:0045794	negative regulation of cell volume	1/67	5/18903	0.0175987	0.353314	0.320393	P2RX7	1	GO BP
GO:0045900	negative regulation of translational elongation	1/67	5/18903	0.0175987	0.353314	0.320393	CPEB3	1	GO BP
GO:0048496	maintenance of animal organ identity	1/67	5/18903	0.0175987	0.353314	0.320393	IQCB1	1	GO BP
GO:0060935	cardiac fibroblast cell differentiation	1/67	5/18903	0.0175987	0.353314	0.320393	PDCD4	1	GO BP
GO:0060936	cardiac fibroblast cell development	1/67	5/18903	0.0175987	0.353314	0.320393	PDCD4	1	GO BP
GO:0062028	regulation of stress granule assembly	1/67	5/18903	0.0175987	0.353314	0.320393	STYXL1	1	GO BP
GO:0070948	regulation of neutrophil mediated cytotoxicity	1/67	5/18903	0.0175987	0.353314	0.320393	DNASE1L3	1	GO BP
GO:1904906	positive regulation of endothelial cell-matrix adhesion via fibronectin	1/67	5/18903	0.0175987	0.353314	0.320393	RRAS	1	GO BP
GO:0033619	membrane protein proteolysis	2/67	58/18903	0.018006	0.353314	0.320393	P2RX7/SNX33	2	GO BP
GO:0002011	morphogenesis of an epithelial sheet	2/67	60/18903	0.0191934	0.353314	0.320393	CEACAM1/TOR1A	2	GO BP
GO:0044458	motile cilium assembly	2/67	61/18903	0.0197992	0.353314	0.320393	IFT57/SPAG16	2	GO BP
GO:0045453	bone resorption	2/67	63/18903	0.0210346	0.353314	0.320393	P2RX7/TPP1	2	GO BP
GO:0003348	cardiac endothelial cell differentiation	1/67	6/18903	0.0210817	0.353314	0.320393	NRG1	1	GO BP
GO:0014732	skeletal muscle atrophy	1/67	6/18903	0.0210817	0.353314	0.320393	IL15	1	GO BP
GO:0032730	positive regulation of interleukin-1 alpha production	1/67	6/18903	0.0210817	0.353314	0.320393	P2RX7	1	GO BP
GO:0035723	interleukin-15-mediated signaling pathway	1/67	6/18903	0.0210817	0.353314	0.320393	IL15	1	GO BP
GO:0036135	Schwann cell migration	1/67	6/18903	0.0210817	0.353314	0.320393	RRAS	1	GO BP
GO:0038138	ERBB4-ERBB4 signaling pathway	1/67	6/18903	0.0210817	0.353314	0.320393	NRG1	1	GO BP
GO:0045162	clustering of voltage-gated sodium channels	1/67	6/18903	0.0210817	0.353314	0.320393	NRCAM	1	GO BP
GO:0060956	endocardial cell differentiation	1/67	6/18903	0.0210817	0.353314	0.320393	NRG1	1	GO BP
GO:0062033	positive regulation of mitotic sister chromatid segregation	1/67	6/18903	0.0210817	0.353314	0.320393	MAD2L1BP	1	GO BP
GO:0071350	cellular response to interleukin-15	1/67	6/18903	0.0210817	0.353314	0.320393	IL15	1	GO BP
GO:1900147	regulation of Schwann cell migration	1/67	6/18903	0.0210817	0.353314	0.320393	RRAS	1	GO BP
GO:1900244	positive regulation of synaptic vesicle endocytosis	1/67	6/18903	0.0210817	0.353314	0.320393	TOR1A	1	GO BP
GO:1903976	negative regulation of glial cell migration	1/67	6/18903	0.0210817	0.353314	0.320393	RRAS	1	GO BP
GO:1904760	regulation of myofibroblast differentiation	1/67	6/18903	0.0210817	0.353314	0.320393	PDCD4	1	GO BP
GO:2000323	negative regulation of glucocorticoid receptor signaling pathway	1/67	6/18903	0.0210817	0.353314	0.320393	PER1	1	GO BP
GO:1905515	non-motile cilium assembly	2/67	65/18903	0.0223015	0.353314	0.320393	RPGRIP1L/IFT57	2	GO BP
GO:1901224	positive regulation of NIK/NF-kappaB signaling	2/67	67/18903	0.0235992	0.353314	0.320393	PDCD4/ILK	2	GO BP
GO:0042063	gliogenesis	4/67	310/18903	0.0242542	0.353314	0.320393	RRAS/NRG1/ILK/NAB2	4	GO BP
GO:0006501	C-terminal protein lipidation	1/67	7/18903	0.0245525	0.353314	0.320393	ATG16L1	1	GO BP
GO:0036089	cleavage furrow formation	1/67	7/18903	0.0245525	0.353314	0.320393	SNX33	1	GO BP
GO:0046836	glycolipid transport	1/67	7/18903	0.0245525	0.353314	0.320393	PSAP	1	GO BP
GO:0090674	endothelial cell-matrix adhesion via fibronectin	1/67	7/18903	0.0245525	0.353314	0.320393	RRAS	1	GO BP
GO:1904904	regulation of endothelial cell-matrix adhesion via fibronectin	1/67	7/18903	0.0245525	0.353314	0.320393	RRAS	1	GO BP
GO:2000322	regulation of glucocorticoid receptor signaling pathway	1/67	7/18903	0.0245525	0.353314	0.320393	PER1	1	GO BP
GO:2000766	negative regulation of cytoplasmic translation	1/67	7/18903	0.0245525	0.353314	0.320393	CPEB3	1	GO BP
GO:0034394	protein localization to cell surface	2/67	69/18903	0.0249273	0.353314	0.320393	TOR1A/SNX33	2	GO BP
GO:0001764	neuron migration	3/67	177/18903	0.0249727	0.353314	0.320393	NRCAM/CHL1/NRG1	3	GO BP
GO:0070372	regulation of ERK1 and ERK2 cascade	4/67	315/18903	0.0255307	0.353314	0.320393	MARCO/CEACAM1/RRAS/NRG1	4	GO BP
GO:0070527	platelet aggregation	2/67	71/18903	0.0262854	0.353314	0.320393	CEACAM1/ILK	2	GO BP
GO:0043409	negative regulation of MAPK cascade	3/67	181/18903	0.0264506	0.353314	0.320393	P2RX7/PDCD4/PER1	3	GO BP
GO:0002858	regulation of natural killer cell mediated cytotoxicity directed against tumor cell target	1/67	8/18903	0.0280111	0.353314	0.320393	CEACAM1	1	GO BP
GO:0007021	tubulin complex assembly	1/67	8/18903	0.0280111	0.353314	0.320393	TBCEL	1	GO BP
GO:0014052	regulation of gamma-aminobutyric acid secretion	1/67	8/18903	0.0280111	0.353314	0.320393	P2RX7	1	GO BP
GO:0014891	striated muscle atrophy	1/67	8/18903	0.0280111	0.353314	0.320393	IL15	1	GO BP
GO:0017038	protein import	1/67	8/18903	0.0280111	0.353314	0.320393	SNX33	1	GO BP
GO:0030853	negative regulation of granulocyte differentiation	1/67	8/18903	0.0280111	0.353314	0.320393	CEACAM1	1	GO BP
GO:0032825	positive regulation of natural killer cell differentiation	1/67	8/18903	0.0280111	0.353314	0.320393	IL15	1	GO BP
GO:0034720	histone H3-K4 demethylation	1/67	8/18903	0.0280111	0.353314	0.320393	KDM1B	1	GO BP
GO:0035726	common myeloid progenitor cell proliferation	1/67	8/18903	0.0280111	0.353314	0.320393	CEACAM1	1	GO BP
GO:0036446	myofibroblast differentiation	1/67	8/18903	0.0280111	0.353314	0.320393	PDCD4	1	GO BP
GO:0051584	regulation of dopamine uptake involved in synaptic transmission	1/67	8/18903	0.0280111	0.353314	0.320393	TOR1A	1	GO BP
GO:0051709	regulation of killing of cells of another organism	1/67	8/18903	0.0280111	0.353314	0.320393	P2RX7	1	GO BP
GO:0051901	positive regulation of mitochondrial depolarization	1/67	8/18903	0.0280111	0.353314	0.320393	P2RX7	1	GO BP
GO:0051940	regulation of catecholamine uptake involved in synaptic transmission	1/67	8/18903	0.0280111	0.353314	0.320393	TOR1A	1	GO BP
GO:0060050	positive regulation of protein glycosylation	1/67	8/18903	0.0280111	0.353314	0.320393	IL15	1	GO BP
GO:0070672	response to interleukin-15	1/67	8/18903	0.0280111	0.353314	0.320393	IL15	1	GO BP
GO:0090673	endothelial cell-matrix adhesion	1/67	8/18903	0.0280111	0.353314	0.320393	RRAS	1	GO BP
GO:0098885	modification of postsynaptic actin cytoskeleton	1/67	8/18903	0.0280111	0.353314	0.320393	PFN1	1	GO BP
GO:0120197	mucociliary clearance	1/67	8/18903	0.0280111	0.353314	0.320393	SPAG16	1	GO BP
GO:1901977	negative regulation of cell cycle checkpoint	1/67	8/18903	0.0280111	0.353314	0.320393	MAD2L1BP	1	GO BP
GO:1902949	positive regulation of tau-protein kinase activity	1/67	8/18903	0.0280111	0.353314	0.320393	NAB2	1	GO BP
GO:1903423	positive regulation of synaptic vesicle recycling	1/67	8/18903	0.0280111	0.353314	0.320393	TOR1A	1	GO BP
GO:0007585	respiratory gaseous exchange by respiratory system	2/67	74/18903	0.0283776	0.353314	0.320393	TSHZ3/SPAG16	2	GO BP
GO:0048662	negative regulation of smooth muscle cell proliferation	2/67	74/18903	0.0283776	0.353314	0.320393	PDCD4/IL15	2	GO BP
GO:0001906	cell killing	3/67	189/18903	0.0295448	0.353314	0.320393	CEACAM1/P2RX7/DNASE1L3	3	GO BP
GO:0051896	regulation of protein kinase B signaling	3/67	189/18903	0.0295448	0.353314	0.320393	RRAS/BANK1/NRG1	3	GO BP
GO:0010822	positive regulation of mitochondrion organization	2/67	76/18903	0.0298084	0.353314	0.320393	DDHD2/HRK	2	GO BP
GO:0002534	cytokine production involved in inflammatory response	2/67	77/18903	0.0305345	0.353314	0.320393	PDCD4/PER1	2	GO BP
GO:1900015	regulation of cytokine production involved in inflammatory response	2/67	77/18903	0.0305345	0.353314	0.320393	PDCD4/PER1	2	GO BP
GO:0031334	positive regulation of protein-containing complex assembly	3/67	192/18903	0.0307526	0.353314	0.320393	PFN1/HRK/NRG1	3	GO BP
GO:0050731	positive regulation of peptidyl-tyrosine phosphorylation	3/67	193/18903	0.031161	0.353314	0.320393	BANK1/NRG1/IL15	3	GO BP
GO:1901264	carbohydrate derivative transport	2/67	78/18903	0.0312675	0.353314	0.320393	SLC33A1/PSAP	2	GO BP
GO:0001866	NK T cell proliferation	1/67	9/18903	0.0314577	0.353314	0.320393	IL15	1	GO BP
GO:0002420	natural killer cell mediated cytotoxicity directed against tumor cell target	1/67	9/18903	0.0314577	0.353314	0.320393	CEACAM1	1	GO BP
GO:0002855	regulation of natural killer cell mediated immune response to tumor cell	1/67	9/18903	0.0314577	0.353314	0.320393	CEACAM1	1	GO BP
GO:0016237	lysosomal microautophagy	1/67	9/18903	0.0314577	0.353314	0.320393	ATG16L1	1	GO BP
GO:0019227	neuronal action potential propagation	1/67	9/18903	0.0314577	0.353314	0.320393	NRCAM	1	GO BP
GO:0021826	substrate-independent telencephalic tangential migration	1/67	9/18903	0.0314577	0.353314	0.320393	NRG1	1	GO BP
GO:0021830	interneuron migration from the subpallium to the cortex	1/67	9/18903	0.0314577	0.353314	0.320393	NRG1	1	GO BP
GO:0021843	substrate-independent telencephalic tangential interneuron migration	1/67	9/18903	0.0314577	0.353314	0.320393	NRG1	1	GO BP
GO:0038130	ERBB4 signaling pathway	1/67	9/18903	0.0314577	0.353314	0.320393	NRG1	1	GO BP
GO:0046548	retinal rod cell development	1/67	9/18903	0.0314577	0.353314	0.320393	RPGRIP1L	1	GO BP
GO:0098870	action potential propagation	1/67	9/18903	0.0314577	0.353314	0.320393	NRCAM	1	GO BP
GO:0099527	postsynapse to nucleus signaling pathway	1/67	9/18903	0.0314577	0.353314	0.320393	NRG1	1	GO BP
GO:1904627	response to phorbol 13-acetate 12-myristate	1/67	9/18903	0.0314577	0.353314	0.320393	ADAM15	1	GO BP
GO:1904628	cellular response to phorbol 13-acetate 12-myristate	1/67	9/18903	0.0314577	0.353314	0.320393	ADAM15	1	GO BP
GO:0007193	adenylate cyclase-inhibiting G protein-coupled receptor signaling pathway	2/67	79/18903	0.0320076	0.353314	0.320393	MARCO/PSAP	2	GO BP
GO:0070371	ERK1 and ERK2 cascade	4/67	340/18903	0.032518	0.353314	0.320393	MARCO/CEACAM1/RRAS/NRG1	4	GO BP
GO:0007626	locomotory behavior	3/67	197/18903	0.0328229	0.353314	0.320393	DDHD2/CHL1/NRG1	3	GO BP
GO:0001570	vasculogenesis	2/67	81/18903	0.0335082	0.353314	0.320393	CEACAM1/RRAS	2	GO BP
GO:0001915	negative regulation of T cell mediated cytotoxicity	1/67	10/18903	0.0348923	0.353314	0.320393	CEACAM1	1	GO BP
GO:0002423	natural killer cell mediated immune response to tumor cell	1/67	10/18903	0.0348923	0.353314	0.320393	CEACAM1	1	GO BP
GO:0031442	positive regulation of mRNA 3'-end processing	1/67	10/18903	0.0348923	0.353314	0.320393	CPEB3	1	GO BP
GO:0032819	positive regulation of natural killer cell proliferation	1/67	10/18903	0.0348923	0.353314	0.320393	IL15	1	GO BP
GO:0044351	macropinocytosis	1/67	10/18903	0.0348923	0.353314	0.320393	SNX33	1	GO BP
GO:1904181	positive regulation of membrane depolarization	1/67	10/18903	0.0348923	0.353314	0.320393	P2RX7	1	GO BP
GO:1905461	positive regulation of vascular associated smooth muscle cell apoptotic process	1/67	10/18903	0.0348923	0.353314	0.320393	PDCD4	1	GO BP
GO:0099111	microtubule-based transport	3/67	209/18903	0.0380819	0.353314	0.320393	IFT57/SPAG16/WDR19	3	GO BP
GO:0000338	protein deneddylation	1/67	11/18903	0.0383148	0.353314	0.320393	TOR1A	1	GO BP
GO:0021781	glial cell fate commitment	1/67	11/18903	0.0383148	0.353314	0.320393	NRG1	1	GO BP
GO:0032060	bleb assembly	1/67	11/18903	0.0383148	0.353314	0.320393	P2RX7	1	GO BP
GO:0032610	interleukin-1 alpha production	1/67	11/18903	0.0383148	0.353314	0.320393	P2RX7	1	GO BP
GO:0032650	regulation of interleukin-1 alpha production	1/67	11/18903	0.0383148	0.353314	0.320393	P2RX7	1	GO BP
GO:0060742	epithelial cell differentiation involved in prostate gland development	1/67	11/18903	0.0383148	0.353314	0.320393	PSAP	1	GO BP
GO:1900247	regulation of cytoplasmic translational elongation	1/67	11/18903	0.0383148	0.353314	0.320393	CPEB3	1	GO BP
GO:1900363	regulation of mRNA polyadenylation	1/67	11/18903	0.0383148	0.353314	0.320393	CPEB3	1	GO BP
GO:0002709	regulation of T cell mediated immunity	2/67	89/18903	0.039778	0.353314	0.320393	CEACAM1/P2RX7	2	GO BP
GO:0046849	bone remodeling	2/67	89/18903	0.039778	0.353314	0.320393	P2RX7/TPP1	2	GO BP
GO:0007033	vacuole organization	3/67	213/18903	0.0399254	0.353314	0.320393	ATG16L1/P2RX7/TPP1	3	GO BP
GO:0002087	regulation of respiratory gaseous exchange by nervous system process	1/67	12/18903	0.0417254	0.353314	0.320393	TSHZ3	1	GO BP
GO:0003157	endocardium development	1/67	12/18903	0.0417254	0.353314	0.320393	NRG1	1	GO BP
GO:0014049	positive regulation of glutamate secretion	1/67	12/18903	0.0417254	0.353314	0.320393	P2RX7	1	GO BP
GO:0014051	gamma-aminobutyric acid secretion	1/67	12/18903	0.0417254	0.353314	0.320393	P2RX7	1	GO BP
GO:0014889	muscle atrophy	1/67	12/18903	0.0417254	0.353314	0.320393	IL15	1	GO BP
GO:0021670	lateral ventricle development	1/67	12/18903	0.0417254	0.353314	0.320393	RPGRIP1L	1	GO BP
GO:0032817	regulation of natural killer cell proliferation	1/67	12/18903	0.0417254	0.353314	0.320393	IL15	1	GO BP
GO:0045161	neuronal ion channel clustering	1/67	12/18903	0.0417254	0.353314	0.320393	NRCAM	1	GO BP
GO:0051583	dopamine uptake involved in synaptic transmission	1/67	12/18903	0.0417254	0.353314	0.320393	TOR1A	1	GO BP
GO:0051934	catecholamine uptake involved in synaptic transmission	1/67	12/18903	0.0417254	0.353314	0.320393	TOR1A	1	GO BP
GO:0060312	regulation of blood vessel remodeling	1/67	12/18903	0.0417254	0.353314	0.320393	CEACAM1	1	GO BP
GO:0060379	cardiac muscle cell myoblast differentiation	1/67	12/18903	0.0417254	0.353314	0.320393	NRG1	1	GO BP
GO:0060736	prostate gland growth	1/67	12/18903	0.0417254	0.353314	0.320393	PSAP	1	GO BP
GO:0071712	ER-associated misfolded protein catabolic process	1/67	12/18903	0.0417254	0.353314	0.320393	TOR1A	1	GO BP
GO:0090331	negative regulation of platelet aggregation	1/67	12/18903	0.0417254	0.353314	0.320393	CEACAM1	1	GO BP
GO:0099010	modification of postsynaptic structure	1/67	12/18903	0.0417254	0.353314	0.320393	PFN1	1	GO BP
GO:1901142	insulin metabolic process	1/67	12/18903	0.0417254	0.353314	0.320393	CEACAM1	1	GO BP
GO:1903441	protein localization to ciliary membrane	1/67	12/18903	0.0417254	0.353314	0.320393	WDR19	1	GO BP
GO:2000009	negative regulation of protein localization to cell surface	1/67	12/18903	0.0417254	0.353314	0.320393	SNX33	1	GO BP
GO:2001223	negative regulation of neuron migration	1/67	12/18903	0.0417254	0.353314	0.320393	NRG1	1	GO BP
GO:0001843	neural tube closure	2/67	92/18903	0.0422353	0.353314	0.320393	PFN1/IFT57	2	GO BP
GO:0002028	regulation of sodium ion transport	2/67	92/18903	0.0422353	0.353314	0.320393	P2RX7/PER1	2	GO BP
GO:0001818	negative regulation of cytokine production	4/67	371/18903	0.0426039	0.353314	0.320393	CEACAM1/PDCD4/BANK1/ANXA4	4	GO BP
GO:0015711	organic anion transport	4/67	372/18903	0.0429557	0.353314	0.320393	CEACAM1/P2RX7/SLC33A1/PSAP	4	GO BP
GO:0060606	tube closure	2/67	93/18903	0.0430669	0.353314	0.320393	PFN1/IFT57	2	GO BP
GO:1904427	positive regulation of calcium ion transmembrane transport	2/67	93/18903	0.0430669	0.353314	0.320393	P2RX7/STAC3	2	GO BP
GO:0010810	regulation of cell-substrate adhesion	3/67	222/18903	0.0442365	0.353314	0.320393	RRAS/ADAM15/ILK	3	GO BP
GO:0034109	homotypic cell-cell adhesion	2/67	95/18903	0.0447484	0.353314	0.320393	CEACAM1/ILK	2	GO BP
GO:0002182	cytoplasmic translational elongation	1/67	13/18903	0.0451241	0.353314	0.320393	CPEB3	1	GO BP
GO:0010524	positive regulation of calcium ion transport into cytosol	1/67	13/18903	0.0451241	0.353314	0.320393	P2RX7	1	GO BP
GO:0032494	response to peptidoglycan	1/67	13/18903	0.0451241	0.353314	0.320393	IRF5	1	GO BP
GO:0032823	regulation of natural killer cell differentiation	1/67	13/18903	0.0451241	0.353314	0.320393	IL15	1	GO BP
GO:0042921	glucocorticoid receptor signaling pathway	1/67	13/18903	0.0451241	0.353314	0.320393	PER1	1	GO BP
GO:0048012	hepatocyte growth factor receptor signaling pathway	1/67	13/18903	0.0451241	0.353314	0.320393	ESM1	1	GO BP
GO:0051132	NK T cell activation	1/67	13/18903	0.0451241	0.353314	0.320393	IL15	1	GO BP
GO:0060049	regulation of protein glycosylation	1/67	13/18903	0.0451241	0.353314	0.320393	IL15	1	GO BP
GO:0060213	positive regulation of nuclear-transcribed mRNA poly(A) tail shortening	1/67	13/18903	0.0451241	0.353314	0.320393	CPEB3	1	GO BP
GO:0060221	retinal rod cell differentiation	1/67	13/18903	0.0451241	0.353314	0.320393	RPGRIP1L	1	GO BP
GO:0060831	smoothened signaling pathway involved in dorsal/ventral neural tube patterning	1/67	13/18903	0.0451241	0.353314	0.320393	WDR19	1	GO BP
GO:0070932	histone H3 deacetylation	1/67	13/18903	0.0451241	0.353314	0.320393	PER1	1	GO BP
GO:0098792	xenophagy	1/67	13/18903	0.0451241	0.353314	0.320393	ATG16L1	1	GO BP
GO:1900121	negative regulation of receptor binding	1/67	13/18903	0.0451241	0.353314	0.320393	ADAM15	1	GO BP
GO:1900242	regulation of synaptic vesicle endocytosis	1/67	13/18903	0.0451241	0.353314	0.320393	TOR1A	1	GO BP
GO:1905064	negative regulation of vascular associated smooth muscle cell differentiation	1/67	13/18903	0.0451241	0.353314	0.320393	PDCD4	1	GO BP
GO:0010001	glial cell differentiation	3/67	227/18903	0.0467284	0.353314	0.320393	NRG1/ILK/NAB2	3	GO BP
GO:0048705	skeletal system morphogenesis	3/67	227/18903	0.0467284	0.353314	0.320393	P2RX7/WDR19/NAB2	3	GO BP
GO:0007040	lysosome organization	2/67	98/18903	0.0473157	0.353314	0.320393	P2RX7/TPP1	2	GO BP
GO:0014020	primary neural tube formation	2/67	98/18903	0.0473157	0.353314	0.320393	PFN1/IFT57	2	GO BP
GO:0051952	regulation of amine transport	2/67	98/18903	0.0473157	0.353314	0.320393	P2RX7/TOR1A	2	GO BP
GO:0080171	lytic vacuole organization	2/67	98/18903	0.0473157	0.353314	0.320393	P2RX7/TPP1	2	GO BP
GO:0003222	ventricular trabecula myocardium morphogenesis	1/67	14/18903	0.0485109	0.353314	0.320393	NRG1	1	GO BP
GO:0007638	mechanosensory behavior	1/67	14/18903	0.0485109	0.353314	0.320393	STRBP	1	GO BP
GO:0022038	corpus callosum development	1/67	14/18903	0.0485109	0.353314	0.320393	RPGRIP1L	1	GO BP
GO:0031958	corticosteroid receptor signaling pathway	1/67	14/18903	0.0485109	0.353314	0.320393	PER1	1	GO BP
GO:0032306	regulation of prostaglandin secretion	1/67	14/18903	0.0485109	0.353314	0.320393	P2RX7	1	GO BP
GO:0032308	positive regulation of prostaglandin secretion	1/67	14/18903	0.0485109	0.353314	0.320393	P2RX7	1	GO BP
GO:0034111	negative regulation of homotypic cell-cell adhesion	1/67	14/18903	0.0485109	0.353314	0.320393	CEACAM1	1	GO BP
GO:0035721	intraciliary retrograde transport	1/67	14/18903	0.0485109	0.353314	0.320393	WDR19	1	GO BP
GO:0043301	negative regulation of leukocyte degranulation	1/67	14/18903	0.0485109	0.353314	0.320393	CEACAM1	1	GO BP
GO:0043584	nose development	1/67	14/18903	0.0485109	0.353314	0.320393	RPGRIP1L	1	GO BP
GO:0045842	positive regulation of mitotic metaphase/anaphase transition	1/67	14/18903	0.0485109	0.353314	0.320393	MAD2L1BP	1	GO BP
GO:0070942	neutrophil mediated cytotoxicity	1/67	14/18903	0.0485109	0.353314	0.320393	DNASE1L3	1	GO BP
GO:1902947	regulation of tau-protein kinase activity	1/67	14/18903	0.0485109	0.353314	0.320393	NAB2	1	GO BP
GO:0015605	organophosphate ester transmembrane transporter activity	1/68	33/18432	0.114919	0.354334	0.3293	SLC33A1	1	GO MF
GO:0001227	DNA-binding transcription repressor activity, RNA polymerase II-specific	3/68	323/18432	0.116817	0.355234	0.330137	ZNF582/ZFP37/ZNF10	3	GO MF
GO:0005319	lipid transporter activity	2/68	161/18432	0.119078	0.355234	0.330137	CEACAM1/SLC27A3	2	GO MF
GO:0001217	DNA-binding transcription repressor activity	3/68	327/18432	0.120012	0.355234	0.330137	ZNF582/ZFP37/ZNF10	3	GO MF
GO:0002532	production of molecular mediator involved in inflammatory response	2/67	100/18903	0.0490567	0.355715	0.322571	PDCD4/PER1	2	GO BP
GO:0015908	fatty acid transport	2/67	101/18903	0.0499359	0.35663	0.323401	P2RX7/SLC27A3	2	GO BP
GO:0001787	natural killer cell proliferation	1/67	15/18903	0.0518859	0.35663	0.323401	IL15	1	GO BP
GO:0018410	C-terminal protein amino acid modification	1/67	15/18903	0.0518859	0.35663	0.323401	ATG16L1	1	GO BP
GO:0044065	regulation of respiratory system process	1/67	15/18903	0.0518859	0.35663	0.323401	TSHZ3	1	GO BP
GO:0060211	regulation of nuclear-transcribed mRNA poly(A) tail shortening	1/67	15/18903	0.0518859	0.35663	0.323401	CPEB3	1	GO BP
GO:0070234	positive regulation of T cell apoptotic process	1/67	15/18903	0.0518859	0.35663	0.323401	P2RX7	1	GO BP
GO:0090660	cerebrospinal fluid circulation	1/67	15/18903	0.0518859	0.35663	0.323401	SPAG16	1	GO BP
GO:1900029	positive regulation of ruffle assembly	1/67	15/18903	0.0518859	0.35663	0.323401	PFN1	1	GO BP
GO:1900153	positive regulation of nuclear-transcribed mRNA catabolic process, deadenylation-dependent decay	1/67	15/18903	0.0518859	0.35663	0.323401	CPEB3	1	GO BP
GO:1902101	positive regulation of metaphase/anaphase transition of cell cycle	1/67	15/18903	0.0518859	0.35663	0.323401	MAD2L1BP	1	GO BP
GO:2000104	negative regulation of DNA-templated DNA replication	1/67	15/18903	0.0518859	0.35663	0.323401	SLFN11	1	GO BP
GO:2000345	regulation of hepatocyte proliferation	1/67	15/18903	0.0518859	0.35663	0.323401	CEACAM1	1	GO BP
GO:0007160	cell-matrix adhesion	3/67	238/18903	0.0524505	0.35663	0.323401	RRAS/ADAM15/ILK	3	GO BP
GO:0002703	regulation of leukocyte mediated immunity	3/67	241/18903	0.0540676	0.35663	0.323401	CEACAM1/P2RX7/DNASE1L3	3	GO BP
GO:0001841	neural tube formation	2/67	106/18903	0.0544166	0.35663	0.323401	PFN1/IFT57	2	GO BP
GO:0015837	amine transport	2/67	106/18903	0.0544166	0.35663	0.323401	P2RX7/TOR1A	2	GO BP
GO:0030852	regulation of granulocyte differentiation	1/67	16/18903	0.055249	0.35663	0.323401	CEACAM1	1	GO BP
GO:0034393	positive regulation of smooth muscle cell apoptotic process	1/67	16/18903	0.055249	0.35663	0.323401	PDCD4	1	GO BP
GO:0043508	negative regulation of JUN kinase activity	1/67	16/18903	0.055249	0.35663	0.323401	PDCD4	1	GO BP
GO:0045779	negative regulation of bone resorption	1/67	16/18903	0.055249	0.35663	0.323401	P2RX7	1	GO BP
GO:0051044	positive regulation of membrane protein ectodomain proteolysis	1/67	16/18903	0.055249	0.35663	0.323401	SNX33	1	GO BP
GO:0097428	protein maturation by iron-sulfur cluster transfer	1/67	16/18903	0.055249	0.35663	0.323401	ISCA1	1	GO BP
GO:0032963	collagen metabolic process	2/67	107/18903	0.0553294	0.35663	0.323401	P2RX7/ADAM15	2	GO BP
GO:0006349	regulation of gene expression by genomic imprinting	1/67	17/18903	0.0586005	0.35663	0.323401	KDM1B	1	GO BP
GO:0007096	regulation of exit from mitosis	1/67	17/18903	0.0586005	0.35663	0.323401	MAD2L1BP	1	GO BP
GO:0034497	protein localization to phagophore assembly site	1/67	17/18903	0.0586005	0.35663	0.323401	ATG16L1	1	GO BP
GO:0035627	ceramide transport	1/67	17/18903	0.0586005	0.35663	0.323401	PSAP	1	GO BP
GO:0035720	intraciliary anterograde transport	1/67	17/18903	0.0586005	0.35663	0.323401	IFT57	1	GO BP
GO:0061158	3'-UTR-mediated mRNA destabilization	1/67	17/18903	0.0586005	0.35663	0.323401	CPEB3	1	GO BP
GO:0090494	dopamine uptake	1/67	17/18903	0.0586005	0.35663	0.323401	TOR1A	1	GO BP
GO:1905288	vascular associated smooth muscle cell apoptotic process	1/67	17/18903	0.0586005	0.35663	0.323401	PDCD4	1	GO BP
GO:1905459	regulation of vascular associated smooth muscle cell apoptotic process	1/67	17/18903	0.0586005	0.35663	0.323401	PDCD4	1	GO BP
GO:0120034	positive regulation of plasma membrane bounded cell projection assembly	2/67	111/18903	0.0590342	0.35663	0.323401	P2RX7/PFN1	2	GO BP
GO:1901222	regulation of NIK/NF-kappaB signaling	2/67	111/18903	0.0590342	0.35663	0.323401	PDCD4/ILK	2	GO BP
GO:0048762	mesenchymal cell differentiation	3/67	252/18903	0.0602006	0.35663	0.323401	ADAM15/PDCD4/NRG1	3	GO BP
GO:0002456	T cell mediated immunity	2/67	113/18903	0.0609183	0.35663	0.323401	CEACAM1/P2RX7	2	GO BP
GO:0045860	positive regulation of protein kinase activity	4/67	420/18903	0.0617795	0.35663	0.323401	P2RX7/ETAA1/NRG1/NAB2	4	GO BP
GO:0006309	apoptotic DNA fragmentation	1/67	18/18903	0.0619402	0.35663	0.323401	DNASE1L3	1	GO BP
GO:0010522	regulation of calcium ion transport into cytosol	1/67	18/18903	0.0619402	0.35663	0.323401	P2RX7	1	GO BP
GO:0015812	gamma-aminobutyric acid transport	1/67	18/18903	0.0619402	0.35663	0.323401	P2RX7	1	GO BP
GO:0032310	prostaglandin secretion	1/67	18/18903	0.0619402	0.35663	0.323401	P2RX7	1	GO BP
GO:0034501	protein localization to kinetochore	1/67	18/18903	0.0619402	0.35663	0.323401	MIS12	1	GO BP
GO:0038128	ERBB2 signaling pathway	1/67	18/18903	0.0619402	0.35663	0.323401	NRG1	1	GO BP
GO:0043116	negative regulation of vascular permeability	1/67	18/18903	0.0619402	0.35663	0.323401	CEACAM1	1	GO BP
GO:0046851	negative regulation of bone remodeling	1/67	18/18903	0.0619402	0.35663	0.323401	P2RX7	1	GO BP
GO:0048535	lymph node development	1/67	18/18903	0.0619402	0.35663	0.323401	IL15	1	GO BP
GO:0051382	kinetochore assembly	1/67	18/18903	0.0619402	0.35663	0.323401	MIS12	1	GO BP
GO:0051580	regulation of neurotransmitter uptake	1/67	18/18903	0.0619402	0.35663	0.323401	TOR1A	1	GO BP
GO:0051900	regulation of mitochondrial depolarization	1/67	18/18903	0.0619402	0.35663	0.323401	P2RX7	1	GO BP
GO:0070230	positive regulation of lymphocyte apoptotic process	1/67	18/18903	0.0619402	0.35663	0.323401	P2RX7	1	GO BP
GO:0071318	cellular response to ATP	1/67	18/18903	0.0619402	0.35663	0.323401	P2RX7	1	GO BP
GO:0090493	catecholamine uptake	1/67	18/18903	0.0619402	0.35663	0.323401	TOR1A	1	GO BP
GO:0097067	cellular response to thyroid hormone stimulus	1/67	18/18903	0.0619402	0.35663	0.323401	LMO2	1	GO BP
GO:1901387	positive regulation of voltage-gated calcium channel activity	1/67	18/18903	0.0619402	0.35663	0.323401	STAC3	1	GO BP
GO:1901970	positive regulation of mitotic sister chromatid separation	1/67	18/18903	0.0619402	0.35663	0.323401	MAD2L1BP	1	GO BP
GO:1903083	protein localization to condensed chromosome	1/67	18/18903	0.0619402	0.35663	0.323401	MIS12	1	GO BP
GO:1905146	lysosomal protein catabolic process	1/67	18/18903	0.0619402	0.35663	0.323401	TPP1	1	GO BP
GO:0034502	protein localization to chromosome	2/67	115/18903	0.0628228	0.35663	0.323401	TPP1/MIS12	2	GO BP
GO:0021782	glial cell development	2/67	117/18903	0.0647475	0.35663	0.323401	NRG1/ILK	2	GO BP
GO:0001845	phagolysosome assembly	1/67	19/18903	0.0652682	0.35663	0.323401	P2RX7	1	GO BP
GO:0002283	neutrophil activation involved in immune response	1/67	19/18903	0.0652682	0.35663	0.323401	DNASE1L3	1	GO BP
GO:0010544	negative regulation of platelet activation	1/67	19/18903	0.0652682	0.35663	0.323401	CEACAM1	1	GO BP
GO:0045947	negative regulation of translational initiation	1/67	19/18903	0.0652682	0.35663	0.323401	BANK1	1	GO BP
GO:0045953	negative regulation of natural killer cell mediated cytotoxicity	1/67	19/18903	0.0652682	0.35663	0.323401	CEACAM1	1	GO BP
GO:0060039	pericardium development	1/67	19/18903	0.0652682	0.35663	0.323401	RPGRIP1L	1	GO BP
GO:0099563	modification of synaptic structure	1/67	19/18903	0.0652682	0.35663	0.323401	PFN1	1	GO BP
GO:0030326	embryonic limb morphogenesis	2/67	118/18903	0.0657173	0.35663	0.323401	RPGRIP1L/WDR19	2	GO BP
GO:0035113	embryonic appendage morphogenesis	2/67	118/18903	0.0657173	0.35663	0.323401	RPGRIP1L/WDR19	2	GO BP
GO:0031331	positive regulation of cellular catabolic process	4/67	429/18903	0.0657279	0.35663	0.323401	ATG16L1/P2RX7/CPEB3/SNX33	4	GO BP
GO:0015718	monocarboxylic acid transport	2/67	119/18903	0.0666921	0.35663	0.323401	CEACAM1/P2RX7	2	GO BP
GO:0006869	lipid transport	4/67	433/18903	0.0675246	0.35663	0.323401	CEACAM1/P2RX7/SLC27A3/PSAP	4	GO BP
GO:0050730	regulation of peptidyl-tyrosine phosphorylation	3/67	266/18903	0.0684585	0.35663	0.323401	BANK1/NRG1/IL15	3	GO BP
GO:0002716	negative regulation of natural killer cell mediated immunity	1/67	20/18903	0.0685846	0.35663	0.323401	CEACAM1	1	GO BP
GO:0002837	regulation of immune response to tumor cell	1/67	20/18903	0.0685846	0.35663	0.323401	CEACAM1	1	GO BP
GO:0006448	regulation of translational elongation	1/67	20/18903	0.0685846	0.35663	0.323401	CPEB3	1	GO BP
GO:0007171	activation of transmembrane receptor protein tyrosine kinase activity	1/67	20/18903	0.0685846	0.35663	0.323401	NRG1	1	GO BP
GO:0014048	regulation of glutamate secretion	1/67	20/18903	0.0685846	0.35663	0.323401	P2RX7	1	GO BP
GO:0015732	prostaglandin transport	1/67	20/18903	0.0685846	0.35663	0.323401	P2RX7	1	GO BP
GO:0032495	response to muramyl dipeptide	1/67	20/18903	0.0685846	0.35663	0.323401	IRF5	1	GO BP
GO:0043046	DNA methylation involved in gamete generation	1/67	20/18903	0.0685846	0.35663	0.323401	KDM1B	1	GO BP
GO:0046931	pore complex assembly	1/67	20/18903	0.0685846	0.35663	0.323401	P2RX7	1	GO BP
GO:0051882	mitochondrial depolarization	1/67	20/18903	0.0685846	0.35663	0.323401	P2RX7	1	GO BP
GO:0097320	plasma membrane tubulation	1/67	20/18903	0.0685846	0.35663	0.323401	SNX33	1	GO BP
GO:1903421	regulation of synaptic vesicle recycling	1/67	20/18903	0.0685846	0.35663	0.323401	TOR1A	1	GO BP
GO:1903975	regulation of glial cell migration	1/67	20/18903	0.0685846	0.35663	0.323401	RRAS	1	GO BP
GO:2000010	positive regulation of protein localization to cell surface	1/67	20/18903	0.0685846	0.35663	0.323401	SNX33	1	GO BP
GO:0045446	endothelial cell differentiation	2/67	121/18903	0.068656	0.35663	0.323401	CEACAM1/NRG1	2	GO BP
GO:0048732	gland development	4/67	441/18903	0.0711946	0.35663	0.323401	CEACAM1/RPGRIP1L/NRG1/PSAP	4	GO BP
GO:0042060	wound healing	4/67	442/18903	0.0716605	0.35663	0.323401	CEACAM1/TOR1A/NRG1/ILK	4	GO BP
GO:0002834	regulation of response to tumor cell	1/67	21/18903	0.0718894	0.35663	0.323401	CEACAM1	1	GO BP
GO:0007413	axonal fasciculation	1/67	21/18903	0.0718894	0.35663	0.323401	NRCAM	1	GO BP
GO:0010002	cardioblast differentiation	1/67	21/18903	0.0718894	0.35663	0.323401	NRG1	1	GO BP
GO:0032305	positive regulation of icosanoid secretion	1/67	21/18903	0.0718894	0.35663	0.323401	P2RX7	1	GO BP
GO:0032482	Rab protein signal transduction	1/67	21/18903	0.0718894	0.35663	0.323401	RAB9B	1	GO BP
GO:0045821	positive regulation of glycolytic process	1/67	21/18903	0.0718894	0.35663	0.323401	P2RX7	1	GO BP
GO:0051315	attachment of mitotic spindle microtubules to kinetochore	1/67	21/18903	0.0718894	0.35663	0.323401	MIS12	1	GO BP
GO:0090141	positive regulation of mitochondrial fission	1/67	21/18903	0.0718894	0.35663	0.323401	DDHD2	1	GO BP
GO:0090231	regulation of spindle checkpoint	1/67	21/18903	0.0718894	0.35663	0.323401	MAD2L1BP	1	GO BP
GO:0090266	regulation of mitotic cell cycle spindle assembly checkpoint	1/67	21/18903	0.0718894	0.35663	0.323401	MAD2L1BP	1	GO BP
GO:0106030	neuron projection fasciculation	1/67	21/18903	0.0718894	0.35663	0.323401	NRCAM	1	GO BP
GO:1903504	regulation of mitotic spindle checkpoint	1/67	21/18903	0.0718894	0.35663	0.323401	MAD2L1BP	1	GO BP
GO:1901988	negative regulation of cell cycle phase transition	3/67	272/18903	0.0721484	0.35663	0.323401	MAD2L1BP/ETAA1/SLFN11	3	GO BP
GO:0001952	regulation of cell-matrix adhesion	2/67	125/18903	0.0726408	0.35663	0.323401	RRAS/ADAM15	2	GO BP
GO:0010811	positive regulation of cell-substrate adhesion	2/67	125/18903	0.0726408	0.35663	0.323401	RRAS/ILK	2	GO BP
GO:0038127	ERBB signaling pathway	2/67	126/18903	0.0736486	0.35663	0.323401	CEACAM1/NRG1	2	GO BP
GO:0001894	tissue homeostasis	3/67	275/18903	0.0740265	0.35663	0.323401	P2RX7/TPP1/IQCB1	3	GO BP
GO:0001838	embryonic epithelial tube formation	2/67	127/18903	0.0746609	0.35663	0.323401	PFN1/IFT57	2	GO BP
GO:0006907	pinocytosis	1/67	22/18903	0.0751827	0.35663	0.323401	SNX33	1	GO BP
GO:0007039	protein catabolic process in the vacuole	1/67	22/18903	0.0751827	0.35663	0.323401	TPP1	1	GO BP
GO:0031290	retinal ganglion cell axon guidance	1/67	22/18903	0.0751827	0.35663	0.323401	NRCAM	1	GO BP
GO:0031440	regulation of mRNA 3'-end processing	1/67	22/18903	0.0751827	0.35663	0.323401	CPEB3	1	GO BP
GO:0032303	regulation of icosanoid secretion	1/67	22/18903	0.0751827	0.35663	0.323401	P2RX7	1	GO BP
GO:0034104	negative regulation of tissue remodeling	1/67	22/18903	0.0751827	0.35663	0.323401	P2RX7	1	GO BP
GO:0045717	negative regulation of fatty acid biosynthetic process	1/67	22/18903	0.0751827	0.35663	0.323401	CEACAM1	1	GO BP
GO:0051151	negative regulation of smooth muscle cell differentiation	1/67	22/18903	0.0751827	0.35663	0.323401	PDCD4	1	GO BP
GO:0070886	positive regulation of calcineurin-NFAT signaling cascade	1/67	22/18903	0.0751827	0.35663	0.323401	NRG1	1	GO BP
GO:0071305	cellular response to vitamin D	1/67	22/18903	0.0751827	0.35663	0.323401	IL15	1	GO BP
GO:0072574	hepatocyte proliferation	1/67	22/18903	0.0751827	0.35663	0.323401	CEACAM1	1	GO BP
GO:0072575	epithelial cell proliferation involved in liver morphogenesis	1/67	22/18903	0.0751827	0.35663	0.323401	CEACAM1	1	GO BP
GO:0106058	positive regulation of calcineurin-mediated signaling	1/67	22/18903	0.0751827	0.35663	0.323401	NRG1	1	GO BP
GO:0046683	response to organophosphorus	2/67	128/18903	0.0756777	0.356775	0.323532	P2RX7/PER1	2	GO BP
GO:0051928	positive regulation of calcium ion transport	2/67	129/18903	0.076699	0.356775	0.323532	P2RX7/STAC3	2	GO BP
GO:0032612	interleukin-1 production	2/67	130/18903	0.0777247	0.356775	0.323532	CEACAM1/P2RX7	2	GO BP
GO:0032652	regulation of interleukin-1 production	2/67	130/18903	0.0777247	0.356775	0.323532	CEACAM1/P2RX7	2	GO BP
GO:0010560	positive regulation of glycoprotein biosynthetic process	1/67	23/18903	0.0784644	0.356775	0.323532	IL15	1	GO BP
GO:0021904	dorsal/ventral neural tube patterning	1/67	23/18903	0.0784644	0.356775	0.323532	WDR19	1	GO BP
GO:0032727	positive regulation of interferon-alpha production	1/67	23/18903	0.0784644	0.356775	0.323532	IRF5	1	GO BP
GO:0034105	positive regulation of tissue remodeling	1/67	23/18903	0.0784644	0.356775	0.323532	IL15	1	GO BP
GO:0046599	regulation of centriole replication	1/67	23/18903	0.0784644	0.356775	0.323532	CEP76	1	GO BP
GO:0051383	kinetochore organization	1/67	23/18903	0.0784644	0.356775	0.323532	MIS12	1	GO BP
GO:0071218	cellular response to misfolded protein	1/67	23/18903	0.0784644	0.356775	0.323532	TOR1A	1	GO BP
GO:0071359	cellular response to dsRNA	1/67	23/18903	0.0784644	0.356775	0.323532	P2RX7	1	GO BP
GO:0072576	liver morphogenesis	1/67	23/18903	0.0784644	0.356775	0.323532	CEACAM1	1	GO BP
GO:1900120	regulation of receptor binding	1/67	23/18903	0.0784644	0.356775	0.323532	ADAM15	1	GO BP
GO:2000178	negative regulation of neural precursor cell proliferation	1/67	23/18903	0.0784644	0.356775	0.323532	ILK	1	GO BP
GO:0007368	determination of left/right symmetry	2/67	131/18903	0.0787548	0.357109	0.323834	RPGRIP1L/IFT57	2	GO BP
GO:0030168	platelet activation	2/67	133/18903	0.0808279	0.357167	0.323887	CEACAM1/ILK	2	GO BP
GO:0010623	programmed cell death involved in cell development	1/67	24/18903	0.0817347	0.357167	0.323887	DNASE1L3	1	GO BP
GO:0010839	negative regulation of keratinocyte proliferation	1/67	24/18903	0.0817347	0.357167	0.323887	IFT57	1	GO BP
GO:0043576	regulation of respiratory gaseous exchange	1/67	24/18903	0.0817347	0.357167	0.323887	TSHZ3	1	GO BP
GO:0051043	regulation of membrane protein ectodomain proteolysis	1/67	24/18903	0.0817347	0.357167	0.323887	SNX33	1	GO BP
GO:0060907	positive regulation of macrophage cytokine production	1/67	24/18903	0.0817347	0.357167	0.323887	P2RX7	1	GO BP
GO:0060972	left/right pattern formation	1/67	24/18903	0.0817347	0.357167	0.323887	IFT57	1	GO BP
GO:2000353	positive regulation of endothelial cell apoptotic process	1/67	24/18903	0.0817347	0.357167	0.323887	PDCD4	1	GO BP
GO:0046942	carboxylic acid transport	3/67	290/18903	0.0837411	0.357167	0.323887	CEACAM1/P2RX7/PSAP	3	GO BP
GO:0099024	plasma membrane invagination	2/67	136/18903	0.0839693	0.357167	0.323887	MARCO/SNX33	2	GO BP
GO:0001779	natural killer cell differentiation	1/67	25/18903	0.0849936	0.357167	0.323887	IL15	1	GO BP
GO:0001911	negative regulation of leukocyte mediated cytotoxicity	1/67	25/18903	0.0849936	0.357167	0.323887	CEACAM1	1	GO BP
GO:0007274	neuromuscular synaptic transmission	1/67	25/18903	0.0849936	0.357167	0.323887	STAC3	1	GO BP
GO:0017121	plasma membrane phospholipid scrambling	1/67	25/18903	0.0849936	0.357167	0.323887	P2RX7	1	GO BP
GO:0032816	positive regulation of natural killer cell activation	1/67	25/18903	0.0849936	0.357167	0.323887	IL15	1	GO BP
GO:0043501	skeletal muscle adaptation	1/67	25/18903	0.0849936	0.357167	0.323887	IL15	1	GO BP
GO:0048499	synaptic vesicle membrane organization	1/67	25/18903	0.0849936	0.357167	0.323887	TOR1A	1	GO BP
GO:0050860	negative regulation of T cell receptor signaling pathway	1/67	25/18903	0.0849936	0.357167	0.323887	CEACAM1	1	GO BP
GO:0051788	response to misfolded protein	1/67	25/18903	0.0849936	0.357167	0.323887	TOR1A	1	GO BP
GO:0051984	positive regulation of chromosome segregation	1/67	25/18903	0.0849936	0.357167	0.323887	MAD2L1BP	1	GO BP
GO:1905063	regulation of vascular associated smooth muscle cell differentiation	1/67	25/18903	0.0849936	0.357167	0.323887	PDCD4	1	GO BP
GO:2000193	positive regulation of fatty acid transport	1/67	25/18903	0.0849936	0.357167	0.323887	P2RX7	1	GO BP
GO:0010632	regulation of epithelial cell migration	3/67	292/18903	0.0850762	0.357167	0.323887	CEACAM1/PFN1/RRAS	3	GO BP
GO:0003158	endothelium development	2/67	139/18903	0.0871477	0.357167	0.323887	CEACAM1/NRG1	2	GO BP
GO:0072175	epithelial tube formation	2/67	139/18903	0.0871477	0.357167	0.323887	PFN1/IFT57	2	GO BP
GO:0000737	DNA catabolic process, endonucleolytic	1/67	26/18903	0.088241	0.357167	0.323887	DNASE1L3	1	GO BP
GO:0014047	glutamate secretion	1/67	26/18903	0.088241	0.357167	0.323887	P2RX7	1	GO BP
GO:0032515	negative regulation of phosphoprotein phosphatase activity	1/67	26/18903	0.088241	0.357167	0.323887	STYXL1	1	GO BP
GO:0035821	modulation of process of another organism	1/67	26/18903	0.088241	0.357167	0.323887	P2RX7	1	GO BP
GO:0051957	positive regulation of amino acid transport	1/67	26/18903	0.088241	0.357167	0.323887	P2RX7	1	GO BP
GO:1900151	regulation of nuclear-transcribed mRNA catabolic process, deadenylation-dependent decay	1/67	26/18903	0.088241	0.357167	0.323887	CPEB3	1	GO BP
GO:1903020	positive regulation of glycoprotein metabolic process	1/67	26/18903	0.088241	0.357167	0.323887	IL15	1	GO BP
GO:1903306	negative regulation of regulated secretory pathway	1/67	26/18903	0.088241	0.357167	0.323887	CEACAM1	1	GO BP
GO:2000001	regulation of DNA damage checkpoint	1/67	26/18903	0.088241	0.357167	0.323887	ETAA1	1	GO BP
GO:0001889	liver development	2/67	141/18903	0.0892867	0.357167	0.323887	CEACAM1/RPGRIP1L	2	GO BP
GO:0009855	determination of bilateral symmetry	2/67	141/18903	0.0892867	0.357167	0.323887	RPGRIP1L/IFT57	2	GO BP
GO:0046328	regulation of JNK cascade	2/67	141/18903	0.0892867	0.357167	0.323887	PDCD4/PER1	2	GO BP
GO:0009799	specification of symmetry	2/67	142/18903	0.0903621	0.357167	0.323887	RPGRIP1L/IFT57	2	GO BP
GO:0014074	response to purine-containing compound	2/67	142/18903	0.0903621	0.357167	0.323887	P2RX7/PER1	2	GO BP
GO:0035107	appendage morphogenesis	2/67	142/18903	0.0903621	0.357167	0.323887	RPGRIP1L/WDR19	2	GO BP
GO:0035108	limb morphogenesis	2/67	142/18903	0.0903621	0.357167	0.323887	RPGRIP1L/WDR19	2	GO BP
GO:0038061	NIK/NF-kappaB signaling	2/67	142/18903	0.0903621	0.357167	0.323887	PDCD4/ILK	2	GO BP
GO:0010324	membrane invagination	2/67	143/18903	0.0914414	0.357167	0.323887	MARCO/SNX33	2	GO BP
GO:0001963	synaptic transmission, dopaminergic	1/67	27/18903	0.0914771	0.357167	0.323887	TOR1A	1	GO BP
GO:0002710	negative regulation of T cell mediated immunity	1/67	27/18903	0.0914771	0.357167	0.323887	CEACAM1	1	GO BP
GO:0030262	apoptotic nuclear changes	1/67	27/18903	0.0914771	0.357167	0.323887	DNASE1L3	1	GO BP
GO:0032740	positive regulation of interleukin-17 production	1/67	27/18903	0.0914771	0.357167	0.323887	IL15	1	GO BP
GO:0051503	adenine nucleotide transport	1/67	27/18903	0.0914771	0.357167	0.323887	SLC33A1	1	GO BP
GO:0090200	positive regulation of release of cytochrome c from mitochondria	1/67	27/18903	0.0914771	0.357167	0.323887	HRK	1	GO BP
GO:1905820	positive regulation of chromosome separation	1/67	27/18903	0.0914771	0.357167	0.323887	MAD2L1BP	1	GO BP
GO:0010876	lipid localization	4/67	483/18903	0.0921008	0.357167	0.323887	CEACAM1/P2RX7/SLC27A3/PSAP	4	GO BP
GO:0061008	hepaticobiliary system development	2/67	144/18903	0.0925245	0.357167	0.323887	CEACAM1/RPGRIP1L	2	GO BP
GO:0021700	developmental maturation	3/67	304/18903	0.0932779	0.357167	0.323887	NRCAM/PFN1/IL15	3	GO BP
GO:0051056	regulation of small GTPase mediated signal transduction	3/67	305/18903	0.0939758	0.357167	0.323887	RALGPS2/ARHGAP29/NRG1	3	GO BP
GO:0048608	reproductive structure development	3/67	306/18903	0.0946759	0.357167	0.323887	ADAM15/WDR19/PSAP	3	GO BP
GO:0002227	innate immune response in mucosa	1/67	28/18903	0.0947019	0.357167	0.323887	RNASE2	1	GO BP
GO:0006515	protein quality control for misfolded or incompletely synthesized proteins	1/67	28/18903	0.0947019	0.357167	0.323887	TOR1A	1	GO BP
GO:0007288	sperm axoneme assembly	1/67	28/18903	0.0947019	0.357167	0.323887	SPAG16	1	GO BP
GO:0015868	purine ribonucleotide transport	1/67	28/18903	0.0947019	0.357167	0.323887	SLC33A1	1	GO BP
GO:0031342	negative regulation of cell killing	1/67	28/18903	0.0947019	0.357167	0.323887	CEACAM1	1	GO BP
GO:0034063	stress granule assembly	1/67	28/18903	0.0947019	0.357167	0.323887	STYXL1	1	GO BP
GO:0035116	embryonic hindlimb morphogenesis	1/67	28/18903	0.0947019	0.357167	0.323887	RPGRIP1L	1	GO BP
GO:0035640	exploration behavior	1/67	28/18903	0.0947019	0.357167	0.323887	CHL1	1	GO BP
GO:0042634	regulation of hair cycle	1/67	28/18903	0.0947019	0.357167	0.323887	PER1	1	GO BP
GO:0070076	histone lysine demethylation	1/67	28/18903	0.0947019	0.357167	0.323887	KDM1B	1	GO BP
GO:0090382	phagosome maturation	1/67	28/18903	0.0947019	0.357167	0.323887	P2RX7	1	GO BP
GO:0051592	response to calcium ion	2/67	147/18903	0.0957965	0.357167	0.323887	P2RX7/CPNE8	2	GO BP
GO:0015748	organophosphate ester transport	2/67	148/18903	0.0968945	0.357167	0.323887	P2RX7/SLC33A1	2	GO BP
GO:0001667	ameboidal-type cell migration	4/67	492/18903	0.0969282	0.357167	0.323887	CEACAM1/PFN1/RRAS/ILK	4	GO BP
GO:0061458	reproductive system development	3/67	310/18903	0.0974982	0.357167	0.323887	ADAM15/WDR19/PSAP	3	GO BP
GO:0001958	endochondral ossification	1/67	29/18903	0.0979154	0.357167	0.323887	NAB2	1	GO BP
GO:0006359	regulation of transcription by RNA polymerase III	1/67	29/18903	0.0979154	0.357167	0.323887	NAB2	1	GO BP
GO:0006921	cellular component disassembly involved in execution phase of apoptosis	1/67	29/18903	0.0979154	0.357167	0.323887	DNASE1L3	1	GO BP
GO:0010458	exit from mitosis	1/67	29/18903	0.0979154	0.357167	0.323887	MAD2L1BP	1	GO BP
GO:0015865	purine nucleotide transport	1/67	29/18903	0.0979154	0.357167	0.323887	SLC33A1	1	GO BP
GO:0016577	histone demethylation	1/67	29/18903	0.0979154	0.357167	0.323887	KDM1B	1	GO BP
GO:0032607	interferon-alpha production	1/67	29/18903	0.0979154	0.357167	0.323887	IRF5	1	GO BP
GO:0032647	regulation of interferon-alpha production	1/67	29/18903	0.0979154	0.357167	0.323887	IRF5	1	GO BP
GO:0036075	replacement ossification	1/67	29/18903	0.0979154	0.357167	0.323887	NAB2	1	GO BP
GO:0043153	entrainment of circadian clock by photoperiod	1/67	29/18903	0.0979154	0.357167	0.323887	PER1	1	GO BP
GO:0044030	regulation of DNA methylation	1/67	29/18903	0.0979154	0.357167	0.323887	KDM1B	1	GO BP
GO:0048873	homeostasis of number of cells within a tissue	1/67	29/18903	0.0979154	0.357167	0.323887	P2RX7	1	GO BP
GO:0060074	synapse maturation	1/67	29/18903	0.0979154	0.357167	0.323887	PFN1	1	GO BP
GO:0060219	camera-type eye photoreceptor cell differentiation	1/67	29/18903	0.0979154	0.357167	0.323887	RPGRIP1L	1	GO BP
GO:0060402	calcium ion transport into cytosol	1/67	29/18903	0.0979154	0.357167	0.323887	P2RX7	1	GO BP
GO:0097066	response to thyroid hormone	1/67	29/18903	0.0979154	0.357167	0.323887	LMO2	1	GO BP
GO:2000765	regulation of cytoplasmic translation	1/67	29/18903	0.0979154	0.357167	0.323887	CPEB3	1	GO BP
GO:0010821	regulation of mitochondrion organization	2/67	150/18903	0.0991015	0.357167	0.323887	DDHD2/HRK	2	GO BP
GO:0019221	cytokine-mediated signaling pathway	4/67	496/18903	0.0991117	0.357167	0.323887	CEACAM1/IRF5/IL15/ILK	4	GO BP
GO:0033674	positive regulation of kinase activity	4/67	496/18903	0.0991117	0.357167	0.323887	P2RX7/ETAA1/NRG1/NAB2	4	GO BP
GO:0043410	positive regulation of MAPK cascade	4/67	496/18903	0.0991117	0.357167	0.323887	MARCO/P2RX7/BANK1/NRG1	4	GO BP
GO:0060485	mesenchyme development	3/67	313/18903	0.0996375	0.357167	0.323887	ADAM15/PDCD4/NRG1	3	GO BP
GO:0044089	positive regulation of cellular component biogenesis	4/67	498/18903	0.100212	0.357167	0.323887	P2RX7/PFN1/HRK/NRG1	4	GO BP
GO:0006909	phagocytosis	3/67	314/18903	0.100355	0.357167	0.323887	MARCO/P2RX7/IL15	3	GO BP
GO:0050890	cognition	3/67	314/18903	0.100355	0.357167	0.323887	DDHD2/CPEB3/CHL1	3	GO BP
GO:0016226	iron-sulfur cluster assembly	1/67	30/18903	0.101118	0.357167	0.323887	ISCA1	1	GO BP
GO:0031163	metallo-sulfur cluster assembly	1/67	30/18903	0.101118	0.357167	0.323887	ISCA1	1	GO BP
GO:0039694	viral RNA genome replication	1/67	30/18903	0.101118	0.357167	0.323887	ATG16L1	1	GO BP
GO:0060325	face morphogenesis	1/67	30/18903	0.101118	0.357167	0.323887	RRAS	1	GO BP
GO:0070198	protein localization to chromosome, telomeric region	1/67	30/18903	0.101118	0.357167	0.323887	TPP1	1	GO BP
GO:0090140	regulation of mitochondrial fission	1/67	30/18903	0.101118	0.357167	0.323887	DDHD2	1	GO BP
GO:0090330	regulation of platelet aggregation	1/67	30/18903	0.101118	0.357167	0.323887	CEACAM1	1	GO BP
GO:2000108	positive regulation of leukocyte apoptotic process	1/67	30/18903	0.101118	0.357167	0.323887	P2RX7	1	GO BP
GO:0016331	morphogenesis of embryonic epithelium	2/67	153/18903	0.102439	0.359942	0.326404	PFN1/IFT57	2	GO BP
GO:0010948	negative regulation of cell cycle process	3/67	318/18903	0.103245	0.359942	0.326404	MAD2L1BP/ETAA1/SLFN11	3	GO BP
GO:0050729	positive regulation of inflammatory response	2/67	154/18903	0.103558	0.359942	0.326404	PDCD4/IL15	2	GO BP
GO:0050905	neuromuscular process	2/67	154/18903	0.103558	0.359942	0.326404	TPP1/STAC3	2	GO BP
GO:0001916	positive regulation of T cell mediated cytotoxicity	1/67	31/18903	0.104309	0.359942	0.326404	P2RX7	1	GO BP
GO:0015721	bile acid and bile salt transport	1/67	31/18903	0.104309	0.359942	0.326404	CEACAM1	1	GO BP
GO:0019433	triglyceride catabolic process	1/67	31/18903	0.104309	0.359942	0.326404	DDHD2	1	GO BP
GO:0021591	ventricular system development	1/67	31/18903	0.104309	0.359942	0.326404	RPGRIP1L	1	GO BP
GO:0032148	activation of protein kinase B activity	1/67	31/18903	0.104309	0.359942	0.326404	NRG1	1	GO BP
GO:0071295	cellular response to vitamin	1/67	31/18903	0.104309	0.359942	0.326404	IL15	1	GO BP
GO:1900027	regulation of ruffle assembly	1/67	31/18903	0.104309	0.359942	0.326404	PFN1	1	GO BP
GO:0035148	tube formation	2/67	155/18903	0.104681	0.360123	0.326568	PFN1/IFT57	2	GO BP
GO:0006308	DNA catabolic process	1/67	32/18903	0.107489	0.360123	0.326568	DNASE1L3	1	GO BP
GO:0006482	protein demethylation	1/67	32/18903	0.107489	0.360123	0.326568	KDM1B	1	GO BP
GO:0006884	cell volume homeostasis	1/67	32/18903	0.107489	0.360123	0.326568	P2RX7	1	GO BP
GO:0008156	negative regulation of DNA replication	1/67	32/18903	0.107489	0.360123	0.326568	SLFN11	1	GO BP
GO:0008214	protein dealkylation	1/67	32/18903	0.107489	0.360123	0.326568	KDM1B	1	GO BP
GO:0033198	response to ATP	1/67	32/18903	0.107489	0.360123	0.326568	P2RX7	1	GO BP
GO:0034389	lipid droplet organization	1/67	32/18903	0.107489	0.360123	0.326568	DDHD2	1	GO BP
GO:0034390	smooth muscle cell apoptotic process	1/67	32/18903	0.107489	0.360123	0.326568	PDCD4	1	GO BP
GO:0034391	regulation of smooth muscle cell apoptotic process	1/67	32/18903	0.107489	0.360123	0.326568	PDCD4	1	GO BP
GO:0034508	centromere complex assembly	1/67	32/18903	0.107489	0.360123	0.326568	MIS12	1	GO BP
GO:0035115	embryonic forelimb morphogenesis	1/67	32/18903	0.107489	0.360123	0.326568	RPGRIP1L	1	GO BP
GO:0051085	chaperone cofactor-dependent protein refolding	1/67	32/18903	0.107489	0.360123	0.326568	TOR1A	1	GO BP
GO:0061384	heart trabecula morphogenesis	1/67	32/18903	0.107489	0.360123	0.326568	NRG1	1	GO BP
GO:0015849	organic acid transport	3/67	324/18903	0.107643	0.360123	0.326568	CEACAM1/P2RX7/SLC27A3	3	GO BP
GO:0035051	cardiocyte differentiation	2/67	159/18903	0.109205	0.363557	0.329682	PDCD4/NRG1	2	GO BP
GO:0051147	regulation of muscle cell differentiation	2/67	160/18903	0.110344	0.363557	0.329682	PDCD4/NRG1	2	GO BP
GO:0009648	photoperiodism	1/67	33/18903	0.110657	0.363557	0.329682	PER1	1	GO BP
GO:0021772	olfactory bulb development	1/67	33/18903	0.110657	0.363557	0.329682	RPGRIP1L	1	GO BP
GO:0043171	peptide catabolic process	1/67	33/18903	0.110657	0.363557	0.329682	TPP1	1	GO BP
GO:0050858	negative regulation of antigen receptor-mediated signaling pathway	1/67	33/18903	0.110657	0.363557	0.329682	CEACAM1	1	GO BP
GO:0051497	negative regulation of stress fiber assembly	1/67	33/18903	0.110657	0.363557	0.329682	PFN1	1	GO BP
GO:0051968	positive regulation of synaptic transmission, glutamatergic	1/67	33/18903	0.110657	0.363557	0.329682	TSHZ3	1	GO BP
GO:2000191	regulation of fatty acid transport	1/67	33/18903	0.110657	0.363557	0.329682	P2RX7	1	GO BP
GO:0042887	amide transmembrane transporter activity	1/68	36/18432	0.124697	0.364246	0.338512	SLC33A1	1	GO MF
GO:0001530	lipopolysaccharide binding	1/68	37/18432	0.127932	0.367624	0.341651	P2RX7	1	GO MF
GO:0004520	endodeoxyribonuclease activity	1/68	39/18432	0.134368	0.367624	0.341651	DNASE1L3	1	GO MF
GO:0043014	alpha-tubulin binding	1/68	39/18432	0.134368	0.367624	0.341651	TBCEL	1	GO MF
GO:0071949	FAD binding	1/68	39/18432	0.134368	0.367624	0.341651	KDM1B	1	GO MF
GO:0032451	demethylase activity	1/68	40/18432	0.137568	0.367624	0.341651	KDM1B	1	GO MF
GO:0004721	phosphoprotein phosphatase activity	2/68	177/18432	0.138842	0.367624	0.341651	LRRC39/STYXL1	2	GO MF
GO:0016877	ligase activity, forming carbon-sulfur bonds	1/68	41/18432	0.140757	0.367624	0.341651	SLC27A3	1	GO MF
GO:0030020	extracellular matrix structural constituent conferring tensile strength	1/68	41/18432	0.140757	0.367624	0.341651	COL19A1	1	GO MF
GO:0140662	ATP-dependent protein folding chaperone	1/68	41/18432	0.140757	0.367624	0.341651	TOR1A	1	GO MF
GO:0006665	sphingolipid metabolic process	2/67	163/18903	0.113781	0.368779	0.334418	P2RX7/PSAP	2	GO BP
GO:0000289	nuclear-transcribed mRNA poly(A) tail shortening	1/67	34/18903	0.113815	0.368779	0.334418	CPEB3	1	GO BP
GO:0009649	entrainment of circadian clock	1/67	34/18903	0.113815	0.368779	0.334418	PER1	1	GO BP
GO:0034405	response to fluid shear stress	1/67	34/18903	0.113815	0.368779	0.334418	P2RX7	1	GO BP
GO:0035308	negative regulation of protein dephosphorylation	1/67	34/18903	0.113815	0.368779	0.334418	STYXL1	1	GO BP
GO:0035590	purinergic nucleotide receptor signaling pathway	1/67	34/18903	0.113815	0.368779	0.334418	P2RX7	1	GO BP
GO:0061081	positive regulation of myeloid leukocyte cytokine production involved in immune response	1/67	34/18903	0.113815	0.368779	0.334418	P2RX7	1	GO BP
GO:0060249	anatomical structure homeostasis	3/67	333/18903	0.114376	0.369868	0.335405	P2RX7/TPP1/IQCB1	3	GO BP
GO:0007519	skeletal muscle tissue development	2/67	164/18903	0.114932	0.370413	0.3359	COL19A1/STAC3	2	GO BP
GO:0060562	epithelial tube morphogenesis	3/67	335/18903	0.115894	0.370413	0.3359	PFN1/IFT57/ILK	3	GO BP
GO:0002446	neutrophil mediated immunity	1/67	35/18903	0.116962	0.370413	0.3359	DNASE1L3	1	GO BP
GO:0010661	positive regulation of muscle cell apoptotic process	1/67	35/18903	0.116962	0.370413	0.3359	PDCD4	1	GO BP
GO:0021988	olfactory lobe development	1/67	35/18903	0.116962	0.370413	0.3359	RPGRIP1L	1	GO BP
GO:0030212	hyaluronan metabolic process	1/67	35/18903	0.116962	0.370413	0.3359	IL15	1	GO BP
GO:0035137	hindlimb morphogenesis	1/67	35/18903	0.116962	0.370413	0.3359	RPGRIP1L	1	GO BP
GO:0042462	eye photoreceptor cell development	1/67	35/18903	0.116962	0.370413	0.3359	RPGRIP1L	1	GO BP
GO:0050685	positive regulation of mRNA processing	1/67	35/18903	0.116962	0.370413	0.3359	CPEB3	1	GO BP
GO:0006261	DNA-templated DNA replication	2/67	166/18903	0.117245	0.370413	0.3359	ETAA1/SLFN11	2	GO BP
GO:0007009	plasma membrane organization	2/67	166/18903	0.117245	0.370413	0.3359	P2RX7/SNX33	2	GO BP
GO:0051250	negative regulation of lymphocyte activation	2/67	166/18903	0.117245	0.370413	0.3359	CEACAM1/BANK1	2	GO BP
GO:0030509	BMP signaling pathway	2/67	167/18903	0.118406	0.371314	0.336716	PDCD4/ILK	2	GO BP
GO:0010970	transport along microtubule	2/67	168/18903	0.11957	0.371314	0.336716	IFT57/WDR19	2	GO BP
GO:0007616	long-term memory	1/67	36/18903	0.120097	0.371314	0.336716	CPEB3	1	GO BP
GO:0032232	negative regulation of actin filament bundle assembly	1/67	36/18903	0.120097	0.371314	0.336716	PFN1	1	GO BP
GO:0033280	response to vitamin D	1/67	36/18903	0.120097	0.371314	0.336716	IL15	1	GO BP
GO:0050869	negative regulation of B cell activation	1/67	36/18903	0.120097	0.371314	0.336716	BANK1	1	GO BP
GO:0060323	head morphogenesis	1/67	36/18903	0.120097	0.371314	0.336716	RRAS	1	GO BP
GO:0098810	neurotransmitter reuptake	1/67	36/18903	0.120097	0.371314	0.336716	TOR1A	1	GO BP
GO:0120316	sperm flagellum assembly	1/67	36/18903	0.120097	0.371314	0.336716	SPAG16	1	GO BP
GO:1903580	positive regulation of ATP metabolic process	1/67	36/18903	0.120097	0.371314	0.336716	P2RX7	1	GO BP
GO:0001837	epithelial to mesenchymal transition	2/67	169/18903	0.120736	0.371314	0.336716	ADAM15/PDCD4	2	GO BP
GO:1904064	positive regulation of cation transmembrane transport	2/67	171/18903	0.123078	0.371314	0.336716	P2RX7/STAC3	2	GO BP
GO:0001580	detection of chemical stimulus involved in sensory perception of bitter taste	1/67	37/18903	0.123222	0.371314	0.336716	TAS2R20	1	GO BP
GO:0003161	cardiac conduction system development	1/67	37/18903	0.123222	0.371314	0.336716	NRG1	1	GO BP
GO:0010923	negative regulation of phosphatase activity	1/67	37/18903	0.123222	0.371314	0.336716	STYXL1	1	GO BP
GO:0010934	macrophage cytokine production	1/67	37/18903	0.123222	0.371314	0.336716	P2RX7	1	GO BP
GO:0010935	regulation of macrophage cytokine production	1/67	37/18903	0.123222	0.371314	0.336716	P2RX7	1	GO BP
GO:0031076	embryonic camera-type eye development	1/67	37/18903	0.123222	0.371314	0.336716	WDR19	1	GO BP
GO:0033144	negative regulation of intracellular steroid hormone receptor signaling pathway	1/67	37/18903	0.123222	0.371314	0.336716	PER1	1	GO BP
GO:0034110	regulation of homotypic cell-cell adhesion	1/67	37/18903	0.123222	0.371314	0.336716	CEACAM1	1	GO BP
GO:0051084	'de novo' post-translational protein folding	1/67	37/18903	0.123222	0.371314	0.336716	TOR1A	1	GO BP
GO:0060999	positive regulation of dendritic spine development	1/67	37/18903	0.123222	0.371314	0.336716	CPEB3	1	GO BP
GO:0007254	JNK cascade	2/67	172/18903	0.124253	0.371314	0.336716	PDCD4/PER1	2	GO BP
GO:0007517	muscle organ development	3/67	348/18903	0.125945	0.371314	0.336716	COL19A1/NRG1/STAC3	3	GO BP
GO:0030851	granulocyte differentiation	1/67	38/18903	0.126336	0.371314	0.336716	CEACAM1	1	GO BP
GO:0032717	negative regulation of interleukin-8 production	1/67	38/18903	0.126336	0.371314	0.336716	ANXA4	1	GO BP
GO:0045920	negative regulation of exocytosis	1/67	38/18903	0.126336	0.371314	0.336716	CEACAM1	1	GO BP
GO:0048741	skeletal muscle fiber development	1/67	38/18903	0.126336	0.371314	0.336716	STAC3	1	GO BP
GO:0098926	postsynaptic signal transduction	1/67	38/18903	0.126336	0.371314	0.336716	NRG1	1	GO BP
GO:0048660	regulation of smooth muscle cell proliferation	2/67	175/18903	0.127795	0.371314	0.336716	PDCD4/IL15	2	GO BP
GO:0051048	negative regulation of secretion	2/67	175/18903	0.127795	0.371314	0.336716	CEACAM1/NRG1	2	GO BP
GO:0010634	positive regulation of epithelial cell migration	2/67	176/18903	0.128981	0.371314	0.336716	PFN1/RRAS	2	GO BP
GO:0032635	interleukin-6 production	2/67	176/18903	0.128981	0.371314	0.336716	P2RX7/BANK1	2	GO BP
GO:0032675	regulation of interleukin-6 production	2/67	176/18903	0.128981	0.371314	0.336716	P2RX7/BANK1	2	GO BP
GO:0050680	negative regulation of epithelial cell proliferation	2/67	176/18903	0.128981	0.371314	0.336716	CEACAM1/IFT57	2	GO BP
GO:0060538	skeletal muscle organ development	2/67	176/18903	0.128981	0.371314	0.336716	COL19A1/STAC3	2	GO BP
GO:0031346	positive regulation of cell projection organization	3/67	352/18903	0.1291	0.371314	0.336716	P2RX7/PFN1/STYXL1	3	GO BP
GO:0002385	mucosal immune response	1/67	39/18903	0.129439	0.371314	0.336716	RNASE2	1	GO BP
GO:0006378	mRNA polyadenylation	1/67	39/18903	0.129439	0.371314	0.336716	CPEB3	1	GO BP
GO:0032728	positive regulation of interferon-beta production	1/67	39/18903	0.129439	0.371314	0.336716	IRF5	1	GO BP
GO:0035136	forelimb morphogenesis	1/67	39/18903	0.129439	0.371314	0.336716	RPGRIP1L	1	GO BP
GO:0045922	negative regulation of fatty acid metabolic process	1/67	39/18903	0.129439	0.371314	0.336716	CEACAM1	1	GO BP
GO:0097242	amyloid-beta clearance	1/67	39/18903	0.129439	0.371314	0.336716	MARCO	1	GO BP
GO:0031503	protein-containing complex localization	2/67	178/18903	0.131361	0.371314	0.336716	IFT57/WDR19	2	GO BP
GO:0048736	appendage development	2/67	178/18903	0.131361	0.371314	0.336716	RPGRIP1L/WDR19	2	GO BP
GO:0060173	limb development	2/67	178/18903	0.131361	0.371314	0.336716	RPGRIP1L/WDR19	2	GO BP
GO:0071772	response to BMP	2/67	178/18903	0.131361	0.371314	0.336716	PDCD4/ILK	2	GO BP
GO:0071773	cellular response to BMP stimulus	2/67	178/18903	0.131361	0.371314	0.336716	PDCD4/ILK	2	GO BP
GO:0000266	mitochondrial fission	1/67	40/18903	0.132531	0.371314	0.336716	DDHD2	1	GO BP
GO:0001953	negative regulation of cell-matrix adhesion	1/67	40/18903	0.132531	0.371314	0.336716	ADAM15	1	GO BP
GO:0032506	cytokinetic process	1/67	40/18903	0.132531	0.371314	0.336716	SNX33	1	GO BP
GO:0035886	vascular associated smooth muscle cell differentiation	1/67	40/18903	0.132531	0.371314	0.336716	PDCD4	1	GO BP
GO:0048489	synaptic vesicle transport	1/67	40/18903	0.132531	0.371314	0.336716	TOR1A	1	GO BP
GO:1900016	negative regulation of cytokine production involved in inflammatory response	1/67	40/18903	0.132531	0.371314	0.336716	PDCD4	1	GO BP
GO:0002706	regulation of lymphocyte mediated immunity	2/67	179/18903	0.132555	0.371314	0.336716	CEACAM1/P2RX7	2	GO BP
GO:0048659	smooth muscle cell proliferation	2/67	179/18903	0.132555	0.371314	0.336716	PDCD4/IL15	2	GO BP
GO:0001655	urogenital system development	3/67	360/18903	0.135495	0.371314	0.336716	RPGRIP1L/ILK/PSAP	3	GO BP
GO:0002237	response to molecule of bacterial origin	3/67	360/18903	0.135495	0.371314	0.336716	P2RX7/IRF5/PDCD4	3	GO BP
GO:0003002	regionalization	3/67	360/18903	0.135495	0.371314	0.336716	RPGRIP1L/IFT57/WDR19	3	GO BP
GO:0006458	'de novo' protein folding	1/67	41/18903	0.135612	0.371314	0.336716	TOR1A	1	GO BP
GO:0030513	positive regulation of BMP signaling pathway	1/67	41/18903	0.135612	0.371314	0.336716	ILK	1	GO BP
GO:0043631	RNA polyadenylation	1/67	41/18903	0.135612	0.371314	0.336716	CPEB3	1	GO BP
GO:0045124	regulation of bone resorption	1/67	41/18903	0.135612	0.371314	0.336716	P2RX7	1	GO BP
GO:0046461	neutral lipid catabolic process	1/67	41/18903	0.135612	0.371314	0.336716	DDHD2	1	GO BP
GO:0046464	acylglycerol catabolic process	1/67	41/18903	0.135612	0.371314	0.336716	DDHD2	1	GO BP
GO:0050850	positive regulation of calcium-mediated signaling	1/67	41/18903	0.135612	0.371314	0.336716	NRG1	1	GO BP
GO:0070232	regulation of T cell apoptotic process	1/67	41/18903	0.135612	0.371314	0.336716	P2RX7	1	GO BP
GO:0070884	regulation of calcineurin-NFAT signaling cascade	1/67	41/18903	0.135612	0.371314	0.336716	NRG1	1	GO BP
GO:0002822	regulation of adaptive immune response based on somatic recombination of immune receptors built from immunoglobulin superfamily domains	2/67	182/18903	0.136152	0.371314	0.336716	CEACAM1/P2RX7	2	GO BP
GO:0008361	regulation of cell size	2/67	183/18903	0.137355	0.371314	0.336716	P2RX7/NRCAM	2	GO BP
GO:0007416	synapse assembly	2/67	184/18903	0.138562	0.371314	0.336716	NRCAM/NRG1	2	GO BP
GO:0003351	epithelial cilium movement involved in extracellular fluid movement	1/67	42/18903	0.138682	0.371314	0.336716	SPAG16	1	GO BP
GO:0007099	centriole replication	1/67	42/18903	0.138682	0.371314	0.336716	CEP76	1	GO BP
GO:0014904	myotube cell development	1/67	42/18903	0.138682	0.371314	0.336716	STAC3	1	GO BP
GO:0031670	cellular response to nutrient	1/67	42/18903	0.138682	0.371314	0.336716	IL15	1	GO BP
GO:0032735	positive regulation of interleukin-12 production	1/67	42/18903	0.138682	0.371314	0.336716	IRF5	1	GO BP
GO:0032814	regulation of natural killer cell activation	1/67	42/18903	0.138682	0.371314	0.336716	IL15	1	GO BP
GO:0043029	T cell homeostasis	1/67	42/18903	0.138682	0.371314	0.336716	P2RX7	1	GO BP
GO:0050691	regulation of defense response to virus by host	1/67	42/18903	0.138682	0.371314	0.336716	IL15	1	GO BP
GO:0050913	sensory perception of bitter taste	1/67	42/18903	0.138682	0.371314	0.336716	TAS2R20	1	GO BP
GO:0106056	regulation of calcineurin-mediated signaling	1/67	42/18903	0.138682	0.371314	0.336716	NRG1	1	GO BP
GO:0002040	sprouting angiogenesis	2/67	185/18903	0.13977	0.371314	0.336716	CEACAM1/ESM1	2	GO BP
GO:0010631	epithelial cell migration	3/67	366/18903	0.140363	0.371314	0.336716	CEACAM1/PFN1/RRAS	3	GO BP
GO:0010639	negative regulation of organelle organization	3/67	366/18903	0.140363	0.371314	0.336716	PFN1/MAD2L1BP/STYXL1	3	GO BP
GO:0000075	cell cycle checkpoint signaling	2/67	186/18903	0.140981	0.371314	0.336716	MAD2L1BP/ETAA1	2	GO BP
GO:0034767	positive regulation of ion transmembrane transport	2/67	186/18903	0.140981	0.371314	0.336716	P2RX7/STAC3	2	GO BP
GO:0043405	regulation of MAP kinase activity	2/67	186/18903	0.140981	0.371314	0.336716	P2RX7/PDCD4	2	GO BP
GO:0032535	regulation of cellular component size	3/67	367/18903	0.14118	0.371314	0.336716	P2RX7/NRCAM/PFN1	3	GO BP
GO:0002251	organ or tissue specific immune response	1/67	43/18903	0.141742	0.371314	0.336716	RNASE2	1	GO BP
GO:0008608	attachment of spindle microtubules to kinetochore	1/67	43/18903	0.141742	0.371314	0.336716	MIS12	1	GO BP
GO:0045494	photoreceptor cell maintenance	1/67	43/18903	0.141742	0.371314	0.336716	IQCB1	1	GO BP
GO:0050912	detection of chemical stimulus involved in sensory perception of taste	1/67	43/18903	0.141742	0.371314	0.336716	TAS2R20	1	GO BP
GO:0051150	regulation of smooth muscle cell differentiation	1/67	43/18903	0.141742	0.371314	0.336716	PDCD4	1	GO BP
GO:0051602	response to electrical stimulus	1/67	43/18903	0.141742	0.371314	0.336716	P2RX7	1	GO BP
GO:0051954	positive regulation of amine transport	1/67	43/18903	0.141742	0.371314	0.336716	P2RX7	1	GO BP
GO:0071459	protein localization to chromosome, centromeric region	1/67	43/18903	0.141742	0.371314	0.336716	MIS12	1	GO BP
GO:1904037	positive regulation of epithelial cell apoptotic process	1/67	43/18903	0.141742	0.371314	0.336716	PDCD4	1	GO BP
GO:0030336	negative regulation of cell migration	3/67	368/18903	0.141999	0.371314	0.336716	RRAS/ADAM15/NRG1	3	GO BP
GO:0048469	cell maturation	2/67	187/18903	0.142194	0.371314	0.336716	NRCAM/IL15	2	GO BP
GO:0031589	cell-substrate adhesion	3/67	369/18903	0.142819	0.371314	0.336716	RRAS/ADAM15/ILK	3	GO BP
GO:0090132	epithelium migration	3/67	369/18903	0.142819	0.371314	0.336716	CEACAM1/PFN1/RRAS	3	GO BP
GO:1903169	regulation of calcium ion transmembrane transport	2/67	188/18903	0.14341	0.371314	0.336716	P2RX7/STAC3	2	GO BP
GO:0007286	spermatid development	2/67	189/18903	0.144628	0.371314	0.336716	SPAG16/STRBP	2	GO BP
GO:0001504	neurotransmitter uptake	1/67	44/18903	0.144791	0.371314	0.336716	TOR1A	1	GO BP
GO:0003009	skeletal muscle contraction	1/67	44/18903	0.144791	0.371314	0.336716	STAC3	1	GO BP
GO:0045840	positive regulation of mitotic nuclear division	1/67	44/18903	0.144791	0.371314	0.336716	MAD2L1BP	1	GO BP
GO:0050856	regulation of T cell receptor signaling pathway	1/67	44/18903	0.144791	0.371314	0.336716	CEACAM1	1	GO BP
GO:0071763	nuclear membrane organization	1/67	44/18903	0.144791	0.371314	0.336716	TOR1A	1	GO BP
GO:1900026	positive regulation of substrate adhesion-dependent cell spreading	1/67	44/18903	0.144791	0.371314	0.336716	ILK	1	GO BP
GO:1904706	negative regulation of vascular associated smooth muscle cell proliferation	1/67	44/18903	0.144791	0.371314	0.336716	PDCD4	1	GO BP
GO:0090130	tissue migration	3/67	374/18903	0.146946	0.371314	0.336716	CEACAM1/PFN1/RRAS	3	GO BP
GO:0003254	regulation of membrane depolarization	1/67	45/18903	0.147829	0.371314	0.336716	P2RX7	1	GO BP
GO:0006858	extracellular transport	1/67	45/18903	0.147829	0.371314	0.336716	SPAG16	1	GO BP
GO:0030501	positive regulation of bone mineralization	1/67	45/18903	0.147829	0.371314	0.336716	P2RX7	1	GO BP
GO:0030574	collagen catabolic process	1/67	45/18903	0.147829	0.371314	0.336716	ADAM15	1	GO BP
GO:0032781	positive regulation of ATP-dependent activity	1/67	45/18903	0.147829	0.371314	0.336716	PFN1	1	GO BP
GO:0042551	neuron maturation	1/67	45/18903	0.147829	0.371314	0.336716	NRCAM	1	GO BP
GO:0051955	regulation of amino acid transport	1/67	45/18903	0.147829	0.371314	0.336716	P2RX7	1	GO BP
GO:1900744	regulation of p38MAPK cascade	1/67	45/18903	0.147829	0.371314	0.336716	PER1	1	GO BP
GO:1901021	positive regulation of calcium ion transmembrane transporter activity	1/67	45/18903	0.147829	0.371314	0.336716	STAC3	1	GO BP
GO:1902116	negative regulation of organelle assembly	1/67	45/18903	0.147829	0.371314	0.336716	STYXL1	1	GO BP
GO:0099504	synaptic vesicle cycle	2/67	192/18903	0.148294	0.371314	0.336716	P2RX7/TOR1A	2	GO BP
GO:0046578	regulation of Ras protein signal transduction	2/67	193/18903	0.149521	0.371314	0.336716	RALGPS2/NRG1	2	GO BP
GO:1901991	negative regulation of mitotic cell cycle phase transition	2/67	194/18903	0.15075	0.371314	0.336716	MAD2L1BP/SLFN11	2	GO BP
GO:0007094	mitotic spindle assembly checkpoint signaling	1/67	46/18903	0.150857	0.371314	0.336716	MAD2L1BP	1	GO BP
GO:0010837	regulation of keratinocyte proliferation	1/67	46/18903	0.150857	0.371314	0.336716	IFT57	1	GO BP
GO:0031640	killing of cells of another organism	1/67	46/18903	0.150857	0.371314	0.336716	P2RX7	1	GO BP
GO:0033173	calcineurin-NFAT signaling cascade	1/67	46/18903	0.150857	0.371314	0.336716	NRG1	1	GO BP
GO:0048701	embryonic cranial skeleton morphogenesis	1/67	46/18903	0.150857	0.371314	0.336716	WDR19	1	GO BP
GO:0055010	ventricular cardiac muscle tissue morphogenesis	1/67	46/18903	0.150857	0.371314	0.336716	NRG1	1	GO BP
GO:0071173	spindle assembly checkpoint signaling	1/67	46/18903	0.150857	0.371314	0.336716	MAD2L1BP	1	GO BP
GO:0071174	mitotic spindle checkpoint signaling	1/67	46/18903	0.150857	0.371314	0.336716	MAD2L1BP	1	GO BP
GO:0097178	ruffle assembly	1/67	46/18903	0.150857	0.371314	0.336716	PFN1	1	GO BP
GO:0098534	centriole assembly	1/67	46/18903	0.150857	0.371314	0.336716	CEP76	1	GO BP
GO:0002697	regulation of immune effector process	3/67	379/18903	0.151111	0.371314	0.336716	CEACAM1/P2RX7/DNASE1L3	3	GO BP
GO:0018108	peptidyl-tyrosine phosphorylation	3/67	380/18903	0.151949	0.371314	0.336716	BANK1/NRG1/IL15	3	GO BP
GO:0032872	regulation of stress-activated MAPK cascade	2/67	195/18903	0.15198	0.371314	0.336716	PDCD4/PER1	2	GO BP
GO:0051495	positive regulation of cytoskeleton organization	2/67	195/18903	0.15198	0.371314	0.336716	P2RX7/PFN1	2	GO BP
GO:0048515	spermatid differentiation	2/67	196/18903	0.153213	0.371314	0.336716	SPAG16/STRBP	2	GO BP
GO:0018212	peptidyl-tyrosine modification	3/67	382/18903	0.153629	0.371314	0.336716	BANK1/NRG1/IL15	3	GO BP
GO:0006110	regulation of glycolytic process	1/67	47/18903	0.153874	0.371314	0.336716	P2RX7	1	GO BP
GO:0008542	visual learning	1/67	47/18903	0.153874	0.371314	0.336716	DDHD2	1	GO BP
GO:0010824	regulation of centrosome duplication	1/67	47/18903	0.153874	0.371314	0.336716	CEP76	1	GO BP
GO:0031577	spindle checkpoint signaling	1/67	47/18903	0.153874	0.371314	0.336716	MAD2L1BP	1	GO BP
GO:0042269	regulation of natural killer cell mediated cytotoxicity	1/67	47/18903	0.153874	0.371314	0.336716	CEACAM1	1	GO BP
GO:0045601	regulation of endothelial cell differentiation	1/67	47/18903	0.153874	0.371314	0.336716	CEACAM1	1	GO BP
GO:0046633	alpha-beta T cell proliferation	1/67	47/18903	0.153874	0.371314	0.336716	IL15	1	GO BP
GO:0050919	negative chemotaxis	1/67	47/18903	0.153874	0.371314	0.336716	NRG1	1	GO BP
GO:0061383	trabecula morphogenesis	1/67	47/18903	0.153874	0.371314	0.336716	NRG1	1	GO BP
GO:0090199	regulation of release of cytochrome c from mitochondria	1/67	47/18903	0.153874	0.371314	0.336716	HRK	1	GO BP
GO:0120163	negative regulation of cold-induced thermogenesis	1/67	47/18903	0.153874	0.371314	0.336716	IL15	1	GO BP
GO:0140353	lipid export from cell	1/67	47/18903	0.153874	0.371314	0.336716	P2RX7	1	GO BP
GO:2001222	regulation of neuron migration	1/67	47/18903	0.153874	0.371314	0.336716	NRG1	1	GO BP
GO:2000146	negative regulation of cell motility	3/67	383/18903	0.154472	0.371314	0.336716	RRAS/ADAM15/NRG1	3	GO BP
GO:0002695	negative regulation of leukocyte activation	2/67	198/18903	0.155685	0.371314	0.336716	CEACAM1/BANK1	2	GO BP
GO:0002819	regulation of adaptive immune response	2/67	198/18903	0.155685	0.371314	0.336716	CEACAM1/P2RX7	2	GO BP
GO:0070302	regulation of stress-activated protein kinase signaling cascade	2/67	198/18903	0.155685	0.371314	0.336716	PDCD4/PER1	2	GO BP
GO:0001754	eye photoreceptor cell differentiation	1/67	48/18903	0.15688	0.371314	0.336716	RPGRIP1L	1	GO BP
GO:0001974	blood vessel remodeling	1/67	48/18903	0.15688	0.371314	0.336716	CEACAM1	1	GO BP
GO:0002673	regulation of acute inflammatory response	1/67	48/18903	0.15688	0.371314	0.336716	DNASE1L3	1	GO BP
GO:0008038	neuron recognition	1/67	48/18903	0.15688	0.371314	0.336716	NRCAM	1	GO BP
GO:0010171	body morphogenesis	1/67	48/18903	0.15688	0.371314	0.336716	RRAS	1	GO BP
GO:0031297	replication fork processing	1/67	48/18903	0.15688	0.371314	0.336716	ETAA1	1	GO BP
GO:0032309	icosanoid secretion	1/67	48/18903	0.15688	0.371314	0.336716	P2RX7	1	GO BP
GO:0032620	interleukin-17 production	1/67	48/18903	0.15688	0.371314	0.336716	IL15	1	GO BP
GO:0032660	regulation of interleukin-17 production	1/67	48/18903	0.15688	0.371314	0.336716	IL15	1	GO BP
GO:0032892	positive regulation of organic acid transport	1/67	48/18903	0.15688	0.371314	0.336716	P2RX7	1	GO BP
GO:0035305	negative regulation of dephosphorylation	1/67	48/18903	0.15688	0.371314	0.336716	STYXL1	1	GO BP
GO:0045841	negative regulation of mitotic metaphase/anaphase transition	1/67	48/18903	0.15688	0.371314	0.336716	MAD2L1BP	1	GO BP
GO:0045981	positive regulation of nucleotide metabolic process	1/67	48/18903	0.15688	0.371314	0.336716	P2RX7	1	GO BP
GO:0046717	acid secretion	1/67	48/18903	0.15688	0.371314	0.336716	P2RX7	1	GO BP
GO:0046850	regulation of bone remodeling	1/67	48/18903	0.15688	0.371314	0.336716	P2RX7	1	GO BP
GO:1900544	positive regulation of purine nucleotide metabolic process	1/67	48/18903	0.15688	0.371314	0.336716	P2RX7	1	GO BP
GO:0120032	regulation of plasma membrane bounded cell projection assembly	2/67	199/18903	0.156923	0.371314	0.336716	P2RX7/PFN1	2	GO BP
GO:0140694	non-membrane-bounded organelle assembly	3/67	386/18903	0.157008	0.371314	0.336716	CEP76/STYXL1/MIS12	3	GO BP
GO:0060491	regulation of cell projection assembly	2/67	201/18903	0.159407	0.375938	0.34091	P2RX7/PFN1	2	GO BP
GO:0043114	regulation of vascular permeability	1/67	49/18903	0.159876	0.375938	0.34091	CEACAM1	1	GO BP
GO:0043300	regulation of leukocyte degranulation	1/67	49/18903	0.159876	0.375938	0.34091	CEACAM1	1	GO BP
GO:1901385	regulation of voltage-gated calcium channel activity	1/67	49/18903	0.159876	0.375938	0.34091	STAC3	1	GO BP
GO:0030195	negative regulation of blood coagulation	1/67	50/18903	0.162862	0.376507	0.341426	CEACAM1	1	GO BP
GO:0042304	regulation of fatty acid biosynthetic process	1/67	50/18903	0.162862	0.376507	0.341426	CEACAM1	1	GO BP
GO:0042461	photoreceptor cell development	1/67	50/18903	0.162862	0.376507	0.341426	RPGRIP1L	1	GO BP
GO:0050885	neuromuscular process controlling balance	1/67	50/18903	0.162862	0.376507	0.341426	TPP1	1	GO BP
GO:0061082	myeloid leukocyte cytokine production	1/67	50/18903	0.162862	0.376507	0.341426	P2RX7	1	GO BP
GO:0090102	cochlea development	1/67	50/18903	0.162862	0.376507	0.341426	RPGRIP1L	1	GO BP
GO:1902100	negative regulation of metaphase/anaphase transition of cell cycle	1/67	50/18903	0.162862	0.376507	0.341426	MAD2L1BP	1	GO BP
GO:0000070	mitotic sister chromatid segregation	2/67	204/18903	0.163145	0.376507	0.341426	MAD2L1BP/MIS12	2	GO BP
GO:0071900	regulation of protein serine/threonine kinase activity	3/67	395/18903	0.164694	0.376507	0.341426	P2RX7/ETAA1/PDCD4	3	GO BP
GO:0002715	regulation of natural killer cell mediated immunity	1/67	51/18903	0.165837	0.376507	0.341426	CEACAM1	1	GO BP
GO:0015872	dopamine transport	1/67	51/18903	0.165837	0.376507	0.341426	TOR1A	1	GO BP
GO:0030225	macrophage differentiation	1/67	51/18903	0.165837	0.376507	0.341426	IL15	1	GO BP
GO:0030850	prostate gland development	1/67	51/18903	0.165837	0.376507	0.341426	PSAP	1	GO BP
GO:0032692	negative regulation of interleukin-1 production	1/67	51/18903	0.165837	0.376507	0.341426	CEACAM1	1	GO BP
GO:0033046	negative regulation of sister chromatid segregation	1/67	51/18903	0.165837	0.376507	0.341426	MAD2L1BP	1	GO BP
GO:0033048	negative regulation of mitotic sister chromatid segregation	1/67	51/18903	0.165837	0.376507	0.341426	MAD2L1BP	1	GO BP
GO:0043124	negative regulation of I-kappaB kinase/NF-kappaB signaling	1/67	51/18903	0.165837	0.376507	0.341426	PER1	1	GO BP
GO:0043277	apoptotic cell clearance	1/67	51/18903	0.165837	0.376507	0.341426	MARCO	1	GO BP
GO:0045058	T cell selection	1/67	51/18903	0.165837	0.376507	0.341426	IL15	1	GO BP
GO:0045197	establishment or maintenance of epithelial cell apical/basal polarity	1/67	51/18903	0.165837	0.376507	0.341426	ILK	1	GO BP
GO:0060324	face development	1/67	51/18903	0.165837	0.376507	0.341426	RRAS	1	GO BP
GO:0097720	calcineurin-mediated signaling	1/67	51/18903	0.165837	0.376507	0.341426	NRG1	1	GO BP
GO:1900047	negative regulation of hemostasis	1/67	51/18903	0.165837	0.376507	0.341426	CEACAM1	1	GO BP
GO:1903793	positive regulation of anion transport	1/67	51/18903	0.165837	0.376507	0.341426	P2RX7	1	GO BP
GO:2000816	negative regulation of mitotic sister chromatid separation	1/67	51/18903	0.165837	0.376507	0.341426	MAD2L1BP	1	GO BP
GO:0048167	regulation of synaptic plasticity	2/67	207/18903	0.1669	0.377879	0.342669	CPEB3/TSHZ3	2	GO BP
GO:1902115	regulation of organelle assembly	2/67	207/18903	0.1669	0.377879	0.342669	CEP76/STYXL1	2	GO BP
GO:0019722	calcium-mediated signaling	2/67	208/18903	0.168155	0.378539	0.343268	P2RX7/NRG1	2	GO BP
GO:0030705	cytoskeleton-dependent intracellular transport	2/67	208/18903	0.168155	0.378539	0.343268	IFT57/WDR19	2	GO BP
GO:0002762	negative regulation of myeloid leukocyte differentiation	1/67	52/18903	0.168802	0.378539	0.343268	CEACAM1	1	GO BP
GO:0010043	response to zinc ion	1/67	52/18903	0.168802	0.378539	0.343268	P2RX7	1	GO BP
GO:0010543	regulation of platelet activation	1/67	52/18903	0.168802	0.378539	0.343268	CEACAM1	1	GO BP
GO:0061462	protein localization to lysosome	1/67	52/18903	0.168802	0.378539	0.343268	GLMP	1	GO BP
GO:0097479	synaptic vesicle localization	1/67	52/18903	0.168802	0.378539	0.343268	TOR1A	1	GO BP
GO:0006643	membrane lipid metabolic process	2/67	209/18903	0.169412	0.378875	0.343573	P2RX7/PSAP	2	GO BP
GO:0030100	regulation of endocytosis	2/67	209/18903	0.169412	0.378875	0.343573	TOR1A/SNX33	2	GO BP
GO:0001222	transcription corepressor binding	1/68	44/18432	0.150253	0.379048	0.352268	PER1	1	GO MF
GO:0008138	protein tyrosine/serine/threonine phosphatase activity	1/68	44/18432	0.150253	0.379048	0.352268	STYXL1	1	GO MF
GO:0016893	endonuclease activity, active with either ribo- or deoxyribonucleic acids and producing 5'-phosphomonoesters	1/68	44/18432	0.150253	0.379048	0.352268	DNASE1L3	1	GO MF
GO:0006383	transcription by RNA polymerase III	1/67	53/18903	0.171756	0.380341	0.344903	NAB2	1	GO BP
GO:0007632	visual behavior	1/67	53/18903	0.171756	0.380341	0.344903	DDHD2	1	GO BP
GO:0030838	positive regulation of actin filament polymerization	1/67	53/18903	0.171756	0.380341	0.344903	PFN1	1	GO BP
GO:0045332	phospholipid translocation	1/67	53/18903	0.171756	0.380341	0.344903	P2RX7	1	GO BP
GO:0051155	positive regulation of striated muscle cell differentiation	1/67	53/18903	0.171756	0.380341	0.344903	NRG1	1	GO BP
GO:0051985	negative regulation of chromosome segregation	1/67	53/18903	0.171756	0.380341	0.344903	MAD2L1BP	1	GO BP
GO:1905819	negative regulation of chromosome separation	1/67	53/18903	0.171756	0.380341	0.344903	MAD2L1BP	1	GO BP
GO:0009612	response to mechanical stimulus	2/67	211/18903	0.17193	0.380341	0.344903	P2RX7/STRBP	2	GO BP
GO:0006836	neurotransmitter transport	2/67	212/18903	0.173192	0.380341	0.344903	P2RX7/TOR1A	2	GO BP
GO:0042098	T cell proliferation	2/67	212/18903	0.173192	0.380341	0.344903	P2RX7/IL15	2	GO BP
GO:0099003	vesicle-mediated transport in synapse	2/67	212/18903	0.173192	0.380341	0.344903	P2RX7/TOR1A	2	GO BP
GO:0045786	negative regulation of cell cycle	3/67	405/18903	0.173365	0.380341	0.344903	MAD2L1BP/ETAA1/SLFN11	3	GO BP
GO:0045744	negative regulation of G protein-coupled receptor signaling pathway	1/67	54/18903	0.1747	0.380341	0.344903	RPGRIP1L	1	GO BP
GO:0045778	positive regulation of ossification	1/67	54/18903	0.1747	0.380341	0.344903	P2RX7	1	GO BP
GO:0046605	regulation of centrosome cycle	1/67	54/18903	0.1747	0.380341	0.344903	CEP76	1	GO BP
GO:0050819	negative regulation of coagulation	1/67	54/18903	0.1747	0.380341	0.344903	CEACAM1	1	GO BP
GO:0050821	protein stabilization	2/67	214/18903	0.17572	0.380341	0.344903	PFN1/GLMP	2	GO BP
GO:0042692	muscle cell differentiation	3/67	409/18903	0.176871	0.380341	0.344903	PDCD4/NRG1/STAC3	3	GO BP
GO:0002931	response to ischemia	1/67	55/18903	0.177633	0.380341	0.344903	P2RX7	1	GO BP
GO:0003229	ventricular cardiac muscle tissue development	1/67	55/18903	0.177633	0.380341	0.344903	NRG1	1	GO BP
GO:0006414	translational elongation	1/67	55/18903	0.177633	0.380341	0.344903	CPEB3	1	GO BP
GO:0010761	fibroblast migration	1/67	55/18903	0.177633	0.380341	0.344903	ILK	1	GO BP
GO:0014888	striated muscle adaptation	1/67	55/18903	0.177633	0.380341	0.344903	IL15	1	GO BP
GO:0035088	establishment or maintenance of apical/basal cell polarity	1/67	55/18903	0.177633	0.380341	0.344903	ILK	1	GO BP
GO:0043616	keratinocyte proliferation	1/67	55/18903	0.177633	0.380341	0.344903	IFT57	1	GO BP
GO:0061245	establishment or maintenance of bipolar cell polarity	1/67	55/18903	0.177633	0.380341	0.344903	ILK	1	GO BP
GO:0070169	positive regulation of biomineral tissue development	1/67	55/18903	0.177633	0.380341	0.344903	P2RX7	1	GO BP
GO:0043254	regulation of protein-containing complex assembly	3/67	410/18903	0.17775	0.380341	0.344903	PFN1/HRK/NRG1	3	GO BP
GO:0006469	negative regulation of protein kinase activity	2/67	216/18903	0.178254	0.380341	0.344903	CEACAM1/PDCD4	2	GO BP
GO:0001836	release of cytochrome c from mitochondria	1/67	56/18903	0.180557	0.380341	0.344903	HRK	1	GO BP
GO:0001954	positive regulation of cell-matrix adhesion	1/67	56/18903	0.180557	0.380341	0.344903	RRAS	1	GO BP
GO:0002707	negative regulation of lymphocyte mediated immunity	1/67	56/18903	0.180557	0.380341	0.344903	CEACAM1	1	GO BP
GO:0010559	regulation of glycoprotein biosynthetic process	1/67	56/18903	0.180557	0.380341	0.344903	IL15	1	GO BP
GO:0033047	regulation of mitotic sister chromatid segregation	1/67	56/18903	0.180557	0.380341	0.344903	MAD2L1BP	1	GO BP
GO:0043331	response to dsRNA	1/67	56/18903	0.180557	0.380341	0.344903	P2RX7	1	GO BP
GO:0043470	regulation of carbohydrate catabolic process	1/67	56/18903	0.180557	0.380341	0.344903	P2RX7	1	GO BP
GO:0043687	post-translational protein modification	1/67	56/18903	0.180557	0.380341	0.344903	ATG16L1	1	GO BP
GO:0045806	negative regulation of endocytosis	1/67	56/18903	0.180557	0.380341	0.344903	SNX33	1	GO BP
GO:0045839	negative regulation of mitotic nuclear division	1/67	56/18903	0.180557	0.380341	0.344903	MAD2L1BP	1	GO BP
GO:0060998	regulation of dendritic spine development	1/67	56/18903	0.180557	0.380341	0.344903	CPEB3	1	GO BP
GO:0071715	icosanoid transport	1/67	56/18903	0.180557	0.380341	0.344903	P2RX7	1	GO BP
GO:0072348	sulfur compound transport	1/67	56/18903	0.180557	0.380341	0.344903	SLC33A1	1	GO BP
GO:0110151	positive regulation of biomineralization	1/67	56/18903	0.180557	0.380341	0.344903	P2RX7	1	GO BP
GO:0002573	myeloid leukocyte differentiation	2/67	218/18903	0.180794	0.380341	0.344903	CEACAM1/IL15	2	GO BP
GO:0050727	regulation of inflammatory response	3/67	414/18903	0.181281	0.380341	0.344903	PDCD4/DNASE1L3/IL15	3	GO BP
GO:0001505	regulation of neurotransmitter levels	2/67	219/18903	0.182066	0.380341	0.344903	P2RX7/TOR1A	2	GO BP
GO:0007018	microtubule-based movement	3/67	415/18903	0.182167	0.380341	0.344903	IFT57/SPAG16/WDR19	3	GO BP
GO:0002823	negative regulation of adaptive immune response based on somatic recombination of immune receptors built from immunoglobulin superfamily domains	1/67	57/18903	0.18347	0.380341	0.344903	CEACAM1	1	GO BP
GO:0007080	mitotic metaphase plate congression	1/67	57/18903	0.18347	0.380341	0.344903	MIS12	1	GO BP
GO:0008347	glial cell migration	1/67	57/18903	0.18347	0.380341	0.344903	RRAS	1	GO BP
GO:0032608	interferon-beta production	1/67	57/18903	0.18347	0.380341	0.344903	IRF5	1	GO BP
GO:0032648	regulation of interferon-beta production	1/67	57/18903	0.18347	0.380341	0.344903	IRF5	1	GO BP
GO:0038066	p38MAPK cascade	1/67	57/18903	0.18347	0.380341	0.344903	PER1	1	GO BP
GO:0043113	receptor clustering	1/67	57/18903	0.18347	0.380341	0.344903	WDR19	1	GO BP
GO:0050879	multicellular organismal movement	1/67	57/18903	0.18347	0.380341	0.344903	STAC3	1	GO BP
GO:0050881	musculoskeletal movement	1/67	57/18903	0.18347	0.380341	0.344903	STAC3	1	GO BP
GO:0070231	T cell apoptotic process	1/67	57/18903	0.18347	0.380341	0.344903	P2RX7	1	GO BP
GO:0090329	regulation of DNA-templated DNA replication	1/67	57/18903	0.18347	0.380341	0.344903	SLFN11	1	GO BP
GO:0005635	nuclear envelope	4/70	488/19869	0.0933101	0.380465	0.331131	P2RX7/MAD2L1BP/TOR1A/ANXA4	4	GO CC
GO:0031528	microvillus membrane	1/70	28/19869	0.0941555	0.380465	0.331131	CEACAM1	1	GO CC
GO:0036019	endolysosome	1/70	29/19869	0.0973514	0.380465	0.331131	ATG16L1	1	GO CC
GO:0036126	sperm flagellum	2/70	150/19869	0.0981305	0.380465	0.331131	ATG16L1/SPAG16	2	GO CC
GO:0019898	extrinsic component of membrane	3/70	316/19869	0.100494	0.380465	0.331131	TOR1A/SNX33/STAC3	3	GO CC
GO:0005766	primary lysosome	2/70	155/19869	0.10366	0.380465	0.331131	RNASE2/PSAP	2	GO CC
GO:0042582	azurophil granule	2/70	155/19869	0.10366	0.380465	0.331131	RNASE2/PSAP	2	GO CC
GO:0005814	centriole	2/70	157/19869	0.105896	0.380465	0.331131	CEP76/IQCB1	2	GO CC
GO:0098978	glutamatergic synapse	3/70	324/19869	0.106275	0.380465	0.331131	NRCAM/PFN1/NRG1	3	GO CC
GO:0043583	ear development	2/67	221/18903	0.184614	0.381752	0.346182	RPGRIP1L/WDR19	2	GO BP
GO:0050866	negative regulation of cell activation	2/67	221/18903	0.184614	0.381752	0.346182	CEACAM1/BANK1	2	GO BP
GO:0040013	negative regulation of locomotion	3/67	419/18903	0.185722	0.382029	0.346433	RRAS/ADAM15/NRG1	3	GO BP
GO:0031124	mRNA 3'-end processing	1/67	58/18903	0.186373	0.382029	0.346433	CPEB3	1	GO BP
GO:0031529	ruffle organization	1/67	58/18903	0.186373	0.382029	0.346433	PFN1	1	GO BP
GO:0034204	lipid translocation	1/67	58/18903	0.186373	0.382029	0.346433	P2RX7	1	GO BP
GO:0048016	inositol phosphate-mediated signaling	1/67	58/18903	0.186373	0.382029	0.346433	NRG1	1	GO BP
GO:0051898	negative regulation of protein kinase B signaling	1/67	58/18903	0.186373	0.382029	0.346433	BANK1	1	GO BP
GO:0060350	endochondral bone morphogenesis	1/67	58/18903	0.186373	0.382029	0.346433	NAB2	1	GO BP
GO:0006457	protein folding	2/67	223/18903	0.187168	0.382231	0.346616	TOR1A/TBCEL	2	GO BP
GO:0015931	nucleobase-containing compound transport	2/67	223/18903	0.187168	0.382231	0.346616	P2RX7/SLC33A1	2	GO BP
GO:0070374	positive regulation of ERK1 and ERK2 cascade	2/67	223/18903	0.187168	0.382231	0.346616	MARCO/NRG1	2	GO BP
GO:0001558	regulation of cell growth	3/67	422/18903	0.1884	0.382776	0.34711	CEACAM1/NRCAM/ADAM15	3	GO BP
GO:0060537	muscle tissue development	3/67	422/18903	0.1884	0.382776	0.34711	COL19A1/NRG1/STAC3	3	GO BP
GO:0001912	positive regulation of leukocyte mediated cytotoxicity	1/67	59/18903	0.189265	0.382776	0.34711	P2RX7	1	GO BP
GO:0043666	regulation of phosphoprotein phosphatase activity	1/67	59/18903	0.189265	0.382776	0.34711	STYXL1	1	GO BP
GO:0051785	positive regulation of nuclear division	1/67	59/18903	0.189265	0.382776	0.34711	MAD2L1BP	1	GO BP
GO:0061098	positive regulation of protein tyrosine kinase activity	1/67	59/18903	0.189265	0.382776	0.34711	NRG1	1	GO BP
GO:1903078	positive regulation of protein localization to plasma membrane	1/67	59/18903	0.189265	0.382776	0.34711	STAC3	1	GO BP
GO:0010959	regulation of metal ion transport	3/67	423/18903	0.189295	0.382776	0.34711	P2RX7/PER1/STAC3	3	GO BP
GO:0007596	blood coagulation	2/67	225/18903	0.189727	0.383178	0.347475	CEACAM1/ILK	2	GO BP
GO:0043596	nuclear replication fork	1/70	33/19869	0.110024	0.383406	0.333691	ETAA1	1	GO CC
GO:0036064	ciliary basal body	2/70	164/19869	0.113823	0.383406	0.333691	RPGRIP1L/IFT57	2	GO CC
GO:0097729	9+2 motile cilium	2/70	165/19869	0.114968	0.383406	0.333691	ATG16L1/SPAG16	2	GO CC
GO:0030426	growth cone	2/70	167/19869	0.117267	0.383406	0.333691	TSHZ3/TOR1A	2	GO CC
GO:0031672	A band	1/70	36/19869	0.119413	0.383406	0.333691	LRRC39	1	GO CC
GO:0000407	phagophore assembly site	1/70	37/19869	0.122521	0.383406	0.333691	ATG16L1	1	GO CC
GO:0005879	axonemal microtubule	1/70	37/19869	0.122521	0.383406	0.333691	RPGRIP1L	1	GO CC
GO:0030427	site of polarized growth	2/70	173/19869	0.124232	0.383406	0.333691	TSHZ3/TOR1A	2	GO CC
GO:0001658	branching involved in ureteric bud morphogenesis	1/67	60/18903	0.192148	0.383829	0.348065	ILK	1	GO BP
GO:0002711	positive regulation of T cell mediated immunity	1/67	60/18903	0.192148	0.383829	0.348065	P2RX7	1	GO BP
GO:0002886	regulation of myeloid leukocyte mediated immunity	1/67	60/18903	0.192148	0.383829	0.348065	DNASE1L3	1	GO BP
GO:0006998	nuclear envelope organization	1/67	60/18903	0.192148	0.383829	0.348065	TOR1A	1	GO BP
GO:0022029	telencephalon cell migration	1/67	60/18903	0.192148	0.383829	0.348065	NRG1	1	GO BP
GO:0043407	negative regulation of MAP kinase activity	1/67	60/18903	0.192148	0.383829	0.348065	PDCD4	1	GO BP
GO:0055008	cardiac muscle tissue morphogenesis	1/67	60/18903	0.192148	0.383829	0.348065	NRG1	1	GO BP
GO:1903670	regulation of sprouting angiogenesis	1/67	60/18903	0.192148	0.383829	0.348065	CEACAM1	1	GO BP
GO:2000351	regulation of endothelial cell apoptotic process	1/67	60/18903	0.192148	0.383829	0.348065	PDCD4	1	GO BP
GO:0001784	phosphotyrosine residue binding	1/68	46/18432	0.156527	0.386099	0.358821	PFN1	1	GO MF
GO:0019894	kinesin binding	1/68	46/18432	0.156527	0.386099	0.358821	TOR1A	1	GO MF
GO:0034655	nucleobase-containing compound catabolic process	3/67	428/18903	0.193788	0.386636	0.350611	CPEB3/DNASE1L3/RNASE2	3	GO BP
GO:0001503	ossification	3/67	429/18903	0.19469	0.386751	0.350715	P2RX7/ILK/NAB2	3	GO BP
GO:0071902	positive regulation of protein serine/threonine kinase activity	2/67	229/18903	0.194859	0.386751	0.350715	P2RX7/ETAA1	2	GO BP
GO:0034113	heterotypic cell-cell adhesion	1/67	61/18903	0.19502	0.386751	0.350715	NRCAM	1	GO BP
GO:0043112	receptor metabolic process	1/67	61/18903	0.19502	0.386751	0.350715	NRG1	1	GO BP
GO:1900024	regulation of substrate adhesion-dependent cell spreading	1/67	61/18903	0.19502	0.386751	0.350715	ILK	1	GO BP
GO:0022412	cellular process involved in reproduction in multicellular organism	3/67	430/18903	0.195592	0.387295	0.351208	SPAG16/KDM1B/STRBP	3	GO BP
GO:0010594	regulation of endothelial cell migration	2/67	230/18903	0.196145	0.387295	0.351208	CEACAM1/RRAS	2	GO BP
GO:0050817	coagulation	2/67	230/18903	0.196145	0.387295	0.351208	CEACAM1/ILK	2	GO BP
GO:0050808	synapse organization	3/67	432/18903	0.197402	0.387295	0.351208	NRCAM/PFN1/NRG1	3	GO BP
GO:0007599	hemostasis	2/67	231/18903	0.197432	0.387295	0.351208	CEACAM1/ILK	2	GO BP
GO:0002820	negative regulation of adaptive immune response	1/67	62/18903	0.197883	0.387295	0.351208	CEACAM1	1	GO BP
GO:0022617	extracellular matrix disassembly	1/67	62/18903	0.197883	0.387295	0.351208	ADAM15	1	GO BP
GO:0032233	positive regulation of actin filament bundle assembly	1/67	62/18903	0.197883	0.387295	0.351208	PFN1	1	GO BP
GO:0043506	regulation of JUN kinase activity	1/67	62/18903	0.197883	0.387295	0.351208	PDCD4	1	GO BP
GO:0070228	regulation of lymphocyte apoptotic process	1/67	62/18903	0.197883	0.387295	0.351208	P2RX7	1	GO BP
GO:1903018	regulation of glycoprotein metabolic process	1/67	62/18903	0.197883	0.387295	0.351208	IL15	1	GO BP
GO:0008406	gonad development	2/67	233/18903	0.200009	0.387351	0.351259	ADAM15/WDR19	2	GO BP
GO:0021885	forebrain cell migration	1/67	63/18903	0.200735	0.387351	0.351259	NRG1	1	GO BP
GO:0032481	positive regulation of type I interferon production	1/67	63/18903	0.200735	0.387351	0.351259	IRF5	1	GO BP
GO:0032615	interleukin-12 production	1/67	63/18903	0.200735	0.387351	0.351259	IRF5	1	GO BP
GO:0032655	regulation of interleukin-12 production	1/67	63/18903	0.200735	0.387351	0.351259	IRF5	1	GO BP
GO:0032731	positive regulation of interleukin-1 beta production	1/67	63/18903	0.200735	0.387351	0.351259	P2RX7	1	GO BP
GO:0046579	positive regulation of Ras protein signal transduction	1/67	63/18903	0.200735	0.387351	0.351259	NRG1	1	GO BP
GO:0051055	negative regulation of lipid biosynthetic process	1/67	63/18903	0.200735	0.387351	0.351259	CEACAM1	1	GO BP
GO:0051784	negative regulation of nuclear division	1/67	63/18903	0.200735	0.387351	0.351259	MAD2L1BP	1	GO BP
GO:0060042	retina morphogenesis in camera-type eye	1/67	63/18903	0.200735	0.387351	0.351259	RPGRIP1L	1	GO BP
GO:0097035	regulation of membrane lipid distribution	1/67	63/18903	0.200735	0.387351	0.351259	P2RX7	1	GO BP
GO:2001244	positive regulation of intrinsic apoptotic signaling pathway	1/67	63/18903	0.200735	0.387351	0.351259	STYXL1	1	GO BP
GO:0007163	establishment or maintenance of cell polarity	2/67	234/18903	0.2013	0.387985	0.351834	RPGRIP1L/ILK	2	GO BP
GO:0005044	scavenger receptor activity	1/68	47/18432	0.159646	0.389467	0.361951	MARCO	1	GO MF
GO:0019902	phosphatase binding	2/68	195/18432	0.161858	0.390569	0.362976	CEACAM1/STYXL1	2	GO MF
GO:0070888	E-box binding	1/68	49/18432	0.165851	0.390666	0.363066	PER1	1	GO MF
GO:0005516	calmodulin binding	2/68	200/18432	0.168372	0.390666	0.363066	CEACAM1/IQCB1	2	GO MF
GO:0004864	protein phosphatase inhibitor activity	1/68	50/18432	0.168937	0.390666	0.363066	STYXL1	1	GO MF
GO:0015932	nucleobase-containing compound transmembrane transporter activity	1/68	50/18432	0.168937	0.390666	0.363066	SLC33A1	1	GO MF
GO:0001947	heart looping	1/67	64/18903	0.203578	0.391459	0.354984	IFT57	1	GO BP
GO:0046530	photoreceptor cell differentiation	1/67	64/18903	0.203578	0.391459	0.354984	RPGRIP1L	1	GO BP
GO:0007411	axon guidance	2/67	236/18903	0.203883	0.391589	0.355103	NRCAM/CHL1	2	GO BP
GO:0044815	DNA packaging complex	2/70	178/19869	0.130112	0.3917	0.340909	KDM1B/MIS12	2	GO CC
GO:0005912	adherens junction	2/70	179/19869	0.131296	0.3917	0.340909	CEACAM1/ADAM15	2	GO CC
GO:0045936	negative regulation of phosphate metabolic process	3/67	440/18903	0.204679	0.392243	0.355695	CEACAM1/STYXL1/PDCD4	3	GO BP
GO:0002274	myeloid leukocyte activation	2/67	237/18903	0.205177	0.392243	0.355695	DNASE1L3/IL15	2	GO BP
GO:0034764	positive regulation of transmembrane transport	2/67	237/18903	0.205177	0.392243	0.355695	P2RX7/STAC3	2	GO BP
GO:0097485	neuron projection guidance	2/67	237/18903	0.205177	0.392243	0.355695	NRCAM/CHL1	2	GO BP
GO:0010563	negative regulation of phosphorus metabolic process	3/67	441/18903	0.205594	0.392584	0.356004	CEACAM1/STYXL1/PDCD4	3	GO BP
GO:0015800	acidic amino acid transport	1/67	65/18903	0.20641	0.393147	0.356515	P2RX7	1	GO BP
GO:0045137	development of primary sexual characteristics	2/67	238/18903	0.206471	0.393147	0.356515	ADAM15/WDR19	2	GO BP
GO:0000819	sister chromatid segregation	2/67	239/18903	0.207766	0.393147	0.356515	MAD2L1BP/MIS12	2	GO BP
GO:0051403	stress-activated MAPK cascade	2/67	239/18903	0.207766	0.393147	0.356515	PDCD4/PER1	2	GO BP
GO:0033673	negative regulation of kinase activity	2/67	240/18903	0.209062	0.393147	0.356515	CEACAM1/PDCD4	2	GO BP
GO:0010812	negative regulation of cell-substrate adhesion	1/67	66/18903	0.209232	0.393147	0.356515	ADAM15	1	GO BP
GO:0030837	negative regulation of actin filament polymerization	1/67	66/18903	0.209232	0.393147	0.356515	PFN1	1	GO BP
GO:0031343	positive regulation of cell killing	1/67	66/18903	0.209232	0.393147	0.356515	P2RX7	1	GO BP
GO:0045682	regulation of epidermis development	1/67	66/18903	0.209232	0.393147	0.356515	NAB2	1	GO BP
GO:0048488	synaptic vesicle endocytosis	1/67	66/18903	0.209232	0.393147	0.356515	TOR1A	1	GO BP
GO:0050854	regulation of antigen receptor-mediated signaling pathway	1/67	66/18903	0.209232	0.393147	0.356515	CEACAM1	1	GO BP
GO:0060675	ureteric bud morphogenesis	1/67	66/18903	0.209232	0.393147	0.356515	ILK	1	GO BP
GO:0072577	endothelial cell apoptotic process	1/67	66/18903	0.209232	0.393147	0.356515	PDCD4	1	GO BP
GO:0140238	presynaptic endocytosis	1/67	66/18903	0.209232	0.393147	0.356515	TOR1A	1	GO BP
GO:0019212	phosphatase inhibitor activity	1/68	53/18432	0.178126	0.394305	0.366447	STYXL1	1	GO MF
GO:1901618	organic hydroxy compound transmembrane transporter activity	1/68	53/18432	0.178126	0.394305	0.366447	CEACAM1	1	GO MF
GO:0004518	nuclease activity	2/68	208/18432	0.178888	0.394305	0.366447	DNASE1L3/RNASE2	2	GO MF
GO:0043539	protein serine/threonine kinase activator activity	1/68	54/18432	0.181167	0.394305	0.366447	ETAA1	1	GO MF
GO:0098632	cell-cell adhesion mediator activity	1/68	54/18432	0.181167	0.394305	0.366447	NRCAM	1	GO MF
GO:1901505	carbohydrate derivative transmembrane transporter activity	1/68	54/18432	0.181167	0.394305	0.366447	SLC33A1	1	GO MF
GO:0006354	DNA-templated transcription elongation	2/67	241/18903	0.210359	0.394814	0.358026	NRG1/NAB2	2	GO BP
GO:0045055	regulated exocytosis	2/67	242/18903	0.211657	0.395721	0.358849	CEACAM1/P2RX7	2	GO BP
GO:0015909	long-chain fatty acid transport	1/67	67/18903	0.212045	0.395721	0.358849	SLC27A3	1	GO BP
GO:0042531	positive regulation of tyrosine phosphorylation of STAT protein	1/67	67/18903	0.212045	0.395721	0.358849	IL15	1	GO BP
GO:0072171	mesonephric tubule morphogenesis	1/67	67/18903	0.212045	0.395721	0.358849	ILK	1	GO BP
GO:1904377	positive regulation of protein localization to cell periphery	1/67	67/18903	0.212045	0.395721	0.358849	STAC3	1	GO BP
GO:1901682	sulfur compound transmembrane transporter activity	1/68	55/18432	0.184197	0.397007	0.368958	SLC33A1	1	GO MF
GO:1903829	positive regulation of protein localization	3/67	451/18903	0.214789	0.397795	0.36073	P2RX7/SNX33/STAC3	3	GO BP
GO:0000288	nuclear-transcribed mRNA catabolic process, deadenylation-dependent decay	1/67	68/18903	0.214848	0.397795	0.36073	CPEB3	1	GO BP
GO:0002704	negative regulation of leukocyte mediated immunity	1/67	68/18903	0.214848	0.397795	0.36073	CEACAM1	1	GO BP
GO:0046503	glycerolipid catabolic process	1/67	68/18903	0.214848	0.397795	0.36073	DDHD2	1	GO BP
GO:0046513	ceramide biosynthetic process	1/67	68/18903	0.214848	0.397795	0.36073	P2RX7	1	GO BP
GO:0048663	neuron fate commitment	1/67	68/18903	0.214848	0.397795	0.36073	NRG1	1	GO BP
GO:0050909	sensory perception of taste	1/67	68/18903	0.214848	0.397795	0.36073	TAS2R20	1	GO BP
GO:0005231	excitatory extracellular ligand-gated ion channel activity	1/68	56/18432	0.187215	0.399633	0.371399	P2RX7	1	GO MF
GO:1901987	regulation of cell cycle phase transition	3/67	453/18903	0.216639	0.400165	0.362879	MAD2L1BP/ETAA1/SLFN11	3	GO BP
GO:0031098	stress-activated protein kinase signaling cascade	2/67	246/18903	0.216857	0.400165	0.362879	PDCD4/PER1	2	GO BP
GO:0045930	negative regulation of mitotic cell cycle	2/67	246/18903	0.216857	0.400165	0.362879	MAD2L1BP/SLFN11	2	GO BP
GO:0002260	lymphocyte homeostasis	1/67	69/18903	0.217641	0.400265	0.362969	P2RX7	1	GO BP
GO:0051148	negative regulation of muscle cell differentiation	1/67	69/18903	0.217641	0.400265	0.362969	PDCD4	1	GO BP
GO:0061371	determination of heart left/right asymmetry	1/67	69/18903	0.217641	0.400265	0.362969	IFT57	1	GO BP
GO:0016197	endosomal transport	2/67	247/18903	0.218159	0.400323	0.363022	RAB9B/SNX33	2	GO BP
GO:0033002	muscle cell proliferation	2/67	247/18903	0.218159	0.400323	0.363022	PDCD4/IL15	2	GO BP
GO:0033218	amide binding	3/68	408/18432	0.190806	0.400886	0.372564	MARCO/TPP1/PSAP	3	GO MF
GO:0019887	protein kinase regulator activity	2/68	218/18432	0.192173	0.400886	0.372564	ETAA1/NRG1	2	GO MF
GO:0045309	protein phosphorylated amino acid binding	1/68	58/18432	0.19322	0.400886	0.372564	PFN1	1	GO MF
GO:0007188	adenylate cyclase-modulating G protein-coupled receptor signaling pathway	2/67	248/18903	0.219462	0.402237	0.364758	MARCO/PSAP	2	GO BP
GO:0003143	embryonic heart tube morphogenesis	1/67	70/18903	0.220424	0.402237	0.364758	IFT57	1	GO BP
GO:0030193	regulation of blood coagulation	1/67	70/18903	0.220424	0.402237	0.364758	CEACAM1	1	GO BP
GO:0051881	regulation of mitochondrial membrane potential	1/67	70/18903	0.220424	0.402237	0.364758	P2RX7	1	GO BP
GO:0061512	protein localization to cilium	1/67	70/18903	0.220424	0.402237	0.364758	WDR19	1	GO BP
GO:0004536	deoxyribonuclease activity	1/68	59/18432	0.196206	0.403312	0.374818	DNASE1L3	1	GO MF
GO:0071695	anatomical structure maturation	2/67	250/18903	0.222069	0.404162	0.366503	NRCAM/IL15	2	GO BP
GO:0003208	cardiac ventricle morphogenesis	1/67	71/18903	0.223197	0.404162	0.366503	NRG1	1	GO BP
GO:0032715	negative regulation of interleukin-6 production	1/67	71/18903	0.223197	0.404162	0.366503	BANK1	1	GO BP
GO:0032922	circadian regulation of gene expression	1/67	71/18903	0.223197	0.404162	0.366503	PER1	1	GO BP
GO:0051057	positive regulation of small GTPase mediated signal transduction	1/67	71/18903	0.223197	0.404162	0.366503	NRG1	1	GO BP
GO:0051310	metaphase plate congression	1/67	71/18903	0.223197	0.404162	0.366503	MIS12	1	GO BP
GO:0061077	chaperone-mediated protein folding	1/67	71/18903	0.223197	0.404162	0.366503	TOR1A	1	GO BP
GO:0008028	monocarboxylic acid transmembrane transporter activity	1/68	60/18432	0.199181	0.405671	0.37701	CEACAM1	1	GO MF
GO:0101002	ficolin-1-rich granule	2/70	185/19869	0.138451	0.406276	0.353595	SIGLEC14/SIGLEC5	2	GO CC
GO:0050851	antigen receptor-mediated signaling pathway	2/67	252/18903	0.224679	0.406398	0.368531	CEACAM1/BANK1	2	GO BP
GO:0002443	leukocyte mediated immunity	3/67	463/18903	0.225941	0.406971	0.369051	CEACAM1/P2RX7/DNASE1L3	3	GO BP
GO:0033143	regulation of intracellular steroid hormone receptor signaling pathway	1/67	72/18903	0.225961	0.406971	0.369051	PER1	1	GO BP
GO:1900046	regulation of hemostasis	1/67	72/18903	0.225961	0.406971	0.369051	CEACAM1	1	GO BP
GO:0090305	nucleic acid phosphodiester bond hydrolysis	2/67	253/18903	0.225985	0.406971	0.369051	DNASE1L3/RNASE2	2	GO BP
GO:0006814	sodium ion transport	2/67	255/18903	0.228599	0.407468	0.369501	P2RX7/PER1	2	GO BP
GO:0021537	telencephalon development	2/67	255/18903	0.228599	0.407468	0.369501	RPGRIP1L/NRG1	2	GO BP
GO:0042246	tissue regeneration	1/67	73/18903	0.228715	0.407468	0.369501	ADAM15	1	GO BP
GO:0043462	regulation of ATP-dependent activity	1/67	73/18903	0.228715	0.407468	0.369501	PFN1	1	GO BP
GO:0051937	catecholamine transport	1/67	73/18903	0.228715	0.407468	0.369501	TOR1A	1	GO BP
GO:0060415	muscle tissue morphogenesis	1/67	73/18903	0.228715	0.407468	0.369501	NRG1	1	GO BP
GO:1903578	regulation of ATP metabolic process	1/67	73/18903	0.228715	0.407468	0.369501	P2RX7	1	GO BP
GO:1904888	cranial skeletal system development	1/67	73/18903	0.228715	0.407468	0.369501	WDR19	1	GO BP
GO:0046700	heterocycle catabolic process	3/67	468/18903	0.230622	0.407468	0.369501	CPEB3/DNASE1L3/RNASE2	3	GO BP
GO:0006898	receptor-mediated endocytosis	2/67	257/18903	0.231215	0.407468	0.369501	MARCO/CEACAM1	2	GO BP
GO:0001736	establishment of planar polarity	1/67	74/18903	0.231459	0.407468	0.369501	RPGRIP1L	1	GO BP
GO:0007164	establishment of tissue polarity	1/67	74/18903	0.231459	0.407468	0.369501	RPGRIP1L	1	GO BP
GO:0032732	positive regulation of interleukin-1 production	1/67	74/18903	0.231459	0.407468	0.369501	P2RX7	1	GO BP
GO:0042058	regulation of epidermal growth factor receptor signaling pathway	1/67	74/18903	0.231459	0.407468	0.369501	CEACAM1	1	GO BP
GO:0042267	natural killer cell mediated cytotoxicity	1/67	74/18903	0.231459	0.407468	0.369501	CEACAM1	1	GO BP
GO:0043967	histone H4 acetylation	1/67	74/18903	0.231459	0.407468	0.369501	PER1	1	GO BP
GO:0050688	regulation of defense response to virus	1/67	74/18903	0.231459	0.407468	0.369501	IL15	1	GO BP
GO:0050766	positive regulation of phagocytosis	1/67	74/18903	0.231459	0.407468	0.369501	IL15	1	GO BP
GO:0051145	smooth muscle cell differentiation	1/67	74/18903	0.231459	0.407468	0.369501	PDCD4	1	GO BP
GO:0051298	centrosome duplication	1/67	74/18903	0.231459	0.407468	0.369501	CEP76	1	GO BP
GO:0070988	demethylation	1/67	74/18903	0.231459	0.407468	0.369501	KDM1B	1	GO BP
GO:0017148	negative regulation of translation	2/67	258/18903	0.232524	0.408905	0.370804	CPEB3/BANK1	2	GO BP
GO:0032890	regulation of organic acid transport	1/67	75/18903	0.234194	0.40998	0.37178	P2RX7	1	GO BP
GO:0045669	positive regulation of osteoblast differentiation	1/67	75/18903	0.234194	0.40998	0.37178	ILK	1	GO BP
GO:0050818	regulation of coagulation	1/67	75/18903	0.234194	0.40998	0.37178	CEACAM1	1	GO BP
GO:0072078	nephron tubule morphogenesis	1/67	75/18903	0.234194	0.40998	0.37178	ILK	1	GO BP
GO:0007389	pattern specification process	3/67	472/18903	0.234381	0.40998	0.37178	RPGRIP1L/IFT57/WDR19	3	GO BP
GO:0044270	cellular nitrogen compound catabolic process	3/67	474/18903	0.236265	0.412836	0.37437	CPEB3/DNASE1L3/RNASE2	3	GO BP
GO:0019226	transmission of nerve impulse	1/67	76/18903	0.236919	0.413541	0.375009	NRCAM	1	GO BP
GO:0031668	cellular response to extracellular stimulus	2/67	262/18903	0.237765	0.414577	0.375948	P2RX7/IL15	2	GO BP
GO:0002228	natural killer cell mediated immunity	1/67	77/18903	0.239635	0.416075	0.377307	CEACAM1	1	GO BP
GO:0006919	activation of cysteine-type endopeptidase activity involved in apoptotic process	1/67	77/18903	0.239635	0.416075	0.377307	IFT57	1	GO BP
GO:0045824	negative regulation of innate immune response	1/67	77/18903	0.239635	0.416075	0.377307	CEACAM1	1	GO BP
GO:0072088	nephron epithelium morphogenesis	1/67	77/18903	0.239635	0.416075	0.377307	ILK	1	GO BP
GO:0051051	negative regulation of transport	3/67	479/18903	0.240986	0.417981	0.379035	CEACAM1/NRG1/SNX33	3	GO BP
GO:0043966	histone H3 acetylation	1/67	78/18903	0.242341	0.418127	0.379167	PER1	1	GO BP
GO:0045913	positive regulation of carbohydrate metabolic process	1/67	78/18903	0.242341	0.418127	0.379167	P2RX7	1	GO BP
GO:0051966	regulation of synaptic transmission, glutamatergic	1/67	78/18903	0.242341	0.418127	0.379167	TSHZ3	1	GO BP
GO:0061045	negative regulation of wound healing	1/67	78/18903	0.242341	0.418127	0.379167	CEACAM1	1	GO BP
GO:0072665	protein localization to vacuole	1/67	78/18903	0.242341	0.418127	0.379167	GLMP	1	GO BP
GO:0002720	positive regulation of cytokine production involved in immune response	1/67	79/18903	0.245038	0.418639	0.379632	P2RX7	1	GO BP
GO:0003407	neural retina development	1/67	79/18903	0.245038	0.418639	0.379632	RPGRIP1L	1	GO BP
GO:0006305	DNA alkylation	1/67	79/18903	0.245038	0.418639	0.379632	KDM1B	1	GO BP
GO:0006306	DNA methylation	1/67	79/18903	0.245038	0.418639	0.379632	KDM1B	1	GO BP
GO:0036465	synaptic vesicle recycling	1/67	79/18903	0.245038	0.418639	0.379632	TOR1A	1	GO BP
GO:0043299	leukocyte degranulation	1/67	79/18903	0.245038	0.418639	0.379632	CEACAM1	1	GO BP
GO:0061333	renal tubule morphogenesis	1/67	79/18903	0.245038	0.418639	0.379632	ILK	1	GO BP
GO:0051924	regulation of calcium ion transport	2/67	268/18903	0.245638	0.418639	0.379632	P2RX7/STAC3	2	GO BP
GO:0045785	positive regulation of cell adhesion	3/67	484/18903	0.245725	0.418639	0.379632	RRAS/IL15/ILK	3	GO BP
GO:0001819	positive regulation of cytokine production	3/67	486/18903	0.247624	0.418639	0.379632	P2RX7/IRF5/IL15	3	GO BP
GO:0006417	regulation of translation	3/67	486/18903	0.247624	0.418639	0.379632	CPEB3/BANK1/PER1	3	GO BP
GO:0001895	retina homeostasis	1/67	80/18903	0.247725	0.418639	0.379632	IQCB1	1	GO BP
GO:0003151	outflow tract morphogenesis	1/67	80/18903	0.247725	0.418639	0.379632	ILK	1	GO BP
GO:0008344	adult locomotory behavior	1/67	80/18903	0.247725	0.418639	0.379632	CHL1	1	GO BP
GO:0048644	muscle organ morphogenesis	1/67	80/18903	0.247725	0.418639	0.379632	NRG1	1	GO BP
GO:0070227	lymphocyte apoptotic process	1/67	80/18903	0.247725	0.418639	0.379632	P2RX7	1	GO BP
GO:0071230	cellular response to amino acid stimulus	1/67	80/18903	0.247725	0.418639	0.379632	CPEB3	1	GO BP
GO:0072028	nephron morphogenesis	1/67	80/18903	0.247725	0.418639	0.379632	ILK	1	GO BP
GO:1901184	regulation of ERBB signaling pathway	1/67	80/18903	0.247725	0.418639	0.379632	CEACAM1	1	GO BP
GO:2001259	positive regulation of cation channel activity	1/67	80/18903	0.247725	0.418639	0.379632	STAC3	1	GO BP
GO:0032272	negative regulation of protein polymerization	1/67	81/18903	0.250402	0.422426	0.383066	PFN1	1	GO BP
GO:0019439	aromatic compound catabolic process	3/67	489/18903	0.250478	0.422426	0.383066	CPEB3/DNASE1L3/RNASE2	3	GO BP
GO:0090596	sensory organ morphogenesis	2/67	272/18903	0.250893	0.422693	0.383308	RPGRIP1L/WDR19	2	GO BP
GO:0007611	learning or memory	2/67	273/18903	0.252208	0.423758	0.384274	DDHD2/CPEB3	2	GO BP
GO:0006446	regulation of translational initiation	1/67	82/18903	0.253071	0.423758	0.384274	BANK1	1	GO BP
GO:0010770	positive regulation of cell morphogenesis involved in differentiation	1/67	82/18903	0.253071	0.423758	0.384274	ILK	1	GO BP
GO:0042509	regulation of tyrosine phosphorylation of STAT protein	1/67	82/18903	0.253071	0.423758	0.384274	IL15	1	GO BP
GO:0051149	positive regulation of muscle cell differentiation	1/67	82/18903	0.253071	0.423758	0.384274	NRG1	1	GO BP
GO:0051303	establishment of chromosome localization	1/67	82/18903	0.253071	0.423758	0.384274	MIS12	1	GO BP
GO:0005891	voltage-gated calcium channel complex	1/70	45/19869	0.146999	0.424319	0.369298	STAC3	1	GO CC
GO:0030666	endocytic vesicle membrane	2/70	194/19869	0.149341	0.424319	0.369298	MARCO/RAB9B	2	GO CC
GO:0016049	cell growth	3/67	493/18903	0.254292	0.425183	0.385566	CEACAM1/NRCAM/ADAM15	3	GO BP
GO:0006096	glycolytic process	1/67	83/18903	0.25573	0.425183	0.385566	P2RX7	1	GO BP
GO:0006900	vesicle budding from membrane	1/67	83/18903	0.25573	0.425183	0.385566	P2RX7	1	GO BP
GO:0014032	neural crest cell development	1/67	83/18903	0.25573	0.425183	0.385566	NRG1	1	GO BP
GO:0030500	regulation of bone mineralization	1/67	83/18903	0.25573	0.425183	0.385566	P2RX7	1	GO BP
GO:0050848	regulation of calcium-mediated signaling	1/67	83/18903	0.25573	0.425183	0.385566	NRG1	1	GO BP
GO:0061912	selective autophagy	1/67	83/18903	0.25573	0.425183	0.385566	ATG16L1	1	GO BP
GO:0051348	negative regulation of transferase activity	2/67	276/18903	0.256153	0.425457	0.385814	CEACAM1/PDCD4	2	GO BP
GO:0006757	ATP generation from ADP	1/67	84/18903	0.258379	0.425718	0.386051	P2RX7	1	GO BP
GO:0008589	regulation of smoothened signaling pathway	1/67	84/18903	0.258379	0.425718	0.386051	RPGRIP1L	1	GO BP
GO:0010921	regulation of phosphatase activity	1/67	84/18903	0.258379	0.425718	0.386051	STYXL1	1	GO BP
GO:0015844	monoamine transport	1/67	84/18903	0.258379	0.425718	0.386051	TOR1A	1	GO BP
GO:0021675	nerve development	1/67	84/18903	0.258379	0.425718	0.386051	ILK	1	GO BP
GO:0035050	embryonic heart tube development	1/67	84/18903	0.258379	0.425718	0.386051	IFT57	1	GO BP
GO:0051899	membrane depolarization	1/67	84/18903	0.258379	0.425718	0.386051	P2RX7	1	GO BP
GO:0097194	execution phase of apoptosis	1/67	84/18903	0.258379	0.425718	0.386051	DNASE1L3	1	GO BP
GO:0098631	cell adhesion mediator activity	1/68	64/18432	0.210972	0.42578	0.395699	NRCAM	1	GO MF
GO:0097546	ciliary base	1/70	47/19869	0.153013	0.427957	0.372465	IFT57	1	GO CC
GO:0000281	mitotic cytokinesis	1/67	85/18903	0.26102	0.429209	0.389217	SNX33	1	GO BP
GO:0008306	associative learning	1/67	85/18903	0.26102	0.429209	0.389217	DDHD2	1	GO BP
GO:0044232	organelle membrane contact site	1/70	48/19869	0.156004	0.42961	0.373904	ATG16L1	1	GO CC
GO:0043542	endothelial cell migration	2/67	281/18903	0.262731	0.431381	0.391186	CEACAM1/RRAS	2	GO BP
GO:0007260	tyrosine phosphorylation of STAT protein	1/67	86/18903	0.263651	0.431381	0.391186	IL15	1	GO BP
GO:0033273	response to vitamin	1/67	86/18903	0.263651	0.431381	0.391186	IL15	1	GO BP
GO:0061053	somite development	1/67	86/18903	0.263651	0.431381	0.391186	WDR19	1	GO BP
GO:0090502	RNA phosphodiester bond hydrolysis, endonucleolytic	1/67	86/18903	0.263651	0.431381	0.391186	RNASE2	1	GO BP
GO:0097110	scaffold protein binding	1/68	66/18432	0.216804	0.431609	0.401116	PSAP	1	GO MF
GO:0005125	cytokine activity	2/68	237/18432	0.217748	0.431609	0.401116	NRG1/IL15	2	GO MF
GO:0097225	sperm midpiece	1/70	50/19869	0.161955	0.432867	0.376738	ATG16L1	1	GO CC
GO:0099061	integral component of postsynaptic density membrane	1/70	51/19869	0.164915	0.432867	0.376738	NRCAM	1	GO CC
GO:0000421	autophagosome membrane	1/70	52/19869	0.167864	0.432867	0.376738	ATG16L1	1	GO CC
GO:0030315	T-tubule	1/70	52/19869	0.167864	0.432867	0.376738	STAC3	1	GO CC
GO:0031312	extrinsic component of organelle membrane	1/70	54/19869	0.173733	0.432867	0.376738	TOR1A	1	GO CC
GO:0099146	intrinsic component of postsynaptic density membrane	1/70	54/19869	0.173733	0.432867	0.376738	NRCAM	1	GO CC
GO:0030017	sarcomere	2/70	214/19869	0.174114	0.432867	0.376738	LRRC39/ILK	2	GO CC
GO:0043547	positive regulation of GTPase activity	2/67	283/18903	0.265363	0.433088	0.392734	RALGPS2/ARHGAP29	2	GO BP
GO:2000113	negative regulation of cellular macromolecule biosynthetic process	2/67	283/18903	0.265363	0.433088	0.392734	CPEB3/BANK1	2	GO BP
GO:0010660	regulation of muscle cell apoptotic process	1/67	87/18903	0.266273	0.433088	0.392734	PDCD4	1	GO BP
GO:0071277	cellular response to calcium ion	1/67	87/18903	0.266273	0.433088	0.392734	CPNE8	1	GO BP
GO:0099175	regulation of postsynapse organization	1/67	87/18903	0.266273	0.433088	0.392734	NRCAM	1	GO BP
GO:2000134	negative regulation of G1/S transition of mitotic cell cycle	1/67	87/18903	0.266273	0.433088	0.392734	SLFN11	1	GO BP
GO:0044183	protein folding chaperone	1/68	68/18432	0.222593	0.435258	0.404507	TOR1A	1	GO MF
GO:0051536	iron-sulfur cluster binding	1/68	69/18432	0.225471	0.435258	0.404507	ISCA1	1	GO MF
GO:0051540	metal cluster binding	1/68	69/18432	0.225471	0.435258	0.404507	ISCA1	1	GO MF
GO:0034249	negative regulation of cellular amide metabolic process	2/67	285/18903	0.267996	0.43546	0.394885	CPEB3/BANK1	2	GO BP
GO:0005765	lysosomal membrane	3/70	418/19869	0.182663	0.4358	0.379291	ATG16L1/PSAP/GLMP	3	GO CC
GO:0098852	lytic vacuole membrane	3/70	418/19869	0.182663	0.4358	0.379291	ATG16L1/PSAP/GLMP	3	GO CC
GO:0035577	azurophil granule membrane	1/70	58/19869	0.185348	0.4358	0.379291	PSAP	1	GO CC
GO:0005925	focal adhesion	3/70	422/19869	0.186198	0.4358	0.379291	PFN1/RRAS/ILK	3	GO CC
GO:0000502	proteasome complex	1/70	59/19869	0.188226	0.4358	0.379291	PSMB2	1	GO CC
GO:0030055	cell-substrate junction	3/70	432/19869	0.195114	0.4358	0.379291	PFN1/RRAS/ILK	3	GO CC
GO:0062023	collagen-containing extracellular matrix	3/70	433/19869	0.196012	0.4358	0.379291	COL19A1/ANXA4/PSAP	3	GO CC
GO:0030016	myofibril	2/70	233/19869	0.19822	0.4358	0.379291	LRRC39/ILK	2	GO CC
GO:0005637	nuclear inner membrane	1/70	63/19869	0.19964	0.4358	0.379291	P2RX7	1	GO CC
GO:0044304	main axon	1/70	63/19869	0.19964	0.4358	0.379291	NRCAM	1	GO CC
GO:0032370	positive regulation of lipid transport	1/67	88/18903	0.268885	0.436474	0.395805	P2RX7	1	GO BP
GO:0016328	lateral plasma membrane	1/70	64/19869	0.202469	0.43665	0.38003	CEACAM1	1	GO CC
GO:0006260	DNA replication	2/67	286/18903	0.269312	0.436736	0.396043	ETAA1/SLFN11	2	GO BP
GO:0005657	replication fork	1/70	65/19869	0.205288	0.437458	0.380734	ETAA1	1	GO CC
GO:0045104	intermediate filament cytoskeleton organization	1/67	89/18903	0.271489	0.438538	0.397677	TOR1A	1	GO BP
GO:0048864	stem cell development	1/67	89/18903	0.271489	0.438538	0.397677	NRG1	1	GO BP
GO:0050000	chromosome localization	1/67	89/18903	0.271489	0.438538	0.397677	MIS12	1	GO BP
GO:0071229	cellular response to acid chemical	1/67	89/18903	0.271489	0.438538	0.397677	CPEB3	1	GO BP
GO:0007548	sex differentiation	2/67	288/18903	0.271944	0.438843	0.397953	ADAM15/WDR19	2	GO BP
GO:0043270	positive regulation of ion transport	2/67	289/18903	0.27326	0.439708	0.398738	P2RX7/STAC3	2	GO BP
GO:0006493	protein O-linked glycosylation	1/67	90/18903	0.274083	0.439708	0.398738	IL15	1	GO BP
GO:0045103	intermediate filament-based process	1/67	90/18903	0.274083	0.439708	0.398738	TOR1A	1	GO BP
GO:0051591	response to cAMP	1/67	90/18903	0.274083	0.439708	0.398738	PER1	1	GO BP
GO:0055006	cardiac cell development	1/67	90/18903	0.274083	0.439708	0.398738	PDCD4	1	GO BP
GO:2000177	regulation of neural precursor cell proliferation	1/67	90/18903	0.274083	0.439708	0.398738	ILK	1	GO BP
GO:0019207	kinase regulator activity	2/68	246/18432	0.229975	0.440125	0.409031	ETAA1/NRG1	2	GO MF
GO:0043292	contractile fiber	2/70	242/19869	0.209783	0.441779	0.384495	LRRC39/ILK	2	GO CC
GO:0004521	endoribonuclease activity	1/68	72/18432	0.234044	0.441913	0.410692	RNASE2	1	GO MF
GO:0000049	tRNA binding	1/68	73/18432	0.236881	0.441913	0.410692	SLFN11	1	GO MF
GO:0043022	ribosome binding	1/68	73/18432	0.236881	0.441913	0.410692	CPEB3	1	GO MF
GO:0005230	extracellular ligand-gated ion channel activity	1/68	74/18432	0.239708	0.442107	0.410872	P2RX7	1	GO MF
GO:0003725	double-stranded RNA binding	1/68	76/18432	0.24533	0.442107	0.410872	STRBP	1	GO MF
GO:0030971	receptor tyrosine kinase binding	1/68	77/18432	0.248126	0.442107	0.410872	NRG1	1	GO MF
GO:0001228	DNA-binding transcription activator activity, RNA polymerase II-specific	3/68	468/18432	0.248701	0.442107	0.410872	IRF5/ZNF606/SPIB	3	GO MF
GO:0001216	DNA-binding transcription activator activity	3/68	472/18432	0.252666	0.442107	0.410872	IRF5/ZNF606/SPIB	3	GO MF
GO:0140297	DNA-binding transcription factor binding	3/68	476/18432	0.25664	0.442107	0.410872	LMO2/PER1/ANXA4	3	GO MF
GO:0033293	monocarboxylic acid binding	1/68	81/18432	0.259207	0.442107	0.410872	PSAP	1	GO MF
GO:0048306	calcium-dependent protein binding	1/68	81/18432	0.259207	0.442107	0.410872	ANXA4	1	GO MF
GO:0030165	PDZ domain binding	1/68	82/18432	0.261952	0.442107	0.410872	ARHGAP29	1	GO MF
GO:0038024	cargo receptor activity	1/68	82/18432	0.261952	0.442107	0.410872	MARCO	1	GO MF
GO:0031267	small GTPase binding	2/68	272/18432	0.265513	0.442107	0.410872	PFN1/RUSC2	2	GO MF
GO:0008135	translation factor activity, RNA binding	1/68	84/18432	0.267412	0.442107	0.410872	CPEB3	1	GO MF
GO:0030246	carbohydrate binding	2/68	275/18432	0.269623	0.442107	0.410872	SIGLEC14/SIGLEC5	2	GO MF
GO:0001540	amyloid-beta binding	1/68	85/18432	0.270127	0.442107	0.410872	MARCO	1	GO MF
GO:0005546	phosphatidylinositol-4,5-bisphosphate binding	1/68	85/18432	0.270127	0.442107	0.410872	PFN1	1	GO MF
GO:0016791	phosphatase activity	2/68	276/18432	0.270993	0.442107	0.410872	LRRC39/STYXL1	2	GO MF
GO:0035091	phosphatidylinositol binding	2/68	277/18432	0.272363	0.442107	0.410872	PFN1/SNX33	2	GO MF
GO:0035591	signaling adaptor activity	1/68	86/18432	0.272832	0.442107	0.410872	BANK1	1	GO MF
GO:0050660	flavin adenine dinucleotide binding	1/68	87/18432	0.275527	0.443239	0.411925	KDM1B	1	GO MF
GO:0015850	organic hydroxy compound transport	2/67	292/18903	0.277208	0.444289	0.402892	CEACAM1/TOR1A	2	GO BP
GO:0002366	leukocyte activation involved in immune response	2/67	293/18903	0.278524	0.444523	0.403104	CEACAM1/DNASE1L3	2	GO BP
GO:0051146	striated muscle cell differentiation	2/67	293/18903	0.278524	0.444523	0.403104	NRG1/STAC3	2	GO BP
GO:0010657	muscle cell apoptotic process	1/67	92/18903	0.279244	0.444523	0.403104	PDCD4	1	GO BP
GO:0030071	regulation of mitotic metaphase/anaphase transition	1/67	92/18903	0.279244	0.444523	0.403104	MAD2L1BP	1	GO BP
GO:0032273	positive regulation of protein polymerization	1/67	92/18903	0.279244	0.444523	0.403104	PFN1	1	GO BP
GO:0046031	ADP metabolic process	1/67	92/18903	0.279244	0.444523	0.403104	P2RX7	1	GO BP
GO:0060996	dendritic spine development	1/67	92/18903	0.279244	0.444523	0.403104	CPEB3	1	GO BP
GO:0048562	embryonic organ morphogenesis	2/67	294/18903	0.27984	0.444738	0.403299	IFT57/WDR19	2	GO BP
GO:0006835	dicarboxylic acid transport	1/67	93/18903	0.281812	0.444738	0.403299	P2RX7	1	GO BP
GO:0030516	regulation of axon extension	1/67	93/18903	0.281812	0.444738	0.403299	NRCAM	1	GO BP
GO:0035082	axoneme assembly	1/67	93/18903	0.281812	0.444738	0.403299	SPAG16	1	GO BP
GO:0042147	retrograde transport, endosome to Golgi	1/67	93/18903	0.281812	0.444738	0.403299	RAB9B	1	GO BP
GO:0044070	regulation of anion transport	1/67	93/18903	0.281812	0.444738	0.403299	P2RX7	1	GO BP
GO:0045666	positive regulation of neuron differentiation	1/67	93/18903	0.281812	0.444738	0.403299	NRCAM	1	GO BP
GO:1904705	regulation of vascular associated smooth muscle cell proliferation	1/67	93/18903	0.281812	0.444738	0.403299	PDCD4	1	GO BP
GO:2000106	regulation of leukocyte apoptotic process	1/67	93/18903	0.281812	0.444738	0.403299	P2RX7	1	GO BP
GO:0042886	amide transport	2/67	296/18903	0.282471	0.445352	0.403856	SLC33A1/PSAP	2	GO BP
GO:0002263	cell activation involved in immune response	2/67	297/18903	0.283787	0.445359	0.403862	CEACAM1/DNASE1L3	2	GO BP
GO:0009953	dorsal/ventral pattern formation	1/67	94/18903	0.28437	0.445359	0.403862	WDR19	1	GO BP
GO:0035304	regulation of protein dephosphorylation	1/67	94/18903	0.28437	0.445359	0.403862	STYXL1	1	GO BP
GO:0048704	embryonic skeletal system morphogenesis	1/67	94/18903	0.28437	0.445359	0.403862	WDR19	1	GO BP
GO:0051492	regulation of stress fiber assembly	1/67	94/18903	0.28437	0.445359	0.403862	PFN1	1	GO BP
GO:1900542	regulation of purine nucleotide metabolic process	1/67	94/18903	0.28437	0.445359	0.403862	P2RX7	1	GO BP
GO:1903035	negative regulation of response to wounding	1/67	94/18903	0.28437	0.445359	0.403862	CEACAM1	1	GO BP
GO:0034704	calcium channel complex	1/70	69/19869	0.216465	0.445579	0.387801	STAC3	1	GO CC
GO:0001725	stress fiber	1/70	70/19869	0.219235	0.445579	0.387801	ILK	1	GO CC
GO:0097517	contractile actin filament bundle	1/70	70/19869	0.219235	0.445579	0.387801	ILK	1	GO CC
GO:0005774	vacuolar membrane	3/70	461/19869	0.221545	0.445579	0.387801	ATG16L1/PSAP/GLMP	3	GO CC
GO:0006401	RNA catabolic process	2/67	299/18903	0.286417	0.445697	0.404168	CPEB3/RNASE2	2	GO BP
GO:0007091	metaphase/anaphase transition of mitotic cell cycle	1/67	95/18903	0.286919	0.445697	0.404168	MAD2L1BP	1	GO BP
GO:0032088	negative regulation of NF-kappaB transcription factor activity	1/67	95/18903	0.286919	0.445697	0.404168	ANXA4	1	GO BP
GO:0045638	negative regulation of myeloid cell differentiation	1/67	95/18903	0.286919	0.445697	0.404168	CEACAM1	1	GO BP
GO:1902099	regulation of metaphase/anaphase transition of cell cycle	1/67	95/18903	0.286919	0.445697	0.404168	MAD2L1BP	1	GO BP
GO:1903510	mucopolysaccharide metabolic process	1/67	95/18903	0.286919	0.445697	0.404168	IL15	1	GO BP
GO:1990874	vascular associated smooth muscle cell proliferation	1/67	95/18903	0.286919	0.445697	0.404168	PDCD4	1	GO BP
GO:0001738	morphogenesis of a polarized epithelium	1/67	96/18903	0.289459	0.445697	0.404168	RPGRIP1L	1	GO BP
GO:0002275	myeloid cell activation involved in immune response	1/67	96/18903	0.289459	0.445697	0.404168	DNASE1L3	1	GO BP
GO:0006497	protein lipidation	1/67	96/18903	0.289459	0.445697	0.404168	ATG16L1	1	GO BP
GO:0007032	endosome organization	1/67	96/18903	0.289459	0.445697	0.404168	SNX33	1	GO BP
GO:0014033	neural crest cell differentiation	1/67	96/18903	0.289459	0.445697	0.404168	NRG1	1	GO BP
GO:0019217	regulation of fatty acid metabolic process	1/67	96/18903	0.289459	0.445697	0.404168	CEACAM1	1	GO BP
GO:0032091	negative regulation of protein binding	1/67	96/18903	0.289459	0.445697	0.404168	ADAM15	1	GO BP
GO:0045807	positive regulation of endocytosis	1/67	96/18903	0.289459	0.445697	0.404168	TOR1A	1	GO BP
GO:0051153	regulation of striated muscle cell differentiation	1/67	96/18903	0.289459	0.445697	0.404168	NRG1	1	GO BP
GO:0061097	regulation of protein tyrosine kinase activity	1/67	96/18903	0.289459	0.445697	0.404168	NRG1	1	GO BP
GO:0072080	nephron tubule development	1/67	96/18903	0.289459	0.445697	0.404168	ILK	1	GO BP
GO:0098982	GABA-ergic synapse	1/70	72/19869	0.224747	0.446996	0.389035	NRG1	1	GO CC
GO:0001657	ureteric bud development	1/67	97/18903	0.29199	0.448336	0.406562	ILK	1	GO BP
GO:0060993	kidney morphogenesis	1/67	97/18903	0.29199	0.448336	0.406562	ILK	1	GO BP
GO:2001251	negative regulation of chromosome organization	1/67	97/18903	0.29199	0.448336	0.406562	MAD2L1BP	1	GO BP
GO:0003727	single-stranded RNA binding	1/68	89/18432	0.280888	0.448613	0.416918	STRBP	1	GO MF
GO:0046651	lymphocyte proliferation	2/67	305/18903	0.294302	0.449275	0.407414	P2RX7/IL15	2	GO BP
GO:0010965	regulation of mitotic sister chromatid separation	1/67	98/18903	0.294513	0.449275	0.407414	MAD2L1BP	1	GO BP
GO:0044784	metaphase/anaphase transition of cell cycle	1/67	98/18903	0.294513	0.449275	0.407414	MAD2L1BP	1	GO BP
GO:0060349	bone morphogenesis	1/67	98/18903	0.294513	0.449275	0.407414	NAB2	1	GO BP
GO:0072163	mesonephric epithelium development	1/67	98/18903	0.294513	0.449275	0.407414	ILK	1	GO BP
GO:0072164	mesonephric tubule development	1/67	98/18903	0.294513	0.449275	0.407414	ILK	1	GO BP
GO:1902807	negative regulation of cell cycle G1/S phase transition	1/67	98/18903	0.294513	0.449275	0.407414	SLFN11	1	GO BP
GO:0031349	positive regulation of defense response	2/67	307/18903	0.296929	0.45102	0.408995	PDCD4/IL15	2	GO BP
GO:0006140	regulation of nucleotide metabolic process	1/67	99/18903	0.297026	0.45102	0.408995	P2RX7	1	GO BP
GO:0030101	natural killer cell activation	1/67	99/18903	0.297026	0.45102	0.408995	IL15	1	GO BP
GO:0032755	positive regulation of interleukin-6 production	1/67	99/18903	0.297026	0.45102	0.408995	P2RX7	1	GO BP
GO:0061326	renal tubule development	1/67	99/18903	0.297026	0.45102	0.408995	ILK	1	GO BP
GO:0007162	negative regulation of cell adhesion	2/67	308/18903	0.298241	0.451525	0.409454	CEACAM1/ADAM15	2	GO BP
GO:0001776	leukocyte homeostasis	1/67	100/18903	0.299531	0.451525	0.409454	P2RX7	1	GO BP
GO:0006165	nucleoside diphosphate phosphorylation	1/67	100/18903	0.299531	0.451525	0.409454	P2RX7	1	GO BP
GO:0010769	regulation of cell morphogenesis involved in differentiation	1/67	100/18903	0.299531	0.451525	0.409454	ILK	1	GO BP
GO:0048709	oligodendrocyte differentiation	1/67	100/18903	0.299531	0.451525	0.409454	NRG1	1	GO BP
GO:0097306	cellular response to alcohol	1/67	100/18903	0.299531	0.451525	0.409454	ADAM15	1	GO BP
GO:1901992	positive regulation of mitotic cell cycle phase transition	1/67	100/18903	0.299531	0.451525	0.409454	MAD2L1BP	1	GO BP
GO:0001822	kidney development	2/67	309/18903	0.299554	0.451525	0.409454	RPGRIP1L/ILK	2	GO BP
GO:0021549	cerebellum development	1/67	101/18903	0.302027	0.453592	0.411328	RPGRIP1L	1	GO BP
GO:0042158	lipoprotein biosynthetic process	1/67	101/18903	0.302027	0.453592	0.411328	ATG16L1	1	GO BP
GO:0051306	mitotic sister chromatid separation	1/67	101/18903	0.302027	0.453592	0.411328	MAD2L1BP	1	GO BP
GO:1905477	positive regulation of protein localization to membrane	1/67	101/18903	0.302027	0.453592	0.411328	STAC3	1	GO BP
GO:0002429	immune response-activating cell surface receptor signaling pathway	2/67	312/18903	0.303489	0.454013	0.41171	CEACAM1/BANK1	2	GO BP
GO:0002757	immune response-activating signal transduction	2/67	312/18903	0.303489	0.454013	0.41171	CEACAM1/BANK1	2	GO BP
GO:0032943	mononuclear cell proliferation	2/67	312/18903	0.303489	0.454013	0.41171	P2RX7/IL15	2	GO BP
GO:0001823	mesonephros development	1/67	102/18903	0.304514	0.454013	0.41171	ILK	1	GO BP
GO:0016575	histone deacetylation	1/67	102/18903	0.304514	0.454013	0.41171	PER1	1	GO BP
GO:0035249	synaptic transmission, glutamatergic	1/67	102/18903	0.304514	0.454013	0.41171	TSHZ3	1	GO BP
GO:0046939	nucleotide phosphorylation	1/67	102/18903	0.304514	0.454013	0.41171	P2RX7	1	GO BP
GO:1901019	regulation of calcium ion transmembrane transporter activity	1/67	102/18903	0.304514	0.454013	0.41171	STAC3	1	GO BP
GO:0001664	G protein-coupled receptor binding	2/68	289/18432	0.288793	0.454795	0.422664	MARCO/RPGRIP1L	2	GO MF
GO:0051219	phosphoprotein binding	1/68	92/18432	0.288857	0.454795	0.422664	PFN1	1	GO MF
GO:0019932	second-messenger-mediated signaling	2/67	314/18903	0.30611	0.454825	0.412446	P2RX7/NRG1	2	GO BP
GO:0019233	sensory perception of pain	1/67	103/18903	0.306993	0.454825	0.412446	P2RX7	1	GO BP
GO:0032677	regulation of interleukin-8 production	1/67	103/18903	0.306993	0.454825	0.412446	ANXA4	1	GO BP
GO:0050764	regulation of phagocytosis	1/67	103/18903	0.306993	0.454825	0.412446	IL15	1	GO BP
GO:0061157	mRNA destabilization	1/67	103/18903	0.306993	0.454825	0.412446	CPEB3	1	GO BP
GO:0070167	regulation of biomineral tissue development	1/67	103/18903	0.306993	0.454825	0.412446	P2RX7	1	GO BP
GO:1903076	regulation of protein localization to plasma membrane	1/67	103/18903	0.306993	0.454825	0.412446	STAC3	1	GO BP
GO:0007281	germ cell development	2/67	316/18903	0.30873	0.455165	0.412755	SPAG16/STRBP	2	GO BP
GO:0006641	triglyceride metabolic process	1/67	104/18903	0.309463	0.455165	0.412755	DDHD2	1	GO BP
GO:0009135	purine nucleoside diphosphate metabolic process	1/67	104/18903	0.309463	0.455165	0.412755	P2RX7	1	GO BP
GO:0009179	purine ribonucleoside diphosphate metabolic process	1/67	104/18903	0.309463	0.455165	0.412755	P2RX7	1	GO BP
GO:0015914	phospholipid transport	1/67	104/18903	0.309463	0.455165	0.412755	P2RX7	1	GO BP
GO:0032637	interleukin-8 production	1/67	104/18903	0.309463	0.455165	0.412755	ANXA4	1	GO BP
GO:0060291	long-term synaptic potentiation	1/67	104/18903	0.309463	0.455165	0.412755	TSHZ3	1	GO BP
GO:0110020	regulation of actomyosin structure organization	1/67	104/18903	0.309463	0.455165	0.412755	PFN1	1	GO BP
GO:1902105	regulation of leukocyte differentiation	2/67	317/18903	0.310039	0.455165	0.412755	CEACAM1/IL15	2	GO BP
GO:0030198	extracellular matrix organization	2/67	318/18903	0.311348	0.455165	0.412755	COL19A1/ADAM15	2	GO BP
GO:0072001	renal system development	2/67	318/18903	0.311348	0.455165	0.412755	RPGRIP1L/ILK	2	GO BP
GO:0032479	regulation of type I interferon production	1/67	105/18903	0.311924	0.455165	0.412755	IRF5	1	GO BP
GO:0032606	type I interferon production	1/67	105/18903	0.311924	0.455165	0.412755	IRF5	1	GO BP
GO:0044728	DNA methylation or demethylation	1/67	105/18903	0.311924	0.455165	0.412755	KDM1B	1	GO BP
GO:0051588	regulation of neurotransmitter transport	1/67	105/18903	0.311924	0.455165	0.412755	TOR1A	1	GO BP
GO:0110149	regulation of biomineralization	1/67	105/18903	0.311924	0.455165	0.412755	P2RX7	1	GO BP
GO:1901655	cellular response to ketone	1/67	105/18903	0.311924	0.455165	0.412755	ADAM15	1	GO BP
GO:0043062	extracellular structure organization	2/67	319/18903	0.312657	0.455831	0.413358	COL19A1/ADAM15	2	GO BP
GO:0042102	positive regulation of T cell proliferation	1/67	106/18903	0.314376	0.457527	0.414896	IL15	1	GO BP
GO:2001252	positive regulation of chromosome organization	1/67	106/18903	0.314376	0.457527	0.414896	MAD2L1BP	1	GO BP
GO:0009416	response to light stimulus	2/67	321/18903	0.315272	0.457617	0.414978	DDHD2/PER1	2	GO BP
GO:0045229	external encapsulating structure organization	2/67	321/18903	0.315272	0.457617	0.414978	COL19A1/ADAM15	2	GO BP
GO:0098813	nuclear chromosome segregation	2/67	321/18903	0.315272	0.457617	0.414978	MAD2L1BP/MIS12	2	GO BP
GO:0002444	myeloid leukocyte mediated immunity	1/67	107/18903	0.31682	0.457845	0.415185	DNASE1L3	1	GO BP
GO:0006672	ceramide metabolic process	1/67	107/18903	0.31682	0.457845	0.415185	P2RX7	1	GO BP
GO:0033045	regulation of sister chromatid segregation	1/67	107/18903	0.31682	0.457845	0.415185	MAD2L1BP	1	GO BP
GO:0050779	RNA destabilization	1/67	107/18903	0.31682	0.457845	0.415185	CPEB3	1	GO BP
GO:0061014	positive regulation of mRNA catabolic process	1/67	107/18903	0.31682	0.457845	0.415185	CPEB3	1	GO BP
GO:0006090	pyruvate metabolic process	1/67	108/18903	0.319255	0.458546	0.415821	P2RX7	1	GO BP
GO:0008637	apoptotic mitochondrial changes	1/67	108/18903	0.319255	0.458546	0.415821	HRK	1	GO BP
GO:0032231	regulation of actin filament bundle assembly	1/67	108/18903	0.319255	0.458546	0.415821	PFN1	1	GO BP
GO:0061387	regulation of extent of cell growth	1/67	108/18903	0.319255	0.458546	0.415821	NRCAM	1	GO BP
GO:0062014	negative regulation of small molecule metabolic process	1/67	108/18903	0.319255	0.458546	0.415821	CEACAM1	1	GO BP
GO:0090263	positive regulation of canonical Wnt signaling pathway	1/67	108/18903	0.319255	0.458546	0.415821	ILK	1	GO BP
GO:1902106	negative regulation of leukocyte differentiation	1/67	108/18903	0.319255	0.458546	0.415821	CEACAM1	1	GO BP
GO:0099060	integral component of postsynaptic specialization membrane	1/70	76/19869	0.235654	0.459249	0.399699	NRCAM	1	GO CC
GO:0030670	phagocytic vesicle membrane	1/70	77/19869	0.238357	0.459249	0.399699	RAB9B	1	GO CC
GO:0042641	actomyosin	1/70	78/19869	0.241051	0.459249	0.399699	ILK	1	GO CC
GO:0032432	actin filament bundle	1/70	79/19869	0.243736	0.459249	0.399699	ILK	1	GO CC
GO:0098948	intrinsic component of postsynaptic specialization membrane	1/70	79/19869	0.243736	0.459249	0.399699	NRCAM	1	GO CC
GO:0031647	regulation of protein stability	2/67	325/18903	0.320496	0.459527	0.41671	PFN1/GLMP	2	GO BP
GO:0140014	mitotic nuclear division	2/67	325/18903	0.320496	0.459527	0.41671	MAD2L1BP/MIS12	2	GO BP
GO:0030038	contractile actin filament bundle assembly	1/67	109/18903	0.321682	0.460025	0.417161	PFN1	1	GO BP
GO:0033209	tumor necrosis factor-mediated signaling pathway	1/67	109/18903	0.321682	0.460025	0.417161	ILK	1	GO BP
GO:0043149	stress fiber assembly	1/67	109/18903	0.321682	0.460025	0.417161	PFN1	1	GO BP
GO:0000045	autophagosome assembly	1/67	110/18903	0.3241	0.460527	0.417617	ATG16L1	1	GO BP
GO:0007173	epidermal growth factor receptor signaling pathway	1/67	110/18903	0.3241	0.460527	0.417617	CEACAM1	1	GO BP
GO:0045833	negative regulation of lipid metabolic process	1/67	110/18903	0.3241	0.460527	0.417617	CEACAM1	1	GO BP
GO:1904035	regulation of epithelial cell apoptotic process	1/67	110/18903	0.3241	0.460527	0.417617	PDCD4	1	GO BP
GO:0071496	cellular response to external stimulus	2/67	328/18903	0.324409	0.460527	0.417617	P2RX7/IL15	2	GO BP
GO:0001676	long-chain fatty acid metabolic process	1/67	111/18903	0.32651	0.460527	0.417617	SLC27A3	1	GO BP
GO:0014066	regulation of phosphatidylinositol 3-kinase signaling	1/67	111/18903	0.32651	0.460527	0.417617	CEACAM1	1	GO BP
GO:0016079	synaptic vesicle exocytosis	1/67	111/18903	0.32651	0.460527	0.417617	P2RX7	1	GO BP
GO:0022037	metencephalon development	1/67	111/18903	0.32651	0.460527	0.417617	RPGRIP1L	1	GO BP
GO:0030148	sphingolipid biosynthetic process	1/67	111/18903	0.32651	0.460527	0.417617	P2RX7	1	GO BP
GO:0030510	regulation of BMP signaling pathway	1/67	111/18903	0.32651	0.460527	0.417617	ILK	1	GO BP
GO:0032611	interleukin-1 beta production	1/67	111/18903	0.32651	0.460527	0.417617	P2RX7	1	GO BP
GO:0032651	regulation of interleukin-1 beta production	1/67	111/18903	0.32651	0.460527	0.417617	P2RX7	1	GO BP
GO:0034446	substrate adhesion-dependent cell spreading	1/67	111/18903	0.32651	0.460527	0.417617	ILK	1	GO BP
GO:0042177	negative regulation of protein catabolic process	1/67	111/18903	0.32651	0.460527	0.417617	NRG1	1	GO BP
GO:1905818	regulation of chromosome separation	1/67	111/18903	0.32651	0.460527	0.417617	MAD2L1BP	1	GO BP
GO:0036503	ERAD pathway	1/67	112/18903	0.328911	0.46312	0.419968	TOR1A	1	GO BP
GO:0045445	myoblast differentiation	1/67	112/18903	0.328911	0.46312	0.419968	NRG1	1	GO BP
GO:0031123	RNA 3'-end processing	1/67	113/18903	0.331304	0.465295	0.421941	CPEB3	1	GO BP
GO:0061640	cytoskeleton-dependent cytokinesis	1/67	113/18903	0.331304	0.465295	0.421941	SNX33	1	GO BP
GO:1905954	positive regulation of lipid localization	1/67	113/18903	0.331304	0.465295	0.421941	P2RX7	1	GO BP
GO:0002526	acute inflammatory response	1/67	114/18903	0.333688	0.46705	0.423532	DNASE1L3	1	GO BP
GO:0002824	positive regulation of adaptive immune response based on somatic recombination of immune receptors built from immunoglobulin superfamily domains	1/67	114/18903	0.333688	0.46705	0.423532	P2RX7	1	GO BP
GO:0009185	ribonucleoside diphosphate metabolic process	1/67	114/18903	0.333688	0.46705	0.423532	P2RX7	1	GO BP
GO:1903707	negative regulation of hemopoiesis	1/67	114/18903	0.333688	0.46705	0.423532	CEACAM1	1	GO BP
GO:0019888	protein phosphatase regulator activity	1/68	96/18432	0.299346	0.467991	0.434928	STYXL1	1	GO MF
GO:0051604	protein maturation	2/67	336/18903	0.334816	0.46823	0.424602	P2RX7/ISCA1	2	GO BP
GO:0032414	positive regulation of ion transmembrane transporter activity	1/67	115/18903	0.336064	0.468453	0.424804	STAC3	1	GO BP
GO:0042303	molting cycle	1/67	115/18903	0.336064	0.468453	0.424804	PER1	1	GO BP
GO:0042633	hair cycle	1/67	115/18903	0.336064	0.468453	0.424804	PER1	1	GO BP
GO:1990778	protein localization to cell periphery	2/67	337/18903	0.336113	0.468453	0.424804	WDR19/STAC3	2	GO BP
GO:1905369	endopeptidase complex	1/70	82/19869	0.251733	0.469376	0.408513	PSMB2	1	GO CC
GO:0001933	negative regulation of protein phosphorylation	2/67	338/18903	0.337411	0.469681	0.425918	CEACAM1/PDCD4	2	GO BP
GO:0002832	negative regulation of response to biotic stimulus	1/67	116/18903	0.338432	0.469681	0.425918	CEACAM1	1	GO BP
GO:0030518	intracellular steroid hormone receptor signaling pathway	1/67	116/18903	0.338432	0.469681	0.425918	PER1	1	GO BP
GO:0072009	nephron epithelium development	1/67	116/18903	0.338432	0.469681	0.425918	ILK	1	GO BP
GO:0032496	response to lipopolysaccharide	2/67	339/18903	0.338707	0.469681	0.425918	P2RX7/PDCD4	2	GO BP
GO:0062012	regulation of small molecule metabolic process	2/67	339/18903	0.338707	0.469681	0.425918	CEACAM1/P2RX7	2	GO BP
GO:0043010	camera-type eye development	2/67	340/18903	0.340003	0.470984	0.4271	RPGRIP1L/WDR19	2	GO BP
GO:0043406	positive regulation of MAP kinase activity	1/67	117/18903	0.340791	0.470984	0.4271	P2RX7	1	GO BP
GO:0071887	leukocyte apoptotic process	1/67	117/18903	0.340791	0.470984	0.4271	P2RX7	1	GO BP
GO:1905037	autophagosome organization	1/67	117/18903	0.340791	0.470984	0.4271	ATG16L1	1	GO BP
GO:0002768	immune response-regulating cell surface receptor signaling pathway	2/67	341/18903	0.341298	0.471289	0.427376	CEACAM1/BANK1	2	GO BP
GO:0002286	T cell activation involved in immune response	1/67	118/18903	0.343142	0.471856	0.427891	CEACAM1	1	GO BP
GO:0002718	regulation of cytokine production involved in immune response	1/67	118/18903	0.343142	0.471856	0.427891	P2RX7	1	GO BP
GO:0007088	regulation of mitotic nuclear division	1/67	118/18903	0.343142	0.471856	0.427891	MAD2L1BP	1	GO BP
GO:0043200	response to amino acid	1/67	118/18903	0.343142	0.471856	0.427891	CPEB3	1	GO BP
GO:0050830	defense response to Gram-positive bacterium	1/67	118/18903	0.343142	0.471856	0.427891	P2RX7	1	GO BP
GO:0008238	exopeptidase activity	1/68	98/18432	0.304533	0.472772	0.439371	TPP1	1	GO MF
GO:0150034	distal axon	2/70	278/19869	0.256586	0.473494	0.412097	TSHZ3/TOR1A	2	GO CC
GO:0010506	regulation of autophagy	2/67	344/18903	0.345179	0.47426	0.43007	ATG16L1/PSAP	2	GO BP
GO:0002708	positive regulation of lymphocyte mediated immunity	1/67	119/18903	0.345485	0.474286	0.430093	P2RX7	1	GO BP
GO:0070588	calcium ion transmembrane transport	2/67	345/18903	0.346471	0.474719	0.430486	P2RX7/STAC3	2	GO BP
GO:0002367	cytokine production involved in immune response	1/67	120/18903	0.34782	0.474719	0.430486	P2RX7	1	GO BP
GO:0002821	positive regulation of adaptive immune response	1/67	120/18903	0.34782	0.474719	0.430486	P2RX7	1	GO BP
GO:0007613	memory	1/67	120/18903	0.34782	0.474719	0.430486	CPEB3	1	GO BP
GO:0035967	cellular response to topologically incorrect protein	1/67	120/18903	0.34782	0.474719	0.430486	TOR1A	1	GO BP
GO:0042752	regulation of circadian rhythm	1/67	120/18903	0.34782	0.474719	0.430486	PER1	1	GO BP
GO:0051897	positive regulation of protein kinase B signaling	1/67	120/18903	0.34782	0.474719	0.430486	NRG1	1	GO BP
GO:0019216	regulation of lipid metabolic process	2/67	347/18903	0.349052	0.475538	0.431229	CEACAM1/PSAP	2	GO BP
GO:0000077	DNA damage checkpoint signaling	1/67	121/18903	0.350146	0.475538	0.431229	ETAA1	1	GO BP
GO:0031623	receptor internalization	1/67	121/18903	0.350146	0.475538	0.431229	CEACAM1	1	GO BP
GO:0090100	positive regulation of transmembrane receptor protein serine/threonine kinase signaling pathway	1/67	121/18903	0.350146	0.475538	0.431229	ILK	1	GO BP
GO:0070661	leukocyte proliferation	2/67	348/18903	0.350342	0.475538	0.431229	P2RX7/IL15	2	GO BP
GO:0045765	regulation of angiogenesis	2/67	349/18903	0.351631	0.475538	0.431229	CEACAM1/RRAS	2	GO BP
GO:0002698	negative regulation of immune effector process	1/67	122/18903	0.352464	0.475538	0.431229	CEACAM1	1	GO BP
GO:0002761	regulation of myeloid leukocyte differentiation	1/67	122/18903	0.352464	0.475538	0.431229	CEACAM1	1	GO BP
GO:0006476	protein deacetylation	1/67	122/18903	0.352464	0.475538	0.431229	PER1	1	GO BP
GO:0030278	regulation of ossification	1/67	122/18903	0.352464	0.475538	0.431229	P2RX7	1	GO BP
GO:0043500	muscle adaptation	1/67	122/18903	0.352464	0.475538	0.431229	IL15	1	GO BP
GO:0048675	axon extension	1/67	122/18903	0.352464	0.475538	0.431229	NRCAM	1	GO BP
GO:0071901	negative regulation of protein serine/threonine kinase activity	1/67	122/18903	0.352464	0.475538	0.431229	PDCD4	1	GO BP
GO:1901989	positive regulation of cell cycle phase transition	1/67	122/18903	0.352464	0.475538	0.431229	MAD2L1BP	1	GO BP
R-HSA-5620912	Anchoring of the basal body to the plasma membrane	3/47	97/10852	0.00844689	0.476	0.473723	CEP76/RPGRIP1L/IQCB1	3	Reactome
R-HSA-1852241	Organelle biogenesis and maintenance	5/47	295/10852	0.00865455	0.476	0.473723	CEP76/RPGRIP1L/IFT57/WDR19/IQCB1	5	Reactome
GO:0006413	translational initiation	1/67	123/18903	0.354774	0.476701	0.432283	BANK1	1	GO BP
GO:0022612	gland morphogenesis	1/67	123/18903	0.354774	0.476701	0.432283	CEACAM1	1	GO BP
GO:0030203	glycosaminoglycan metabolic process	1/67	123/18903	0.354774	0.476701	0.432283	IL15	1	GO BP
GO:0030282	bone mineralization	1/67	123/18903	0.354774	0.476701	0.432283	P2RX7	1	GO BP
GO:0090630	activation of GTPase activity	1/67	123/18903	0.354774	0.476701	0.432283	ARHGAP29	1	GO BP
GO:0016050	vesicle organization	2/67	353/18903	0.356778	0.477455	0.432968	P2RX7/SNX33	2	GO BP
GO:0001578	microtubule bundle formation	1/67	124/18903	0.357076	0.477455	0.432968	SPAG16	1	GO BP
GO:0042471	ear morphogenesis	1/67	124/18903	0.357076	0.477455	0.432968	WDR19	1	GO BP
GO:0051209	release of sequestered calcium ion into cytosol	1/67	124/18903	0.357076	0.477455	0.432968	P2RX7	1	GO BP
GO:0055007	cardiac muscle cell differentiation	1/67	124/18903	0.357076	0.477455	0.432968	NRG1	1	GO BP
GO:0060079	excitatory postsynaptic potential	1/67	124/18903	0.357076	0.477455	0.432968	P2RX7	1	GO BP
GO:1901990	regulation of mitotic cell cycle phase transition	2/67	354/18903	0.358062	0.478192	0.433635	MAD2L1BP/SLFN11	2	GO BP
GO:1901342	regulation of vasculature development	2/67	355/18903	0.359346	0.478192	0.433635	CEACAM1/RRAS	2	GO BP
GO:0000956	nuclear-transcribed mRNA catabolic process	1/67	125/18903	0.35937	0.478192	0.433635	CPEB3	1	GO BP
GO:0043280	positive regulation of cysteine-type endopeptidase activity involved in apoptotic process	1/67	125/18903	0.35937	0.478192	0.433635	IFT57	1	GO BP
GO:0051283	negative regulation of sequestering of calcium ion	1/67	125/18903	0.35937	0.478192	0.433635	P2RX7	1	GO BP
GO:1904375	regulation of protein localization to cell periphery	1/67	125/18903	0.35937	0.478192	0.433635	STAC3	1	GO BP
GO:0003206	cardiac chamber morphogenesis	1/67	126/18903	0.361656	0.480069	0.435338	NRG1	1	GO BP
GO:0003231	cardiac ventricle development	1/67	126/18903	0.361656	0.480069	0.435338	NRG1	1	GO BP
GO:0032411	positive regulation of transporter activity	1/67	126/18903	0.361656	0.480069	0.435338	STAC3	1	GO BP
GO:0004722	protein serine/threonine phosphatase activity	1/68	101/18432	0.312243	0.481375	0.447366	LRRC39	1	GO MF
R-HSA-6798695	Neutrophil degranulation	6/47	478/10852	0.0164298	0.481523	0.479219	CEACAM1/RAB9B/RNASE2/PSAP/SIGLEC14/SIGLEC5	6	Reactome
R-HSA-1306955	GRB7 events in ERBB2 signaling	1/47	5/10852	0.0214722	0.481523	0.479219	NRG1	1	Reactome
R-HSA-5620924	Intraflagellar transport	2/47	54/10852	0.0227739	0.481523	0.479219	IFT57/WDR19	2	Reactome
R-HSA-1566977	Fibronectin matrix formation	1/47	6/10852	0.0257121	0.481523	0.479219	CEACAM1	1	Reactome
R-HSA-447038	NrCAM interactions	1/47	7/10852	0.0299341	0.481523	0.479219	NRCAM	1	Reactome
R-HSA-447043	Neurofascin interactions	1/47	7/10852	0.0299341	0.481523	0.479219	NRCAM	1	Reactome
R-HSA-416550	Sema4D mediated inhibition of cell attachment and migration	1/47	8/10852	0.0341381	0.481523	0.479219	RRAS	1	Reactome
R-HSA-447041	CHL1 interactions	1/47	9/10852	0.0383244	0.481523	0.479219	CHL1	1	Reactome
R-HSA-1250342	PI3K events in ERBB4 signaling	1/47	10/10852	0.0424929	0.481523	0.479219	NRG1	1	Reactome
R-HSA-9706019	RHOBTB3 ATPase cycle	1/47	10/10852	0.0424929	0.481523	0.479219	RAB9B	1	Reactome
R-HSA-6803211	TP53 Regulates Transcription of Death Receptors and Ligands	1/47	12/10852	0.0507768	0.481523	0.479219	TMEM219	1	Reactome
R-HSA-1358803	Downregulation of ERBB2:ERBB3 signaling	1/47	13/10852	0.0548925	0.481523	0.479219	NRG1	1	Reactome
R-HSA-1362409	Mitochondrial iron-sulfur cluster biogenesis	1/47	13/10852	0.0548925	0.481523	0.479219	ISCA1	1	Reactome
R-HSA-8847993	ERBB2 Activates PTK6 Signaling	1/47	13/10852	0.0548925	0.481523	0.479219	NRG1	1	Reactome
R-HSA-4086400	PCP/CE pathway	2/47	91/10852	0.0589466	0.481523	0.479219	PFN1/PSMB2	2	Reactome
R-HSA-1250347	SHC1 events in ERBB4 signaling	1/47	14/10852	0.0589906	0.481523	0.479219	NRG1	1	Reactome
R-HSA-399955	SEMA3A-Plexin repulsion signaling by inhibiting Integrin adhesion	1/47	14/10852	0.0589906	0.481523	0.479219	RRAS	1	Reactome
R-HSA-8983432	Interleukin-15 signaling	1/47	14/10852	0.0589906	0.481523	0.479219	IL15	1	Reactome
R-HSA-6785631	ERBB2 Regulates Cell Motility	1/47	15/10852	0.0630714	0.481523	0.479219	NRG1	1	Reactome
R-HSA-139853	Elevation of cytosolic Ca2+ levels	1/47	16/10852	0.0671349	0.481523	0.479219	P2RX7	1	Reactome
R-HSA-1963640	GRB2 events in ERBB2 signaling	1/47	16/10852	0.0671349	0.481523	0.479219	NRG1	1	Reactome
R-HSA-1963642	PI3K events in ERBB2 signaling	1/47	16/10852	0.0671349	0.481523	0.479219	NRG1	1	Reactome
R-HSA-844456	The NLRP3 inflammasome	1/47	16/10852	0.0671349	0.481523	0.479219	P2RX7	1	Reactome
R-HSA-5689603	UCH proteinases	2/47	100/10852	0.0695474	0.481523	0.479219	PSMB2/KDM1B	2	Reactome
R-HSA-446353	Cell-extracellular matrix interactions	1/47	18/10852	0.0752101	0.481523	0.479219	ILK	1	Reactome
R-HSA-3000480	Scavenging by Class A Receptors	1/47	19/10852	0.079222	0.481523	0.479219	MARCO	1	Reactome
R-HSA-622312	Inflammasomes	1/47	21/10852	0.0871948	0.481523	0.479219	P2RX7	1	Reactome
R-HSA-1250196	SHC1 events in ERBB2 signaling	1/47	22/10852	0.0911558	0.481523	0.479219	NRG1	1	Reactome
R-HSA-9665686	Signaling by ERBB2 TMD/JMD mutants	1/47	22/10852	0.0911558	0.481523	0.479219	NRG1	1	Reactome
R-HSA-373760	L1CAM interactions	2/47	119/10852	0.0937443	0.481523	0.479219	NRCAM/CHL1	2	Reactome
R-HSA-75876	Synthesis of very long-chain fatty acyl-CoAs	1/47	24/10852	0.0990275	0.481523	0.479219	SLC27A3	1	Reactome
R-HSA-9620244	Long-term potentiation	1/47	24/10852	0.0990275	0.481523	0.479219	NRG1	1	Reactome
R-HSA-400685	Sema4D in semaphorin signaling	1/47	25/10852	0.102938	0.481523	0.479219	RRAS	1	Reactome
R-HSA-9664565	Signaling by ERBB2 KD Mutants	1/47	25/10852	0.102938	0.481523	0.479219	NRG1	1	Reactome
R-HSA-8939236	RUNX1 regulates transcription of genes involved in differentiation of HSCs	2/47	127/10852	0.104571	0.481523	0.479219	PSMB2/LMO2	2	Reactome
R-HSA-1227990	Signaling by ERBB2 in Cancer	1/47	26/10852	0.106832	0.481523	0.479219	NRG1	1	Reactome
R-HSA-9660826	Purinergic signaling in leishmaniasis infection	1/47	26/10852	0.106832	0.481523	0.479219	P2RX7	1	Reactome
R-HSA-9664424	Cell recruitment (pro-inflammatory response)	1/47	26/10852	0.106832	0.481523	0.479219	P2RX7	1	Reactome
R-HSA-114608	Platelet degranulation	2/47	129/10852	0.10733	0.481523	0.479219	PFN1/PSAP	2	Reactome
R-HSA-76005	Response to elevated platelet cytosolic Ca2+	2/47	134/10852	0.114313	0.481523	0.479219	PFN1/PSAP	2	Reactome
R-HSA-9619665	EGR2 and SOX10-mediated initiation of Schwann cell myelination	1/47	28/10852	0.114571	0.481523	0.479219	NAB2	1	Reactome
R-HSA-5683826	Surfactant metabolism	1/47	29/10852	0.118416	0.481523	0.479219	CCDC59	1	Reactome
R-HSA-8863795	Downregulation of ERBB2 signaling	1/47	29/10852	0.118416	0.481523	0.479219	NRG1	1	Reactome
R-HSA-5663220	RHO GTPases Activate Formins	2/47	138/10852	0.119983	0.481523	0.479219	PFN1/MIS12	2	Reactome
R-HSA-418360	Platelet calcium homeostasis	1/47	30/10852	0.122244	0.481523	0.479219	P2RX7	1	Reactome
R-HSA-1474228	Degradation of the extracellular matrix	2/47	140/10852	0.122845	0.481523	0.479219	COL19A1/ADAM15	2	Reactome
R-HSA-445095	Interaction between L1 and Ankyrins	1/47	31/10852	0.126056	0.481523	0.479219	NRCAM	1	Reactome
R-HSA-1251985	Nuclear signaling by ERBB4	1/47	32/10852	0.129852	0.481523	0.479219	NRG1	1	Reactome
R-HSA-3858494	Beta-catenin independent WNT signaling	2/47	145/10852	0.130072	0.481523	0.479219	PFN1/PSMB2	2	Reactome
R-HSA-1474244	Extracellular matrix organization	3/47	300/10852	0.140064	0.481523	0.479219	CEACAM1/COL19A1/ADAM15	3	Reactome
R-HSA-9013148	CDC42 GTPase cycle	2/47	154/10852	0.143324	0.481523	0.479219	ARHGAP29/CPNE8	2	Reactome
R-HSA-9029569	NR1H3 & NR1H2 regulate gene expression linked to cholesterol transport and efflux	1/47	37/10852	0.148591	0.481523	0.479219	KDM1B	1	Reactome
R-HSA-420499	Class C/3 (Metabotropic glutamate/pheromone receptors)	1/47	38/10852	0.152291	0.481523	0.479219	TAS2R20	1	Reactome
R-HSA-75105	Fatty acyl-CoA biosynthesis	1/47	38/10852	0.152291	0.481523	0.479219	SLC27A3	1	Reactome
R-HSA-8950505	Gene and protein expression by JAK-STAT signaling after Interleukin-12 stimulation	1/47	38/10852	0.152291	0.481523	0.479219	PDCD4	1	Reactome
R-HSA-1483166	Synthesis of PA	1/47	39/10852	0.155975	0.481523	0.479219	DDHD2	1	Reactome
R-HSA-9031628	NGF-stimulated transcription	1/47	39/10852	0.155975	0.481523	0.479219	NAB2	1	Reactome
R-HSA-9717207	Sensory perception of sweet, bitter, and umami (glutamate) taste	1/47	41/10852	0.163297	0.481523	0.479219	TAS2R20	1	Reactome
R-HSA-2173782	Binding and Uptake of Ligands by Scavenger Receptors	1/47	42/10852	0.166934	0.481523	0.479219	MARCO	1	Reactome
R-HSA-425397	Transport of vitamins, nucleosides, and related molecules	1/47	43/10852	0.170557	0.481523	0.479219	SLC33A1	1	Reactome
R-HSA-451927	Interleukin-2 family signaling	1/47	44/10852	0.174163	0.481523	0.479219	IL15	1	Reactome
R-HSA-5633008	TP53 Regulates Transcription of Cell Death Genes	1/47	44/10852	0.174163	0.481523	0.479219	TMEM219	1	Reactome
R-HSA-8948216	Collagen chain trimerization	1/47	44/10852	0.174163	0.481523	0.479219	COL19A1	1	Reactome
R-HSA-5619115	Disorders of transmembrane transporters	2/47	175/10852	0.175257	0.481523	0.479219	PSMB2/SLC33A1	2	Reactome
R-HSA-2172127	DAP12 interactions	1/47	45/10852	0.177754	0.481523	0.479219	SIGLEC14	1	Reactome
R-HSA-1660662	Glycosphingolipid metabolism	1/47	46/10852	0.18133	0.481523	0.479219	PSAP	1	Reactome
R-HSA-9020591	Interleukin-12 signaling	1/47	47/10852	0.184891	0.481523	0.479219	PDCD4	1	Reactome
R-HSA-9024446	NR1H2 and NR1H3-mediated signaling	1/47	47/10852	0.184891	0.481523	0.479219	KDM1B	1	Reactome
R-HSA-9717189	Sensory perception of taste	1/47	47/10852	0.184891	0.481523	0.479219	TAS2R20	1	Reactome
R-HSA-1236978	Cross-presentation of soluble exogenous antigens (endosomes)	1/47	48/10852	0.188437	0.481523	0.479219	PSMB2	1	Reactome
R-HSA-211733	Regulation of activated PAK-2p34 by proteasome mediated degradation	1/47	49/10852	0.191967	0.481523	0.479219	PSMB2	1	Reactome
R-HSA-381038	XBP1(S) activates chaperone genes	1/47	49/10852	0.191967	0.481523	0.479219	TPP1	1	Reactome
R-HSA-6811440	Retrograde transport at the Trans-Golgi-Network	1/47	49/10852	0.191967	0.481523	0.479219	RAB9B	1	Reactome
R-HSA-1227986	Signaling by ERBB2	1/47	50/10852	0.195483	0.481523	0.479219	NRG1	1	Reactome
R-HSA-3214842	HDMs demethylate histones	1/47	50/10852	0.195483	0.481523	0.479219	KDM1B	1	Reactome
R-HSA-350562	Regulation of ornithine decarboxylase (ODC)	1/47	50/10852	0.195483	0.481523	0.479219	PSMB2	1	Reactome
R-HSA-2467813	Separation of Sister Chromatids	2/47	188/10852	0.195571	0.481523	0.479219	PSMB2/MIS12	2	Reactome
R-HSA-180534	Vpu mediated degradation of CD4	1/47	51/10852	0.198983	0.481523	0.479219	PSMB2	1	Reactome
R-HSA-349425	Autodegradation of the E3 ubiquitin ligase COP1	1/47	51/10852	0.198983	0.481523	0.479219	PSMB2	1	Reactome
R-HSA-381070	IRE1alpha activates chaperones	1/47	51/10852	0.198983	0.481523	0.479219	TPP1	1	Reactome
R-HSA-69601	Ubiquitin Mediated Degradation of Phosphorylated Cdc25A	1/47	51/10852	0.198983	0.481523	0.479219	PSMB2	1	Reactome
R-HSA-69610	p53-Independent DNA Damage Response	1/47	51/10852	0.198983	0.481523	0.479219	PSMB2	1	Reactome
R-HSA-69613	p53-Independent G1/S DNA damage checkpoint	1/47	51/10852	0.198983	0.481523	0.479219	PSMB2	1	Reactome
R-HSA-75815	Ubiquitin-dependent degradation of Cyclin D	1/47	51/10852	0.198983	0.481523	0.479219	PSMB2	1	Reactome
R-HSA-9762114	GSK3B and BTRC:CUL1-mediated-degradation of NFE2L2	1/47	51/10852	0.198983	0.481523	0.479219	PSMB2	1	Reactome
R-HSA-169911	Regulation of Apoptosis	1/47	52/10852	0.202469	0.481523	0.479219	PSMB2	1	Reactome
R-HSA-69275	G2/M Transition	2/47	194/10852	0.205052	0.481523	0.479219	CEP76/PSMB2	2	Reactome
R-HSA-180585	Vif-mediated degradation of APOBEC3G	1/47	53/10852	0.205939	0.481523	0.479219	PSMB2	1	Reactome
R-HSA-8854050	FBXL7 down-regulates AURKA during mitotic entry and in early mitosis	1/47	53/10852	0.205939	0.481523	0.479219	PSMB2	1	Reactome
R-HSA-9013405	RHOD GTPase cycle	1/47	53/10852	0.205939	0.481523	0.479219	CPNE8	1	Reactome
R-HSA-9604323	Negative regulation of NOTCH4 signaling	1/47	53/10852	0.205939	0.481523	0.479219	PSMB2	1	Reactome
R-HSA-453274	Mitotic G2-G2/M phases	2/47	196/10852	0.208224	0.481523	0.479219	CEP76/PSMB2	2	Reactome
R-HSA-174113	SCF-beta-TrCP mediated degradation of Emi1	1/47	54/10852	0.209395	0.481523	0.479219	PSMB2	1	Reactome
R-HSA-4641257	Degradation of AXIN	1/47	54/10852	0.209395	0.481523	0.479219	PSMB2	1	Reactome
R-HSA-8848021	Signaling by PTK6	1/47	54/10852	0.209395	0.481523	0.479219	NRG1	1	Reactome
R-HSA-8941858	Regulation of RUNX3 expression and activity	1/47	54/10852	0.209395	0.481523	0.479219	PSMB2	1	Reactome
R-HSA-9006927	Signaling by Non-Receptor Tyrosine Kinases	1/47	54/10852	0.209395	0.481523	0.479219	NRG1	1	Reactome
R-HSA-450408	AUF1 (hnRNP D0) binds and destabilizes mRNA	1/47	55/10852	0.212837	0.481523	0.479219	PSMB2	1	Reactome
R-HSA-5362768	Hh mutants are degraded by ERAD	1/47	55/10852	0.212837	0.481523	0.479219	PSMB2	1	Reactome
R-HSA-9013409	RHOJ GTPase cycle	1/47	55/10852	0.212837	0.481523	0.479219	CPNE8	1	Reactome
R-HSA-68877	Mitotic Prometaphase	2/47	201/10852	0.21618	0.481523	0.479219	CEP76/MIS12	2	Reactome
R-HSA-168643	Nucleotide-binding domain, leucine rich repeat containing receptor (NLR) signaling pathways	1/47	56/10852	0.216263	0.481523	0.479219	P2RX7	1	Reactome
R-HSA-4641258	Degradation of DVL	1/47	56/10852	0.216263	0.481523	0.479219	PSMB2	1	Reactome
R-HSA-69541	Stabilization of p53	1/47	56/10852	0.216263	0.481523	0.479219	PSMB2	1	Reactome
R-HSA-447115	Interleukin-12 family signaling	1/47	57/10852	0.219675	0.481523	0.479219	PDCD4	1	Reactome
R-HSA-1236394	Signaling by ERBB4	1/47	58/10852	0.223073	0.481523	0.479219	NRG1	1	Reactome
R-HSA-351202	Metabolism of polyamines	1/47	58/10852	0.223073	0.481523	0.479219	PSMB2	1	Reactome
R-HSA-5387390	Hh mutants abrogate ligand secretion	1/47	58/10852	0.223073	0.481523	0.479219	PSMB2	1	Reactome
R-HSA-5676590	NIK-->noncanonical NF-kB signaling	1/47	58/10852	0.223073	0.481523	0.479219	PSMB2	1	Reactome
R-HSA-187577	SCF(Skp2)-mediated degradation of p27/p21	1/47	59/10852	0.226456	0.481523	0.479219	PSMB2	1	Reactome
R-HSA-5607761	Dectin-1 mediated noncanonical NF-kB signaling	1/47	59/10852	0.226456	0.481523	0.479219	PSMB2	1	Reactome
R-HSA-5610780	Degradation of GLI1 by the proteasome	1/47	59/10852	0.226456	0.481523	0.479219	PSMB2	1	Reactome
R-HSA-5610783	Degradation of GLI2 by the proteasome	1/47	59/10852	0.226456	0.481523	0.479219	PSMB2	1	Reactome
R-HSA-5610785	GLI3 is processed to GLI3R by the proteasome	1/47	59/10852	0.226456	0.481523	0.479219	PSMB2	1	Reactome
R-HSA-9013406	RHOQ GTPase cycle	1/47	59/10852	0.226456	0.481523	0.479219	CPNE8	1	Reactome
R-HSA-5678895	Defective CFTR causes cystic fibrosis	1/47	60/10852	0.229824	0.481523	0.479219	PSMB2	1	Reactome
R-HSA-198725	Nuclear Events (kinase and transcription factor activation)	1/47	61/10852	0.233178	0.481523	0.479219	NAB2	1	Reactome
R-HSA-174084	Autodegradation of Cdh1 by Cdh1:APC/C	1/47	63/10852	0.239844	0.481523	0.479219	PSMB2	1	Reactome
R-HSA-4608870	Asymmetric localization of PCP proteins	1/47	63/10852	0.239844	0.481523	0.479219	PSMB2	1	Reactome
R-HSA-376176	Signaling by ROBO receptors	2/47	216/10852	0.240207	0.481523	0.479219	PFN1/PSMB2	2	Reactome
R-HSA-1442490	Collagen degradation	1/47	64/10852	0.243155	0.481523	0.479219	COL19A1	1	Reactome
R-HSA-5358346	Hedgehog ligand biogenesis	1/47	64/10852	0.243155	0.481523	0.479219	PSMB2	1	Reactome
R-HSA-1234176	Oxygen-dependent proline hydroxylation of Hypoxia-inducible Factor Alpha	1/47	65/10852	0.246453	0.481523	0.479219	PSMB2	1	Reactome
R-HSA-373755	Semaphorin interactions	1/47	65/10852	0.246453	0.481523	0.479219	RRAS	1	Reactome
R-HSA-69563	p53-Dependent G1 DNA Damage Response	1/47	65/10852	0.246453	0.481523	0.479219	PSMB2	1	Reactome
R-HSA-69580	p53-Dependent G1/S DNA damage checkpoint	1/47	65/10852	0.246453	0.481523	0.479219	PSMB2	1	Reactome
R-HSA-8873719	RAB geranylgeranylation	1/47	65/10852	0.246453	0.481523	0.479219	RAB9B	1	Reactome
R-HSA-1169091	Activation of NF-kappaB in B cells	1/47	66/10852	0.249736	0.481523	0.479219	PSMB2	1	Reactome
R-HSA-1650814	Collagen biosynthesis and modifying enzymes	1/47	67/10852	0.253005	0.481523	0.479219	COL19A1	1	Reactome
R-HSA-174154	APC/C:Cdc20 mediated degradation of Securin	1/47	67/10852	0.253005	0.481523	0.479219	PSMB2	1	Reactome
R-HSA-5658442	Regulation of RAS by GAPs	1/47	67/10852	0.253005	0.481523	0.479219	PSMB2	1	Reactome
R-HSA-69615	G1/S DNA Damage Checkpoints	1/47	67/10852	0.253005	0.481523	0.479219	PSMB2	1	Reactome
R-HSA-8948751	Regulation of PTEN stability and activity	1/47	68/10852	0.25626	0.481523	0.479219	PSMB2	1	Reactome
R-HSA-380259	Loss of Nlp from mitotic centrosomes	1/47	69/10852	0.259502	0.481523	0.479219	CEP76	1	Reactome
R-HSA-380284	Loss of proteins required for interphase microtubule organization from the centrosome	1/47	69/10852	0.259502	0.481523	0.479219	CEP76	1	Reactome
R-HSA-400253	Circadian Clock	1/47	69/10852	0.259502	0.481523	0.479219	PER1	1	Reactome
R-HSA-68886	M Phase	3/47	411/10852	0.262705	0.481523	0.479219	CEP76/PSMB2/MIS12	3	Reactome
R-HSA-68949	Orc1 removal from chromatin	1/47	70/10852	0.26273	0.481523	0.479219	PSMB2	1	Reactome
R-HSA-68882	Mitotic Anaphase	2/47	232/10852	0.265995	0.481523	0.479219	PSMB2/MIS12	2	Reactome
R-HSA-2555396	Mitotic Metaphase and Anaphase	2/47	233/10852	0.267609	0.481523	0.479219	PSMB2/MIS12	2	Reactome
R-HSA-174184	Cdc20:Phospho-APC/C mediated degradation of Cyclin A	1/47	72/10852	0.269144	0.481523	0.479219	PSMB2	1	Reactome
R-HSA-69017	CDK-mediated phosphorylation and removal of Cdc6	1/47	72/10852	0.269144	0.481523	0.479219	PSMB2	1	Reactome
R-HSA-8854518	AURKA Activation by TPX2	1/47	72/10852	0.269144	0.481523	0.479219	CEP76	1	Reactome
R-HSA-8939902	Regulation of RUNX2 expression and activity	1/47	72/10852	0.269144	0.481523	0.479219	PSMB2	1	Reactome
R-HSA-909733	Interferon alpha/beta signaling	1/47	72/10852	0.269144	0.481523	0.479219	IRF5	1	Reactome
R-HSA-8878171	Transcriptional regulation by RUNX1	2/47	235/10852	0.270837	0.481523	0.479219	PSMB2/LMO2	2	Reactome
R-HSA-174178	APC/C:Cdh1 mediated degradation of Cdc20 and other APC/C:Cdh1 targeted proteins in late mitosis/early G1	1/47	73/10852	0.27233	0.481523	0.479219	PSMB2	1	Reactome
R-HSA-179419	APC:Cdc20 mediated degradation of cell cycle proteins prior to satisfation of the cell cycle checkpoint	1/47	73/10852	0.27233	0.481523	0.479219	PSMB2	1	Reactome
R-HSA-1234174	Cellular response to hypoxia	1/47	74/10852	0.275503	0.481523	0.479219	PSMB2	1	Reactome
R-HSA-176409	APC/C:Cdc20 mediated degradation of mitotic proteins	1/47	75/10852	0.278662	0.481523	0.479219	PSMB2	1	Reactome
R-HSA-176814	Activation of APC/C and APC/C:Cdc20 mediated degradation of mitotic proteins	1/47	76/10852	0.281808	0.481523	0.479219	PSMB2	1	Reactome
R-HSA-8852276	The role of GTSE1 in G2/M progression after G2 checkpoint	1/47	76/10852	0.281808	0.481523	0.479219	PSMB2	1	Reactome
R-HSA-5619084	ABC transporter disorders	1/47	77/10852	0.284941	0.481523	0.479219	PSMB2	1	Reactome
R-HSA-2219530	Constitutive Signaling by Aberrant PI3K in Cancer	1/47	78/10852	0.28806	0.481523	0.479219	NRG1	1	Reactome
R-HSA-9759194	Nuclear events mediated by NFE2L2	1/47	78/10852	0.28806	0.481523	0.479219	PSMB2	1	Reactome
R-HSA-176408	Regulation of APC/C activators between G1/S and early anaphase	1/47	80/10852	0.294258	0.481523	0.479219	PSMB2	1	Reactome
R-HSA-2871837	FCERI mediated NF-kB activation	1/47	80/10852	0.294258	0.481523	0.479219	PSMB2	1	Reactome
R-HSA-438064	Post NMDA receptor activation events	1/47	80/10852	0.294258	0.481523	0.479219	NRG1	1	Reactome
R-HSA-380270	Recruitment of mitotic centrosome proteins and complexes	1/47	81/10852	0.297337	0.481523	0.479219	CEP76	1	Reactome
R-HSA-380287	Centrosome maturation	1/47	81/10852	0.297337	0.481523	0.479219	CEP76	1	Reactome
R-HSA-9013694	Signaling by NOTCH4	1/47	81/10852	0.297337	0.481523	0.479219	PSMB2	1	Reactome
R-HSA-1168372	Downstream signaling events of B Cell Receptor (BCR)	1/47	82/10852	0.300403	0.481523	0.479219	PSMB2	1	Reactome
R-HSA-195253	Degradation of beta-catenin by the destruction complex	1/47	82/10852	0.300403	0.481523	0.479219	PSMB2	1	Reactome
R-HSA-69202	Cyclin E associated events during G1/S transition	1/47	82/10852	0.300403	0.481523	0.479219	PSMB2	1	Reactome
R-HSA-5632684	Hedgehog 'on' state	1/47	84/10852	0.306496	0.481523	0.479219	PSMB2	1	Reactome
R-HSA-69656	Cyclin A:Cdk2-associated events at S phase entry	1/47	84/10852	0.306496	0.481523	0.479219	PSMB2	1	Reactome
R-HSA-174143	APC/C-mediated degradation of cell cycle proteins	1/47	87/10852	0.315538	0.481523	0.479219	PSMB2	1	Reactome
R-HSA-2565942	Regulation of PLK1 Activity at G2/M Transition	1/47	87/10852	0.315538	0.481523	0.479219	CEP76	1	Reactome
R-HSA-450531	Regulation of mRNA stability by proteins that bind AU-rich elements	1/47	87/10852	0.315538	0.481523	0.479219	PSMB2	1	Reactome
R-HSA-453276	Regulation of mitotic cell cycle	1/47	87/10852	0.315538	0.481523	0.479219	PSMB2	1	Reactome
R-HSA-76002	Platelet activation, signaling and aggregation	2/47	263/10852	0.315943	0.481523	0.479219	PFN1/PSAP	2	Reactome
R-HSA-418346	Platelet homeostasis	1/47	88/10852	0.318527	0.481523	0.479219	P2RX7	1	Reactome
R-HSA-5687128	MAPK6/MAPK4 signaling	1/47	88/10852	0.318527	0.481523	0.479219	PSMB2	1	Reactome
R-HSA-1257604	PIP3 activates AKT signaling	2/47	265/10852	0.31915	0.481523	0.479219	PSMB2/NRG1	2	Reactome
R-HSA-1236974	ER-Phagosome pathway	1/47	89/10852	0.321502	0.481523	0.479219	PSMB2	1	Reactome
R-HSA-1474290	Collagen formation	1/47	90/10852	0.324465	0.481523	0.479219	COL19A1	1	Reactome
R-HSA-428157	Sphingolipid metabolism	1/47	90/10852	0.324465	0.481523	0.479219	PSAP	1	Reactome
R-HSA-8876198	RAB GEFs exchange GTP for GDP on RABs	1/47	90/10852	0.324465	0.481523	0.479219	RAB9B	1	Reactome
R-HSA-446728	Cell junction organization	1/47	91/10852	0.327415	0.481523	0.479219	ILK	1	Reactome
R-HSA-69052	Switching of origins to a post-replicative state	1/47	91/10852	0.327415	0.481523	0.479219	PSMB2	1	Reactome
R-HSA-877300	Interferon gamma signaling	1/47	92/10852	0.330353	0.481523	0.479219	IRF5	1	Reactome
R-HSA-380320	Recruitment of NuMA to mitotic centrosomes	1/47	93/10852	0.333278	0.481523	0.479219	CEP76	1	Reactome
R-HSA-381119	Unfolded Protein Response (UPR)	1/47	93/10852	0.333278	0.481523	0.479219	TPP1	1	Reactome
R-HSA-442755	Activation of NMDA receptors and postsynaptic events	1/47	93/10852	0.333278	0.481523	0.479219	NRG1	1	Reactome
R-HSA-449147	Signaling by Interleukins	3/47	471/10852	0.334318	0.481523	0.479219	PSMB2/PDCD4/IL15	3	Reactome
R-HSA-141424	Amplification of signal from the kinetochores	1/47	94/10852	0.336191	0.481523	0.479219	MIS12	1	Reactome
R-HSA-141444	Amplification of signal from unattached kinetochores via a MAD2 inhibitory signal	1/47	94/10852	0.336191	0.481523	0.479219	MIS12	1	Reactome
R-HSA-8878159	Transcriptional regulation by RUNX3	1/47	95/10852	0.339091	0.481833	0.479527	PSMB2	1	Reactome
R-HSA-5673001	RAF/MAP kinase cascade	2/47	278/10852	0.339911	0.481833	0.479527	PSMB2/NRG1	2	Reactome
R-HSA-202424	Downstream TCR signaling	1/47	96/10852	0.341978	0.482277	0.47997	PSMB2	1	Reactome
GO:0006911	phagocytosis, engulfment	1/67	127/18903	0.363933	0.482314	0.437374	MARCO	1	GO BP
GO:0051282	regulation of sequestering of calcium ion	1/67	127/18903	0.363933	0.482314	0.437374	P2RX7	1	GO BP
GO:0005770	late endosome	2/70	288/19869	0.269662	0.482997	0.420367	RAB9B/PSAP	2	GO CC
GO:0045171	intercellular bridge	1/70	89/19869	0.27007	0.482997	0.420367	IQCB1	1	GO CC
GO:0098839	postsynaptic density membrane	1/70	89/19869	0.27007	0.482997	0.420367	NRCAM	1	GO CC
GO:0035578	azurophil granule lumen	1/70	91/19869	0.275227	0.482997	0.420367	RNASE2	1	GO CC
GO:0035579	specific granule membrane	1/70	91/19869	0.275227	0.482997	0.420367	CEACAM1	1	GO CC
GO:0010038	response to metal ion	2/67	360/18903	0.365751	0.483647	0.438583	P2RX7/CPNE8	2	GO BP
GO:0006304	DNA modification	1/67	128/18903	0.366203	0.483647	0.438583	KDM1B	1	GO BP
GO:0048706	embryonic skeletal system development	1/67	128/18903	0.366203	0.483647	0.438583	WDR19	1	GO BP
GO:0050868	negative regulation of T cell activation	1/67	128/18903	0.366203	0.483647	0.438583	CEACAM1	1	GO BP
GO:0002831	regulation of response to biotic stimulus	2/67	361/18903	0.367029	0.483647	0.438583	CEACAM1/IL15	2	GO BP
GO:0042176	regulation of protein catabolic process	2/67	361/18903	0.367029	0.483647	0.438583	NRG1/SNX33	2	GO BP
GO:0007041	lysosomal transport	1/67	129/18903	0.368465	0.483647	0.438583	PSAP	1	GO BP
GO:0014902	myotube differentiation	1/67	129/18903	0.368465	0.483647	0.438583	STAC3	1	GO BP
GO:0031570	DNA integrity checkpoint signaling	1/67	129/18903	0.368465	0.483647	0.438583	ETAA1	1	GO BP
GO:0045931	positive regulation of mitotic cell cycle	1/67	129/18903	0.368465	0.483647	0.438583	MAD2L1BP	1	GO BP
GO:0048593	camera-type eye morphogenesis	1/67	129/18903	0.368465	0.483647	0.438583	RPGRIP1L	1	GO BP
GO:0050714	positive regulation of protein secretion	1/67	129/18903	0.368465	0.483647	0.438583	P2RX7	1	GO BP
GO:0019079	viral genome replication	1/67	130/18903	0.370719	0.484288	0.439164	ATG16L1	1	GO BP
GO:0030317	flagellated sperm motility	1/67	130/18903	0.370719	0.484288	0.439164	SPAG16	1	GO BP
GO:0045621	positive regulation of lymphocyte differentiation	1/67	130/18903	0.370719	0.484288	0.439164	IL15	1	GO BP
GO:0050853	B cell receptor signaling pathway	1/67	130/18903	0.370719	0.484288	0.439164	BANK1	1	GO BP
GO:0097722	sperm motility	1/67	130/18903	0.370719	0.484288	0.439164	SPAG16	1	GO BP
GO:0099565	chemical synaptic transmission, postsynaptic	1/67	130/18903	0.370719	0.484288	0.439164	P2RX7	1	GO BP
R-HSA-5619102	SLC transporter disorders	1/47	98/10852	0.347717	0.486394	0.484066	SLC33A1	1	Reactome
R-HSA-5684996	MAPK1/MAPK3 signaling	2/47	284/10852	0.349436	0.486394	0.484066	PSMB2/NRG1	2	Reactome
R-HSA-5607764	CLEC7A (Dectin-1) signaling	1/47	99/10852	0.350568	0.486394	0.484066	PSMB2	1	Reactome
R-HSA-5668541	TNFR2 non-canonical NF-kB pathway	1/47	100/10852	0.353406	0.486394	0.484066	PSMB2	1	Reactome
R-HSA-9755511	KEAP1-NFE2L2 pathway	1/47	101/10852	0.356233	0.486394	0.484066	PSMB2	1	Reactome
R-HSA-69620	Cell Cycle Checkpoints	2/47	289/10852	0.357341	0.486394	0.484066	PSMB2/MIS12	2	Reactome
R-HSA-5688426	Deubiquitination	2/47	290/10852	0.358919	0.486394	0.484066	PSMB2/KDM1B	2	Reactome
R-HSA-382556	ABC-family proteins mediated transport	1/47	102/10852	0.359047	0.486394	0.484066	PSMB2	1	Reactome
GO:0010595	positive regulation of endothelial cell migration	1/67	131/18903	0.372965	0.48645	0.441124	RRAS	1	GO BP
GO:0051208	sequestering of calcium ion	1/67	131/18903	0.372965	0.48645	0.441124	P2RX7	1	GO BP
GO:0005902	microvillus	1/70	93/19869	0.280349	0.487208	0.424032	CEACAM1	1	GO CC
GO:0002449	lymphocyte mediated immunity	2/67	367/18903	0.374679	0.487823	0.442369	CEACAM1/P2RX7	2	GO BP
GO:0006639	acylglycerol metabolic process	1/67	132/18903	0.375203	0.487823	0.442369	DDHD2	1	GO BP
GO:0009132	nucleoside diphosphate metabolic process	1/67	132/18903	0.375203	0.487823	0.442369	P2RX7	1	GO BP
GO:0051983	regulation of chromosome segregation	1/67	132/18903	0.375203	0.487823	0.442369	MAD2L1BP	1	GO BP
GO:0006887	exocytosis	2/67	369/18903	0.377221	0.488407	0.442899	CEACAM1/P2RX7	2	GO BP
GO:0001101	response to acid chemical	1/67	133/18903	0.377433	0.488407	0.442899	CPEB3	1	GO BP
GO:0002702	positive regulation of production of molecular mediator of immune response	1/67	133/18903	0.377433	0.488407	0.442899	P2RX7	1	GO BP
GO:0006638	neutral lipid metabolic process	1/67	133/18903	0.377433	0.488407	0.442899	DDHD2	1	GO BP
GO:0035303	regulation of dephosphorylation	1/67	133/18903	0.377433	0.488407	0.442899	STYXL1	1	GO BP
GO:0035601	protein deacylation	1/67	133/18903	0.377433	0.488407	0.442899	PER1	1	GO BP
R-HSA-1236975	Antigen processing-Cross presentation	1/47	104/10852	0.36464	0.489151	0.48681	PSMB2	1	Reactome
R-HSA-2219528	PI3K/AKT Signaling in Cancer	1/47	104/10852	0.36464	0.489151	0.48681	NRG1	1	Reactome
R-HSA-8856825	Cargo recognition for clathrin-mediated endocytosis	1/47	105/10852	0.367418	0.490485	0.488138	TOR1A	1	Reactome
GO:0006022	aminoglycan metabolic process	1/67	134/18903	0.379655	0.490512	0.444808	IL15	1	GO BP
GO:0043467	regulation of generation of precursor metabolites and energy	1/67	134/18903	0.379655	0.490512	0.444808	P2RX7	1	GO BP
GO:0030134	COPII-coated ER to Golgi transport vesicle	1/70	95/19869	0.285434	0.491276	0.427574	DDHD2	1	GO CC
R-HSA-6811558	PI5P, PP2A and IER3 Regulate PI3K/AKT Signaling	1/47	106/10852	0.370184	0.491791	0.489438	NRG1	1	Reactome
GO:0045862	positive regulation of proteolysis	2/67	372/18903	0.381026	0.491829	0.446002	IFT57/SNX33	2	GO BP
GO:0007098	centrosome cycle	1/67	135/18903	0.381869	0.491829	0.446002	CEP76	1	GO BP
GO:0051304	chromosome separation	1/67	135/18903	0.381869	0.491829	0.446002	MAD2L1BP	1	GO BP
GO:2001235	positive regulation of apoptotic signaling pathway	1/67	135/18903	0.381869	0.491829	0.446002	STYXL1	1	GO BP
GO:0006275	regulation of DNA replication	1/67	136/18903	0.384076	0.493512	0.447529	SLFN11	1	GO BP
GO:0010565	regulation of cellular ketone metabolic process	1/67	136/18903	0.384076	0.493512	0.447529	CEACAM1	1	GO BP
GO:0043401	steroid hormone mediated signaling pathway	1/67	136/18903	0.384076	0.493512	0.447529	PER1	1	GO BP
GO:0002460	adaptive immune response based on somatic recombination of immune receptors built from immunoglobulin superfamily domains	2/67	375/18903	0.384822	0.494024	0.447992	CEACAM1/P2RX7	2	GO BP
GO:0043087	regulation of GTPase activity	2/67	376/18903	0.386085	0.494024	0.447992	RALGPS2/ARHGAP29	2	GO BP
GO:0050863	regulation of T cell activation	2/67	376/18903	0.386085	0.494024	0.447992	CEACAM1/IL15	2	GO BP
GO:0061041	regulation of wound healing	1/67	137/18903	0.386275	0.494024	0.447992	CEACAM1	1	GO BP
GO:0098732	macromolecule deacylation	1/67	137/18903	0.386275	0.494024	0.447992	PER1	1	GO BP
GO:1904019	epithelial cell apoptotic process	1/67	137/18903	0.386275	0.494024	0.447992	PDCD4	1	GO BP
GO:1903037	regulation of leukocyte cell-cell adhesion	2/67	377/18903	0.387347	0.495011	0.448887	CEACAM1/IL15	2	GO BP
GO:0030879	mammary gland development	1/67	138/18903	0.388466	0.496055	0.449835	NRG1	1	GO BP
GO:0006997	nucleus organization	1/67	139/18903	0.39065	0.4973	0.450964	TOR1A	1	GO BP
GO:0008277	regulation of G protein-coupled receptor signaling pathway	1/67	139/18903	0.39065	0.4973	0.450964	RPGRIP1L	1	GO BP
GO:0050684	regulation of mRNA processing	1/67	139/18903	0.39065	0.4973	0.450964	CPEB3	1	GO BP
GO:0050852	T cell receptor signaling pathway	1/67	139/18903	0.39065	0.4973	0.450964	CEACAM1	1	GO BP
GO:0042326	negative regulation of phosphorylation	2/67	381/18903	0.392385	0.49776	0.451381	CEACAM1/PDCD4	2	GO BP
GO:0002705	positive regulation of leukocyte mediated immunity	1/67	140/18903	0.392825	0.49776	0.451381	P2RX7	1	GO BP
GO:0007266	Rho protein signal transduction	1/67	140/18903	0.392825	0.49776	0.451381	ARHGAP29	1	GO BP
GO:0030833	regulation of actin filament polymerization	1/67	140/18903	0.392825	0.49776	0.451381	PFN1	1	GO BP
GO:0042157	lipoprotein metabolic process	1/67	140/18903	0.392825	0.49776	0.451381	ATG16L1	1	GO BP
GO:1903313	positive regulation of mRNA metabolic process	1/67	140/18903	0.392825	0.49776	0.451381	CPEB3	1	GO BP
GO:0007059	chromosome segregation	2/67	382/18903	0.393641	0.498411	0.45197	MAD2L1BP/MIS12	2	GO BP
GO:0004620	phospholipase activity	1/68	108/18432	0.329908	0.498591	0.463366	DDHD2	1	GO MF
GO:0090079	translation regulator activity, nucleic acid binding	1/68	108/18432	0.329908	0.498591	0.463366	CPEB3	1	GO MF
GO:0015294	solute:cation symporter activity	1/68	109/18432	0.332394	0.498591	0.463366	SLC33A1	1	GO MF
GO:1902936	phosphatidylinositol bisphosphate binding	1/68	109/18432	0.332394	0.498591	0.463366	PFN1	1	GO MF
GO:0030900	forebrain development	2/67	383/18903	0.394897	0.498971	0.452479	RPGRIP1L/NRG1	2	GO BP
GO:0007093	mitotic cell cycle checkpoint signaling	1/67	141/18903	0.394994	0.498971	0.452479	MAD2L1BP	1	GO BP
GO:0045667	regulation of osteoblast differentiation	1/67	141/18903	0.394994	0.498971	0.452479	ILK	1	GO BP
GO:0030534	adult behavior	1/67	143/18903	0.399307	0.502876	0.45602	CHL1	1	GO BP
GO:0045727	positive regulation of translation	1/67	143/18903	0.399307	0.502876	0.45602	CPEB3	1	GO BP
GO:0055123	digestive system development	1/67	143/18903	0.399307	0.502876	0.45602	WDR19	1	GO BP
GO:2001056	positive regulation of cysteine-type endopeptidase activity	1/67	143/18903	0.399307	0.502876	0.45602	IFT57	1	GO BP
GO:0031234	extrinsic component of cytoplasmic side of plasma membrane	1/70	99/19869	0.2955	0.503757	0.438436	STAC3	1	GO CC
GO:0001654	eye development	2/67	388/18903	0.401157	0.50442	0.45742	RPGRIP1L/WDR19	2	GO BP
GO:0010508	positive regulation of autophagy	1/67	144/18903	0.401452	0.50442	0.45742	ATG16L1	1	GO BP
GO:0030177	positive regulation of Wnt signaling pathway	1/67	144/18903	0.401452	0.50442	0.45742	ILK	1	GO BP
R-HSA-69618	Mitotic Spindle Checkpoint	1/47	111/10852	0.38384	0.504851	0.502435	MIS12	1	Reactome
R-HSA-983705	Signaling by the B Cell Receptor (BCR)	1/47	111/10852	0.38384	0.504851	0.502435	PSMB2	1	Reactome
R-HSA-9006925	Intracellular signaling by second messengers	2/47	307/10852	0.385523	0.504851	0.502435	PSMB2/NRG1	2	Reactome
GO:0014065	phosphatidylinositol 3-kinase signaling	1/67	145/18903	0.40359	0.504873	0.457831	CEACAM1	1	GO BP
GO:0051783	regulation of nuclear division	1/67	145/18903	0.40359	0.504873	0.457831	MAD2L1BP	1	GO BP
GO:0060078	regulation of postsynaptic membrane potential	1/67	145/18903	0.40359	0.504873	0.457831	P2RX7	1	GO BP
GO:1903305	regulation of regulated secretory pathway	1/67	145/18903	0.40359	0.504873	0.457831	CEACAM1	1	GO BP
GO:0007178	transmembrane receptor protein serine/threonine kinase signaling pathway	2/67	390/18903	0.403653	0.504873	0.457831	PDCD4/ILK	2	GO BP
GO:0050878	regulation of body fluid levels	2/67	390/18903	0.403653	0.504873	0.457831	CEACAM1/ILK	2	GO BP
R-HSA-199418	Negative regulation of the PI3K/AKT network	1/47	113/10852	0.389221	0.504886	0.50247	NRG1	1	Reactome
R-HSA-9020702	Interleukin-1 signaling	1/47	113/10852	0.389221	0.504886	0.50247	PSMB2	1	Reactome
GO:0004222	metalloendopeptidase activity	1/68	112/18432	0.3398	0.505125	0.469438	ADAM15	1	GO MF
GO:0042277	peptide binding	2/68	330/18432	0.344506	0.505125	0.469438	MARCO/TPP1	2	GO MF
GO:0019208	phosphatase regulator activity	1/68	114/18432	0.344692	0.505125	0.469438	STYXL1	1	GO MF
GO:0003924	GTPase activity	2/68	331/18432	0.345851	0.505125	0.469438	RAB9B/RRAS	2	GO MF
GO:0001508	action potential	1/67	146/18903	0.40572	0.505504	0.458403	NRCAM	1	GO BP
GO:0031333	negative regulation of protein-containing complex assembly	1/67	146/18903	0.40572	0.505504	0.458403	PFN1	1	GO BP
GO:0050671	positive regulation of lymphocyte proliferation	1/67	146/18903	0.40572	0.505504	0.458403	IL15	1	GO BP
GO:0060294	cilium movement involved in cell motility	1/67	146/18903	0.40572	0.505504	0.458403	SPAG16	1	GO BP
GO:0072073	kidney epithelium development	1/67	146/18903	0.40572	0.505504	0.458403	ILK	1	GO BP
GO:0150063	visual system development	2/67	392/18903	0.406144	0.505504	0.458403	RPGRIP1L/WDR19	2	GO BP
GO:0001701	in utero embryonic development	2/67	393/18903	0.407388	0.505504	0.458403	RPGRIP1L/WDR19	2	GO BP
GO:0006865	amino acid transport	1/67	147/18903	0.407843	0.505504	0.458403	P2RX7	1	GO BP
GO:0008584	male gonad development	1/67	147/18903	0.407843	0.505504	0.458403	ADAM15	1	GO BP
GO:0106106	cold-induced thermogenesis	1/67	147/18903	0.407843	0.505504	0.458403	IL15	1	GO BP
GO:0120161	regulation of cold-induced thermogenesis	1/67	147/18903	0.407843	0.505504	0.458403	IL15	1	GO BP
GO:1903038	negative regulation of leukocyte cell-cell adhesion	1/67	147/18903	0.407843	0.505504	0.458403	CEACAM1	1	GO BP
GO:1904062	regulation of cation transmembrane transport	2/67	394/18903	0.408631	0.5061	0.458943	P2RX7/STAC3	2	GO BP
GO:0005788	endoplasmic reticulum lumen	2/70	312/19869	0.301013	0.506816	0.441098	COL19A1/TOR1A	2	GO CC
GO:0005881	cytoplasmic microtubule	1/70	102/19869	0.302957	0.506816	0.441098	RPGRIP1L	1	GO CC
GO:0032147	activation of protein kinase activity	1/67	148/18903	0.409958	0.506981	0.459742	NRG1	1	GO BP
GO:0046546	development of primary male sexual characteristics	1/67	148/18903	0.409958	0.506981	0.459742	ADAM15	1	GO BP
R-HSA-187037	Signaling by NTRK1 (TRKA)	1/47	115/10852	0.394556	0.507022	0.504597	NAB2	1	Reactome
R-HSA-9648025	EML4 and NUDC in mitotic spindle formation	1/47	115/10852	0.394556	0.507022	0.504597	MIS12	1	Reactome
GO:0099094	ligand-gated cation channel activity	1/68	116/18432	0.349548	0.507188	0.471355	P2RX7	1	GO MF
GO:0032946	positive regulation of mononuclear cell proliferation	1/67	149/18903	0.412066	0.508032	0.460695	IL15	1	GO BP
GO:0046467	membrane lipid biosynthetic process	1/67	149/18903	0.412066	0.508032	0.460695	P2RX7	1	GO BP
GO:0051053	negative regulation of DNA metabolic process	1/67	149/18903	0.412066	0.508032	0.460695	SLFN11	1	GO BP
GO:0061351	neural precursor cell proliferation	1/67	149/18903	0.412066	0.508032	0.460695	ILK	1	GO BP
GO:0002253	activation of immune response	2/67	397/18903	0.412351	0.508032	0.460695	CEACAM1/BANK1	2	GO BP
GO:0048880	sensory system development	2/67	398/18903	0.413589	0.509125	0.461687	RPGRIP1L/WDR19	2	GO BP
GO:0007612	learning	1/67	150/18903	0.414167	0.509125	0.461687	DDHD2	1	GO BP
GO:0031023	microtubule organizing center organization	1/67	150/18903	0.414167	0.509125	0.461687	CEP76	1	GO BP
GO:0006631	fatty acid metabolic process	2/67	400/18903	0.416061	0.510174	0.462638	CEACAM1/SLC27A3	2	GO BP
GO:0007269	neurotransmitter secretion	1/67	151/18903	0.41626	0.510174	0.462638	P2RX7	1	GO BP
GO:0099643	signal release from synapse	1/67	151/18903	0.41626	0.510174	0.462638	P2RX7	1	GO BP
GO:1903531	negative regulation of secretion by cell	1/67	151/18903	0.41626	0.510174	0.462638	CEACAM1	1	GO BP
GO:0014069	postsynaptic density	2/70	321/19869	0.312728	0.510807	0.444571	NRCAM/CPEB3	2	GO CC
GO:0090734	site of DNA damage	1/70	106/19869	0.312779	0.510807	0.444571	SLFN11	1	GO CC
GO:0034451	centriolar satellite	1/70	108/19869	0.317639	0.510807	0.444571	DDHD2	1	GO CC
GO:0032279	asymmetric synapse	2/70	327/19869	0.320517	0.510807	0.444571	NRCAM/CPEB3	2	GO CC
GO:0042470	melanosome	1/70	110/19869	0.322465	0.510807	0.444571	TPP1	1	GO CC
GO:0048770	pigment granule	1/70	110/19869	0.322465	0.510807	0.444571	TPP1	1	GO CC
GO:0031490	chromatin DNA binding	1/68	118/18432	0.354369	0.510844	0.474753	PER1	1	GO MF
R-HSA-418594	G alpha (i) signalling events	2/47	316/10852	0.399428	0.510896	0.508452	PSAP/TAS2R20	2	Reactome
GO:0062013	positive regulation of small molecule metabolic process	1/67	152/18903	0.418345	0.511968	0.464264	P2RX7	1	GO BP
GO:0072006	nephron development	1/67	152/18903	0.418345	0.511968	0.464264	ILK	1	GO BP
R-HSA-202403	TCR signaling	1/47	118/10852	0.402472	0.512407	0.509955	PSMB2	1	Reactome
R-HSA-8878166	Transcriptional regulation by RUNX2	1/47	119/10852	0.405089	0.512685	0.510232	PSMB2	1	Reactome
R-HSA-69239	Synthesis of DNA	1/47	120/10852	0.407694	0.512685	0.510232	PSMB2	1	Reactome
R-HSA-195258	RHO GTPase Effectors	2/47	323/10852	0.410148	0.512685	0.510232	PFN1/MIS12	2	Reactome
R-HSA-5683057	MAPK family signaling cascades	2/47	323/10852	0.410148	0.512685	0.510232	PSMB2/NRG1	2	Reactome
GO:0005776	autophagosome	1/70	115/19869	0.334382	0.513585	0.44699	ATG16L1	1	GO CC
GO:0099634	postsynaptic specialization membrane	1/70	115/19869	0.334382	0.513585	0.44699	NRCAM	1	GO CC
GO:0099572	postsynaptic specialization	2/70	342/19869	0.339898	0.513585	0.44699	NRCAM/CPEB3	2	GO CC
GO:0030139	endocytic vesicle	2/70	343/19869	0.341185	0.513585	0.44699	MARCO/RAB9B	2	GO CC
GO:0099055	integral component of postsynaptic membrane	1/70	118/19869	0.341434	0.513585	0.44699	NRCAM	1	GO CC
GO:1905368	peptidase complex	1/70	118/19869	0.341434	0.513585	0.44699	PSMB2	1	GO CC
GO:0030902	hindbrain development	1/67	153/18903	0.420424	0.514129	0.466224	RPGRIP1L	1	GO BP
GO:0004540	ribonuclease activity	1/68	122/18432	0.363906	0.515088	0.478697	RNASE2	1	GO MF
GO:0016887	ATP hydrolysis activity	2/68	347/18432	0.36725	0.515088	0.478697	TOR1A/SLFN11	2	GO MF
GO:0030674	protein-macromolecule adaptor activity	2/68	347/18432	0.36725	0.515088	0.478697	COL19A1/BANK1	2	GO MF
GO:0051082	unfolded protein binding	1/68	124/18432	0.368622	0.515088	0.478697	TOR1A	1	GO MF
GO:0017124	SH3 domain binding	1/68	125/18432	0.370967	0.515088	0.478697	ADAM15	1	GO MF
GO:0061629	RNA polymerase II-specific DNA-binding transcription factor binding	2/68	350/18432	0.371235	0.515088	0.478697	LMO2/ANXA4	2	GO MF
R-HSA-195721	Signaling by WNT	2/47	328/10852	0.417752	0.515475	0.513008	PFN1/PSMB2	2	Reactome
R-HSA-2500257	Resolution of Sister Chromatid Cohesion	1/47	124/10852	0.418003	0.515475	0.513008	MIS12	1	Reactome
R-HSA-9007101	Rab regulation of trafficking	1/47	124/10852	0.418003	0.515475	0.513008	RAB9B	1	Reactome
GO:0007584	response to nutrient	1/67	154/18903	0.422495	0.515895	0.467826	IL15	1	GO BP
GO:0043524	negative regulation of neuron apoptotic process	1/67	154/18903	0.422495	0.515895	0.467826	CHL1	1	GO BP
GO:0016052	carbohydrate catabolic process	1/67	155/18903	0.424559	0.517402	0.469192	P2RX7	1	GO BP
GO:0032368	regulation of lipid transport	1/67	155/18903	0.424559	0.517402	0.469192	P2RX7	1	GO BP
GO:0030099	myeloid cell differentiation	2/67	407/18903	0.424672	0.517402	0.469192	CEACAM1/IL15	2	GO BP
GO:0010976	positive regulation of neuron projection development	1/67	157/18903	0.428664	0.521494	0.472903	STYXL1	1	GO BP
GO:0048754	branching morphogenesis of an epithelial tube	1/67	157/18903	0.428664	0.521494	0.472903	ILK	1	GO BP
GO:0098984	neuron to neuron synapse	2/70	351/19869	0.351451	0.52224	0.454523	NRCAM/CPEB3	2	GO CC
GO:0098936	intrinsic component of postsynaptic membrane	1/70	123/19869	0.353023	0.52224	0.454523	NRCAM	1	GO CC
GO:0090501	RNA phosphodiester bond hydrolysis	1/67	158/18903	0.430706	0.523553	0.47477	RNASE2	1	GO BP
GO:1903706	regulation of hemopoiesis	2/67	413/18903	0.432003	0.523553	0.47477	CEACAM1/IL15	2	GO BP
GO:0001539	cilium or flagellum-dependent cell motility	1/67	159/18903	0.432741	0.523553	0.47477	SPAG16	1	GO BP
GO:0008064	regulation of actin polymerization or depolymerization	1/67	159/18903	0.432741	0.523553	0.47477	PFN1	1	GO BP
GO:0048592	eye morphogenesis	1/67	159/18903	0.432741	0.523553	0.47477	RPGRIP1L	1	GO BP
GO:0060041	retina development in camera-type eye	1/67	159/18903	0.432741	0.523553	0.47477	RPGRIP1L	1	GO BP
GO:0060285	cilium-dependent cell motility	1/67	159/18903	0.432741	0.523553	0.47477	SPAG16	1	GO BP
GO:0007159	leukocyte cell-cell adhesion	2/67	414/18903	0.43322	0.523553	0.47477	CEACAM1/IL15	2	GO BP
GO:0050678	regulation of epithelial cell proliferation	2/67	414/18903	0.43322	0.523553	0.47477	CEACAM1/IFT57	2	GO BP
R-HSA-1483206	Glycerophospholipid biosynthesis	1/47	128/10852	0.428137	0.524013	0.521505	DDHD2	1	Reactome
R-HSA-1500931	Cell-Cell communication	1/47	129/10852	0.430643	0.524013	0.521505	ILK	1	Reactome
R-HSA-162909	Host Interactions of HIV factors	1/47	129/10852	0.430643	0.524013	0.521505	PSMB2	1	Reactome
GO:0051017	actin filament bundle assembly	1/67	160/18903	0.434769	0.524271	0.475421	PFN1	1	GO BP
GO:1902600	proton transmembrane transport	1/67	160/18903	0.434769	0.524271	0.475421	SLC33A1	1	GO BP
GO:1990845	adaptive thermogenesis	1/67	160/18903	0.434769	0.524271	0.475421	IL15	1	GO BP
R-HSA-69206	G1/S Transition	1/47	130/10852	0.433139	0.524728	0.522217	PSMB2	1	Reactome
R-HSA-198933	Immunoregulatory interactions between a Lymphoid and a non-Lymphoid cell	1/47	132/10852	0.438098	0.5261	0.523583	SIGLEC5	1	Reactome
R-HSA-2454202	Fc epsilon receptor (FCERI) signaling	1/47	132/10852	0.438098	0.5261	0.523583	PSMB2	1	Reactome
GO:0002181	cytoplasmic translation	1/67	161/18903	0.436789	0.526321	0.477281	CPEB3	1	GO BP
R-HSA-1632852	Macroautophagy	1/47	134/10852	0.443014	0.527398	0.524875	ATG16L1	1	Reactome
R-HSA-166520	Signaling by NTRKs	1/47	134/10852	0.443014	0.527398	0.524875	NAB2	1	Reactome
GO:0016298	lipase activity	1/68	130/18432	0.382564	0.527511	0.490242	DDHD2	1	GO MF
GO:0007034	vacuolar transport	1/67	162/18903	0.438803	0.527975	0.47878	PSAP	1	GO BP
GO:0030832	regulation of actin filament length	1/67	162/18903	0.438803	0.527975	0.47878	PFN1	1	GO BP
GO:0035966	response to topologically incorrect protein	1/67	163/18903	0.440809	0.529614	0.480267	TOR1A	1	GO BP
GO:0040029	epigenetic regulation of gene expression	1/67	163/18903	0.440809	0.529614	0.480267	KDM1B	1	GO BP
GO:0006633	fatty acid biosynthetic process	1/67	164/18903	0.442808	0.530467	0.48104	CEACAM1	1	GO BP
GO:0030856	regulation of epithelial cell differentiation	1/67	164/18903	0.442808	0.530467	0.48104	CEACAM1	1	GO BP
GO:0051100	negative regulation of binding	1/67	164/18903	0.442808	0.530467	0.48104	ADAM15	1	GO BP
GO:0061572	actin filament bundle organization	1/67	164/18903	0.442808	0.530467	0.48104	PFN1	1	GO BP
GO:0005923	bicellular tight junction	1/70	127/19869	0.362149	0.53135	0.462451	RPGRIP1L	1	GO CC
GO:0051494	negative regulation of cytoskeleton organization	1/67	165/18903	0.4448	0.532466	0.482853	PFN1	1	GO BP
GO:0070160	tight junction	1/70	132/19869	0.373378	0.533592	0.464402	RPGRIP1L	1	GO CC
GO:0000786	nucleosome	1/70	133/19869	0.375601	0.533592	0.464402	KDM1B	1	GO CC
GO:0001669	acrosomal vesicle	1/70	133/19869	0.375601	0.533592	0.464402	ADAM15	1	GO CC
GO:0005793	endoplasmic reticulum-Golgi intermediate compartment	1/70	133/19869	0.375601	0.533592	0.464402	DDHD2	1	GO CC
R-HSA-202733	Cell surface interactions at the vascular wall	1/47	137/10852	0.45031	0.533773	0.531219	CEACAM1	1	Reactome
R-HSA-6807070	PTEN Regulation	1/47	138/10852	0.452721	0.534328	0.531771	PSMB2	1	Reactome
GO:0099173	postsynapse organization	1/67	166/18903	0.446786	0.534454	0.484656	NRCAM	1	GO BP
R-HSA-5621481	C-type lectin receptors (CLRs)	1/47	140/10852	0.457513	0.535387	0.532826	PSMB2	1	Reactome
R-HSA-68867	Assembly of the pre-replicative complex	1/47	140/10852	0.457513	0.535387	0.532826	PSMB2	1	Reactome
GO:0042578	phosphoric ester hydrolase activity	2/68	365/18432	0.391009	0.535827	0.497971	LRRC39/STYXL1	2	GO MF
GO:0003205	cardiac chamber development	1/67	167/18903	0.448764	0.536041	0.486095	NRG1	1	GO BP
GO:0070665	positive regulation of leukocyte proliferation	1/67	167/18903	0.448764	0.536041	0.486095	IL15	1	GO BP
GO:0042383	sarcolemma	1/70	136/19869	0.382222	0.538722	0.468867	STAC3	1	GO CC
GO:0034329	cell junction assembly	2/67	430/18903	0.452507	0.539556	0.489282	NRCAM/NRG1	2	GO BP
GO:0007568	aging	1/67	169/18903	0.452699	0.539556	0.489282	IL15	1	GO BP
GO:1902904	negative regulation of supramolecular fiber organization	1/67	169/18903	0.452699	0.539556	0.489282	PFN1	1	GO BP
GO:0042391	regulation of membrane potential	2/67	431/18903	0.4537	0.539556	0.489282	P2RX7/NRCAM	2	GO BP
GO:0007156	homophilic cell adhesion via plasma membrane adhesion molecules	1/67	170/18903	0.454657	0.539556	0.489282	CEACAM1	1	GO BP
GO:0030041	actin filament polymerization	1/67	170/18903	0.454657	0.539556	0.489282	PFN1	1	GO BP
GO:0034250	positive regulation of cellular amide metabolic process	1/67	170/18903	0.454657	0.539556	0.489282	CPEB3	1	GO BP
GO:0035637	multicellular organismal signaling	1/67	170/18903	0.454657	0.539556	0.489282	NRCAM	1	GO BP
GO:0050806	positive regulation of synaptic transmission	1/67	170/18903	0.454657	0.539556	0.489282	TSHZ3	1	GO BP
GO:0015078	proton transmembrane transporter activity	1/68	136/18432	0.396203	0.539614	0.50149	SLC33A1	1	GO MF
GO:0016482	cytosolic transport	1/67	171/18903	0.456607	0.541091	0.490674	RAB9B	1	GO BP
GO:0046661	male sex differentiation	1/67	171/18903	0.456607	0.541091	0.490674	ADAM15	1	GO BP
GO:0007259	receptor signaling pathway via JAK-STAT	1/67	172/18903	0.458551	0.541445	0.490995	IL15	1	GO BP
GO:1903034	regulation of response to wounding	1/67	172/18903	0.458551	0.541445	0.490995	CEACAM1	1	GO BP
GO:1905475	regulation of protein localization to membrane	1/67	172/18903	0.458551	0.541445	0.490995	STAC3	1	GO BP
GO:1990138	neuron projection extension	1/67	172/18903	0.458551	0.541445	0.490995	NRCAM	1	GO BP
GO:2001242	regulation of intrinsic apoptotic signaling pathway	1/67	172/18903	0.458551	0.541445	0.490995	STYXL1	1	GO BP
GO:0045335	phagocytic vesicle	1/70	139/19869	0.388773	0.543675	0.473178	RAB9B	1	GO CC
GO:0051656	establishment of organelle localization	2/67	437/18903	0.460831	0.543748	0.493083	TOR1A/MIS12	2	GO BP
GO:0007409	axonogenesis	2/67	438/18903	0.462015	0.544059	0.493366	NRCAM/CHL1	2	GO BP
GO:0010950	positive regulation of endopeptidase activity	1/67	174/18903	0.462417	0.544059	0.493366	IFT57	1	GO BP
GO:0031214	biomineral tissue development	1/67	174/18903	0.462417	0.544059	0.493366	P2RX7	1	GO BP
GO:0046631	alpha-beta T cell activation	1/67	174/18903	0.462417	0.544059	0.493366	IL15	1	GO BP
GO:0015631	tubulin binding	2/68	375/18432	0.404044	0.545084	0.506574	TBCEL/STRBP	2	GO MF
GO:0070851	growth factor receptor binding	1/68	140/18432	0.40513	0.545084	0.506574	ESM1	1	GO MF
GO:0043488	regulation of mRNA stability	1/67	175/18903	0.46434	0.545585	0.494749	CPEB3	1	GO BP
GO:0006816	calcium ion transport	2/67	440/18903	0.464377	0.545585	0.494749	P2RX7/STAC3	2	GO BP
R-HSA-8856828	Clathrin-mediated endocytosis	1/47	145/10852	0.469312	0.546868	0.544251	TOR1A	1	Reactome
GO:0070646	protein modification by small protein removal	1/67	176/18903	0.466257	0.547013	0.496044	TOR1A	1	GO BP
GO:1902905	positive regulation of supramolecular fiber organization	1/67	176/18903	0.466257	0.547013	0.496044	PFN1	1	GO BP
R-HSA-8980692	RHOA GTPase cycle	1/47	146/10852	0.471642	0.547263	0.544645	ARHGAP29	1	Reactome
GO:0005525	GTP binding	2/68	379/18432	0.409223	0.547274	0.508609	RAB9B/RRAS	2	GO MF
GO:0015293	symporter activity	1/68	145/18432	0.416107	0.549454	0.510635	SLC33A1	1	GO MF
GO:0015276	ligand-gated ion channel activity	1/68	146/18432	0.418278	0.549454	0.510635	P2RX7	1	GO MF
GO:0022834	ligand-gated channel activity	1/68	146/18432	0.418278	0.549454	0.510635	P2RX7	1	GO MF
R-HSA-453279	Mitotic G1 phase and G1/S transition	1/47	148/10852	0.476271	0.550313	0.54768	PSMB2	1	Reactome
R-HSA-9612973	Autophagy	1/47	149/10852	0.47857	0.550656	0.548021	ATG16L1	1	Reactome
GO:0001659	temperature homeostasis	1/67	178/18903	0.470069	0.5507	0.499388	IL15	1	GO BP
GO:0048015	phosphatidylinositol-mediated signaling	1/67	178/18903	0.470069	0.5507	0.499388	CEACAM1	1	GO BP
GO:0010975	regulation of neuron projection development	2/67	446/18903	0.471428	0.5519	0.500476	NRCAM/STYXL1	2	GO BP
GO:0045580	regulation of T cell differentiation	1/67	179/18903	0.471965	0.552136	0.50069	IL15	1	GO BP
GO:0050804	modulation of chemical synaptic transmission	2/67	448/18903	0.473767	0.553011	0.501484	CPEB3/TSHZ3	2	GO BP
GO:0016573	histone acetylation	1/67	180/18903	0.473855	0.553011	0.501484	PER1	1	GO BP
GO:0035265	organ growth	1/67	180/18903	0.473855	0.553011	0.501484	PSAP	1	GO BP
GO:0002683	negative regulation of immune system process	2/67	449/18903	0.474934	0.553011	0.501484	CEACAM1/BANK1	2	GO BP
GO:0048568	embryonic organ development	2/67	449/18903	0.474934	0.553011	0.501484	IFT57/WDR19	2	GO BP
GO:0099177	regulation of trans-synaptic signaling	2/67	449/18903	0.474934	0.553011	0.501484	CPEB3/TSHZ3	2	GO BP
GO:0006941	striated muscle contraction	1/67	181/18903	0.475738	0.553011	0.501484	STAC3	1	GO BP
GO:0042770	signal transduction in response to DNA damage	1/67	181/18903	0.475738	0.553011	0.501484	ETAA1	1	GO BP
GO:0110148	biomineralization	1/67	181/18903	0.475738	0.553011	0.501484	P2RX7	1	GO BP
R-HSA-446652	Interleukin-1 family signaling	1/47	151/10852	0.48314	0.553598	0.550949	PSMB2	1	Reactome
GO:0042129	regulation of T cell proliferation	1/67	182/18903	0.477614	0.553628	0.502043	IL15	1	GO BP
GO:0046890	regulation of lipid biosynthetic process	1/67	182/18903	0.477614	0.553628	0.502043	CEACAM1	1	GO BP
GO:0048017	inositol lipid-mediated signaling	1/67	182/18903	0.477614	0.553628	0.502043	CEACAM1	1	GO BP
GO:0097553	calcium ion transmembrane import into cytosol	1/67	182/18903	0.477614	0.553628	0.502043	P2RX7	1	GO BP
GO:0009314	response to radiation	2/67	452/18903	0.478426	0.554179	0.502543	DDHD2/PER1	2	GO BP
GO:0007219	Notch signaling pathway	1/67	183/18903	0.479483	0.554624	0.502946	ANXA4	1	GO BP
GO:0097696	receptor signaling pathway via STAT	1/67	183/18903	0.479483	0.554624	0.502946	IL15	1	GO BP
GO:1902107	positive regulation of leukocyte differentiation	1/67	184/18903	0.481346	0.555997	0.504191	IL15	1	GO BP
GO:1903708	positive regulation of hemopoiesis	1/67	184/18903	0.481346	0.555997	0.504191	IL15	1	GO BP
GO:0003012	muscle system process	2/67	455/18903	0.481904	0.556251	0.504421	IL15/STAC3	2	GO BP
GO:1905952	regulation of lipid localization	1/67	185/18903	0.483203	0.556969	0.505073	P2RX7	1	GO BP
GO:2000045	regulation of G1/S transition of mitotic cell cycle	1/67	185/18903	0.483203	0.556969	0.505073	SLFN11	1	GO BP
GO:0072562	blood microparticle	1/70	145/19869	0.401671	0.557358	0.485086	PFN1	1	GO CC
GO:0004857	enzyme inhibitor activity	2/68	395/18432	0.429721	0.558144	0.518711	STYXL1/ANXA4	2	GO MF
GO:0052689	carboxylic ester hydrolase activity	1/68	152/18432	0.431139	0.558144	0.518711	DDHD2	1	GO MF
GO:0019001	guanyl nucleotide binding	2/68	401/18432	0.437314	0.558144	0.518711	RAB9B/RRAS	2	GO MF
GO:0032561	guanyl ribonucleotide binding	2/68	401/18432	0.437314	0.558144	0.518711	RAB9B/RRAS	2	GO MF
GO:0004386	helicase activity	1/68	155/18432	0.437464	0.558144	0.518711	SLFN11	1	GO MF
GO:0006109	regulation of carbohydrate metabolic process	1/67	186/18903	0.485053	0.558319	0.506297	P2RX7	1	GO BP
GO:0018393	internal peptidyl-lysine acetylation	1/67	186/18903	0.485053	0.558319	0.506297	PER1	1	GO BP
GO:0000910	cytokinesis	1/67	187/18903	0.486896	0.558488	0.50645	SNX33	1	GO BP
GO:0002700	regulation of production of molecular mediator of immune response	1/67	187/18903	0.486896	0.558488	0.50645	P2RX7	1	GO BP
GO:0043487	regulation of RNA stability	1/67	187/18903	0.486896	0.558488	0.50645	CPEB3	1	GO BP
GO:0045766	positive regulation of angiogenesis	1/67	187/18903	0.486896	0.558488	0.50645	RRAS	1	GO BP
GO:1904018	positive regulation of vasculature development	1/67	187/18903	0.486896	0.558488	0.50645	RRAS	1	GO BP
GO:0006475	internal protein amino acid acetylation	1/67	188/18903	0.488733	0.559426	0.5073	PER1	1	GO BP
GO:0030308	negative regulation of cell growth	1/67	188/18903	0.488733	0.559426	0.5073	ADAM15	1	GO BP
GO:0061138	morphogenesis of a branching epithelium	1/67	188/18903	0.488733	0.559426	0.5073	ILK	1	GO BP
GO:0032103	positive regulation of response to external stimulus	2/67	464/18903	0.492255	0.562045	0.509676	PDCD4/IL15	2	GO BP
GO:0043433	negative regulation of DNA-binding transcription factor activity	1/67	190/18903	0.492387	0.562045	0.509676	ANXA4	1	GO BP
GO:0050777	negative regulation of immune response	1/67	190/18903	0.492387	0.562045	0.509676	CEACAM1	1	GO BP
GO:0061013	regulation of mRNA catabolic process	1/67	190/18903	0.492387	0.562045	0.509676	CPEB3	1	GO BP
GO:0055001	muscle cell development	1/67	191/18903	0.494204	0.563729	0.511202	STAC3	1	GO BP
GO:0009755	hormone-mediated signaling pathway	1/67	192/18903	0.496015	0.565011	0.512366	PER1	1	GO BP
GO:0031099	regeneration	1/67	192/18903	0.496015	0.565011	0.512366	ADAM15	1	GO BP
GO:0043021	ribonucleoprotein complex binding	1/68	159/18432	0.44579	0.565516	0.525563	CPEB3	1	GO MF
GO:0048839	inner ear development	1/67	193/18903	0.49782	0.566675	0.513874	RPGRIP1L	1	GO BP
R-HSA-69002	DNA Replication Pre-Initiation	1/47	157/10852	0.496615	0.566677	0.563965	PSMB2	1	Reactome
GO:0010952	positive regulation of peptidase activity	1/67	194/18903	0.499618	0.568329	0.515374	IFT57	1	GO BP
GO:0003341	cilium movement	1/67	195/18903	0.50141	0.569973	0.516865	SPAG16	1	GO BP
GO:0008083	growth factor activity	1/68	162/18432	0.451954	0.570079	0.529803	NRG1	1	GO MF
GO:0043296	apical junction complex	1/70	151/19869	0.414301	0.570461	0.49649	RPGRIP1L	1	GO CC
GO:0016874	ligase activity	1/68	165/18432	0.458051	0.570588	0.530276	SLC27A3	1	GO MF
GO:0046943	carboxylic acid transmembrane transporter activity	1/68	165/18432	0.458051	0.570588	0.530276	CEACAM1	1	GO MF
GO:0005342	organic acid transmembrane transporter activity	1/68	166/18432	0.460069	0.570588	0.530276	CEACAM1	1	GO MF
GO:0044772	mitotic cell cycle phase transition	2/67	473/18903	0.502479	0.570794	0.517609	MAD2L1BP/SLFN11	2	GO BP
[truncated: 323 more rows]

## Sheet: ORA_SAES_vs_UC
ID	Description	GeneRatio	BgRatio	pvalue	p.adjust	qvalue	geneID	Count	db
GO:0022626	cytosolic ribosome	15/319	105/19869	1.32458e-10	5.98709e-08	5.619e-08	RPLP0/RPL3/RPS19/RPL19/RPS10/RPL36/RPL35/RPL13A/RPS8/RPS3/RPL29/RPS14/RPL15/RPLP0P6/RPS18	15	GO CC
R-HSA-156902	Peptide chain elongation	14/205	89/10852	1.03802e-09	3.20139e-07	3.00826e-07	RPLP0/RPL3/RPS19/RPL19/RPS10/RPL36/RPL35/RPL13A/RPS8/RPS3/RPL29/RPS14/RPL15/RPS18	14	Reactome
R-HSA-192823	Viral mRNA Translation	14/205	89/10852	1.03802e-09	3.20139e-07	3.00826e-07	RPLP0/RPL3/RPS19/RPL19/RPS10/RPL36/RPL35/RPL13A/RPS8/RPS3/RPL29/RPS14/RPL15/RPS18	14	Reactome
R-HSA-156842	Eukaryotic Translation Elongation	14/205	93/10852	1.88761e-09	3.20139e-07	3.00826e-07	RPLP0/RPL3/RPS19/RPL19/RPS10/RPL36/RPL35/RPL13A/RPS8/RPS3/RPL29/RPS14/RPL15/RPS18	14	Reactome
R-HSA-2408557	Selenocysteine synthesis	14/205	93/10852	1.88761e-09	3.20139e-07	3.00826e-07	RPLP0/RPL3/RPS19/RPL19/RPS10/RPL36/RPL35/RPL13A/RPS8/RPS3/RPL29/RPS14/RPL15/RPS18	14	Reactome
R-HSA-72764	Eukaryotic Translation Termination	14/205	93/10852	1.88761e-09	3.20139e-07	3.00826e-07	RPLP0/RPL3/RPS19/RPL19/RPS10/RPL36/RPL35/RPL13A/RPS8/RPS3/RPL29/RPS14/RPL15/RPS18	14	Reactome
R-HSA-975956	Nonsense Mediated Decay (NMD) independent of the Exon Junction Complex (EJC)	14/205	95/10852	2.51639e-09	3.5565e-07	3.34194e-07	RPLP0/RPL3/RPS19/RPL19/RPS10/RPL36/RPL35/RPL13A/RPS8/RPS3/RPL29/RPS14/RPL15/RPS18	14	Reactome
R-HSA-927802	Nonsense-Mediated Decay (NMD)	15/205	115/10852	3.79535e-09	4.02307e-07	3.78037e-07	RPLP0/RPL3/RPS19/RPL19/SMG7/RPS10/RPL36/RPL35/RPL13A/RPS8/RPS3/RPL29/RPS14/RPL15/RPS18	15	Reactome
R-HSA-975957	Nonsense Mediated Decay (NMD) enhanced by the Exon Junction Complex (EJC)	15/205	115/10852	3.79535e-09	4.02307e-07	3.78037e-07	RPLP0/RPL3/RPS19/RPL19/SMG7/RPS10/RPL36/RPL35/RPL13A/RPS8/RPS3/RPL29/RPS14/RPL15/RPS18	15	Reactome
R-HSA-2408522	Selenoamino acid metabolism	15/205	118/10852	5.44998e-09	4.40722e-07	4.14134e-07	RPLP0/RPL3/RPS19/RPL19/RPS10/RPL36/RPL35/PAPSS1/RPL13A/RPS8/RPS3/RPL29/RPS14/RPL15/RPS18	15	Reactome
R-HSA-72689	Formation of a pool of free 40S subunits	14/205	101/10852	5.71691e-09	4.40722e-07	4.14134e-07	RPLP0/RPL3/RPS19/RPL19/RPS10/RPL36/RPL35/RPL13A/RPS8/RPS3/RPL29/RPS14/RPL15/RPS18	14	Reactome
R-HSA-9633012	Response of EIF2AK4 (GCN2) to amino acid deficiency	14/205	101/10852	5.71691e-09	4.40722e-07	4.14134e-07	RPLP0/RPL3/RPS19/RPL19/RPS10/RPL36/RPL35/RPL13A/RPS8/RPS3/RPL29/RPS14/RPL15/RPS18	14	Reactome
R-HSA-156827	L13a-mediated translational silencing of Ceruloplasmin expression	14/205	111/10852	1.98473e-08	1.35131e-06	1.26979e-06	RPLP0/RPL3/RPS19/RPL19/RPS10/RPL36/RPL35/RPL13A/RPS8/RPS3/RPL29/RPS14/RPL15/RPS18	14	Reactome
R-HSA-1799339	SRP-dependent cotranslational protein targeting to membrane	14/205	112/10852	2.23094e-08	1.35131e-06	1.26979e-06	RPLP0/RPL3/RPS19/RPL19/RPS10/RPL36/RPL35/RPL13A/RPS8/RPS3/RPL29/RPS14/RPL15/RPS18	14	Reactome
R-HSA-72706	GTP hydrolysis and joining of the 60S ribosomal subunit	14/205	112/10852	2.23094e-08	1.35131e-06	1.26979e-06	RPLP0/RPL3/RPS19/RPL19/RPS10/RPL36/RPL35/RPL13A/RPS8/RPS3/RPL29/RPS14/RPL15/RPS18	14	Reactome
GO:0044391	ribosomal subunit	17/319	188/19869	1.05016e-08	2.37335e-06	2.22743e-06	MRPL43/RPLP0/RPL3/RPS19/RPL19/MRPL2/RPS10/RPL36/RPL35/RPL13A/RPS8/RPS3/RPL29/RPS14/RPL15/RPLP0P6/RPS18	17	GO CC
R-HSA-72613	Eukaryotic Translation Initiation	14/205	119/10852	4.88866e-08	2.59099e-06	2.43468e-06	RPLP0/RPL3/RPS19/RPL19/RPS10/RPL36/RPL35/RPL13A/RPS8/RPS3/RPL29/RPS14/RPL15/RPS18	14	Reactome
R-HSA-72737	Cap-dependent Translation Initiation	14/205	119/10852	4.88866e-08	2.59099e-06	2.43468e-06	RPLP0/RPL3/RPS19/RPL19/RPS10/RPL36/RPL35/RPL13A/RPS8/RPS3/RPL29/RPS14/RPL15/RPS18	14	Reactome
GO:0003735	structural constituent of ribosome	17/307	176/18432	6.53376e-09	4.39068e-06	4.08532e-06	MRPL43/RPLP0/RPL3/RPS19/RPL19/MRPL2/RPS10/RPL36/RPL35/RPL13A/RPS8/RPS3/RPL29/RPS14/RPL15/RPLP0P6/RPS18	17	GO MF
GO:0002181	cytoplasmic translation	17/311	161/18903	1.39401e-09	5.18852e-06	4.96562e-06	FTSJ1/RPLP0/RPL3/RPS19/RPL19/CPEB4/RPS10/RPL36/RPL35/RPL13A/RPS8/RPS3/RPL29/RPS14/RPL15/RPLP0P6/RPS18	17	GO BP
R-HSA-168255	Influenza Infection	15/205	156/10852	2.41336e-07	1.13885e-05	1.07014e-05	RPLP0/RPL3/RPS19/RPL19/RPS10/RPL36/RPL35/RPL13A/RPS8/RPS3/RPL29/RPS14/RPL15/KPNA2/RPS18	15	Reactome
R-HSA-168273	Influenza Viral RNA Transcription and Replication	14/205	135/10852	2.41737e-07	1.13885e-05	1.07014e-05	RPLP0/RPL3/RPS19/RPL19/RPS10/RPL36/RPL35/RPL13A/RPS8/RPS3/RPL29/RPS14/RPL15/RPS18	14	Reactome
GO:0005840	ribosome	17/319	232/19869	2.29375e-07	3.45592e-05	3.24344e-05	MRPL43/RPLP0/RPL3/RPS19/RPL19/MRPL2/RPS10/RPL36/RPL35/RPL13A/RPS8/RPS3/RPL29/RPS14/RPL15/RPLP0P6/RPS18	17	GO CC
GO:0022625	cytosolic large ribosomal subunit	9/319	59/19869	3.93206e-07	4.44323e-05	4.17005e-05	RPLP0/RPL3/RPL19/RPL36/RPL35/RPL13A/RPL29/RPL15/RPLP0P6	9	GO CC
R-HSA-9711097	Cellular response to starvation	14/205	156/10852	1.42298e-06	6.35099e-05	5.96784e-05	RPLP0/RPL3/RPS19/RPL19/RPS10/RPL36/RPL35/RPL13A/RPS8/RPS3/RPL29/RPS14/RPL15/RPS18	14	Reactome
R-HSA-9692914	SARS-CoV-1-host interactions	11/205	95/10852	1.63123e-06	6.91643e-05	6.49918e-05	FKBP1A/RPS19/TRIM25/RPS10/RPS8/RPS3/RPS14/YWHAB/KPNA2/SP1/RPS18	11	Reactome
R-HSA-376176	Signaling by ROBO receptors	16/205	216/10852	3.21003e-06	0.000129624	0.000121804	CLASP1/RPLP0/RPL3/SOS2/RPS19/RPL19/RPS10/RPL36/RPL35/RPL13A/RPS8/RPS3/RPL29/RPS14/RPL15/RPS18	16	Reactome
R-HSA-9010553	Regulation of expression of SLITs and ROBOs	14/205	170/10852	3.95386e-06	0.000152403	0.000143209	RPLP0/RPL3/RPS19/RPL19/RPS10/RPL36/RPL35/RPL13A/RPS8/RPS3/RPL29/RPS14/RPL15/RPS18	14	Reactome
GO:0015934	large ribosomal subunit	11/319	115/19869	2.48171e-06	0.000224346	0.000210553	MRPL43/RPLP0/RPL3/RPL19/MRPL2/RPL36/RPL35/RPL13A/RPL29/RPL15/RPLP0P6	11	GO CC
R-HSA-6791226	Major pathway of rRNA processing in the nucleolus and cytosol	14/205	183/10852	9.30838e-06	0.000343196	0.000322492	RPLP0/RPL3/RPS19/RPL19/RPS10/RPL36/RPL35/RPL13A/RPS8/RPS3/RPL29/RPS14/RPL15/RPS18	14	Reactome
R-HSA-72766	Translation	18/205	291/10852	9.81347e-06	0.000346743	0.000325825	MRPL43/RPLP0/RPL3/RPS19/RPL19/MTRF1L/MRPL2/RPS10/RPL36/RPL35/RPL13A/RPS8/TARS2/RPS3/RPL29/RPS14/RPL15/RPS18	18	Reactome
GO:0005925	focal adhesion	21/319	422/19869	5.17471e-06	0.000389828	0.000365861	PPP1R12A/CLASP1/APBB1IP/RPLP0/RPL3/RPS19/RPL19/CBL/IL1RL1/STX16/RPS10/PTPN12/RPL13A/RPS8/RPS3/NCSTN/RPS14/YWHAB/IRF2/ITGA1/RPS18	21	GO CC
R-HSA-9678108	SARS-CoV-1 Infection	12/205	140/10852	1.31202e-05	0.000445036	0.000418188	FKBP1A/RPS19/ST3GAL4/TRIM25/RPS10/RPS8/RPS3/RPS14/YWHAB/KPNA2/SP1/RPS18	12	Reactome
GO:0030055	cell-substrate junction	21/319	432/19869	7.40905e-06	0.000478413	0.000449	PPP1R12A/CLASP1/APBB1IP/RPLP0/RPL3/RPS19/RPL19/CBL/IL1RL1/STX16/RPS10/PTPN12/RPL13A/RPS8/RPS3/NCSTN/RPS14/YWHAB/IRF2/ITGA1/RPS18	21	GO CC
R-HSA-8868773	rRNA processing in the nucleus and cytosol	14/205	193/10852	1.70666e-05	0.000556632	0.000523052	RPLP0/RPL3/RPS19/RPL19/RPS10/RPL36/RPL35/RPL13A/RPS8/RPS3/RPL29/RPS14/RPL15/RPS18	14	Reactome
R-HSA-72312	rRNA processing	14/205	203/10852	3.00542e-05	0.000943926	0.000886981	RPLP0/RPL3/RPS19/RPL19/RPS10/RPL36/RPL35/RPL13A/RPS8/RPS3/RPL29/RPS14/RPL15/RPS18	14	Reactome
R-HSA-9754678	SARS-CoV-2 modulates host translation machinery	7/205	50/10852	3.88629e-05	0.00117699	0.00110599	GEMIN2/RPS19/RPS10/RPS8/RPS3/RPS14/RPS18	7	Reactome
R-HSA-9735869	SARS-CoV-1 modulates host translation machinery	6/205	36/10852	5.12634e-05	0.00149901	0.00140858	RPS19/RPS10/RPS8/RPS3/RPS14/RPS18	6	Reactome
R-HSA-6798695	Neutrophil degranulation	22/205	478/10852	9.98824e-05	0.00282334	0.00265302	TIMP2/ATP11B/SLC2A3/ROCK1/MAPK14/VNN1/GCA/RAB14/DOCK2/DNAJC13/RHOF/NCSTN/GYG1/ITGAM/HPSE/MCEMP1/FCAR/ATG7/CR1/SIGLEC14/HP/MGAM	22	Reactome
GO:0070820	tertiary granule	11/319	164/19869	7.14224e-05	0.00394496	0.00370242	TIMP2/SLC2A3/STX7/RAB14/ITGAM/MCEMP1/FCAR/CR1/SIGLEC14/HP/MGAM	11	GO CC
GO:0022627	cytosolic small ribosomal subunit	6/319	45/19869	7.85501e-05	0.00394496	0.00370242	RPS19/RPS10/RPS8/RPS3/RPS14/RPS18	6	GO CC
R-HSA-71291	Metabolism of amino acids and derivatives	18/205	373/10852	0.000247062	0.00675833	0.00635061	RPLP0/RPL3/RPS19/RPL19/RPS10/GAMT/RPL36/RPL35/PAPSS1/RPL13A/RPS8/ENOPH1/RPS3/SLC25A44/RPL29/RPS14/RPL15/RPS18	18	Reactome
GO:0070821	tertiary granule membrane	7/319	73/19869	0.000169333	0.00721834	0.00677454	SLC2A3/RAB14/ITGAM/MCEMP1/FCAR/SIGLEC14/MGAM	7	GO CC
GO:0030667	secretory granule membrane	15/319	313/19869	0.000175667	0.00721834	0.00677454	ATP11B/SLC2A3/VNN1/RAB14/DNAJC13/RHOF/NCSTN/STXBP5/STX3/ITGAM/MCEMP1/FCAR/CR1/SIGLEC14/MGAM	15	GO CC
R-HSA-72695	Formation of the ternary complex, and subsequently, the 43S complex	6/205	51/10852	0.000374589	0.0099266	0.00932775	RPS19/RPS10/RPS8/RPS3/RPS14/RPS18	6	Reactome
GO:0042581	specific granule	10/319	160/19869	0.000269221	0.0101406	0.00951719	TIMP2/SLC2A3/DOCK2/ANXA3/STX3/ITGAM/HPSE/MCEMP1/FCAR/HP	10	GO CC
R-HSA-5663202	Diseases of signal transduction by growth factor receptors and second messengers	19/205	432/10852	0.000531809	0.0136659	0.0128415	PIK3CB/APBB1IP/FKBP1A/JAG1/TBL1X/CBL/STRN/PTPN12/PPM1B/PAPSS1/ETV6/LRP5/NCSTN/TGFA/YWHAB/KREMEN1/NF1/ATG7/CUX1	19	Reactome
R-HSA-72649	Translation initiation complex formation	6/205	58/10852	0.000754583	0.0182825	0.0171795	RPS19/RPS10/RPS8/RPS3/RPS14/RPS18	6	Reactome
R-HSA-72702	Ribosomal scanning and start codon recognition	6/205	58/10852	0.000754583	0.0182825	0.0171795	RPS19/RPS10/RPS8/RPS3/RPS14/RPS18	6	Reactome
R-HSA-72662	Activation of the mRNA upon binding of the cap-binding complex and eIFs, and subsequent binding to 43S	6/205	59/10852	0.000826991	0.0194802	0.018305	RPS19/RPS10/RPS8/RPS3/RPS14/RPS18	6	Reactome
GO:0016281	eukaryotic translation initiation factor 4F complex	3/319	12/19869	0.000809976	0.0281623	0.0264308	EIF4G3/EIF4G2/EIF4E3	3	GO CC
GO:0031201	SNARE complex	5/319	48/19869	0.00100557	0.0324655	0.0304695	STX7/STX16/STXBP5/STX3/SEC22B	5	GO CC
GO:0015935	small ribosomal subunit	6/319	77/19869	0.00148909	0.0448712	0.0421125	RPS19/RPS10/RPS8/RPS3/RPS14/RPS18	6	GO CC
R-HSA-9679506	SARS-CoV Infections	17/205	410/10852	0.0019703	0.0451572	0.042433	ROCK1/FKBP1A/RCOR1/GEMIN2/RPS19/JAK3/ST3GAL4/TRIM25/RPS10/PHF21A/RPS8/RPS3/RPS14/YWHAB/KPNA2/SP1/RPS18	17	Reactome
R-HSA-1169408	ISG15 antiviral mechanism	6/205	72/10852	0.00234182	0.0522596	0.0491069	EIF4G3/EIF4G2/TRIM25/PPM1B/EIF4E3/KPNA2	6	Reactome
GO:0000118	histone deacetylase complex	6/319	81/19869	0.00193247	0.0545923	0.0512359	RCOR1/TBL1X/KDM3B/PHF21A/HINT1/RUVBL1	6	GO CC
R-HSA-5694530	Cargo concentration in the ER	4/205	33/10852	0.00329455	0.0716353	0.0673137	TGFA/F8/F5/SEC22B	4	Reactome
GO:0101003	ficolin-1-rich granule membrane	5/319	61/19869	0.00294965	0.0736602	0.0691315	SLC2A3/FCAR/CR1/SIGLEC14/MGAM	5	GO CC
GO:0005769	early endosome	15/319	414/19869	0.00299246	0.0736602	0.0691315	ATP11B/STX7/AP3B2/MTMR4/PIKFYVE/RAB14/CCDC93/STEAP4/DYSF/TMEM127/DNAJC13/SNX27/GPR107/NCSTN/PPP1R21	15	GO CC
GO:0101002	ficolin-1-rich granule	9/319	185/19869	0.00309634	0.0736602	0.0691315	TIMP2/SLC2A3/MAPK14/GYG1/FCAR/ATG7/CR1/SIGLEC14/MGAM	9	GO CC
GO:0005637	nuclear inner membrane	5/319	63/19869	0.00339566	0.0767419	0.0720237	ATP11B/LMNB1/ARL6IP6/DPY19L3/FAM209B	5	GO CC
R-HSA-1169410	Antiviral mechanism by IFN-stimulated genes	6/205	80/10852	0.00397802	0.0843341	0.0792464	EIF4G3/EIF4G2/TRIM25/PPM1B/EIF4E3/KPNA2	6	Reactome
R-HSA-9705683	SARS-CoV-2-host interactions	10/205	201/10852	0.0048301	0.0976527	0.0917616	GEMIN2/RPS19/TRIM25/RPS10/RPS8/RPS3/RPS14/YWHAB/KPNA2/RPS18	10	Reactome
R-HSA-1483255	PI Metabolism	6/205	84/10852	0.00505765	0.0976527	0.0917616	PIK3CB/PIK3CG/MTMR4/PIKFYVE/RAB14/SYNJ1	6	Reactome
R-HSA-174362	Transport and synthesis of PAPS	2/205	6/10852	0.00506689	0.0976527	0.0917616	SLC35B3/PAPSS1	2	Reactome
R-HSA-5339717	Signaling by LRP5 mutants	2/205	6/10852	0.00506689	0.0976527	0.0917616	LRP5/KREMEN1	2	Reactome
R-HSA-5627117	RHO GTPases Activate ROCKs	3/205	20/10852	0.00597436	0.110136	0.103492	PPP1R12A/ROCK1/LIMK2	3	Reactome
R-HSA-9671555	Signaling by PDGFR in disease	3/205	20/10852	0.00597436	0.110136	0.103492	PIK3CB/STRN/ETV6	3	Reactome
GO:0035303	regulation of dephosphorylation	10/311	133/18903	7.12541e-05	0.132604	0.126907	PPP1R12A/ROCK1/FKBP1A/MTMR4/PLEK/SMG7/CRY2/YWHAB/GBA1/ITGA1	10	GO BP
GO:0008021	synaptic vesicle	9/319	208/19869	0.00661872	0.14246	0.133701	STX7/STX16/MCTP2/NCSTN/SEPTIN8/STXBP5/STX3/MCTP1/STON1	9	GO CC
GO:0042987	amyloid precursor protein catabolic process	7/311	68/18903	0.000125223	0.155359	0.148685	ROCK1/FKBP1A/RTN4/RTN3/ADAM19/NCSTN/SP1	7	GO BP
GO:0005943	phosphatidylinositol 3-kinase complex, class IA	2/319	9/19869	0.00858632	0.161709	0.151767	PIK3CB/PIK3CG	2	GO CC
GO:0008303	caspase complex	2/319	9/19869	0.00858632	0.161709	0.151767	PIGU/CAPNS2	2	GO CC
GO:0097651	phosphatidylinositol 3-kinase complex, class I	2/319	9/19869	0.00858632	0.161709	0.151767	PIK3CB/PIK3CG	2	GO CC
R-HSA-8850843	Phosphate bond hydrolysis by NTPDase proteins	2/205	8/10852	0.00922531	0.16298	0.153148	ENTPD1/ENTPD4	2	Reactome
R-HSA-9012546	Interleukin-18 signaling	2/205	8/10852	0.00922531	0.16298	0.153148	IL18R1/IL18RAP	2	Reactome
R-HSA-193704	p75 NTR receptor-mediated signalling	6/205	96/10852	0.00958302	0.165845	0.15584	SOS2/RTN4/OMG/VAV3/NCSTN/AKAP13	6	Reactome
R-HSA-156584	Cytosolic sulfonation of small molecules	3/205	24/10852	0.0100364	0.170217	0.159948	SLC35B3/PAPSS1/SULT1B1	3	Reactome
GO:0031901	early endosome membrane	8/319	183/19869	0.00962511	0.174022	0.163323	ATP11B/STX7/MTMR4/PIKFYVE/RAB14/STEAP4/DNAJC13/SNX27	8	GO CC
GO:0036092	phosphatidylinositol-3-phosphate biosynthetic process	4/311	21/18903	0.000344775	0.187024	0.17899	PIK3CB/PIK3CG/PIKFYVE/SYNJ1	4	GO BP
GO:0046488	phosphatidylinositol metabolic process	10/311	162/18903	0.000359435	0.187024	0.17899	PIK3CB/PIGU/PIK3CG/MTMR4/PIKFYVE/PLEK/LPGAT1/SYNJ1/TTC7B/PLCD1	10	GO BP
GO:0002366	leukocyte activation involved in immune response	14/311	293/18903	0.00037613	0.187024	0.17899	APBB1IP/IL27RA/JAK3/PIK3CG/CBL/BCL6/IL18R1/DOCK2/DYSF/ANXA3/DOCK11/ITGAM/PTGER4/CR1	14	GO BP
GO:0048872	homeostasis of number of cells	14/311	296/18903	0.000416517	0.187024	0.17899	PIK3CB/RCOR1/SOS2/ACIN1/RPS19/JAK3/MAPK14/BCL6/SIT1/DOCK11/NCSTN/RPS14/GBA1/NF1	14	GO BP
GO:0002263	cell activation involved in immune response	14/311	297/18903	0.000430777	0.187024	0.17899	APBB1IP/IL27RA/JAK3/PIK3CG/CBL/BCL6/IL18R1/DOCK2/DYSF/ANXA3/DOCK11/ITGAM/PTGER4/CR1	14	GO BP
GO:0002262	myeloid cell homeostasis	10/311	169/18903	0.000502186	0.187024	0.17899	PIK3CB/RCOR1/ACIN1/RPS19/JAK3/MAPK14/BCL6/NCSTN/RPS14/NF1	10	GO BP
GO:0002820	negative regulation of adaptive immune response	6/311	62/18903	0.000535786	0.187024	0.17899	IL27RA/JAK3/BCL6/IL1RL1/SAMSN1/CR1	6	GO BP
GO:0051056	regulation of small GTPase mediated signal transduction	14/311	305/18903	0.000560625	0.187024	0.17899	PIK3CB/P2RY10/SOS2/PIK3CG/CBL/BCL6/VAV3/DOCK2/RHOF/RASA2/SPRY3/AKAP13/RALGAPA2/NF1	14	GO BP
GO:0061025	membrane fusion	10/311	177/18903	0.000719941	0.187024	0.17899	STX7/PIKFYVE/GCA/STX16/VAV3/DYSF/SEPTIN8/STX3/UBXN2B/SEC22B	10	GO BP
GO:0044272	sulfur compound biosynthetic process	9/311	148/18903	0.000782404	0.187024	0.17899	GCLM/ST3GAL4/ACSL3/SLC35B3/PAPSS1/ENOPH1/PDK1/B4GAT1/SP1	9	GO BP
GO:0006906	vesicle fusion	8/311	119/18903	0.000792894	0.187024	0.17899	STX7/PIKFYVE/STX16/VAV3/DYSF/SEPTIN8/STX3/SEC22B	8	GO BP
GO:0016050	vesicle organization	15/311	353/18903	0.000797583	0.187024	0.17899	FHIP1B/STX7/AP3B2/PIKFYVE/RAB14/STX16/VAV3/DYSF/TMEM127/DNAJC13/LYST/SYNJ1/SEPTIN8/STX3/SEC22B	15	GO BP
GO:0042098	T cell proliferation	11/311	212/18903	0.000803973	0.187024	0.17899	SOS2/IL27RA/JAK3/PIK3CG/BCL6/TMEM131L/DOCK2/MARCHF7/RPS3/NCSTN/CR1	11	GO BP
GO:0019843	rRNA binding	6/307	67/18432	0.000864873	0.188054	0.174975	RPLP0/RPL3/RPS3/RPS14/RPLP0P6/RPS18	6	GO MF
GO:0106018	phosphatidylinositol-3,5-bisphosphate phosphatase activity	3/307	14/18432	0.00145339	0.188054	0.174975	MTMR4/PIKFYVE/SYNJ1	3	GO MF
GO:0003953	NAD+ nucleosidase activity	3/307	16/18432	0.0021815	0.188054	0.174975	IL1RL1/IL18R1/IL18RAP	3	GO MF
GO:0016307	phosphatidylinositol phosphate kinase activity	3/307	16/18432	0.0021815	0.188054	0.174975	PIK3CB/PIK3CG/PIKFYVE	3	GO MF
GO:0050135	NAD(P)+ nucleosidase activity	3/307	16/18432	0.0021815	0.188054	0.174975	IL1RL1/IL18R1/IL18RAP	3	GO MF
GO:0061809	NAD+ nucleotidase, cyclic ADP-ribose generating	3/307	16/18432	0.0021815	0.188054	0.174975	IL1RL1/IL18R1/IL18RAP	3	GO MF
GO:0043813	phosphatidylinositol-3,5-bisphosphate 5-phosphatase activity	2/307	5/18432	0.00267488	0.188054	0.174975	PIKFYVE/SYNJ1	2	GO MF
GO:0046527	glucosyltransferase activity	3/307	18/18432	0.00310144	0.188054	0.174975	UGCG/GYG1/GBA1	3	GO MF
GO:0016706	2-oxoglutarate-dependent dioxygenase activity	5/307	60/18432	0.00320627	0.188054	0.174975	RSBN1/KDM3B/TYW5/HIF1AN/KDM2A	5	GO MF
GO:0005484	SNAP receptor activity	4/307	37/18432	0.00323274	0.188054	0.174975	STX7/STX16/STX3/SEC22B	4	GO MF
GO:0052742	phosphatidylinositol kinase activity	3/307	19/18432	0.00363795	0.188054	0.174975	PIK3CB/PIK3CG/PIKFYVE	3	GO MF
GO:0061608	nuclear import signal receptor activity	3/307	19/18432	0.00363795	0.188054	0.174975	TNPO3/TNPO1/KPNA2	3	GO MF
GO:0090174	organelle membrane fusion	8/311	121/18903	0.000884384	0.190159	0.18199	STX7/PIKFYVE/STX16/VAV3/DYSF/SEPTIN8/STX3/SEC22B	8	GO BP
GO:0035304	regulation of protein dephosphorylation	7/311	94/18903	0.000919629	0.190159	0.18199	PPP1R12A/ROCK1/FKBP1A/CRY2/YWHAB/GBA1/ITGA1	7	GO BP
GO:0070180	large ribosomal subunit rRNA binding	2/307	6/18432	0.00396823	0.190475	0.177228	RPLP0/RPLP0P6	2	GO MF
GO:0042982	amyloid precursor protein metabolic process	7/311	95/18903	0.000979059	0.191792	0.183553	ROCK1/FKBP1A/RTN4/RTN3/ADAM19/NCSTN/SP1	7	GO BP
GO:0070382	exocytic vesicle	9/319	226/19869	0.0110653	0.192367	0.18054	STX7/STX16/MCTP2/NCSTN/SEPTIN8/STXBP5/STX3/MCTP1/STON1	9	GO CC
R-HSA-193634	Axonal growth inhibition (RHOA activation)	2/205	9/10852	0.0117145	0.194783	0.183032	RTN4/OMG	2	Reactome
GO:0043405	regulation of MAP kinase activity	10/311	186/18903	0.00105245	0.195862	0.187447	PIK3CB/PIK3CG/MAP2K6/STK38/RPS3/TGFA/SPRY3/AKAP13/GBA1/NF1	10	GO BP
GO:0051010	microtubule plus-end binding	3/307	21/18432	0.00487211	0.20513	0.190864	CLASP1/CLIP1/STIM1	3	GO MF
GO:0004908	interleukin-1 receptor activity	2/307	7/18432	0.00549456	0.20513	0.190864	IL1RL1/IL18R1	2	GO MF
GO:0035005	1-phosphatidylinositol-4-phosphate 3-kinase activity	2/307	7/18432	0.00549456	0.20513	0.190864	PIK3CB/PIK3CG	2	GO MF
GO:0046934	phosphatidylinositol-4,5-bisphosphate 3-kinase activity	2/307	7/18432	0.00549456	0.20513	0.190864	PIK3CB/PIK3CG	2	GO MF
GO:0005766	primary lysosome	7/319	155/19869	0.0127428	0.205705	0.193058	ATP11B/STX7/VNN1/GCA/DNAJC13/NCSTN/STX3	7	GO CC
GO:0042582	azurophil granule	7/319	155/19869	0.0127428	0.205705	0.193058	ATP11B/STX7/VNN1/GCA/DNAJC13/NCSTN/STX3	7	GO CC
GO:0035577	azurophil granule membrane	4/319	58/19869	0.0140214	0.218541	0.205105	ATP11B/VNN1/DNAJC13/NCSTN	4	GO CC
GO:0034774	secretory granule lumen	11/319	322/19869	0.0154131	0.232224	0.217946	TIMP2/ROCK1/MAPK14/GCA/DOCK2/GYG1/HPSE/F8/ATG7/F5/HP	11	GO CC
R-HSA-193697	p75NTR regulates axonogenesis	2/205	10/10852	0.0144624	0.235849	0.221621	RTN4/OMG	2	Reactome
GO:0060205	cytoplasmic vesicle lumen	11/319	325/19869	0.0163986	0.237077	0.222502	TIMP2/ROCK1/MAPK14/GCA/DOCK2/GYG1/HPSE/F8/ATG7/F5/HP	11	GO CC
GO:0031983	vesicle lumen	11/319	327/19869	0.0170814	0.237077	0.222502	TIMP2/ROCK1/MAPK14/GCA/DOCK2/GYG1/HPSE/F8/ATG7/F5/HP	11	GO CC
GO:0035580	specific granule lumen	4/319	62/19869	0.0175449	0.237077	0.222502	TIMP2/DOCK2/HPSE/HP	4	GO CC
GO:1990124	messenger ribonucleoprotein complex	2/319	13/19869	0.0178332	0.237077	0.222502	STAU2/CPEB4	2	GO CC
GO:0033300	dehydroascorbic acid transmembrane transporter activity	2/307	8/18432	0.00724581	0.237291	0.220787	SLC2A3/SLC2A14	2	GO MF
GO:0034593	phosphatidylinositol bisphosphate phosphatase activity	3/307	26/18432	0.00895881	0.237291	0.220787	MTMR4/PIKFYVE/SYNJ1	3	GO MF
GO:0004382	GDP phosphatase activity	2/307	9/18432	0.00921409	0.237291	0.220787	ENTPD1/ENTPD4	2	GO MF
GO:0045134	UDP phosphatase activity	2/307	9/18432	0.00921409	0.237291	0.220787	ENTPD1/ENTPD4	2	GO MF
GO:0047144	2-acylglycerol-3-phosphate O-acyltransferase activity	2/307	9/18432	0.00921409	0.237291	0.220787	LPGAT1/MBOAT1	2	GO MF
GO:0052812	phosphatidylinositol-3,4-bisphosphate 5-kinase activity	2/307	9/18432	0.00921409	0.237291	0.220787	PIK3CB/PIK3CG	2	GO MF
GO:0070181	small ribosomal subunit rRNA binding	2/307	9/18432	0.00921409	0.237291	0.220787	RPS3/RPS14	2	GO MF
GO:0090079	translation regulator activity, nucleic acid binding	6/307	108/18432	0.00942868	0.237291	0.220787	EIF4G3/EIF4G2/MTRF1L/CPEB4/CELF1/EIF4E3	6	GO MF
GO:0016303	1-phosphatidylinositol-3-kinase activity	2/307	10/18432	0.0113918	0.237291	0.220787	PIK3CB/PIK3CG	2	GO MF
GO:0052813	phosphatidylinositol bisphosphate kinase activity	2/307	10/18432	0.0113918	0.237291	0.220787	PIK3CB/PIK3CG	2	GO MF
GO:0070016	armadillo repeat domain binding	2/307	10/18432	0.0113918	0.237291	0.220787	CHD8/STRN	2	GO MF
GO:0019903	protein phosphatase binding	7/307	149/18432	0.0125247	0.237291	0.220787	JAK3/MTMR4/MAPK14/STRN/SMG7/PPP1R3B/ITGA1	7	GO MF
GO:0005085	guanyl-nucleotide exchange factor activity	9/307	224/18432	0.0130365	0.237291	0.220787	SOS2/RIC1/SH3BP5/VAV3/DOCK2/RHOF/DOCK11/AKAP13/ITSN2	9	GO MF
GO:0008135	translation factor activity, RNA binding	5/307	84/18432	0.0131421	0.237291	0.220787	EIF4G3/EIF4G2/MTRF1L/CPEB4/EIF4E3	5	GO MF
GO:0032452	histone demethylase activity	3/307	30/18432	0.0133234	0.237291	0.220787	RSBN1/KDM3B/KDM2A	3	GO MF
GO:0140142	nucleocytoplasmic carrier activity	3/307	30/18432	0.0133234	0.237291	0.220787	TNPO3/TNPO1/KPNA2	3	GO MF
GO:0140457	protein demethylase activity	3/307	30/18432	0.0133234	0.237291	0.220787	RSBN1/KDM3B/KDM2A	3	GO MF
GO:0001851	complement component C3b binding	2/307	11/18432	0.0137713	0.237291	0.220787	ITGAM/CR1	2	GO MF
GO:0035251	UDP-glucosyltransferase activity	2/307	11/18432	0.0137713	0.237291	0.220787	UGCG/GYG1	2	GO MF
GO:0035673	oligopeptide transmembrane transporter activity	2/307	11/18432	0.0137713	0.237291	0.220787	ABCC5/SLC15A2	2	GO MF
GO:0052629	phosphatidylinositol-3,5-bisphosphate 3-phosphatase activity	2/307	11/18432	0.0137713	0.237291	0.220787	MTMR4/SYNJ1	2	GO MF
GO:0045123	cellular extravasation	6/311	74/18903	0.00136987	0.237734	0.227521	ROCK1/IL27RA/PIK3CG/ST3GAL4/PTGER4/ITGA1	6	GO BP
GO:0002825	regulation of T-helper 1 type immune response	4/311	30/18903	0.0014052	0.237734	0.227521	IL27RA/JAK3/IL1RL1/IL18R1	4	GO BP
GO:0016757	glycosyltransferase activity	10/307	267/18432	0.0143755	0.241509	0.224712	ST3GAL4/GTDC1/POMT1/UGCG/GALNT14/GYG1/B4GAT1/GBA1/DPY19L3/UPP1	10	GO MF
GO:0016273	arginine N-methyltransferase activity	2/307	12/18432	0.0163455	0.249641	0.232278	NDUFAF7/FBXO11	2	GO MF
GO:0016274	protein-arginine N-methyltransferase activity	2/307	12/18432	0.0163455	0.249641	0.232278	NDUFAF7/FBXO11	2	GO MF
GO:0035004	phosphatidylinositol 3-kinase activity	2/307	12/18432	0.0163455	0.249641	0.232278	PIK3CB/PIK3CG	2	GO MF
GO:0055056	D-glucose transmembrane transporter activity	2/307	12/18432	0.0163455	0.249641	0.232278	SLC2A3/SLC2A14	2	GO MF
GO:0019902	phosphatase binding	8/307	195/18432	0.0167198	0.249683	0.232318	JAK3/MTMR4/MAPK14/STRN/SMG7/CRY2/PPP1R3B/ITGA1	8	GO MF
GO:0031672	A band	3/319	36/19869	0.0198012	0.255719	0.239997	PPP1R12A/UNC45B/RPL15	3	GO CC
GO:0052866	phosphatidylinositol phosphate phosphatase activity	3/307	34/18432	0.0187054	0.256163	0.238347	MTMR4/PIKFYVE/SYNJ1	3	GO MF
GO:0005507	copper ion binding	4/307	61/18432	0.0187354	0.256163	0.238347	CUTA/CUTC/F8/F5	4	GO MF
GO:0015926	glucosidase activity	2/307	13/18432	0.0191072	0.256163	0.238347	GBA1/MGAM	2	GO MF
GO:0034595	phosphatidylinositol phosphate 5-phosphatase activity	2/307	13/18432	0.0191072	0.256163	0.238347	PIKFYVE/SYNJ1	2	GO MF
GO:0045159	myosin II binding	2/307	13/18432	0.0191072	0.256163	0.238347	STXBP5/GCSAM	2	GO MF
GO:0051213	dioxygenase activity	5/307	93/18432	0.0196298	0.256163	0.238347	RSBN1/KDM3B/TYW5/HIF1AN/KDM2A	5	GO MF
GO:0042578	phosphoric ester hydrolase activity	12/307	365/18432	0.0198221	0.256163	0.238347	MTMR4/PIKFYVE/PDE1B/PTPN12/PPM1B/ENOPH1/PXYLP1/SYNJ1/PFKFB3/SMPDL3A/PPP1R3B/PLCD1	12	GO MF
R-HSA-75153	Apoptotic execution phase	4/205	52/10852	0.0165182	0.257462	0.24193	ROCK1/ACIN1/LMNB1/H1-2	4	Reactome
R-HSA-416482	G alpha (12/13) signalling events	5/205	79/10852	0.0167104	0.257462	0.24193	ROCK1/SOS2/VAV3/AKAP13/GNG5	5	Reactome
R-HSA-449147	Signaling by Interleukins	16/205	471/10852	0.0167747	0.257462	0.24193	PIK3CB/RPLP0/SOS2/IL27RA/JAK3/MAP2K6/CBL/MAPK14/LMNB1/BCL6/IL1RL1/IL18R1/IL18RAP/PTPN12/STX3/ITGAM	16	Reactome
R-HSA-1660517	Synthesis of PIPs at the late endosome membrane	2/205	11/10852	0.0174585	0.257462	0.24193	MTMR4/PIKFYVE	2	Reactome
R-HSA-9013700	NOTCH4 Activation and Transmission of Signal to the Nucleus	2/205	11/10852	0.0174585	0.257462	0.24193	JAG1/NCSTN	2	Reactome
R-HSA-1660499	Synthesis of PIPs at the plasma membrane	4/205	53/10852	0.0176094	0.257462	0.24193	PIK3CB/PIK3CG/RAB14/SYNJ1	4	Reactome
GO:0016874	ligase activity	7/307	165/18432	0.0207857	0.263547	0.245217	GCLM/ACSS3/TRIM25/ACSL3/TARS2/ATG7/TTLL3	7	GO MF
GO:0010225	response to UV-C	3/311	15/18903	0.00173285	0.28042	0.268373	POLH/ST20/DCUN1D3	3	GO BP
GO:0016798	hydrolase activity, acting on glycosyl bonds	6/307	132/18432	0.0232678	0.286165	0.266263	IL1RL1/IL18R1/IL18RAP/HPSE/GBA1/MGAM	6	GO MF
GO:0044390	ubiquitin-like protein conjugating enzyme binding	3/307	37/18432	0.0234212	0.286165	0.266263	MARCHF7/RPS3/DCUN1D3	3	GO MF
GO:0045296	cadherin binding	11/307	333/18432	0.0243405	0.286633	0.266698	CAPZB/EIF4G2/CBL/STK38/RTN4/TRIM25/CDH26/RPL29/YWHAB/RPL15/RUVBL1	11	GO MF
GO:0016799	hydrolase activity, hydrolyzing N-glycosyl compounds	3/307	38/18432	0.0251231	0.286633	0.266698	IL1RL1/IL18R1/IL18RAP	3	GO MF
GO:0017110	nucleoside diphosphate phosphatase activity	2/307	15/18432	0.0251657	0.286633	0.266698	ENTPD1/ENTPD4	2	GO MF
GO:1904680	peptide transmembrane transporter activity	2/307	15/18432	0.0251657	0.286633	0.266698	ABCC5/SLC15A2	2	GO MF
GO:0099572	postsynaptic specialization	11/319	342/19869	0.0228978	0.287154	0.269499	CAPZB/RPLP0/RPS19/CPEB4/RTN4/STRN/RTN3/RPS3/RPS14/KPNA2/RPS18	11	GO CC
GO:0031011	Ino80 complex	2/319	15/19869	0.023506	0.287154	0.269499	INO80D/RUVBL1	2	GO CC
R-HSA-182971	EGFR downregulation	3/205	31/10852	0.0202434	0.28766	0.270306	CBL/PTPN12/TGFA	3	Reactome
R-HSA-9027276	Erythropoietin activates Phosphoinositide-3-kinase (PI3K)	2/205	12/10852	0.0206925	0.28766	0.270306	PIK3CB/PIK3CG	2	Reactome
R-HSA-9700645	ALK mutants bind TKIs	2/205	12/10852	0.0206925	0.28766	0.270306	STRN/PPM1B	2	Reactome
R-HSA-6802957	Oncogenic MAPK signaling	5/205	84/10852	0.0212387	0.290491	0.272966	APBB1IP/PAPSS1/YWHAB/NF1/ATG7	5	Reactome
GO:0070661	leukocyte proliferation	14/311	348/18903	0.00197051	0.294851	0.282185	SOS2/IL27RA/JAK3/PIK3CG/BCL6/TMEM131L/VAV3/DOCK2/MARCHF7/RPS3/NCSTN/GBA1/NF1/CR1	14	GO BP
GO:1902991	regulation of amyloid precursor protein catabolic process	5/311	55/18903	0.00207215	0.294851	0.282185	ROCK1/FKBP1A/RTN4/RTN3/SP1	5	GO BP
GO:0034205	amyloid-beta formation	5/311	56/18903	0.00224517	0.294851	0.282185	ROCK1/RTN4/RTN3/NCSTN/SP1	5	GO BP
GO:0035308	negative regulation of protein dephosphorylation	4/311	34/18903	0.00225844	0.294851	0.282185	ROCK1/FKBP1A/CRY2/YWHAB	4	GO BP
GO:0002823	negative regulation of adaptive immune response based on somatic recombination of immune receptors built from immunoglobulin superfamily domains	5/311	57/18903	0.00242848	0.294851	0.282185	IL27RA/JAK3/BCL6/IL1RL1/CR1	5	GO BP
GO:0016311	dephosphorylation	14/311	357/18903	0.00248799	0.294851	0.282185	PPP1R12A/ROCK1/FKBP1A/MTMR4/PLEK/SMG7/CRY2/PTPN12/PPM1B/PXYLP1/SYNJ1/YWHAB/GBA1/ITGA1	14	GO BP
GO:0021764	amygdala development	2/311	5/18903	0.00261111	0.294851	0.282185	NR2E1/NF1	2	GO BP
GO:0035022	positive regulation of Rac protein signal transduction	2/311	5/18903	0.00261111	0.294851	0.282185	PIK3CB/PIK3CG	2	GO BP
GO:1900098	regulation of plasma cell differentiation	2/311	5/18903	0.00261111	0.294851	0.282185	BCL6/CR1	2	GO BP
GO:0010921	regulation of phosphatase activity	6/311	84/18903	0.00262231	0.294851	0.282185	PPP1R12A/ROCK1/FKBP1A/PLEK/CRY2/ITGA1	6	GO BP
GO:0010922	positive regulation of phosphatase activity	4/311	36/18903	0.0027957	0.294851	0.282185	PPP1R12A/ROCK1/PLEK/ITGA1	4	GO BP
GO:0043666	regulation of phosphoprotein phosphatase activity	5/311	59/18903	0.00282736	0.294851	0.282185	PPP1R12A/ROCK1/FKBP1A/CRY2/ITGA1	5	GO BP
GO:0044247	cellular polysaccharide catabolic process	3/311	18/18903	0.00299629	0.294851	0.282185	AOAH/PPP1R3B/MGAM	3	GO BP
GO:0043407	negative regulation of MAP kinase activity	5/311	60/18903	0.00304362	0.294851	0.282185	PIK3CB/STK38/SPRY3/GBA1/NF1	5	GO BP
GO:0034036	purine ribonucleoside bisphosphate biosynthetic process	2/311	6/18903	0.00387415	0.294851	0.282185	SLC35B3/PAPSS1	2	GO BP
GO:0050428	3'-phosphoadenosine 5'-phosphosulfate biosynthetic process	2/311	6/18903	0.00387415	0.294851	0.282185	SLC35B3/PAPSS1	2	GO BP
GO:0061535	glutamate secretion, neurotransmission	2/311	6/18903	0.00387415	0.294851	0.282185	SLC38A2/NF1	2	GO BP
GO:0071494	cellular response to UV-C	2/311	6/18903	0.00387415	0.294851	0.282185	POLH/ST20	2	GO BP
GO:2000323	negative regulation of glucocorticoid receptor signaling pathway	2/311	6/18903	0.00387415	0.294851	0.282185	CRY2/BMAL1	2	GO BP
GO:0048284	organelle fusion	8/311	153/18903	0.00387696	0.294851	0.282185	STX7/PIKFYVE/STX16/VAV3/DYSF/SEPTIN8/STX3/SEC22B	8	GO BP
GO:0035306	positive regulation of dephosphorylation	5/311	64/18903	0.00402901	0.294851	0.282185	PPP1R12A/ROCK1/PLEK/GBA1/ITGA1	5	GO BP
GO:0000272	polysaccharide catabolic process	3/311	20/18903	0.00408555	0.294851	0.282185	AOAH/PPP1R3B/MGAM	3	GO BP
GO:0007596	blood coagulation	10/311	225/18903	0.00422424	0.294851	0.282185	PIK3CB/PIK3CG/ST3GAL4/MAPK14/PLEK/VAV3/ENTPD1/HPSE/F8/F5	10	GO BP
GO:0050435	amyloid-beta metabolic process	5/311	65/18903	0.00430718	0.294851	0.282185	ROCK1/RTN4/RTN3/NCSTN/SP1	5	GO BP
GO:0022406	membrane docking	6/311	93/18903	0.00435066	0.294851	0.282185	ROCK1/STX7/PLEK/STX16/EXOC6/STX3	6	GO BP
GO:0048278	vesicle docking	5/311	66/18903	0.00459879	0.294851	0.282185	STX7/PLEK/STX16/EXOC6/STX3	5	GO BP
GO:0048488	synaptic vesicle endocytosis	5/311	66/18903	0.00459879	0.294851	0.282185	ROCK1/AP3B2/SYNJ1/ITSN2/STON1	5	GO BP
GO:0140238	presynaptic endocytosis	5/311	66/18903	0.00459879	0.294851	0.282185	ROCK1/AP3B2/SYNJ1/ITSN2/STON1	5	GO BP
GO:0034035	purine ribonucleoside bisphosphate metabolic process	3/311	21/18903	0.00470901	0.294851	0.282185	SLC35B3/PAPSS1/SULT1B1	3	GO BP
GO:0050427	3'-phosphoadenosine 5'-phosphosulfate metabolic process	3/311	21/18903	0.00470901	0.294851	0.282185	SLC35B3/PAPSS1/SULT1B1	3	GO BP
GO:0046578	regulation of Ras protein signal transduction	9/311	193/18903	0.00478065	0.294851	0.282185	PIK3CB/P2RY10/PIK3CG/CBL/BCL6/RASA2/SPRY3/AKAP13/NF1	9	GO BP
GO:0046651	lymphocyte proliferation	12/311	305/18903	0.00481722	0.294851	0.282185	SOS2/IL27RA/JAK3/PIK3CG/BCL6/TMEM131L/VAV3/DOCK2/MARCHF7/RPS3/NCSTN/CR1	12	GO BP
GO:0050817	coagulation	10/311	230/18903	0.00492299	0.294851	0.282185	PIK3CB/PIK3CG/ST3GAL4/MAPK14/PLEK/VAV3/ENTPD1/HPSE/F8/F5	10	GO BP
GO:0007599	hemostasis	10/311	231/18903	0.00507304	0.294851	0.282185	PIK3CB/PIK3CG/ST3GAL4/MAPK14/PLEK/VAV3/ENTPD1/HPSE/F8/F5	10	GO BP
GO:0002275	myeloid cell activation involved in immune response	6/311	96/18903	0.00508007	0.294851	0.282185	PIK3CG/CBL/DOCK2/DYSF/ANXA3/ITGAM	6	GO BP
GO:0006497	protein lipidation	6/311	96/18903	0.00508007	0.294851	0.282185	PIGU/PPM1B/UGCG/GBA1/ZDHHC17/ATG7	6	GO BP
GO:0046854	phosphatidylinositol phosphate biosynthetic process	5/311	68/18903	0.00522365	0.294851	0.282185	PIK3CB/PIK3CG/PIKFYVE/SYNJ1/TTC7B	5	GO BP
GO:0030218	erythrocyte differentiation	7/311	128/18903	0.00530119	0.294851	0.282185	RCOR1/ACIN1/RPS19/JAK3/MAPK14/BCL6/RPS14	7	GO BP
GO:0002826	negative regulation of T-helper 1 type immune response	2/311	7/18903	0.00536501	0.294851	0.282185	JAK3/IL1RL1	2	GO BP
GO:0006678	glucosylceramide metabolic process	2/311	7/18903	0.00536501	0.294851	0.282185	UGCG/GBA1	2	GO BP
GO:0035507	regulation of myosin-light-chain-phosphatase activity	2/311	7/18903	0.00536501	0.294851	0.282185	PPP1R12A/ROCK1	2	GO BP
GO:0045578	negative regulation of B cell differentiation	2/311	7/18903	0.00536501	0.294851	0.282185	BCL6/CR1	2	GO BP
GO:2000322	regulation of glucocorticoid receptor signaling pathway	2/311	7/18903	0.00536501	0.294851	0.282185	CRY2/BMAL1	2	GO BP
GO:0035020	regulation of Rac protein signal transduction	3/311	22/18903	0.00538686	0.294851	0.282185	PIK3CB/PIK3CG/NF1	3	GO BP
GO:0035268	protein mannosylation	3/311	22/18903	0.00538686	0.294851	0.282185	POMT1/B4GAT1/DPY19L3	3	GO BP
GO:0006650	glycerophospholipid metabolic process	12/311	311/18903	0.00560622	0.299635	0.286763	PIK3CB/PIGU/PIK3CG/MTMR4/PIKFYVE/PLEK/LPGAT1/ACSL3/SYNJ1/TTC7B/MBOAT1/PLCD1	12	GO BP
GO:0002819	regulation of adaptive immune response	9/311	198/18903	0.00563526	0.299635	0.286763	STX7/IL27RA/JAK3/BCL6/IL1RL1/IL18R1/FBXO38/SAMSN1/CR1	9	GO BP
GO:0032943	mononuclear cell proliferation	12/311	312/18903	0.00574717	0.30057	0.287658	SOS2/IL27RA/JAK3/PIK3CG/BCL6/TMEM131L/VAV3/DOCK2/MARCHF7/RPS3/NCSTN/CR1	12	GO BP
GO:0006509	membrane protein ectodomain proteolysis	4/311	44/18903	0.00581437	0.30057	0.287658	TIMP2/ROCK1/ADAM19/NCSTN	4	GO BP
GO:0071949	FAD binding	3/307	39/18432	0.0268898	0.301166	0.28022	CRY2/NQO2/STEAP4	3	GO MF
GO:0010560	positive regulation of glycoprotein biosynthetic process	3/311	23/18903	0.00612033	0.307073	0.293882	POMT1/PXYLP1/NCSTN	3	GO BP
GO:0001776	leukocyte homeostasis	6/311	100/18903	0.0061873	0.307073	0.293882	PIK3CB/SOS2/JAK3/SIT1/DOCK11/NF1	6	GO BP
GO:0007160	cell-matrix adhesion	10/311	238/18903	0.00622649	0.307073	0.293882	PIK3CB/ROCK1/CLASP1/JAG1/BCL6/ITGAM/HPSE/NF1/ITGA1/STON1	10	GO BP
GO:0051057	positive regulation of small GTPase mediated signal transduction	5/311	71/18903	0.00627017	0.307073	0.293882	PIK3CB/P2RY10/SOS2/PIK3CG/AKAP13	5	GO BP
GO:0042158	lipoprotein biosynthetic process	6/311	101/18903	0.00648953	0.309841	0.296531	PIGU/PPM1B/UGCG/GBA1/ZDHHC17/ATG7	6	GO BP
GO:0006661	phosphatidylinositol biosynthetic process	7/311	134/18903	0.0067766	0.309841	0.296531	PIK3CB/PIGU/PIK3CG/MTMR4/PIKFYVE/SYNJ1/TTC7B	7	GO BP
GO:0042088	T-helper 1 type immune response	4/311	46/18903	0.00681283	0.309841	0.296531	IL27RA/JAK3/IL1RL1/IL18R1	4	GO BP
GO:0002317	plasma cell differentiation	2/311	8/18903	0.00707591	0.309841	0.296531	BCL6/CR1	2	GO BP
GO:0009222	pyrimidine ribonucleotide catabolic process	2/311	8/18903	0.00707591	0.309841	0.296531	UPP1/ENTPD4	2	GO BP
GO:0051045	negative regulation of membrane protein ectodomain proteolysis	2/311	8/18903	0.00707591	0.309841	0.296531	TIMP2/ROCK1	2	GO BP
GO:0070837	dehydroascorbic acid transport	2/311	8/18903	0.00707591	0.309841	0.296531	SLC2A3/SLC2A14	2	GO BP
GO:0090400	stress-induced premature senescence	2/311	8/18903	0.00707591	0.309841	0.296531	MAPK14/BMAL1	2	GO BP
GO:2000270	negative regulation of fibroblast apoptotic process	2/311	8/18903	0.00707591	0.309841	0.296531	CHD8/PIK3CG	2	GO BP
GO:0000900	mRNA regulatory element binding translation repressor activity	2/307	16/18432	0.0284491	0.311301	0.28965	CPEB4/CELF1	2	GO MF
GO:0032451	demethylase activity	3/307	40/18432	0.0287212	0.311301	0.28965	RSBN1/KDM3B/KDM2A	3	GO MF
GO:0098984	neuron to neuron synapse	11/319	351/19869	0.0270186	0.315142	0.295766	CAPZB/RPLP0/RPS19/CPEB4/RTN4/STRN/RTN3/RPS3/STXBP5/RPS14/RPS18	11	GO CC
GO:0033017	sarcoplasmic reticulum membrane	3/319	41/19869	0.0278886	0.315142	0.295766	TMEM38A/FKBP1A/STIM1	3	GO CC
GO:1902562	H4 histone acetyltransferase complex	3/319	41/19869	0.0278886	0.315142	0.295766	MSL3/PHF20L1/RUVBL1	3	GO CC
GO:0016877	ligase activity, forming carbon-sulfur bonds	3/307	41/18432	0.0306172	0.322334	0.299916	ACSS3/ACSL3/ATG7	3	GO MF
GO:0003684	damaged DNA binding	4/307	71/18432	0.0306985	0.322334	0.299916	CRY2/RPS3/CUL4B/POLH	4	GO MF
GO:0016482	cytosolic transport	8/311	171/18903	0.00748758	0.324055	0.310134	FHIP1B/RIC1/PIKFYVE/RAB14/STX16/TBC1D5/DNAJC13/TANC2	8	GO BP
GO:0034101	erythrocyte homeostasis	7/311	137/18903	0.00761942	0.325971	0.311968	RCOR1/ACIN1/RPS19/JAK3/MAPK14/BCL6/RPS14	7	GO BP
GO:0002683	negative regulation of immune system process	15/311	449/18903	0.00773934	0.327339	0.313277	CST7/IL27RA/RPS19/JAK3/MAPK14/BCL6/IL1RL1/TMEM131L/MARCHF7/SAMSN1/PTGER4/GCSAM/SH2D1A/NF1/CR1	15	GO BP
GO:0035305	negative regulation of dephosphorylation	4/311	48/18903	0.00791856	0.327476	0.313408	ROCK1/FKBP1A/CRY2/YWHAB	4	GO BP
GO:1902003	regulation of amyloid-beta formation	4/311	48/18903	0.00791856	0.327476	0.313408	ROCK1/RTN4/RTN3/SP1	4	GO BP
GO:0016529	sarcoplasmic reticulum	4/319	73/19869	0.0298919	0.32954	0.309279	TMEM38A/FKBP1A/POMT1/STIM1	4	GO CC
R-HSA-9694516	SARS-CoV-2 Infection	11/205	296/10852	0.02489	0.335028	0.314816	GEMIN2/RPS19/ST3GAL4/TRIM25/RPS10/RPS8/RPS3/RPS14/YWHAB/KPNA2/RPS18	11	Reactome
GO:0042594	response to starvation	9/311	211/18903	0.00841242	0.338335	0.3238	CBL/CPEB4/TBC1D5/SLC38A2/CTSK/GBA1/UPP1/SP1/ATG7	9	GO BP
GO:0042157	lipoprotein metabolic process	7/311	140/18903	0.00853733	0.338335	0.3238	PIGU/PPM1B/ABHD13/UGCG/GBA1/ZDHHC17/ATG7	7	GO BP
GO:0032515	negative regulation of phosphoprotein phosphatase activity	3/311	26/18903	0.00866524	0.338335	0.3238	ROCK1/FKBP1A/CRY2	3	GO BP
GO:1903020	positive regulation of glycoprotein metabolic process	3/311	26/18903	0.00866524	0.338335	0.3238	POMT1/PXYLP1/NCSTN	3	GO BP
GO:0002692	negative regulation of cellular extravasation	2/311	9/18903	0.00899924	0.338335	0.3238	IL27RA/PTGER4	2	GO BP
GO:0034224	cellular response to zinc ion starvation	2/311	9/18903	0.00899924	0.338335	0.3238	CTSK/SP1	2	GO BP
GO:0035655	interleukin-18-mediated signaling pathway	2/311	9/18903	0.00899924	0.338335	0.3238	IL18R1/IL18RAP	2	GO BP
GO:0071351	cellular response to interleukin-18	2/311	9/18903	0.00899924	0.338335	0.3238	IL18R1/IL18RAP	2	GO BP
GO:0120127	response to zinc ion starvation	2/311	9/18903	0.00899924	0.338335	0.3238	CTSK/SP1	2	GO BP
GO:0051879	Hsp90 protein binding	3/307	43/18432	0.0346016	0.345666	0.321625	BMAL1/UNC45B/RPS3	3	GO MF
GO:0030695	GTPase regulator activity	14/307	488/18432	0.0347903	0.345666	0.321625	SOS2/RIC1/SH3BP5/TBC1D5/VAV3/DOCK2/RHOF/DOCK11/RASA2/STXBP5/AKAP13/RALGAPA2/NF1/ITSN2	14	GO MF
GO:0060589	nucleoside-triphosphatase regulator activity	14/307	488/18432	0.0347903	0.345666	0.321625	SOS2/RIC1/SH3BP5/TBC1D5/VAV3/DOCK2/RHOF/DOCK11/RASA2/STXBP5/AKAP13/RALGAPA2/NF1/ITSN2	14	GO MF
GO:0004438	phosphatidylinositol-3-phosphatase activity	2/307	18/18432	0.0354925	0.345666	0.321625	MTMR4/SYNJ1	2	GO MF
GO:0004708	MAP kinase kinase activity	2/307	18/18432	0.0354925	0.345666	0.321625	MAP2K6/MAPK14	2	GO MF
GO:0007026	negative regulation of microtubule depolymerization	3/311	27/18903	0.00963147	0.350186	0.335143	CLASP1/FGF13/ATXN7	3	GO BP
GO:0033081	regulation of T cell differentiation in thymus	3/311	27/18903	0.00963147	0.350186	0.335143	SOS2/VNN1/TMEM131L	3	GO BP
GO:0051503	adenine nucleotide transport	3/311	27/18903	0.00963147	0.350186	0.335143	ABCC5/SLC35B3/CR1	3	GO BP
GO:0036465	synaptic vesicle recycling	5/311	79/18903	0.00976464	0.350186	0.335143	ROCK1/AP3B2/SYNJ1/ITSN2/STON1	5	GO BP
GO:0046580	negative regulation of Ras protein signal transduction	4/311	51/18903	0.00978791	0.350186	0.335143	BCL6/RASA2/SPRY3/NF1	4	GO BP
GO:0051402	neuron apoptotic process	10/311	255/18903	0.00987898	0.350186	0.335143	GCLM/ROCK1/IL27RA/CPEB4/NCSTN/ITGAM/GBA1/NF1/ITGA1/NAIP	10	GO BP
R-HSA-8983432	Interleukin-15 signaling	2/205	14/10852	0.0278346	0.3532	0.331892	SOS2/JAK3	2	Reactome
R-HSA-114604	GPVI-mediated activation cascade	3/205	35/10852	0.0279061	0.3532	0.331892	PIK3CB/PIK3CG/VAV3	3	Reactome
R-HSA-8956319	Nucleotide catabolism	3/205	35/10852	0.0279061	0.3532	0.331892	ENTPD1/UPP1/ENTPD4	3	Reactome
R-HSA-9706574	RHOBTB GTPase Cycle	3/205	35/10852	0.0279061	0.3532	0.331892	ROCK1/STK38/PHIP	3	Reactome
GO:0060090	molecular adaptor activity	14/307	492/18432	0.0368589	0.353845	0.329236	STX7/JAG1/NCOA3/STX16/SYNE1/CUL4B/NCSTN/SEPTIN8/STX3/AKAP13/SP1/ITSN2/STON1/SEC22B	14	GO MF
GO:0002443	leukocyte mediated immunity	15/311	463/18903	0.0100813	0.353985	0.338778	STX7/JAG1/IL27RA/JAK3/PIK3CG/CBL/BCL6/IL18R1/ANXA3/LYST/FBXO38/ITGAM/SH2D1A/CR1/GNL1	15	GO BP
GO:1901184	regulation of ERBB signaling pathway	5/311	80/18903	0.0102791	0.354432	0.339206	CBL/RTN4/PTPN12/TGFA/ITGA1	5	GO BP
GO:0043523	regulation of neuron apoptotic process	9/311	218/18903	0.0102844	0.354432	0.339206	GCLM/ROCK1/IL27RA/CPEB4/ITGAM/GBA1/NF1/ITGA1/NAIP	9	GO BP
GO:0015868	purine ribonucleotide transport	3/311	28/18903	0.010658	0.358343	0.342949	ABCC5/SLC35B3/CR1	3	GO BP
GO:0002822	regulation of adaptive immune response based on somatic recombination of immune receptors built from immunoglobulin superfamily domains	8/311	182/18903	0.0106867	0.358343	0.342949	STX7/IL27RA/JAK3/BCL6/IL1RL1/IL18R1/FBXO38/CR1	8	GO BP
GO:0042129	regulation of T cell proliferation	8/311	182/18903	0.0106867	0.358343	0.342949	SOS2/IL27RA/JAK3/BCL6/TMEM131L/MARCHF7/RPS3/CR1	8	GO BP
GO:0008654	phospholipid biosynthetic process	10/311	259/18903	0.0109373	0.363307	0.347699	PIK3CB/PIGU/PIK3CG/MTMR4/PIKFYVE/LPGAT1/ACSL3/SYNJ1/TTC7B/MBOAT1	10	GO BP
GO:0030953	astral microtubule organization	2/311	10/18903	0.0111276	0.363307	0.347699	CLASP1/LIMK2	2	GO BP
GO:0033034	positive regulation of myeloid cell apoptotic process	2/311	10/18903	0.0111276	0.363307	0.347699	PIK3CB/NF1	2	GO BP
GO:0006470	protein dephosphorylation	10/311	261/18903	0.0114978	0.363653	0.348031	PPP1R12A/ROCK1/FKBP1A/MTMR4/CRY2/PTPN12/PPM1B/YWHAB/GBA1/ITGA1	10	GO BP
GO:0015865	purine nucleotide transport	3/311	29/18903	0.0117454	0.363653	0.348031	ABCC5/SLC35B3/CR1	3	GO BP
GO:0042104	positive regulation of activated T cell proliferation	3/311	29/18903	0.0117454	0.363653	0.348031	IL27RA/JAK3/RPS3	3	GO BP
GO:1902430	negative regulation of amyloid-beta formation	3/311	29/18903	0.0117454	0.363653	0.348031	ROCK1/RTN4/RTN3	3	GO BP
GO:0140029	exocytic process	5/311	83/18903	0.0119334	0.363653	0.348031	PLEK/EXOC6/SYNJ1/STXBP5/STX3	5	GO BP
GO:0098876	vesicle-mediated transport to the plasma membrane	7/311	150/18903	0.0121872	0.363653	0.348031	RAB14/ACSL3/STX16/CCDC93/EXOC6/SNX27/STX3	7	GO BP
GO:0016570	histone modification	15/311	474/18903	0.0122878	0.363653	0.348031	NFYA/MSL3/RCOR1/TBL1X/BCL6/KDM3B/NCOA3/PHF20L1/CDC73/CUL4B/ATXN7/NSD1/KDM2A/RUVBL1/H1-2	15	GO BP
GO:0006513	protein monoubiquitination	5/311	84/18903	0.0125227	0.363653	0.348031	CBL/TRIM25/CDC73/MARCHF7/CUL4B	5	GO BP
GO:0140056	organelle localization by membrane tethering	5/311	84/18903	0.0125227	0.363653	0.348031	STX7/PLEK/STX16/EXOC6/STX3	5	GO BP
GO:0007269	neurotransmitter secretion	7/311	151/18903	0.0126056	0.363653	0.348031	SLC38A2/MCTP2/SYNJ1/STXBP5/STX3/MCTP1/NF1	7	GO BP
GO:0099643	signal release from synapse	7/311	151/18903	0.0126056	0.363653	0.348031	SLC38A2/MCTP2/SYNJ1/STXBP5/STX3/MCTP1/NF1	7	GO BP
GO:0002686	negative regulation of leukocyte migration	4/311	55/18903	0.0126949	0.363653	0.348031	IL27RA/PTGER4/GCSAM/NF1	4	GO BP
GO:0034504	protein localization to nucleus	11/311	306/18903	0.0128466	0.363653	0.348031	TNPO3/SP100/TNPO1/MAPK14/LMNB1/PIKFYVE/CRY2/SYNE1/KPNA2/LIMK2/NF1	11	GO BP
GO:0050878	regulation of body fluid levels	13/311	390/18903	0.0129128	0.363653	0.348031	PIK3CB/RPLP0/PIK3CG/ST3GAL4/MAPK14/PLEK/VAV3/ENTPD1/UGCG/HPSE/GBA1/F8/F5	13	GO BP
GO:0046785	microtubule polymerization	5/311	85/18903	0.0131314	0.363653	0.348031	CLASP1/FGF13/CLIP1/RPS3/TUBGCP5	5	GO BP
GO:1901292	nucleoside phosphate catabolic process	5/311	85/18903	0.0131314	0.363653	0.348031	ENTPD1/HINT1/SMPDL3A/UPP1/ENTPD4	5	GO BP
GO:0051261	protein depolymerization	6/311	118/18903	0.0134109	0.363653	0.348031	CLASP1/CAPZB/PLEK/FGF13/SYNJ1/ATXN7	6	GO BP
GO:0010172	embryonic body morphogenesis	2/311	11/18903	0.0134538	0.363653	0.348031	CLASP1/ZNF281	2	GO BP
GO:0036152	phosphatidylethanolamine acyl-chain remodeling	2/311	11/18903	0.0134538	0.363653	0.348031	LPGAT1/MBOAT1	2	GO BP
GO:0042762	regulation of sulfur metabolic process	2/311	11/18903	0.0134538	0.363653	0.348031	PDK1/SP1	2	GO BP
GO:0048505	regulation of timing of cell differentiation	2/311	11/18903	0.0134538	0.363653	0.348031	JAG1/NR2E1	2	GO BP
GO:0048755	branching morphogenesis of a nerve	2/311	11/18903	0.0134538	0.363653	0.348031	RTN4/FGF13	2	GO BP
GO:0070673	response to interleukin-18	2/311	11/18903	0.0134538	0.363653	0.348031	IL18R1/IL18RAP	2	GO BP
GO:0010559	regulation of glycoprotein biosynthetic process	4/311	56/18903	0.0134987	0.363653	0.348031	JAK3/POMT1/PXYLP1/NCSTN	4	GO BP
GO:0050777	negative regulation of immune response	8/311	190/18903	0.0135808	0.363653	0.348031	IL27RA/RPS19/JAK3/MAPK14/BCL6/IL1RL1/SAMSN1/CR1	8	GO BP
GO:0014069	postsynaptic density	10/319	321/19869	0.0352367	0.364049	0.341667	CAPZB/RPLP0/RPS19/CPEB4/RTN4/STRN/RTN3/RPS3/RPS14/RPS18	10	GO CC
GO:0017053	transcription repressor complex	4/319	77/19869	0.0353856	0.364049	0.341667	RCOR1/TBL1X/PRDM10/SP1	4	GO CC
GO:0001772	immunological synapse	3/319	45/19869	0.0354384	0.364049	0.341667	STX7/VAV3/SNX27	3	GO CC
GO:0033077	T cell differentiation in thymus	5/311	86/18903	0.0137598	0.36458	0.348918	SOS2/VNN1/TMEM131L/DOCK2/GBA1	5	GO BP
GO:0070663	regulation of leukocyte proliferation	10/311	269/18903	0.0139592	0.36458	0.348918	SOS2/IL27RA/JAK3/BCL6/TMEM131L/VAV3/MARCHF7/RPS3/NF1/CR1	10	GO BP
GO:0002313	mature B cell differentiation involved in immune response	3/311	31/18903	0.0141052	0.36458	0.348918	BCL6/DOCK11/CR1	3	GO BP
GO:0031114	regulation of microtubule depolymerization	3/311	31/18903	0.0141052	0.36458	0.348918	CLASP1/FGF13/ATXN7	3	GO BP
GO:1901185	negative regulation of ERBB signaling pathway	3/311	31/18903	0.0141052	0.36458	0.348918	CBL/PTPN12/ITGA1	3	GO BP
GO:0031110	regulation of microtubule polymerization or depolymerization	5/311	87/18903	0.0144081	0.364681	0.349015	CLASP1/FGF13/CLIP1/RPS3/ATXN7	5	GO BP
GO:0045936	negative regulation of phosphate metabolic process	14/311	440/18903	0.0146389	0.364681	0.349015	PIK3CB/ROCK1/FKBP1A/CBL/STK38/PLEK/CRY2/SH3BP5/SAMSN1/LRP5/YWHAB/SPRY3/GBA1/NF1	14	GO BP
GO:0010563	negative regulation of phosphorus metabolic process	14/311	441/18903	0.0149021	0.364681	0.349015	PIK3CB/ROCK1/FKBP1A/CBL/STK38/PLEK/CRY2/SH3BP5/SAMSN1/LRP5/YWHAB/SPRY3/GBA1/NF1	14	GO BP
GO:0050900	leukocyte migration	13/311	398/18903	0.0150476	0.364681	0.349015	ROCK1/IL27RA/RPS19/PIK3CG/ST3GAL4/PIKFYVE/VAV3/LYST/PTGER4/GCSAM/GBA1/NF1/ITGA1	13	GO BP
GO:1901879	regulation of protein depolymerization	5/311	88/18903	0.0150767	0.364681	0.349015	CLASP1/CAPZB/PLEK/FGF13/ATXN7	5	GO BP
GO:0042060	wound healing	14/311	442/18903	0.015169	0.364681	0.349015	PIK3CB/CLASP1/PIK3CG/ST3GAL4/MAPK14/PLEK/VAV3/DYSF/ENTPD1/TGFA/HPSE/F8/NF1/F5	14	GO BP
GO:0033619	membrane protein proteolysis	4/311	58/18903	0.0152018	0.364681	0.349015	TIMP2/ROCK1/ADAM19/NCSTN	4	GO BP
GO:0045620	negative regulation of lymphocyte differentiation	4/311	58/18903	0.0152018	0.364681	0.349015	JAK3/BCL6/TMEM131L/CR1	4	GO BP
GO:0051058	negative regulation of small GTPase mediated signal transduction	4/311	58/18903	0.0152018	0.364681	0.349015	BCL6/RASA2/SPRY3/NF1	4	GO BP
GO:0031116	positive regulation of microtubule polymerization	3/311	32/18903	0.0153784	0.364681	0.349015	CLASP1/CLIP1/RPS3	3	GO BP
GO:0034472	snRNA 3'-end processing	3/311	32/18903	0.0153784	0.364681	0.349015	INTS6/USB1/INTS8	3	GO BP
GO:0071901	negative regulation of protein serine/threonine kinase activity	6/311	122/18903	0.0155889	0.364681	0.349015	PIK3CB/STK38/LRP5/SPRY3/GBA1/NF1	6	GO BP
GO:0022618	ribonucleoprotein complex assembly	9/311	234/18903	0.0157239	0.364681	0.349015	RPLP0/GEMIN2/RPS19/CDC73/RPL13A/CELF1/RPS14/RUVBL1/RPLP0P6	9	GO BP
GO:0009134	nucleoside diphosphate catabolic process	2/311	12/18903	0.0159707	0.364681	0.349015	ENTPD1/ENTPD4	2	GO BP
GO:0030259	lipid glycosylation	2/311	12/18903	0.0159707	0.364681	0.349015	ST3GAL4/GBA1	2	GO BP
GO:0032252	secretory granule localization	2/311	12/18903	0.0159707	0.364681	0.349015	PIK3CG/TANC2	2	GO BP
GO:0040034	regulation of development, heterochronic	2/311	12/18903	0.0159707	0.364681	0.349015	JAG1/NR2E1	2	GO BP
GO:0043312	neutrophil degranulation	2/311	12/18903	0.0159707	0.364681	0.349015	ANXA3/ITGAM	2	GO BP
GO:1904507	positive regulation of telomere maintenance in response to DNA damage	2/311	12/18903	0.0159707	0.364681	0.349015	INO80D/RUVBL1	2	GO BP
GO:0000339	RNA cap binding	2/307	19/18432	0.0392401	0.366241	0.340769	EIF4G3/EIF4E3	2	GO MF
GO:0052744	phosphatidylinositol monophosphate phosphatase activity	2/307	19/18432	0.0392401	0.366241	0.340769	MTMR4/SYNJ1	2	GO MF
GO:0045995	regulation of embryonic development	5/311	90/18903	0.0164753	0.372954	0.356932	CLASP1/JAG1/INO80D/RAB14/RUVBL1	5	GO BP
GO:0071353	cellular response to interleukin-4	3/311	33/18903	0.0167144	0.372954	0.356932	RPLP0/RPL3/JAK3	3	GO BP
GO:1902992	negative regulation of amyloid precursor protein catabolic process	3/311	33/18903	0.0167144	0.372954	0.356932	ROCK1/RTN4/RTN3	3	GO BP
GO:0031109	microtubule polymerization or depolymerization	6/311	124/18903	0.0167648	0.372954	0.356932	CLASP1/FGF13/CLIP1/RPS3/ATXN7/TUBGCP5	6	GO BP
GO:0033866	nucleoside bisphosphate biosynthetic process	4/311	60/18903	0.0170344	0.372954	0.356932	ACSL3/SLC35B3/PAPSS1/PDK1	4	GO BP
GO:0034030	ribonucleoside bisphosphate biosynthetic process	4/311	60/18903	0.0170344	0.372954	0.356932	ACSL3/SLC35B3/PAPSS1/PDK1	4	GO BP
GO:0034033	purine nucleoside bisphosphate biosynthetic process	4/311	60/18903	0.0170344	0.372954	0.356932	ACSL3/SLC35B3/PAPSS1/PDK1	4	GO BP
GO:0046928	regulation of neurotransmitter secretion	5/311	91/18903	0.0172058	0.374504	0.358415	SLC38A2/MCTP2/STXBP5/MCTP1/NF1	5	GO BP
R-HSA-1630316	Glycosaminoglycan metabolism	6/205	124/10852	0.0300516	0.374762	0.352153	ST3GAL4/ABCC5/SLC35B3/PAPSS1/HPSE/B4GAT1	6	Reactome
GO:0001952	regulation of cell-matrix adhesion	6/311	125/18903	0.017375	0.375988	0.359836	PIK3CB/ROCK1/CLASP1/JAG1/BCL6/NF1	6	GO BP
R-HSA-170834	Signaling by TGF-beta Receptor Complex	5/205	93/10852	0.0312615	0.378896	0.356038	FKBP1A/MTMR4/CBL/RNF111/SP1	5	Reactome
R-HSA-3772470	Negative regulation of TCF-dependent signaling by WNT ligand antagonists	2/205	15/10852	0.0317236	0.378896	0.356038	LRP5/KREMEN1	2	Reactome
R-HSA-9735871	SARS-CoV-1 targets host intracellular signalling and regulatory pathways	2/205	15/10852	0.0317236	0.378896	0.356038	YWHAB/SP1	2	Reactome
GO:0030099	myeloid cell differentiation	13/311	407/18903	0.0177611	0.380595	0.364245	RCOR1/ACIN1/JAG1/RPS19/JAK3/MAPK14/BCL6/PDE1B/CDC73/RPS14/GBA1/NF1/H4C5	13	GO BP
GO:0050670	regulation of lymphocyte proliferation	9/311	239/18903	0.0177924	0.380595	0.364245	SOS2/IL27RA/JAK3/BCL6/TMEM131L/VAV3/MARCHF7/RPS3/CR1	9	GO BP
GO:0042255	ribosome assembly	4/311	61/18903	0.0180003	0.380668	0.364315	RPLP0/RPS19/RPS14/RPLP0P6	4	GO BP
GO:0043244	regulation of protein-containing complex disassembly	6/311	126/18903	0.0180004	0.380668	0.364315	CLASP1/CAPZB/PLEK/FGF13/ATXN7/GBA1	6	GO BP
R-HSA-3247509	Chromatin modifying enzymes	10/205	273/10852	0.0344538	0.38187	0.358832	MSL3/RCOR1/TBL1X/KDM3B/PHF21A/ATXN7/NSD1/KDM2A/RUVBL1/H4C5	10	Reactome
R-HSA-4839726	Chromatin organization	10/205	273/10852	0.0344538	0.38187	0.358832	MSL3/RCOR1/TBL1X/KDM3B/PHF21A/ATXN7/NSD1/KDM2A/RUVBL1/H4C5	10	Reactome
R-HSA-111465	Apoptotic cleavage of cellular proteins	3/205	38/10852	0.0345276	0.38187	0.358832	ROCK1/ACIN1/LMNB1	3	Reactome
R-HSA-5696394	DNA Damage Recognition in GG-NER	3/205	38/10852	0.0345276	0.38187	0.358832	INO80D/CUL4B/RUVBL1	3	Reactome
R-HSA-1660516	Synthesis of PIPs at the early endosome membrane	2/205	16/10852	0.0358124	0.38187	0.358832	MTMR4/PIKFYVE	2	Reactome
R-HSA-2559584	Formation of Senescence-Associated Heterochromatin Foci (SAHF)	2/205	16/10852	0.0358124	0.38187	0.358832	LMNB1/H1-2	2	Reactome
R-HSA-70221	Glycogen breakdown (glycogenolysis)	2/205	16/10852	0.0358124	0.38187	0.358832	PHKA2/GYG1	2	Reactome
R-HSA-9614657	FOXO-mediated transcription of cell death genes	2/205	16/10852	0.0358124	0.38187	0.358832	NFYA/BCL6	2	Reactome
R-HSA-913531	Interferon Signaling	8/205	200/10852	0.0360254	0.38187	0.358832	SP100/EIF4G3/EIF4G2/TRIM25/PPM1B/EIF4E3/IRF2/KPNA2	8	Reactome
GO:0106310	protein serine kinase activity	11/307	363/18432	0.0415058	0.38208	0.355507	PIK3CB/CDK14/ROCK1/MAST4/PIK3CG/MAP2K6/MAPK14/STK38/PIKFYVE/TRPM6/LIMK2	11	GO MF
GO:0016791	phosphatase activity	9/307	276/18432	0.0422461	0.38364	0.356959	MTMR4/PIKFYVE/PTPN12/PPM1B/ENOPH1/PXYLP1/SYNJ1/PFKFB3/PPP1R3B	9	GO MF
GO:0002638	negative regulation of immunoglobulin production	2/311	13/18903	0.0186716	0.383984	0.367488	BCL6/CR1	2	GO BP
GO:0032268	regulation of cellular protein metabolic process	2/311	13/18903	0.0186716	0.383984	0.367488	GBA1/NAIP	2	GO BP
GO:0033690	positive regulation of osteoblast proliferation	2/311	13/18903	0.0186716	0.383984	0.367488	LRP5/HPSE	2	GO BP
GO:0042921	glucocorticoid receptor signaling pathway	2/311	13/18903	0.0186716	0.383984	0.367488	CRY2/BMAL1	2	GO BP
GO:0002703	regulation of leukocyte mediated immunity	9/311	241/18903	0.018673	0.383984	0.367488	STX7/IL27RA/JAK3/BCL6/IL18R1/FBXO38/ITGAM/SH2D1A/CR1	9	GO BP
GO:0031122	cytoplasmic microtubule organization	4/311	62/18903	0.0189995	0.386427	0.369826	CLASP1/CLIP1/LIMK2/TUBGCP5	4	GO BP
GO:1903018	regulation of glycoprotein metabolic process	4/311	62/18903	0.0189995	0.386427	0.369826	JAK3/POMT1/PXYLP1/NCSTN	4	GO BP
GO:0071826	ribonucleoprotein complex subunit organization	9/311	242/18903	0.019125	0.386866	0.370246	RPLP0/GEMIN2/RPS19/CDC73/RPL13A/CELF1/RPS14/RUVBL1/RPLP0P6	9	GO BP
GO:0032279	asymmetric synapse	10/319	327/19869	0.0391688	0.39171	0.367627	CAPZB/RPLP0/RPS19/CPEB4/RTN4/STRN/RTN3/RPS3/RPS14/RPS18	10	GO CC
GO:0033116	endoplasmic reticulum-Golgi intermediate compartment membrane	4/319	80/19869	0.0398643	0.39171	0.367627	TGFA/F8/F5/SEC22B	4	GO CC
GO:0097502	mannosylation	3/311	35/18903	0.0195755	0.391908	0.375072	POMT1/B4GAT1/DPY19L3	3	GO BP
GO:0032944	regulation of mononuclear cell proliferation	9/311	243/18903	0.0195849	0.391908	0.375072	SOS2/IL27RA/JAK3/BCL6/TMEM131L/VAV3/MARCHF7/RPS3/CR1	9	GO BP
R-HSA-6802952	Signaling by BRAF and RAF1 fusions	4/205	67/10852	0.0376666	0.392187	0.368527	APBB1IP/PAPSS1/YWHAB/ATG7	4	Reactome
R-HSA-9679191	Potential therapeutics for SARS	5/205	98/10852	0.0379237	0.392187	0.368527	ROCK1/FKBP1A/RCOR1/JAK3/PHF21A	5	Reactome
GO:1903706	regulation of hemopoiesis	13/311	413/18903	0.0197661	0.393418	0.376517	RCOR1/SOS2/ACIN1/JAG1/JAK3/MAPK14/VNN1/BCL6/TMEM131L/CDC73/NF1/CR1/H4C5	13	GO BP
GO:0046579	positive regulation of Ras protein signal transduction	4/311	63/18903	0.0200324	0.396599	0.379561	PIK3CB/P2RY10/PIK3CG/AKAP13	4	GO BP
GO:0030133	transport vesicle	12/319	423/19869	0.0413574	0.397735	0.373282	STX7/RAB14/STX16/MCTP2/NCSTN/TGFA/SEPTIN8/STXBP5/STX3/MCTP1/STON1/SEC22B	12	GO CC
R-HSA-9692916	SARS-CoV-1 activates/modulates innate immune responses	3/205	40/10852	0.039353	0.398265	0.374239	FKBP1A/TRIM25/KPNA2	3	Reactome
R-HSA-204005	COPII-mediated vesicle transport	4/205	68/10852	0.0394508	0.398265	0.374239	TGFA/F8/F5/SEC22B	4	Reactome
R-HSA-450513	Tristetraprolin (TTP, ZFP36) binds and destabilizes mRNA	2/205	17/10852	0.040092	0.399977	0.375847	TNPO1/YWHAB	2	Reactome
GO:0006913	nucleocytoplasmic transport	11/311	329/18903	0.0208254	0.401375	0.384133	PPP1R12A/TNPO3/SP100/TNPO1/MAPK14/SMG7/CRY2/ATXN1/AKAP13/KPNA2/NF1	11	GO BP
GO:0051169	nuclear transport	11/311	329/18903	0.0208254	0.401375	0.384133	PPP1R12A/TNPO3/SP100/TNPO1/MAPK14/SMG7/CRY2/ATXN1/AKAP13/KPNA2/NF1	11	GO BP
GO:0031112	positive regulation of microtubule polymerization or depolymerization	3/311	36/18903	0.021101	0.401375	0.384133	CLASP1/CLIP1/RPS3	3	GO BP
GO:0050869	negative regulation of B cell activation	3/311	36/18903	0.021101	0.401375	0.384133	BCL6/SAMSN1/CR1	3	GO BP
GO:0070670	response to interleukin-4	3/311	36/18903	0.021101	0.401375	0.384133	RPLP0/RPL3/JAK3	3	GO BP
GO:0070664	negative regulation of leukocyte proliferation	5/311	96/18903	0.0211805	0.401375	0.384133	BCL6/TMEM131L/MARCHF7/NF1/CR1	5	GO BP
GO:0016197	endosomal transport	9/311	247/18903	0.0215047	0.401375	0.384133	RIC1/PIKFYVE/RAB14/STX16/CCDC93/TBC1D5/SNX27/LYST/ITSN2	9	GO BP
GO:0002829	negative regulation of type 2 immune response	2/311	14/18903	0.0215496	0.401375	0.384133	IL27RA/BCL6	2	GO BP
GO:0010269	response to selenium ion	2/311	14/18903	0.0215496	0.401375	0.384133	RPLP0/SELENOW	2	GO BP
GO:0021859	pyramidal neuron differentiation	2/311	14/18903	0.0215496	0.401375	0.384133	BCL6/GBA1	2	GO BP
GO:0031958	corticosteroid receptor signaling pathway	2/311	14/18903	0.0215496	0.401375	0.384133	CRY2/BMAL1	2	GO BP
GO:0002285	lymphocyte activation involved in immune response	8/311	207/18903	0.0215677	0.401375	0.384133	APBB1IP/IL27RA/JAK3/BCL6/IL18R1/DOCK11/PTGER4/CR1	8	GO BP
GO:0016758	hexosyltransferase activity	7/307	195/18432	0.0452171	0.405145	0.376967	POMT1/UGCG/GALNT14/GYG1/B4GAT1/GBA1/DPY19L3	7	GO MF
GO:0001846	opsonin binding	2/307	21/18432	0.0471575	0.40628	0.378024	ITGAM/CR1	2	GO MF
GO:0003841	1-acylglycerol-3-phosphate O-acyltransferase activity	2/307	21/18432	0.0471575	0.40628	0.378024	LPGAT1/MBOAT1	2	GO MF
GO:0015216	purine nucleotide transmembrane transporter activity	2/307	21/18432	0.0471575	0.40628	0.378024	ABCC5/SLC35B3	2	GO MF
GO:0010494	cytoplasmic stress granule	4/319	84/19869	0.046315	0.409607	0.384424	STAU2/ROCK1/TRIM25/CELF1	4	GO CC
GO:1990391	DNA repair complex	2/319	22/19869	0.0480601	0.409607	0.384424	RCOR1/PHF21A	2	GO CC
GO:0035371	microtubule plus-end	2/319	23/19869	0.0520923	0.409607	0.384424	CLASP1/CLIP1	2	GO CC
GO:0030426	growth cone	6/319	167/19869	0.0529845	0.409607	0.384424	CBL/CPEB4/FGF13/EXOC6/NDRG2/STX3	6	GO CC
GO:0016528	sarcoplasm	4/319	89/19869	0.0551461	0.409607	0.384424	TMEM38A/FKBP1A/POMT1/STIM1	4	GO CC
GO:0031312	extrinsic component of organelle membrane	3/319	54/19869	0.0558311	0.409607	0.384424	FKBP1A/WDFY3/STXBP5	3	GO CC
GO:0071782	endoplasmic reticulum tubular network	2/319	24/19869	0.0562404	0.409607	0.384424	RTN4/STIM1	2	GO CC
GO:0031965	nuclear membrane	9/319	305/19869	0.0585751	0.409607	0.384424	STAU2/ATP11B/TMEM38A/LMNB1/SYNE1/WDFY3/ARL6IP6/DPY19L3/FAM209B	9	GO CC
GO:0000123	histone acetyltransferase complex	4/319	91/19869	0.0589155	0.409607	0.384424	MSL3/PHF20L1/ATXN7/RUVBL1	4	GO CC
GO:0035579	specific granule membrane	4/319	91/19869	0.0589155	0.409607	0.384424	SLC2A3/ITGAM/MCEMP1/FCAR	4	GO CC
GO:0030427	site of polarized growth	6/319	173/19869	0.0608004	0.409607	0.384424	CBL/CPEB4/FGF13/EXOC6/NDRG2/STX3	6	GO CC
GO:0030134	COPII-coated ER to Golgi transport vesicle	4/319	95/19869	0.0668551	0.409607	0.384424	TGFA/F8/F5/SEC22B	4	GO CC
GO:0042383	sarcolemma	5/319	136/19869	0.0684886	0.409607	0.384424	SNTA1/FGF13/SLC38A2/DYSF/NCSTN	5	GO CC
GO:0035267	NuA4 histone acetyltransferase complex	2/319	27/19869	0.0693337	0.409607	0.384424	MSL3/RUVBL1	2	GO CC
GO:0043189	H4/H2A histone acetyltransferase complex	2/319	27/19869	0.0693337	0.409607	0.384424	MSL3/RUVBL1	2	GO CC
GO:0097346	INO80-type complex	2/319	27/19869	0.0693337	0.409607	0.384424	INO80D/RUVBL1	2	GO CC
GO:0005774	vacuolar membrane	12/319	461/19869	0.0696418	0.409607	0.384424	STARD3NL/ATP11B/STX7/VNN1/RAB14/DNAJC13/NCSTN/WDFY3/YWHAB/HPSE/GBA1/ENTPD4	12	GO CC
GO:0019898	extrinsic component of membrane	9/319	316/19869	0.0697898	0.409607	0.384424	PIK3CB/FKBP1A/PIK3CG/CDH26/WDFY3/STXBP5/GNG5/GBA1/KPNA2	9	GO CC
GO:0043202	lysosomal lumen	4/319	98/19869	0.0731555	0.409607	0.384424	CTSK/GYG1/HPSE/GBA1	4	GO CC
GO:0032039	integrator complex	2/319	28/19869	0.0738994	0.409607	0.384424	INTS6/INTS8	2	GO CC
GO:0000923	equatorial microtubule organizing center	1/319	5/19869	0.0777468	0.409607	0.384424	TUBGCP5	1	GO CC
GO:0005638	lamin filament	1/319	5/19869	0.0777468	0.409607	0.384424	LMNB1	1	GO CC
GO:0005642	annulate lamellae	1/319	5/19869	0.0777468	0.409607	0.384424	TNPO3	1	GO CC
GO:0005964	phosphorylase kinase complex	1/319	5/19869	0.0777468	0.409607	0.384424	PHKA2	1	GO CC
GO:0031465	Cul4B-RING E3 ubiquitin ligase complex	1/319	5/19869	0.0777468	0.409607	0.384424	CUL4B	1	GO CC
GO:0036021	endolysosome lumen	1/319	5/19869	0.0777468	0.409607	0.384424	CTSK	1	GO CC
GO:0042765	GPI-anchor transamidase complex	1/319	5/19869	0.0777468	0.409607	0.384424	PIGU	1	GO CC
GO:0045180	basal cortex	1/319	5/19869	0.0777468	0.409607	0.384424	CLASP1	1	GO CC
GO:0070695	FHF complex	1/319	5/19869	0.0777468	0.409607	0.384424	FHIP1B	1	GO CC
GO:0072487	MSL complex	1/319	5/19869	0.0777468	0.409607	0.384424	MSL3	1	GO CC
GO:0072536	interleukin-23 receptor complex	1/319	5/19869	0.0777468	0.409607	0.384424	IL27RA	1	GO CC
GO:0072557	IPAF inflammasome complex	1/319	5/19869	0.0777468	0.409607	0.384424	NAIP	1	GO CC
GO:0097255	R2TP complex	1/319	5/19869	0.0777468	0.409607	0.384424	RUVBL1	1	GO CC
GO:0097356	perinucleolar compartment	1/319	5/19869	0.0777468	0.409607	0.384424	CELF1	1	GO CC
GO:0098826	endoplasmic reticulum tubular network membrane	1/319	5/19869	0.0777468	0.409607	0.384424	RTN4	1	GO CC
GO:0098892	extrinsic component of postsynaptic specialization membrane	1/319	5/19869	0.0777468	0.409607	0.384424	KPNA2	1	GO CC
GO:0099012	neuronal dense core vesicle membrane	1/319	5/19869	0.0777468	0.409607	0.384424	STXBP5	1	GO CC
GO:1990513	CLOCK-BMAL transcription complex	1/319	5/19869	0.0777468	0.409607	0.384424	BMAL1	1	GO CC
GO:0005942	phosphatidylinositol 3-kinase complex	2/319	29/19869	0.0785586	0.409607	0.384424	PIK3CB/PIK3CG	2	GO CC
GO:0031248	protein acetyltransferase complex	4/319	101/19869	0.0797466	0.409607	0.384424	MSL3/PHF20L1/ATXN7/RUVBL1	4	GO CC
GO:1902493	acetyltransferase complex	4/319	101/19869	0.0797466	0.409607	0.384424	MSL3/PHF20L1/ATXN7/RUVBL1	4	GO CC
GO:0030173	integral component of Golgi membrane	3/319	64/19869	0.0836376	0.410366	0.385136	SLC35B3/B4GAT1/ENTPD4	3	GO CC
GO:0008305	integrin complex	2/319	31/19869	0.0881409	0.410366	0.385136	ITGAM/ITGA1	2	GO CC
GO:0032839	dendrite cytoplasm	2/319	31/19869	0.0881409	0.410366	0.385136	STAU2/ABHD13	2	GO CC
GO:0042788	polysomal ribosome	2/319	31/19869	0.0881409	0.410366	0.385136	RPL19/RPL36	2	GO CC
GO:0071339	MLL1 complex	2/319	31/19869	0.0881409	0.410366	0.385136	CHD8/RUVBL1	2	GO CC
GO:0016605	PML body	4/319	105/19869	0.0889762	0.410366	0.385136	SP100/BMAL1/RNF111/WDFY3	4	GO CC
GO:0005844	polysome	3/319	66/19869	0.0897926	0.410366	0.385136	RPL19/RPL36/RPS3	3	GO CC
GO:0016602	CCAAT-binding factor complex	1/319	6/19869	0.0925574	0.410366	0.385136	NFYA	1	GO CC
GO:0032541	cortical endoplasmic reticulum	1/319	6/19869	0.0925574	0.410366	0.385136	STIM1	1	GO CC
GO:0042587	glycogen granule	1/319	6/19869	0.0925574	0.410366	0.385136	PPP1R3B	1	GO CC
GO:1990246	uniplex complex	1/319	6/19869	0.0925574	0.410366	0.385136	MICU1	1	GO CC
GO:0044665	MLL1/2 complex	2/319	32/19869	0.093056	0.410366	0.385136	CHD8/RUVBL1	2	GO CC
GO:1990752	microtubule end	2/319	33/19869	0.0980485	0.410366	0.385136	CLASP1/CLIP1	2	GO CC
GO:0031228	intrinsic component of Golgi membrane	3/319	69/19869	0.099367	0.410366	0.385136	SLC35B3/B4GAT1/ENTPD4	3	GO CC
GO:0034704	calcium channel complex	3/319	69/19869	0.099367	0.410366	0.385136	FKBP1A/MICU1/CACNA1E	3	GO CC
GO:0042470	melanosome	4/319	110/19869	0.1012	0.410366	0.385136	NCSTN/STX3/YWHAB/SEC22B	4	GO CC
GO:0048770	pigment granule	4/319	110/19869	0.1012	0.410366	0.385136	NCSTN/STX3/YWHAB/SEC22B	4	GO CC
GO:0098686	hippocampal mossy fiber to CA3 synapse	2/319	34/19869	0.103115	0.410366	0.385136	CAPZB/STXBP5	2	GO CC
GO:0036464	cytoplasmic ribonucleoprotein granule	7/319	248/19869	0.105768	0.410366	0.385136	STAU2/ROCK1/RPLP0/TRIM25/SYNE1/BMAL1/CELF1	7	GO CC
GO:0005905	clathrin-coated pit	3/319	71/19869	0.105968	0.410366	0.385136	SYNJ1/ITSN2/STON1	3	GO CC
GO:0000931	gamma-tubulin ring complex	1/319	7/19869	0.107131	0.410366	0.385136	TUBGCP5	1	GO CC
GO:0001940	male pronucleus	1/319	7/19869	0.107131	0.410366	0.385136	STPG4	1	GO CC
GO:0005967	mitochondrial pyruvate dehydrogenase complex	1/319	7/19869	0.107131	0.410366	0.385136	PDK1	1	GO CC
GO:0016593	Cdc73/Paf1 complex	1/319	7/19869	0.107131	0.410366	0.385136	CDC73	1	GO CC
GO:0032127	dense core granule membrane	1/319	7/19869	0.107131	0.410366	0.385136	STXBP5	1	GO CC
GO:0044352	pinosome	1/319	7/19869	0.107131	0.410366	0.385136	CLIP1	1	GO CC
GO:0044354	macropinosome	1/319	7/19869	0.107131	0.410366	0.385136	CLIP1	1	GO CC
GO:0045254	pyruvate dehydrogenase complex	1/319	7/19869	0.107131	0.410366	0.385136	PDK1	1	GO CC
GO:0070765	gamma-secretase complex	1/319	7/19869	0.107131	0.410366	0.385136	NCSTN	1	GO CC
GO:0072357	PTW/PP1 phosphatase complex	1/319	7/19869	0.107131	0.410366	0.385136	PPP1R12A	1	GO CC
R-HSA-9035034	RHOF GTPase cycle	3/205	41/10852	0.0418873	0.413028	0.388111	CAPZB/LMNB1/RHOF	3	Reactome
GO:0044853	plasma membrane raft	4/319	113/19869	0.108886	0.413585	0.388157	CBL/STIM1/ITGAM/CR1	4	GO CC
GO:0002335	mature B cell differentiation	3/311	37/18903	0.0226898	0.416017	0.398145	BCL6/DOCK11/CR1	3	GO BP
GO:0010923	negative regulation of phosphatase activity	3/311	37/18903	0.0226898	0.416017	0.398145	ROCK1/FKBP1A/CRY2	3	GO BP
GO:0016180	snRNA processing	3/311	37/18903	0.0226898	0.416017	0.398145	INTS6/USB1/INTS8	3	GO BP
GO:0007040	lysosome organization	5/311	98/18903	0.0229245	0.41622	0.398339	FHIP1B/PIKFYVE/RAB14/LYST/GBA1	5	GO BP
GO:0080171	lytic vacuole organization	5/311	98/18903	0.0229245	0.41622	0.398339	FHIP1B/PIKFYVE/RAB14/LYST/GBA1	5	GO BP
GO:0030672	synaptic vesicle membrane	4/319	114/19869	0.111505	0.416532	0.390923	STX16/MCTP2/SEPTIN8/MCTP1	4	GO CC
GO:0099501	exocytic vesicle membrane	4/319	114/19869	0.111505	0.416532	0.390923	STX16/MCTP2/SEPTIN8/MCTP1	4	GO CC
GO:0080008	Cul4-RING E3 ubiquitin ligase complex	2/319	36/19869	0.113454	0.420338	0.394495	CUL4B/DCAF4L1	2	GO CC
GO:0045682	regulation of epidermis development	4/311	66/18903	0.023336	0.421634	0.403521	ROCK1/KLF7/NCOA3/NAB2	4	GO BP
GO:0044264	cellular polysaccharide metabolic process	5/311	99/18903	0.0238303	0.425837	0.407543	PHKA2/AOAH/GYG1/PPP1R3B/MGAM	5	GO BP
GO:0006862	nucleotide transport	3/311	38/18903	0.024342	0.425837	0.407543	ABCC5/SLC35B3/CR1	3	GO BP
GO:1902229	regulation of intrinsic apoptotic signaling pathway in response to DNA damage	3/311	38/18903	0.024342	0.425837	0.407543	MARCHF7/RPS3/DDIAS	3	GO BP
GO:0002679	respiratory burst involved in defense response	2/311	15/18903	0.0245983	0.425837	0.407543	RPS19/PIK3CG	2	GO BP
GO:0003376	sphingosine-1-phosphate receptor signaling pathway	2/311	15/18903	0.0245983	0.425837	0.407543	PIK3CB/PIK3CG	2	GO BP
GO:0035672	oligopeptide transmembrane transport	2/311	15/18903	0.0245983	0.425837	0.407543	ABCC5/SLC15A2	2	GO BP
GO:0042074	cell migration involved in gastrulation	2/311	15/18903	0.0245983	0.425837	0.407543	MEGF8/LRP5	2	GO BP
GO:0048712	negative regulation of astrocyte differentiation	2/311	15/18903	0.0245983	0.425837	0.407543	NR2E1/NF1	2	GO BP
GO:2000402	negative regulation of lymphocyte migration	2/311	15/18903	0.0245983	0.425837	0.407543	IL27RA/GCSAM	2	GO BP
GO:0006790	sulfur compound metabolic process	11/311	338/18903	0.0247788	0.426626	0.408298	GCLM/ST3GAL4/ACSL3/SLC35B3/PAPSS1/ENOPH1/PDK1/HPSE/SULT1B1/B4GAT1/SP1	11	GO BP
GO:0007033	vacuole organization	8/311	213/18903	0.0250492	0.426626	0.408298	FHIP1B/PIKFYVE/RAB14/LYST/GBA1/ATG7/UBXN2B/SEC22B	8	GO BP
GO:0051648	vesicle localization	8/311	213/18903	0.0250492	0.426626	0.408298	STARD3NL/CLASP1/AP3B2/PIK3CG/EXOC6/SYNJ1/TANC2/LIMK2	8	GO BP
GO:0045017	glycerolipid biosynthetic process	9/311	254/18903	0.0251841	0.426626	0.408298	PIK3CB/PIGU/PIK3CG/MTMR4/PIKFYVE/LPGAT1/ACSL3/SYNJ1/TTC7B	9	GO BP
GO:0030217	T cell differentiation	10/311	296/18903	0.025217	0.426626	0.408298	SOS2/JAK3/VNN1/BCL6/IL18R1/TMEM131L/DOCK2/PTGER4/GBA1/CR1	10	GO BP
GO:1903131	mononuclear cell differentiation	14/311	473/18903	0.0254129	0.427995	0.409608	SOS2/ACIN1/JAK3/VNN1/BCL6/IL18R1/TMEM131L/PDE1B/DOCK2/CTSK/DOCK11/PTGER4/GBA1/CR1	14	GO BP
GO:0046474	glycerophospholipid biosynthetic process	8/311	214/18903	0.0256655	0.429139	0.410704	PIK3CB/PIGU/PIK3CG/MTMR4/PIKFYVE/ACSL3/SYNJ1/TTC7B	8	GO BP
GO:0042093	T-helper cell differentiation	4/311	68/18903	0.0257115	0.429139	0.410704	JAK3/BCL6/IL18R1/PTGER4	4	GO BP
GO:0009267	cellular response to starvation	7/311	175/18903	0.0260102	0.429141	0.410705	CPEB4/SLC38A2/CTSK/GBA1/UPP1/SP1/ATG7	7	GO BP
GO:0071453	cellular response to oxygen levels	7/311	175/18903	0.0260102	0.429141	0.410705	PIK3CB/CBL/CPEB4/NPEPPS/PDK1/HIF1AN/ATG7	7	GO BP
GO:0000462	maturation of SSU-rRNA from tricistronic rRNA transcript (SSU-rRNA, 5.8S rRNA, LSU-rRNA)	3/311	39/18903	0.0260574	0.429141	0.410705	RPS19/RPS8/RPS14	3	GO BP
GO:0008290	F-actin capping protein complex	1/319	8/19869	0.121471	0.432323	0.405743	CAPZB	1	GO CC
GO:0034751	aryl hydrocarbon receptor complex	1/319	8/19869	0.121471	0.432323	0.405743	BMAL1	1	GO CC
GO:0042382	paraspeckles	1/319	8/19869	0.121471	0.432323	0.405743	BCL6	1	GO CC
GO:0070652	HAUS complex	1/319	8/19869	0.121471	0.432323	0.405743	HAUS5	1	GO CC
GO:0098890	extrinsic component of postsynaptic membrane	1/319	8/19869	0.121471	0.432323	0.405743	KPNA2	1	GO CC
R-HSA-2426168	Activation of gene expression by SREBF (SREBP)	3/205	42/10852	0.0445017	0.433764	0.407596	NFYA/TBL1X/SP1	3	Reactome
GO:0016234	inclusion body	3/319	76/19869	0.123187	0.434476	0.407764	ATXN1/WDFY3/ZDHHC17	3	GO CC
GO:0030176	integral component of endoplasmic reticulum membrane	5/319	164/19869	0.124866	0.434476	0.407764	PIGU/RTN4/SLC35B3/SLC37A3/STIM1	5	GO CC
GO:0030670	phagocytic vesicle membrane	3/319	77/19869	0.126747	0.434476	0.407764	PIKFYVE/ANXA3/SEC22B	3	GO CC
GO:0030135	coated vesicle	8/319	310/19869	0.127631	0.434476	0.407764	AP3B2/RAB14/GPR107/TGFA/F8/F5/STON1/SEC22B	8	GO CC
GO:0030017	sarcomere	6/319	214/19869	0.131286	0.434476	0.407764	PPP1R12A/CAPZB/FKBP1A/SYNE1/UNC45B/RPL15	6	GO CC
GO:0000795	synaptonemal complex	2/319	40/19869	0.134864	0.434476	0.407764	HORMAD1/SYCP2	2	GO CC
GO:0099086	synaptonemal structure	2/319	40/19869	0.134864	0.434476	0.407764	HORMAD1/SYCP2	2	GO CC
GO:0016600	flotillin complex	1/319	9/19869	0.135582	0.434476	0.407764	CBL	1	GO CC
GO:0018995	host cellular component	1/319	9/19869	0.135582	0.434476	0.407764	KPNA2	1	GO CC
GO:0030123	AP-3 adaptor complex	1/319	9/19869	0.135582	0.434476	0.407764	AP3B2	1	GO CC
GO:0032059	bleb	1/319	9/19869	0.135582	0.434476	0.407764	ROCK1	1	GO CC
GO:0042564	NLS-dependent protein nuclear import complex	1/319	9/19869	0.135582	0.434476	0.407764	KPNA2	1	GO CC
GO:0043657	host cell	1/319	9/19869	0.135582	0.434476	0.407764	KPNA2	1	GO CC
GO:0035770	ribonucleoprotein granule	7/319	265/19869	0.135808	0.434476	0.407764	STAU2/ROCK1/RPLP0/TRIM25/SYNE1/BMAL1/CELF1	7	GO CC
GO:0005765	lysosomal membrane	10/319	418/19869	0.137456	0.434476	0.407764	STARD3NL/ATP11B/STX7/VNN1/RAB14/DNAJC13/NCSTN/HPSE/GBA1/ENTPD4	10	GO CC
GO:0098852	lytic vacuole membrane	10/319	418/19869	0.137456	0.434476	0.407764	STARD3NL/ATP11B/STX7/VNN1/RAB14/DNAJC13/NCSTN/HPSE/GBA1/ENTPD4	10	GO CC
GO:1901136	carbohydrate derivative catabolic process	7/311	176/18903	0.0267216	0.43532	0.416619	AOAH/NGLY1/HINT1/HPSE/GBA1/UPP1/ENTPD4	7	GO BP
GO:0006898	receptor-mediated endocytosis	9/311	257/18903	0.0268903	0.43532	0.416619	PIK3CB/CBL/PIKFYVE/TBC1D5/DNAJC13/GPR107/SYNJ1/ITGAM/ITSN2	9	GO BP
GO:0006469	negative regulation of protein kinase activity	8/311	216/18903	0.0269297	0.43532	0.416619	PIK3CB/CBL/STK38/SH3BP5/LRP5/SPRY3/GBA1/NF1	8	GO BP
GO:0002260	lymphocyte homeostasis	4/311	69/18903	0.0269517	0.43532	0.416619	SOS2/JAK3/SIT1/DOCK11	4	GO BP
GO:0006997	nucleus organization	6/311	139/18903	0.027574	0.43532	0.416619	RPS19/LMNB1/RTN4/SYNE1/ATXN7/UBXN2B	6	GO BP
GO:0001767	establishment of lymphocyte polarity	2/311	16/18903	0.0278114	0.43532	0.416619	DOCK2/SNX27	2	GO BP
GO:0006825	copper ion transport	2/311	16/18903	0.0278114	0.43532	0.416619	CUTC/STEAP4	2	GO BP
GO:0018146	keratan sulfate biosynthetic process	2/311	16/18903	0.0278114	0.43532	0.416619	ST3GAL4/B4GAT1	2	GO BP
GO:1904505	regulation of telomere maintenance in response to DNA damage	2/311	16/18903	0.0278114	0.43532	0.416619	INO80D/RUVBL1	2	GO BP
GO:0001953	negative regulation of cell-matrix adhesion	3/311	40/18903	0.0278361	0.43532	0.416619	JAG1/BCL6/NF1	3	GO BP
GO:0031111	negative regulation of microtubule polymerization or depolymerization	3/311	40/18903	0.0278361	0.43532	0.416619	CLASP1/FGF13/ATXN7	3	GO BP
GO:1901186	positive regulation of ERBB signaling pathway	3/311	40/18903	0.0278361	0.43532	0.416619	CBL/RTN4/TGFA	3	GO BP
GO:0006644	phospholipid metabolic process	12/311	389/18903	0.0281106	0.43594	0.417212	PIK3CB/PIGU/PIK3CG/MTMR4/PIKFYVE/PLEK/LPGAT1/ACSL3/SYNJ1/TTC7B/MBOAT1/PLCD1	12	GO BP
GO:0002294	CD4-positive, alpha-beta T cell differentiation involved in immune response	4/311	70/18903	0.0282272	0.43594	0.417212	JAK3/BCL6/IL18R1/PTGER4	4	GO BP
GO:0014823	response to activity	4/311	70/18903	0.0282272	0.43594	0.417212	GCLM/CBL/CRY2/SLC38A2	4	GO BP
GO:0016881	acid-amino acid ligase activity	2/307	22/18432	0.051316	0.436511	0.406152	GCLM/TTLL3	2	GO MF
GO:1904813	ficolin-1-rich granule lumen	4/319	124/19869	0.139173	0.436849	0.409991	TIMP2/MAPK14/GYG1/ATG7	4	GO CC
GO:0031227	intrinsic component of endoplasmic reticulum membrane	5/319	172/19869	0.143995	0.438087	0.411153	PIGU/RTN4/SLC35B3/SLC37A3/STIM1	5	GO CC
GO:0016363	nuclear matrix	4/319	126/19869	0.14501	0.438087	0.411153	LMNB1/ATXN1/ATXN7/RUVBL1	4	GO CC
GO:0030658	transport vesicle membrane	6/319	222/19869	0.148298	0.438087	0.411153	STX16/MCTP2/TGFA/SEPTIN8/MCTP1/SEC22B	6	GO CC
GO:0001939	female pronucleus	1/319	10/19869	0.149466	0.438087	0.411153	STPG4	1	GO CC
GO:0032797	SMN complex	1/319	10/19869	0.149466	0.438087	0.411153	GEMIN2	1	GO CC
GO:0071203	WASH complex	1/319	10/19869	0.149466	0.438087	0.411153	CAPZB	1	GO CC
GO:0099243	extrinsic component of synaptic membrane	1/319	10/19869	0.149466	0.438087	0.411153	KPNA2	1	GO CC
GO:0005775	vacuolar lumen	5/319	176/19869	0.154008	0.438087	0.411153	GCA/CTSK/GYG1/HPSE/GBA1	5	GO CC
GO:0097060	synaptic membrane	9/319	378/19869	0.156312	0.438087	0.411153	SNTA1/STRN/SYNE1/SYNJ1/NCSTN/STX3/KPNA2/ZDHHC17/ITSN2	9	GO CC
GO:0001726	ruffle	5/319	178/19869	0.15912	0.438087	0.411153	ROCK1/PLEK/CLIP1/RPS3/SAMSN1	5	GO CC
GO:0150034	distal axon	7/319	278/19869	0.161309	0.438087	0.411153	CBL/CPEB4/FGF13/EXOC6/SYNJ1/NDRG2/STX3	7	GO CC
GO:0005891	voltage-gated calcium channel complex	2/319	45/19869	0.162737	0.438087	0.411153	FKBP1A/CACNA1E	2	GO CC
GO:0005652	nuclear lamina	1/319	11/19869	0.163129	0.438087	0.411153	LMNB1	1	GO CC
GO:0031074	nucleocytoplasmic transport complex	1/319	11/19869	0.163129	0.438087	0.411153	KPNA2	1	GO CC
GO:0031838	haptoglobin-hemoglobin complex	1/319	11/19869	0.163129	0.438087	0.411153	HP	1	GO CC
GO:0034992	microtubule organizing center attachment site	1/319	11/19869	0.163129	0.438087	0.411153	SYNE1	1	GO CC
GO:0034993	meiotic nuclear membrane microtubule tethering complex	1/319	11/19869	0.163129	0.438087	0.411153	SYNE1	1	GO CC
GO:0036157	outer dynein arm	1/319	11/19869	0.163129	0.438087	0.411153	NME8	1	GO CC
GO:0042589	zymogen granule membrane	1/319	11/19869	0.163129	0.438087	0.411153	STX3	1	GO CC
GO:0044545	NSL complex	1/319	11/19869	0.163129	0.438087	0.411153	PHF20L1	1	GO CC
GO:0097224	sperm connecting piece	1/319	11/19869	0.163129	0.438087	0.411153	CAPZB	1	GO CC
GO:0106083	nuclear membrane protein complex	1/319	11/19869	0.163129	0.438087	0.411153	SYNE1	1	GO CC
GO:0106094	nuclear membrane microtubule tethering complex	1/319	11/19869	0.163129	0.438087	0.411153	SYNE1	1	GO CC
GO:0005635	nuclear envelope	11/319	488/19869	0.163808	0.438087	0.411153	STAU2/ATP11B/TNPO3/TMEM38A/LMNB1/RTN4/SYNE1/WDFY3/ARL6IP6/DPY19L3/FAM209B	11	GO CC
GO:0005793	endoplasmic reticulum-Golgi intermediate compartment	4/319	133/19869	0.166164	0.438087	0.411153	TGFA/F8/F5/SEC22B	4	GO CC
GO:0072686	mitotic spindle	5/319	183/19869	0.172197	0.438087	0.411153	CLASP1/TBL1X/RPS3/LIMK2/HAUS5	5	GO CC
GO:0030016	myofibril	6/319	233/19869	0.173209	0.438087	0.411153	PPP1R12A/CAPZB/FKBP1A/SYNE1/UNC45B/RPL15	6	GO CC
GO:0099568	cytoplasmic region	7/319	285/19869	0.175876	0.438087	0.411153	STAU2/CLASP1/NME8/AP3B2/ABHD13/ATG7/TTLL3	7	GO CC
GO:0070603	SWI/SNF superfamily-type complex	3/319	90/19869	0.176032	0.438087	0.411153	BCL7C/INO80D/RUVBL1	3	GO CC
GO:0120111	neuron projection cytoplasm	3/319	90/19869	0.176032	0.438087	0.411153	STAU2/AP3B2/ABHD13	3	GO CC
GO:0005845	mRNA cap binding complex	1/319	12/19869	0.176572	0.438087	0.411153	EIF4E3	1	GO CC
GO:0030904	retromer complex	1/319	12/19869	0.176572	0.438087	0.411153	TBC1D5	1	GO CC
GO:0031166	integral component of vacuolar membrane	1/319	12/19869	0.176572	0.438087	0.411153	ENTPD4	1	GO CC
GO:0031310	intrinsic component of vacuolar membrane	1/319	12/19869	0.176572	0.438087	0.411153	ENTPD4	1	GO CC
GO:0033391	chromatoid body	1/319	12/19869	0.176572	0.438087	0.411153	BMAL1	1	GO CC
GO:0042405	nuclear inclusion body	1/319	12/19869	0.176572	0.438087	0.411153	ATXN1	1	GO CC
GO:0097504	Gemini of coiled bodies	1/319	12/19869	0.176572	0.438087	0.411153	GEMIN2	1	GO CC
GO:1990062	RPAP3/R2TP/prefoldin-like complex	1/319	12/19869	0.176572	0.438087	0.411153	RUVBL1	1	GO CC
GO:0031301	integral component of organelle membrane	9/319	390/19869	0.177367	0.438087	0.411153	PIGU/MICU1/RTN4/STX16/SLC35B3/SLC37A3/STIM1/B4GAT1/ENTPD4	9	GO CC
GO:0060828	regulation of canonical Wnt signaling pathway	9/311	260/18903	0.0286766	0.441051	0.422104	CDK14/CHD8/TBL1X/MAPK14/TMEM131L/BMAL1/PPM1B/RUVBL1/KREMEN1	9	GO BP
GO:0003743	translation initiation factor activity	3/307	51/18432	0.0530491	0.441299	0.410607	EIF4G3/EIF4G2/EIF4E3	3	GO MF
GO:0042171	lysophosphatidic acid acyltransferase activity	2/307	23/18432	0.0556004	0.441299	0.410607	LPGAT1/MBOAT1	2	GO MF
GO:0071617	lysophospholipid acyltransferase activity	2/307	23/18432	0.0556004	0.441299	0.410607	LPGAT1/MBOAT1	2	GO MF
GO:0031072	heat shock protein binding	5/307	124/18432	0.0565528	0.441299	0.410607	STAU2/BMAL1/UNC45B/RPS3/ITGAM	5	GO MF
GO:0004674	protein serine/threonine kinase activity	12/307	430/18432	0.0572126	0.441299	0.410607	PHKA2/CDK14/ROCK1/MAST4/PIK3CG/MAP2K6/MAPK14/STK38/PIKFYVE/TRPM6/AKAP13/LIMK2	12	GO MF
GO:0017124	SH3 domain binding	5/307	125/18432	0.0581453	0.441299	0.410607	CBL/PTPN12/SH3BP5/ADAM19/SYNJ1	5	GO MF
GO:0000030	mannosyltransferase activity	2/307	24/18432	0.0600053	0.441299	0.410607	POMT1/DPY19L3	2	GO MF
GO:0005355	glucose transmembrane transporter activity	2/307	24/18432	0.0600053	0.441299	0.410607	SLC2A3/SLC2A14	2	GO MF
GO:0015149	hexose transmembrane transporter activity	2/307	24/18432	0.0600053	0.441299	0.410607	SLC2A3/SLC2A14	2	GO MF
GO:0042826	histone deacetylase binding	5/307	128/18432	0.063076	0.441299	0.410607	NR2E1/YWHAB/KPNA2/SP1/KCTD21	5	GO MF
GO:1901682	sulfur compound transmembrane transporter activity	3/307	55/18432	0.0637186	0.441299	0.410607	SLC26A8/ABCC5/SLC35B3	3	GO MF
GO:0005112	Notch binding	2/307	25/18432	0.0645255	0.441299	0.410607	JAG1/HIF1AN	2	GO MF
GO:0008266	poly(U) RNA binding	2/307	25/18432	0.0645255	0.441299	0.410607	ATXN1/RBMS1	2	GO MF
GO:0051020	GTPase binding	9/307	303/18432	0.067891	0.441299	0.410607	TNPO3/ROCK1/TNPO1/RIC1/DOCK2/TMEM127/DOCK11/AKAP13/MARCHF5	9	GO MF
GO:0001848	complement binding	2/307	26/18432	0.069156	0.441299	0.410607	ITGAM/CR1	2	GO MF
GO:0097602	cullin family protein binding	2/307	26/18432	0.069156	0.441299	0.410607	DCUN1D3/KCTD21	2	GO MF
GO:0045309	protein phosphorylated amino acid binding	3/307	58/18432	0.072318	0.441299	0.410607	CBL/SAMSN1/YWHAB	3	GO MF
GO:0008139	nuclear localization sequence binding	2/307	27/18432	0.073892	0.441299	0.410607	TNPO1/KPNA2	2	GO MF
GO:0015145	monosaccharide transmembrane transporter activity	2/307	27/18432	0.073892	0.441299	0.410607	SLC2A3/SLC2A14	2	GO MF
GO:0016405	CoA-ligase activity	2/307	27/18432	0.073892	0.441299	0.410607	ACSS3/ACSL3	2	GO MF
GO:0008187	poly-pyrimidine tract binding	2/307	28/18432	0.0787287	0.441299	0.410607	ATXN1/RBMS1	2	GO MF
GO:0015215	nucleotide transmembrane transporter activity	2/307	28/18432	0.0787287	0.441299	0.410607	ABCC5/SLC35B3	2	GO MF
GO:0051019	mitogen-activated protein kinase binding	2/307	28/18432	0.0787287	0.441299	0.410607	STAU2/MAPK14	2	GO MF
GO:0004896	cytokine receptor activity	4/307	97/18432	0.0788369	0.441299	0.410607	IL27RA/IL1RL1/IL18R1/IL18RAP	4	GO MF
GO:0004331	fructose-2,6-bisphosphate 2-phosphatase activity	1/307	5/18432	0.0805592	0.441299	0.410607	PFKFB3	1	GO MF
GO:0004336	galactosylceramidase activity	1/307	5/18432	0.0805592	0.441299	0.410607	GBA1	1	GO MF
GO:0004740	pyruvate dehydrogenase (acetyl-transferring) kinase activity	1/307	5/18432	0.0805592	0.441299	0.410607	PDK1	1	GO MF
GO:0004957	prostaglandin E receptor activity	1/307	5/18432	0.0805592	0.441299	0.410607	PTGER4	1	GO MF
GO:0005298	proline:sodium symporter activity	1/307	5/18432	0.0805592	0.441299	0.410607	SLC38A2	1	GO MF
GO:0008422	beta-glucosidase activity	1/307	5/18432	0.0805592	0.441299	0.410607	GBA1	1	GO MF
GO:0008532	N-acetyllactosaminide beta-1,3-N-acetylglucosaminyltransferase activity	1/307	5/18432	0.0805592	0.441299	0.410607	B4GAT1	1	GO MF
GO:0016723	oxidoreductase activity, acting on metal ions, NAD or NADP as acceptor	1/307	5/18432	0.0805592	0.441299	0.410607	STEAP4	1	GO MF
GO:0019826	oxygen sensor activity	1/307	5/18432	0.0805592	0.441299	0.410607	HIF1AN	1	GO MF
GO:0034634	glutathione transmembrane transporter activity	1/307	5/18432	0.0805592	0.441299	0.410607	ABCC5	1	GO MF
GO:0045545	syndecan binding	1/307	5/18432	0.0805592	0.441299	0.410607	HPSE	1	GO MF
GO:0097100	supercoiled DNA binding	1/307	5/18432	0.0805592	0.441299	0.410607	RPS3	1	GO MF
GO:0098639	collagen binding involved in cell-matrix adhesion	1/307	5/18432	0.0805592	0.441299	0.410607	ITGA1	1	GO MF
GO:0120283	protein serine/threonine kinase binding	1/307	5/18432	0.0805592	0.441299	0.410607	NAIP	1	GO MF
GO:0140444	cytoskeleton-nuclear membrane anchor activity	1/307	5/18432	0.0805592	0.441299	0.410607	SYNE1	1	GO MF
GO:0140683	histone H3-di/monomethyl-lysine-9 demethylase activity	1/307	5/18432	0.0805592	0.441299	0.410607	KDM3B	1	GO MF
GO:0001098	basal transcription machinery binding	3/307	61/18432	0.0814057	0.441299	0.410607	NCOA3/CDC73/RUVBL1	3	GO MF
GO:0001099	basal RNA polymerase II transcription machinery binding	3/307	61/18432	0.0814057	0.441299	0.410607	NCOA3/CDC73/RUVBL1	3	GO MF
GO:0046875	ephrin receptor binding	2/307	29/18432	0.0836613	0.441299	0.410607	PIK3CG/CBL	2	GO MF
GO:0046966	nuclear thyroid hormone receptor binding	2/307	29/18432	0.0836613	0.441299	0.410607	NCOA3/NSD1	2	GO MF
GO:0051119	sugar transmembrane transporter activity	2/307	29/18432	0.0836613	0.441299	0.410607	SLC2A3/SLC2A14	2	GO MF
GO:0070851	growth factor receptor binding	5/307	140/18432	0.085069	0.441299	0.410607	IL27RA/VAV3/NCSTN/TGFA/TLR5	5	GO MF
GO:0031267	small GTPase binding	8/307	272/18432	0.0858341	0.441299	0.410607	TNPO3/ROCK1/TNPO1/RIC1/DOCK2/TMEM127/DOCK11/AKAP13	8	GO MF
GO:0051721	protein phosphatase 2A binding	2/307	30/18432	0.0886854	0.441299	0.410607	STRN/SMG7	2	GO MF
GO:0070717	poly-purine tract binding	2/307	30/18432	0.0886854	0.441299	0.410607	ATXN1/RBMS1	2	GO MF
GO:0016411	acylglycerol O-acyltransferase activity	2/307	31/18432	0.0937967	0.441299	0.410607	LPGAT1/MBOAT1	2	GO MF
GO:0016878	acid-thiol ligase activity	2/307	31/18432	0.0937967	0.441299	0.410607	ACSS3/ACSL3	2	GO MF
GO:0031624	ubiquitin conjugating enzyme binding	2/307	31/18432	0.0937967	0.441299	0.410607	MARCHF7/DCUN1D3	2	GO MF
GO:0005143	interleukin-12 receptor binding	1/307	6/18432	0.0958774	0.441299	0.410607	IL27RA	1	GO MF
GO:0005295	neutral amino acid:sodium symporter activity	1/307	6/18432	0.0958774	0.441299	0.410607	SLC38A2	1	GO MF
GO:0010385	double-stranded methylated DNA binding	1/307	6/18432	0.0958774	0.441299	0.410607	ZNF445	1	GO MF
GO:0019705	protein-cysteine S-myristoyltransferase activity	1/307	6/18432	0.0958774	0.441299	0.410607	ZDHHC17	1	GO MF
GO:0019834	phospholipase A2 inhibitor activity	1/307	6/18432	0.0958774	0.441299	0.410607	ANXA3	1	GO MF
GO:0032184	SUMO polymer binding	1/307	6/18432	0.0958774	0.441299	0.410607	RNF111	1	GO MF
GO:0042937	tripeptide transmembrane transporter activity	1/307	6/18432	0.0958774	0.441299	0.410607	ABCC5	1	GO MF
GO:0043515	kinetochore binding	1/307	6/18432	0.0958774	0.441299	0.410607	CLASP1	1	GO MF
GO:0048273	mitogen-activated protein kinase p38 binding	1/307	6/18432	0.0958774	0.441299	0.410607	MAPK14	1	GO MF
GO:0050543	icosatetraenoic acid binding	1/307	6/18432	0.0958774	0.441299	0.410607	STX3	1	GO MF
GO:0050544	arachidonic acid binding	1/307	6/18432	0.0958774	0.441299	0.410607	STX3	1	GO MF
GO:0051525	NFAT protein binding	1/307	6/18432	0.0958774	0.441299	0.410607	MAPK14	1	GO MF
GO:0070087	chromo shadow domain binding	1/307	6/18432	0.0958774	0.441299	0.410607	SP100	1	GO MF
GO:0071532	ankyrin repeat binding	1/307	6/18432	0.0958774	0.441299	0.410607	HIF1AN	1	GO MF
GO:0090599	alpha-glucosidase activity	1/307	6/18432	0.0958774	0.441299	0.410607	MGAM	1	GO MF
GO:0001505	regulation of neurotransmitter levels	8/311	219/18903	0.0289061	0.441375	0.422414	PDE1B/SLC38A2/MCTP2/SYNJ1/STXBP5/STX3/MCTP1/NF1	8	GO BP
GO:0002706	regulation of lymphocyte mediated immunity	7/311	179/18903	0.0289348	0.441375	0.422414	STX7/IL27RA/BCL6/IL18R1/FBXO38/SH2D1A/CR1	7	GO BP
GO:0008514	organic anion transmembrane transporter activity	6/307	190/18432	0.0986199	0.444266	0.413368	SLC2A3/SLC26A8/ABCC5/SLC35B3/SLC38A2/SLC2A14	6	GO MF
GO:0090482	vitamin transmembrane transporter activity	2/307	32/18432	0.0989907	0.444266	0.413368	SLC2A3/SLC2A14	2	GO MF
GO:0140375	immune receptor activity	5/307	148/18432	0.101695	0.444266	0.413368	IL27RA/IL1RL1/IL18R1/IL18RAP/CR1	5	GO MF
GO:0005154	epidermal growth factor receptor binding	2/307	33/18432	0.104263	0.444266	0.413368	VAV3/TGFA	2	GO MF
GO:0015605	organophosphate ester transmembrane transporter activity	2/307	33/18432	0.104263	0.444266	0.413368	ABCC5/SLC35B3	2	GO MF
GO:0003747	translation release factor activity	1/307	7/18432	0.110941	0.444266	0.413368	MTRF1L	1	GO MF
GO:0003836	beta-galactoside (CMP) alpha-2,3-sialyltransferase activity	1/307	7/18432	0.110941	0.444266	0.413368	ST3GAL4	1	GO MF
GO:0003846	2-acylglycerol O-acyltransferase activity	1/307	7/18432	0.110941	0.444266	0.413368	LPGAT1	1	GO MF
GO:0004169	dolichyl-phosphate-mannose-protein mannosyltransferase activity	1/307	7/18432	0.110941	0.444266	0.413368	POMT1	1	GO MF
GO:0008079	translation termination factor activity	1/307	7/18432	0.110941	0.444266	0.413368	MTRF1L	1	GO MF
GO:0008318	protein prenyltransferase activity	1/307	7/18432	0.110941	0.444266	0.413368	PTAR1	1	GO MF
GO:0008443	phosphofructokinase activity	1/307	7/18432	0.110941	0.444266	0.413368	PFKFB3	1	GO MF
GO:0016929	deSUMOylase activity	1/307	7/18432	0.110941	0.444266	0.413368	HINT1	1	GO MF
GO:0019828	aspartic-type endopeptidase inhibitor activity	1/307	7/18432	0.110941	0.444266	0.413368	ROCK1	1	GO MF
GO:0042799	histone methyltransferase activity (H4-K20 specific)	1/307	7/18432	0.110941	0.444266	0.413368	NSD1	1	GO MF
GO:0050542	icosanoid binding	1/307	7/18432	0.110941	0.444266	0.413368	STX3	1	GO MF
GO:0052658	inositol-1,4,5-trisphosphate 5-phosphatase activity	1/307	7/18432	0.110941	0.444266	0.413368	SYNJ1	1	GO MF
GO:0090555	phosphatidylethanolamine flippase activity	1/307	7/18432	0.110941	0.444266	0.413368	ATP11B	1	GO MF
GO:0098634	cell-matrix adhesion mediator activity	1/307	7/18432	0.110941	0.444266	0.413368	ITGA1	1	GO MF
GO:0140078	class I DNA-(apurinic or apyrimidinic site) endonuclease activity	1/307	7/18432	0.110941	0.444266	0.413368	RPS3	1	GO MF
GO:0140439	protein-cysteine S-stearoyltransferase activity	1/307	7/18432	0.110941	0.444266	0.413368	ZDHHC17	1	GO MF
GO:0016811	hydrolase activity, acting on carbon-nitrogen (but not peptide) bonds, in linear amides	3/307	70/18432	0.111366	0.444266	0.413368	VNN1/NGLY1/HINT1	3	GO MF
GO:0000149	SNARE binding	4/307	110/18432	0.111728	0.444266	0.413368	STX7/STX16/STXBP5/STX3	4	GO MF
GO:0002287	alpha-beta T cell activation involved in immune response	4/311	71/18903	0.029538	0.444685	0.425582	JAK3/BCL6/IL18R1/PTGER4	4	GO BP
GO:0002293	alpha-beta T cell differentiation involved in immune response	4/311	71/18903	0.029538	0.444685	0.425582	JAK3/BCL6/IL18R1/PTGER4	4	GO BP
GO:0022411	cellular component disassembly	14/311	483/18903	0.0296201	0.444685	0.425582	CLASP1/CAPZB/ACIN1/MTRF1L/PLEK/FGF13/CTSK/SYNJ1/ATXN7/ITGAM/GBA1/ST20/ATG7/STON1	14	GO BP
GO:0002691	regulation of cellular extravasation	3/311	41/18903	0.0296779	0.444685	0.425582	IL27RA/ST3GAL4/PTGER4	3	GO BP
GO:0051588	regulation of neurotransmitter transport	5/311	105/18903	0.0297492	0.444685	0.425582	SLC38A2/MCTP2/STXBP5/MCTP1/NF1	5	GO BP
GO:0019905	syntaxin binding	3/307	71/18432	0.114925	0.447946	0.416792	STX7/STX16/STXBP5	3	GO MF
GO:0004402	histone acetyltransferase activity	2/307	35/18432	0.115029	0.447946	0.416792	MSL3/NCOA3	2	GO MF
GO:0000993	RNA polymerase II complex binding	2/307	36/18432	0.120514	0.447946	0.416792	NCOA3/CDC73	2	GO MF
GO:0042887	amide transmembrane transporter activity	2/307	36/18432	0.120514	0.447946	0.416792	ABCC5/SLC15A2	2	GO MF
GO:0043394	proteoglycan binding	2/307	36/18432	0.120514	0.447946	0.416792	CTSK/HPSE	2	GO MF
GO:0004691	cAMP-dependent protein kinase activity	1/307	8/18432	0.125755	0.447946	0.416792	AKAP13	1	GO MF
GO:0015186	L-glutamine transmembrane transporter activity	1/307	8/18432	0.125755	0.447946	0.416792	SLC38A2	1	GO MF
GO:0030368	interleukin-17 receptor activity	1/307	8/18432	0.125755	0.447946	0.416792	IL27RA	1	GO MF
GO:0034046	poly(G) binding	1/307	8/18432	0.125755	0.447946	0.416792	ATXN1	1	GO MF
GO:0034235	GPI anchor binding	1/307	8/18432	0.125755	0.447946	0.416792	PIGU	1	GO MF
GO:0042500	aspartic endopeptidase activity, intramembrane cleaving	1/307	8/18432	0.125755	0.447946	0.416792	NCSTN	1	GO MF
GO:0045322	unmethylated CpG binding	1/307	8/18432	0.125755	0.447946	0.416792	KDM2A	1	GO MF
GO:0047184	1-acylglycerophosphocholine O-acyltransferase activity	1/307	8/18432	0.125755	0.447946	0.416792	MBOAT1	1	GO MF
GO:1905394	retromer complex binding	1/307	8/18432	0.125755	0.447946	0.416792	TBC1D5	1	GO MF
GO:2001069	glycogen binding	1/307	8/18432	0.125755	0.447946	0.416792	PPP1R3B	1	GO MF
GO:0017022	myosin binding	3/307	74/18432	0.125853	0.447946	0.416792	RAB14/STXBP5/GCSAM	3	GO MF
GO:0030674	protein-macromolecule adaptor activity	9/307	347/18432	0.127042	0.447946	0.416792	STX7/STX16/SYNE1/CUL4B/NCSTN/STX3/AKAP13/STON1/SEC22B	9	GO MF
GO:0032182	ubiquitin-like protein binding	4/307	116/18432	0.128664	0.447946	0.416792	MARCHF7/RNF111/DCUN1D3/UBXN2B	4	GO MF
GO:0061733	peptide-lysine-N-acetyltransferase activity	2/307	38/18432	0.13167	0.447946	0.416792	MSL3/NCOA3	2	GO MF
GO:0008757	S-adenosylmethionine-dependent methyltransferase activity	5/307	162/18432	0.13433	0.447946	0.416792	NDUFAF7/FTSJ1/GAMT/FBXO11/NSD1	5	GO MF
GO:0030331	nuclear estrogen receptor binding	2/307	39/18432	0.137334	0.447946	0.416792	STRN/NSD1	2	GO MF
GO:0004062	aryl sulfotransferase activity	1/307	9/18432	0.140322	0.447946	0.416792	SULT1B1	1	GO MF
GO:0015194	L-serine transmembrane transporter activity	1/307	9/18432	0.140322	0.447946	0.416792	SLC38A2	1	GO MF
GO:0015658	branched-chain amino acid transmembrane transporter activity	1/307	9/18432	0.140322	0.447946	0.416792	SLC25A44	1	GO MF
GO:0016308	1-phosphatidylinositol-4-phosphate 5-kinase activity	1/307	9/18432	0.140322	0.447946	0.416792	PIKFYVE	1	GO MF
GO:0016427	tRNA (cytosine) methyltransferase activity	1/307	9/18432	0.140322	0.447946	0.416792	FTSJ1	1	GO MF
GO:0016679	oxidoreductase activity, acting on diphenols and related substances as donors	1/307	9/18432	0.140322	0.447946	0.416792	NQO2	1	GO MF
GO:0017162	aryl hydrocarbon receptor binding	1/307	9/18432	0.140322	0.447946	0.416792	BMAL1	1	GO MF
GO:0030492	hemoglobin binding	1/307	9/18432	0.140322	0.447946	0.416792	HP	1	GO MF
GO:0031956	medium-chain fatty acid-CoA ligase activity	1/307	9/18432	0.140322	0.447946	0.416792	ACSL3	1	GO MF
GO:0032357	oxidized purine DNA binding	1/307	9/18432	0.140322	0.447946	0.416792	RPS3	1	GO MF
GO:0035612	AP-2 adaptor complex binding	1/307	9/18432	0.140322	0.447946	0.416792	TBC1D5	1	GO MF
GO:0047760	butyrate-CoA ligase activity	1/307	9/18432	0.140322	0.447946	0.416792	ACSS3	1	GO MF
GO:0062105	RNA 2'-O-methyltransferase activity	1/307	9/18432	0.140322	0.447946	0.416792	FTSJ1	1	GO MF
GO:0071936	coreceptor activity involved in Wnt signaling pathway	1/307	9/18432	0.140322	0.447946	0.416792	LRP5	1	GO MF
GO:0090556	phosphatidylserine floppase activity	1/307	9/18432	0.140322	0.447946	0.416792	ATP11B	1	GO MF
GO:0017080	sodium channel regulator activity	2/307	40/18432	0.14305	0.447946	0.416792	SNTA1/FGF13	2	GO MF
GO:0043028	cysteine-type endopeptidase regulator activity involved in apoptotic process	2/307	40/18432	0.14305	0.447946	0.416792	ST20/NAIP	2	GO MF
GO:0008168	methyltransferase activity	6/307	212/18432	0.143701	0.447946	0.416792	NDUFAF7/FTSJ1/GAMT/FBXO11/NSD1/PRDM10	6	GO MF
GO:0001094	TFIID-class transcription factor complex binding	1/307	10/18432	0.154648	0.447946	0.416792	RUVBL1	1	GO MF
GO:0004439	phosphatidylinositol-4,5-bisphosphate 5-phosphatase activity	1/307	10/18432	0.154648	0.447946	0.416792	SYNJ1	1	GO MF
GO:0004690	cyclic nucleotide-dependent protein kinase activity	1/307	10/18432	0.154648	0.447946	0.416792	AKAP13	1	GO MF
GO:0004955	prostaglandin receptor activity	1/307	10/18432	0.154648	0.447946	0.416792	PTGER4	1	GO MF
GO:0005131	growth hormone receptor binding	1/307	10/18432	0.154648	0.447946	0.416792	JAK3	1	GO MF
GO:0005528	FK506 binding	1/307	10/18432	0.154648	0.447946	0.416792	FKBP1A	1	GO MF
GO:0008097	5S rRNA binding	1/307	10/18432	0.154648	0.447946	0.416792	RPL3	1	GO MF
GO:0008429	phosphatidylethanolamine binding	1/307	10/18432	0.154648	0.447946	0.416792	NF1	1	GO MF
GO:0008641	ubiquitin-like modifier activating enzyme activity	1/307	10/18432	0.154648	0.447946	0.416792	ATG7	1	GO MF
GO:0015232	heme transmembrane transporter activity	1/307	10/18432	0.154648	0.447946	0.416792	ABCC5	1	GO MF
GO:0016671	oxidoreductase activity, acting on a sulfur group of donors, disulfide as acceptor	1/307	10/18432	0.154648	0.447946	0.416792	MSRB3	1	GO MF
GO:0019203	carbohydrate phosphatase activity	1/307	10/18432	0.154648	0.447946	0.416792	PFKFB3	1	GO MF
GO:0019531	oxalate transmembrane transporter activity	1/307	10/18432	0.154648	0.447946	0.416792	SLC26A8	1	GO MF
GO:0019869	chloride channel inhibitor activity	1/307	10/18432	0.154648	0.447946	0.416792	STX7	1	GO MF
GO:0032050	clathrin heavy chain binding	1/307	10/18432	0.154648	0.447946	0.416792	GPR107	1	GO MF
GO:0032356	oxidized DNA binding	1/307	10/18432	0.154648	0.447946	0.416792	RPS3	1	GO MF
GO:0034596	phosphatidylinositol phosphate 4-phosphatase activity	1/307	10/18432	0.154648	0.447946	0.416792	SYNJ1	1	GO MF
GO:0042608	T cell receptor binding	1/307	10/18432	0.154648	0.447946	0.416792	DOCK2	1	GO MF
GO:0043225	ATPase-coupled inorganic anion transmembrane transporter activity	1/307	10/18432	0.154648	0.447946	0.416792	ABCC5	1	GO MF
GO:0045294	alpha-catenin binding	1/307	10/18432	0.154648	0.447946	0.416792	CDH26	1	GO MF
GO:0050308	sugar-phosphatase activity	1/307	10/18432	0.154648	0.447946	0.416792	PFKFB3	1	GO MF
GO:0050815	phosphoserine residue binding	1/307	10/18432	0.154648	0.447946	0.416792	YWHAB	1	GO MF
GO:0051864	histone H3-methyl-lysine-36 demethylase activity	1/307	10/18432	0.154648	0.447946	0.416792	KDM2A	1	GO MF
GO:0070097	delta-catenin binding	1/307	10/18432	0.154648	0.447946	0.416792	CDH26	1	GO MF
R-HSA-1483257	Phospholipid metabolism	8/205	211/10852	0.0468975	0.448423	0.42137	PIK3CB/PIK3CG/MTMR4/PIKFYVE/RAB14/LPGAT1/SYNJ1/MBOAT1	8	Reactome
R-HSA-1445148	Translocation of SLC2A4 (GLUT4) to the plasma membrane	4/205	72/10852	0.0470632	0.448423	0.42137	RAB14/EXOC6/YWHAB/RALGAPA2	4	Reactome
GO:0045335	phagocytic vesicle	4/319	139/19869	0.185112	0.4492	0.421582	PIKFYVE/RAB14/ANXA3/SEC22B	4	GO CC
GO:0030139	endocytic vesicle	8/319	343/19869	0.18823	0.4492	0.421582	STX7/PIKFYVE/RAB14/DYSF/ANXA3/TGFA/HP/SEC22B	8	GO CC
GO:0000800	lateral element	1/319	13/19869	0.189801	0.4492	0.421582	SYCP2	1	GO CC
GO:0031464	Cul4A-RING E3 ubiquitin ligase complex	1/319	13/19869	0.189801	0.4492	0.421582	CUL4B	1	GO CC
GO:0034518	RNA cap binding complex	1/319	13/19869	0.189801	0.4492	0.421582	EIF4E3	1	GO CC
GO:0098992	neuronal dense core vesicle	1/319	13/19869	0.189801	0.4492	0.421582	STXBP5	1	GO CC
GO:1990909	Wnt signalosome	1/319	13/19869	0.189801	0.4492	0.421582	LRP5	1	GO CC
GO:1904949	ATPase complex	3/319	94/19869	0.192146	0.4492	0.421582	BCL7C/INO80D/RUVBL1	3	GO CC
GO:0043292	contractile fiber	6/319	242/19869	0.194783	0.4492	0.421582	PPP1R12A/CAPZB/FKBP1A/SYNE1/UNC45B/RPL15	6	GO CC
GO:0000812	Swr1 complex	1/319	14/19869	0.202817	0.4492	0.421582	RUVBL1	1	GO CC
GO:0005940	septin ring	1/319	14/19869	0.202817	0.4492	0.421582	SEPTIN8	1	GO CC
GO:0030132	clathrin coat of coated pit	1/319	14/19869	0.202817	0.4492	0.421582	SYNJ1	1	GO CC
GO:0031105	septin complex	1/319	14/19869	0.202817	0.4492	0.421582	SEPTIN8	1	GO CC
GO:0031616	spindle pole centrosome	1/319	14/19869	0.202817	0.4492	0.421582	UBXN2B	1	GO CC
GO:0042588	zymogen granule	1/319	14/19869	0.202817	0.4492	0.421582	STX3	1	GO CC
GO:0045120	pronucleus	1/319	14/19869	0.202817	0.4492	0.421582	STPG4	1	GO CC
GO:0140288	GBAF complex	1/319	14/19869	0.202817	0.4492	0.421582	BCL7C	1	GO CC
GO:1990498	mitotic spindle microtubule	1/319	14/19869	0.202817	0.4492	0.421582	HAUS5	1	GO CC
GO:1990531	phospholipid-translocating ATPase complex	1/319	14/19869	0.202817	0.4492	0.421582	ATP11B	1	GO CC
GO:0000421	autophagosome membrane	2/319	52/19869	0.20321	0.4492	0.421582	WDFY3/ENTPD4	2	GO CC
GO:0098636	protein complex involved in cell adhesion	2/319	52/19869	0.20321	0.4492	0.421582	ITGAM/ITGA1	2	GO CC
GO:0032838	plasma membrane bounded cell projection cytoplasm	6/319	246/19869	0.204685	0.4492	0.421582	STAU2/NME8/AP3B2/ABHD13/ATG7/TTLL3	6	GO CC
GO:0034399	nuclear periphery	4/319	145/19869	0.204724	0.4492	0.421582	LMNB1/ATXN1/ATXN7/RUVBL1	4	GO CC
GO:1903509	liposaccharide metabolic process	5/311	106/18903	0.0308178	0.449851	0.430526	PIGU/ST3GAL4/AOAH/UGCG/GBA1	5	GO BP
GO:1901880	negative regulation of protein depolymerization	4/311	72/18903	0.0308844	0.449851	0.430526	CLASP1/CAPZB/FGF13/ATXN7	4	GO BP
GO:0002713	negative regulation of B cell mediated immunity	2/311	17/18903	0.0311826	0.449851	0.430526	BCL6/CR1	2	GO BP
GO:0002890	negative regulation of immunoglobulin mediated immune response	2/311	17/18903	0.0311826	0.449851	0.430526	BCL6/CR1	2	GO BP
GO:0006857	oligopeptide transport	2/311	17/18903	0.0311826	0.449851	0.430526	ABCC5/SLC15A2	2	GO BP
GO:0009251	glucan catabolic process	2/311	17/18903	0.0311826	0.449851	0.430526	PPP1R3B/MGAM	2	GO BP
GO:0033623	regulation of integrin activation	2/311	17/18903	0.0311826	0.449851	0.430526	PLEK/PTGER4	2	GO BP
GO:0035269	protein O-linked mannosylation	2/311	17/18903	0.0311826	0.449851	0.430526	POMT1/B4GAT1	2	GO BP
GO:0060382	regulation of DNA strand elongation	2/311	17/18903	0.0311826	0.449851	0.430526	INO80D/RUVBL1	2	GO BP
GO:0015144	carbohydrate transmembrane transporter activity	2/307	43/18432	0.160483	0.451857	0.420431	SLC2A3/SLC2A14	2	GO MF
GO:0043175	RNA polymerase core enzyme binding	2/307	43/18432	0.160483	0.451857	0.420431	NCOA3/CDC73	2	GO MF
GO:0140104	molecular carrier activity	3/307	83/18432	0.160672	0.451857	0.420431	TNPO3/TNPO1/KPNA2	3	GO MF
GO:0008017	microtubule binding	7/307	271/18432	0.167657	0.451857	0.420431	CLASP1/NME8/FGF13/CLIP1/RPS3/STIM1/TUBGCP5	7	GO MF
GO:0001161	intronic transcription regulatory region sequence-specific DNA binding	1/307	11/18432	0.168736	0.451857	0.420431	BCL6	1	GO MF
GO:0002162	dystroglycan binding	1/307	11/18432	0.168736	0.451857	0.420431	CLASP1	1	GO MF
GO:0004954	prostanoid receptor activity	1/307	11/18432	0.168736	0.451857	0.420431	PTGER4	1	GO MF
GO:0005078	MAP-kinase scaffold activity	1/307	11/18432	0.168736	0.451857	0.420431	AKAP13	1	GO MF
GO:0005536	glucose binding	1/307	11/18432	0.168736	0.451857	0.420431	SLC2A3	1	GO MF
GO:0008331	high voltage-gated calcium channel activity	1/307	11/18432	0.168736	0.451857	0.420431	CACNA1E	1	GO MF
GO:0016661	oxidoreductase activity, acting on other nitrogenous compounds as donors	1/307	11/18432	0.168736	0.451857	0.420431	NQO2	1	GO MF
GO:0019107	myristoyltransferase activity	1/307	11/18432	0.168736	0.451857	0.420431	ZDHHC17	1	GO MF
GO:0022889	serine transmembrane transporter activity	1/307	11/18432	0.168736	0.451857	0.420431	SLC38A2	1	GO MF
GO:0034713	type I transforming growth factor beta receptor binding	1/307	11/18432	0.168736	0.451857	0.420431	FKBP1A	1	GO MF
GO:0036312	phosphatidylinositol 3-kinase regulatory subunit binding	1/307	11/18432	0.168736	0.451857	0.420431	CBL	1	GO MF
GO:0046975	histone methyltransferase activity (H3-K36 specific)	1/307	11/18432	0.168736	0.451857	0.420431	NSD1	1	GO MF
GO:0047676	arachidonate-CoA ligase activity	1/307	11/18432	0.168736	0.451857	0.420431	ACSL3	1	GO MF
GO:0097371	MDM2/MDM4 family protein binding	1/307	11/18432	0.168736	0.451857	0.420431	MARCHF7	1	GO MF
GO:0051117	ATPase binding	3/307	85/18432	0.168774	0.451857	0.420431	SNTA1/NCSTN/RUVBL1	3	GO MF
GO:0003955	NAD(P)H dehydrogenase (quinone) activity	2/307	45/18432	0.17231	0.454445	0.422838	NDUFB7/NQO2	2	GO MF
GO:0004712	protein serine/threonine/tyrosine kinase activity	2/307	45/18432	0.17231	0.454445	0.422838	MAP2K6/MAPK14	2	GO MF
GO:0140297	DNA-binding transcription factor binding	11/307	476/18432	0.172664	0.454445	0.422838	TBL1X/MAPK14/BCL6/STRN/CRY2/NCOA3/BMAL1/RPS3/NSD1/HIF1AN/SP1	11	GO MF
GO:0016741	transferase activity, transferring one-carbon groups	6/307	225/18432	0.174087	0.454445	0.422838	NDUFAF7/FTSJ1/GAMT/FBXO11/NSD1/PRDM10	6	GO MF
GO:0005096	GTPase activator activity	7/307	275/18432	0.176375	0.454445	0.422838	TBC1D5/VAV3/DOCK2/RASA2/STXBP5/RALGAPA2/NF1	7	GO MF
GO:0008013	beta-catenin binding	3/307	87/18432	0.176992	0.454445	0.422838	CHD8/TBL1X/CDH26	3	GO MF
GO:0050660	flavin adenine dinucleotide binding	3/307	87/18432	0.176992	0.454445	0.422838	CRY2/NQO2/STEAP4	3	GO MF
GO:0001784	phosphotyrosine residue binding	2/307	46/18432	0.178276	0.454445	0.422838	CBL/SAMSN1	2	GO MF
GO:0030544	Hsp70 protein binding	2/307	46/18432	0.178276	0.454445	0.422838	STAU2/RPS3	2	GO MF
GO:0034212	peptide N-acetyltransferase activity	2/307	46/18432	0.178276	0.454445	0.422838	MSL3/NCOA3	2	GO MF
GO:0016705	oxidoreductase activity, acting on paired donors, with incorporation or reduction of molecular oxygen	5/307	179/18432	0.179332	0.454445	0.422838	RSBN1/KDM3B/TYW5/HIF1AN/KDM2A	5	GO MF
GO:0008081	phosphoric diester hydrolase activity	3/307	88/18432	0.181142	0.454445	0.422838	PDE1B/SMPDL3A/PLCD1	3	GO MF
GO:0004866	endopeptidase inhibitor activity	5/307	180/18432	0.182141	0.454445	0.422838	TIMP2/ROCK1/CST7/SPINK8/NAIP	5	GO MF
GO:0000340	RNA 7-methylguanosine cap binding	1/307	12/18432	0.182589	0.454445	0.422838	EIF4E3	1	GO MF
GO:0003906	DNA-(apurinic or apyrimidinic site) endonuclease activity	1/307	12/18432	0.182589	0.454445	0.422838	RPS3	1	GO MF
GO:0004726	non-membrane spanning protein tyrosine phosphatase activity	1/307	12/18432	0.182589	0.454445	0.422838	PTPN12	1	GO MF
GO:0004875	complement receptor activity	1/307	12/18432	0.182589	0.454445	0.422838	CR1	1	GO MF
GO:0005527	macrolide binding	1/307	12/18432	0.182589	0.454445	0.422838	FKBP1A	1	GO MF
GO:0046030	inositol trisphosphate phosphatase activity	1/307	12/18432	0.182589	0.454445	0.422838	SYNJ1	1	GO MF
GO:0022613	ribonucleoprotein complex biogenesis	14/311	489/18903	0.0323779	0.465292	0.445304	RPLP0/GEMIN2/DDX17/RPS19/C1orf109/CDC73/RPL35/RPL13A/RPS8/CELF1/CUL4B/RPS14/RUVBL1/RPLP0P6	14	GO BP
R-HSA-451927	Interleukin-2 family signaling	3/205	44/10852	0.0499681	0.465637	0.437546	PIK3CB/SOS2/JAK3	3	Reactome
R-HSA-6811438	Intra-Golgi traffic	3/205	44/10852	0.0499681	0.465637	0.437546	RIC1/STX16/CUX1	3	Reactome
GO:0007265	Ras protein signal transduction	11/311	353/18903	0.03254	0.465822	0.445811	PIK3CB/ROCK1/P2RY10/SOS2/PIK3CG/CBL/BCL6/RASA2/SPRY3/AKAP13/NF1	11	GO BP
GO:0042734	presynaptic membrane	4/319	148/19869	0.21475	0.468923	0.440094	NCSTN/STX3/ZDHHC17/ITSN2	4	GO CC
GO:0016879	ligase activity, forming carbon-nitrogen bonds	2/307	48/18432	0.1903	0.469235	0.4366	GCLM/TTLL3	2	GO MF
GO:0061134	peptidase regulator activity	6/307	232/18432	0.19146	0.469235	0.4366	TIMP2/ROCK1/CST7/ST20/SPINK8/NAIP	6	GO MF
GO:0002161	aminoacyl-tRNA editing activity	1/307	13/18432	0.196213	0.469235	0.4366	TARS2	1	GO MF
GO:0004859	phospholipase inhibitor activity	1/307	13/18432	0.196213	0.469235	0.4366	ANXA3	1	GO MF
GO:0010485	H4 histone acetyltransferase activity	1/307	13/18432	0.196213	0.469235	0.4366	MSL3	1	GO MF
GO:0016423	tRNA (guanine) methyltransferase activity	1/307	13/18432	0.196213	0.469235	0.4366	FTSJ1	1	GO MF
GO:0032454	histone H3-methyl-lysine-9 demethylase activity	1/307	13/18432	0.196213	0.469235	0.4366	KDM3B	1	GO MF
GO:0034450	ubiquitin-ubiquitin ligase activity	1/307	13/18432	0.196213	0.469235	0.4366	UBE4A	1	GO MF
GO:0043560	insulin receptor substrate binding	1/307	13/18432	0.196213	0.469235	0.4366	PIK3CB	1	GO MF
GO:0050998	nitric-oxide synthase binding	1/307	13/18432	0.196213	0.469235	0.4366	SNTA1	1	GO MF
GO:0051011	microtubule minus-end binding	1/307	13/18432	0.196213	0.469235	0.4366	TUBGCP5	1	GO MF
GO:0008276	protein methyltransferase activity	3/307	92/18432	0.197995	0.469526	0.436871	NDUFAF7/FBXO11/NSD1	3	GO MF
GO:0051219	phosphoprotein binding	3/307	92/18432	0.197995	0.469526	0.436871	CBL/SAMSN1/YWHAB	3	GO MF
GO:0016922	nuclear receptor binding	4/307	139/18432	0.20201	0.469526	0.436871	STRN/CRY2/NCOA3/NSD1	4	GO MF
GO:0030414	peptidase inhibitor activity	5/307	187/18432	0.202242	0.469526	0.436871	TIMP2/ROCK1/CST7/SPINK8/NAIP	5	GO MF
GO:0005048	signal sequence binding	2/307	50/18432	0.202428	0.469526	0.436871	TNPO1/KPNA2	2	GO MF
GO:0015932	nucleobase-containing compound transmembrane transporter activity	2/307	50/18432	0.202428	0.469526	0.436871	ABCC5/SLC35B3	2	GO MF
GO:0099106	ion channel regulator activity	4/307	140/18432	0.205449	0.469526	0.436871	STX7/SNTA1/FGF13/STIM1	4	GO MF
GO:0004553	hydrolase activity, hydrolyzing O-glycosyl compounds	3/307	94/18432	0.20656	0.469526	0.436871	HPSE/GBA1/MGAM	3	GO MF
GO:0051018	protein kinase A binding	2/307	51/18432	0.208525	0.469526	0.436871	RPS3/AKAP13	2	GO MF
GO:0008474	palmitoyl-(protein) hydrolase activity	1/307	14/18432	0.20961	0.469526	0.436871	ABHD13	1	GO MF
GO:0008559	ABC-type xenobiotic transporter activity	1/307	14/18432	0.20961	0.469526	0.436871	ABCC5	1	GO MF
GO:0015562	efflux transmembrane transporter activity	1/307	14/18432	0.20961	0.469526	0.436871	ABCC5	1	GO MF
GO:0030297	transmembrane receptor protein tyrosine kinase activator activity	1/307	14/18432	0.20961	0.469526	0.436871	TGFA	1	GO MF
GO:0031404	chloride ion binding	1/307	14/18432	0.20961	0.469526	0.436871	NQO2	1	GO MF
GO:0045028	G protein-coupled purinergic nucleotide receptor activity	1/307	14/18432	0.20961	0.469526	0.436871	P2RY10	1	GO MF
GO:0071837	HMG box domain binding	1/307	14/18432	0.20961	0.469526	0.436871	SP1	1	GO MF
GO:0098599	palmitoyl hydrolase activity	1/307	14/18432	0.20961	0.469526	0.436871	ABHD13	1	GO MF
GO:0106019	phosphatidylinositol-4,5-bisphosphate phosphatase activity	1/307	14/18432	0.20961	0.469526	0.436871	SYNJ1	1	GO MF
GO:0140333	glycerophospholipid flippase activity	1/307	14/18432	0.20961	0.469526	0.436871	ATP11B	1	GO MF
GO:1902106	negative regulation of leukocyte differentiation	5/311	108/18903	0.0330266	0.469978	0.449788	JAK3/BCL6/TMEM131L/NF1/CR1	5	GO BP
GO:0060070	canonical Wnt signaling pathway	10/311	310/18903	0.0331169	0.469978	0.449788	CDK14/CHD8/TBL1X/MAPK14/TMEM131L/BMAL1/PPM1B/LRP5/RUVBL1/KREMEN1	10	GO BP
GO:0046486	glycerolipid metabolic process	12/311	399/18903	0.0332091	0.469978	0.449788	PIK3CB/PIGU/PIK3CG/MTMR4/PIKFYVE/PLEK/LPGAT1/ACSL3/SYNJ1/TTC7B/MBOAT1/PLCD1	12	GO BP
GO:1904724	tertiary granule lumen	2/319	55/19869	0.220892	0.473206	0.444113	TIMP2/HP	2	GO CC
GO:0005903	brush border	3/319	102/19869	0.225378	0.473206	0.444113	CAPZB/TRPM6/SLC38A2	3	GO CC
GO:0000315	organellar large ribosomal subunit	2/319	56/19869	0.226814	0.473206	0.444113	MRPL43/MRPL2	2	GO CC
GO:0005762	mitochondrial large ribosomal subunit	2/319	56/19869	0.226814	0.473206	0.444113	MRPL43/MRPL2	2	GO CC
GO:0008287	protein serine/threonine phosphatase complex	2/319	56/19869	0.226814	0.473206	0.444113	PPP1R12A/PPP1R3B	2	GO CC
GO:0000145	exocyst	1/319	16/19869	0.228228	0.473206	0.444113	EXOC6	1	GO CC
GO:0000930	gamma-tubulin complex	1/319	16/19869	0.228228	0.473206	0.444113	TUBGCP5	1	GO CC
GO:0001674	female germ cell nucleus	1/319	16/19869	0.228228	0.473206	0.444113	STPG4	1	GO CC
GO:0005892	acetylcholine-gated channel complex	1/319	16/19869	0.228228	0.473206	0.444113	STXBP5	1	GO CC
GO:0032156	septin cytoskeleton	1/319	16/19869	0.228228	0.473206	0.444113	SEPTIN8	1	GO CC
GO:0098688	parallel fiber to Purkinje cell synapse	1/319	16/19869	0.228228	0.473206	0.444113	SYNJ1	1	GO CC
GO:0008194	UDP-glycosyltransferase activity	4/307	142/18432	0.212379	0.474149	0.441172	UGCG/GALNT14/GYG1/B4GAT1	4	GO MF
GO:0004857	enzyme inhibitor activity	9/307	395/18432	0.214548	0.474332	0.441343	TIMP2/PPP1R12A/ROCK1/CST7/SH3BP5/ANXA3/YWHAB/SPINK8/NAIP	9	GO MF
GO:0004879	nuclear receptor activity	2/307	52/18432	0.214641	0.474332	0.441343	NR2E1/NR6A1	2	GO MF
GO:0098531	ligand-activated transcription factor activity	2/307	52/18432	0.214641	0.474332	0.441343	NR2E1/NR6A1	2	GO MF
GO:0004467	long-chain fatty acid-CoA ligase activity	1/307	15/18432	0.222785	0.474332	0.441343	ACSL3	1	GO MF
GO:0004953	icosanoid receptor activity	1/307	15/18432	0.222785	0.474332	0.441343	PTGER4	1	GO MF
GO:0005545	1-phosphatidylinositol binding	1/307	15/18432	0.222785	0.474332	0.441343	WDFY3	1	GO MF
GO:0022858	alanine transmembrane transporter activity	1/307	15/18432	0.222785	0.474332	0.441343	SLC38A2	1	GO MF
GO:0032794	GTPase activating protein binding	1/307	15/18432	0.222785	0.474332	0.441343	PLCD1	1	GO MF
GO:0036041	long-chain fatty acid binding	1/307	15/18432	0.222785	0.474332	0.441343	STX3	1	GO MF
GO:0042813	Wnt receptor activity	1/307	15/18432	0.222785	0.474332	0.441343	LRP5	1	GO MF
GO:0046965	nuclear retinoid X receptor binding	1/307	15/18432	0.222785	0.474332	0.441343	NSD1	1	GO MF
GO:0047555	3',5'-cyclic-GMP phosphodiesterase activity	1/307	15/18432	0.222785	0.474332	0.441343	PDE1B	1	GO MF
GO:0048185	activin binding	1/307	15/18432	0.222785	0.474332	0.441343	FKBP1A	1	GO MF
GO:0016247	channel regulator activity	4/307	145/18432	0.222894	0.474332	0.441343	STX7/SNTA1/FGF13/STIM1	4	GO MF
GO:0061135	endopeptidase regulator activity	5/307	194/18432	0.223049	0.474332	0.441343	TIMP2/ROCK1/CST7/SPINK8/NAIP	5	GO MF
GO:0042058	regulation of epidermal growth factor receptor signaling pathway	4/311	74/18903	0.0336842	0.474896	0.454495	CBL/PTPN12/TGFA/ITGA1	4	GO BP
GO:0002827	positive regulation of T-helper 1 type immune response	2/311	18/18903	0.0347059	0.476661	0.456184	IL27RA/IL18R1	2	GO BP
GO:0006677	glycosylceramide metabolic process	2/311	18/18903	0.0347059	0.476661	0.456184	UGCG/GBA1	2	GO BP
GO:0042339	keratan sulfate metabolic process	2/311	18/18903	0.0347059	0.476661	0.456184	ST3GAL4/B4GAT1	2	GO BP
GO:0045623	negative regulation of T-helper cell differentiation	2/311	18/18903	0.0347059	0.476661	0.456184	JAK3/BCL6	2	GO BP
GO:0051770	positive regulation of nitric-oxide synthase biosynthetic process	2/311	18/18903	0.0347059	0.476661	0.456184	JAK3/MAP2K6	2	GO BP
GO:0071786	endoplasmic reticulum tubular network organization	2/311	18/18903	0.0347059	0.476661	0.456184	RTN4/RTN3	2	GO BP
GO:0090520	sphingolipid mediated signaling pathway	2/311	18/18903	0.0347059	0.476661	0.456184	PIK3CB/PIK3CG	2	GO BP
GO:0005544	calcium-dependent phospholipid binding	2/307	54/18432	0.22692	0.478025	0.444779	DYSF/ANXA3	2	GO MF
GO:0008374	O-acyltransferase activity	2/307	54/18432	0.22692	0.478025	0.444779	LPGAT1/MBOAT1	2	GO MF
GO:1901505	carbohydrate derivative transmembrane transporter activity	2/307	54/18432	0.22692	0.478025	0.444779	ABCC5/SLC35B3	2	GO MF
GO:0008170	N-methyltransferase activity	3/307	99/18432	0.228316	0.478603	0.445316	NDUFAF7/FBXO11/NSD1	3	GO MF
GO:0061629	RNA polymerase II-specific DNA-binding transcription factor binding	8/307	350/18432	0.230047	0.478603	0.445316	MAPK14/STRN/CRY2/NCOA3/BMAL1/NSD1/HIF1AN/SP1	8	GO MF
GO:0005080	protein kinase C binding	2/307	55/18432	0.233078	0.478603	0.445316	PLEK/HINT1	2	GO MF
GO:0008408	3'-5' exonuclease activity	2/307	55/18432	0.233078	0.478603	0.445316	USB1/EXD3	2	GO MF
GO:0004198	calcium-dependent cysteine-type endopeptidase activity	1/307	16/18432	0.23574	0.478603	0.445316	CAPNS2	1	GO MF
GO:0004707	MAP kinase activity	1/307	16/18432	0.23574	0.478603	0.445316	MAPK14	1	GO MF
GO:0005521	lamin binding	1/307	16/18432	0.23574	0.478603	0.445316	SYNE1	1	GO MF
GO:0008191	metalloendopeptidase inhibitor activity	1/307	16/18432	0.23574	0.478603	0.445316	TIMP2	1	GO MF
GO:0016722	oxidoreductase activity, acting on metal ions	1/307	16/18432	0.23574	0.478603	0.445316	STEAP4	1	GO MF
GO:0031435	mitogen-activated protein kinase kinase kinase binding	1/307	16/18432	0.23574	0.478603	0.445316	STK38	1	GO MF
GO:0031489	myosin V binding	1/307	16/18432	0.23574	0.478603	0.445316	RAB14	1	GO MF
GO:0140328	floppase activity	1/307	16/18432	0.23574	0.478603	0.445316	ATP11B	1	GO MF
GO:0005976	polysaccharide metabolic process	5/311	110/18903	0.0353317	0.481546	0.460859	PHKA2/AOAH/GYG1/PPP1R3B/MGAM	5	GO BP
GO:0016601	Rac protein signal transduction	3/311	44/18903	0.035579	0.481546	0.460859	PIK3CB/PIK3CG/NF1	3	GO BP
GO:0044275	cellular carbohydrate catabolic process	3/311	44/18903	0.035579	0.481546	0.460859	AOAH/PPP1R3B/MGAM	3	GO BP
GO:0045840	positive regulation of mitotic nuclear division	3/311	44/18903	0.035579	0.481546	0.460859	PHIP/LRP5/TGFA	3	GO BP
GO:0004869	cysteine-type endopeptidase inhibitor activity	2/307	56/18432	0.239247	0.482598	0.449034	CST7/NAIP	2	GO MF
GO:0016655	oxidoreductase activity, acting on NAD(P)H, quinone or similar compound as acceptor	2/307	57/18432	0.245423	0.482598	0.449034	NDUFB7/NQO2	2	GO MF
GO:0004115	3',5'-cyclic-AMP phosphodiesterase activity	1/307	17/18432	0.248481	0.482598	0.449034	PDE1B	1	GO MF
GO:0004659	prenyltransferase activity	1/307	17/18432	0.248481	0.482598	0.449034	PTAR1	1	GO MF
GO:0005149	interleukin-1 receptor binding	1/307	17/18432	0.248481	0.482598	0.449034	TLR5	1	GO MF
GO:0008656	cysteine-type endopeptidase activator activity involved in apoptotic process	1/307	17/18432	0.248481	0.482598	0.449034	ST20	1	GO MF
GO:0009881	photoreceptor activity	1/307	17/18432	0.248481	0.482598	0.449034	CRY2	1	GO MF
GO:0015095	magnesium ion transmembrane transporter activity	1/307	17/18432	0.248481	0.482598	0.449034	ZDHHC17	1	GO MF
GO:0015116	sulfate transmembrane transporter activity	1/307	17/18432	0.248481	0.482598	0.449034	SLC26A8	1	GO MF
GO:0015172	acidic amino acid transmembrane transporter activity	1/307	17/18432	0.248481	0.482598	0.449034	SLC38A2	1	GO MF
GO:0017081	chloride channel regulator activity	1/307	17/18432	0.248481	0.482598	0.449034	STX7	1	GO MF
GO:0032183	SUMO binding	1/307	17/18432	0.248481	0.482598	0.449034	RNF111	1	GO MF
GO:0035497	cAMP response element binding	1/307	17/18432	0.248481	0.482598	0.449034	CREB5	1	GO MF
GO:0055102	lipase inhibitor activity	1/307	17/18432	0.248481	0.482598	0.449034	ANXA3	1	GO MF
GO:0140327	flippase activity	1/307	17/18432	0.248481	0.482598	0.449034	ATP11B	1	GO MF
GO:0031300	intrinsic component of organelle membrane	9/319	420/19869	0.235091	0.48373	0.453989	PIGU/MICU1/RTN4/STX16/SLC35B3/SLC37A3/STIM1/B4GAT1/ENTPD4	9	GO CC
GO:0005938	cell cortex	7/319	312/19869	0.236802	0.48373	0.453989	CLASP1/CAPZB/EXOC6/RHOF/SEPTIN8/STIM1/AKAP13	7	GO CC
GO:0031252	cell leading edge	9/319	421/19869	0.237125	0.48373	0.453989	ROCK1/APBB1IP/CAPZB/PLEK/CLIP1/RPS3/SAMSN1/STX3/STON1	9	GO CC
GO:1903293	phosphatase complex	2/319	58/19869	0.238692	0.48373	0.453989	PPP1R12A/PPP1R3B	2	GO CC
GO:0016010	dystrophin-associated glycoprotein complex	1/319	17/19869	0.240629	0.48373	0.453989	SNTA1	1	GO CC
GO:0032045	guanyl-nucleotide exchange factor complex	1/319	17/19869	0.240629	0.48373	0.453989	RIC1	1	GO CC
GO:0005759	mitochondrial matrix	10/319	483/19869	0.250337	0.48373	0.453989	NDUFAF7/MRPL43/ACSS3/MTRF1L/MRPL2/TARS2/RPS3/PDK1/C2orf69/SDHAF1	10	GO CC
GO:0000791	euchromatin	2/319	60/19869	0.250599	0.48373	0.453989	SP1/H1-2	2	GO CC
GO:0030863	cortical cytoskeleton	3/319	108/19869	0.25098	0.48373	0.453989	CLASP1/CAPZB/AKAP13	3	GO CC
GO:0030136	clathrin-coated vesicle	5/319	211/19869	0.251968	0.48373	0.453989	AP3B2/RAB14/GPR107/TGFA/STON1	5	GO CC
GO:0098862	cluster of actin-based cell projections	4/319	159/19869	0.252565	0.48373	0.453989	CAPZB/TRPM6/SLC38A2/LOXHD1	4	GO CC
GO:0000164	protein phosphatase type 1 complex	1/319	18/19869	0.252831	0.48373	0.453989	PPP1R3B	1	GO CC
GO:0033276	transcription factor TFTC complex	1/319	18/19869	0.252831	0.48373	0.453989	ATXN7	1	GO CC
GO:0034719	SMN-Sm protein complex	1/319	18/19869	0.252831	0.48373	0.453989	GEMIN2	1	GO CC
GO:0043505	CENP-A containing nucleosome	1/319	18/19869	0.252831	0.48373	0.453989	H4C5	1	GO CC
GO:0044214	spanning component of plasma membrane	1/319	18/19869	0.252831	0.48373	0.453989	SLC15A2	1	GO CC
GO:0061638	CENP-A containing chromatin	1/319	18/19869	0.252831	0.48373	0.453989	H4C5	1	GO CC
GO:0061702	inflammasome complex	1/319	18/19869	0.252831	0.48373	0.453989	NAIP	1	GO CC
GO:0098802	plasma membrane signaling receptor complex	7/319	319/19869	0.253637	0.48373	0.453989	APBB1IP/IL27RA/IL18R1/IL18RAP/STXBP5/ITGAM/ITGA1	7	GO CC
R-HSA-2172127	DAP12 interactions	3/205	45/10852	0.0528184	0.485736	0.456432	PIK3CB/VAV3/SIGLEC14	3	Reactome
R-HSA-204998	Cell death signalling via NRAGE, NRIF and NADE	4/205	75/10852	0.0532705	0.485736	0.456432	SOS2/VAV3/NCSTN/AKAP13	4	Reactome
GO:0006073	cellular glucan metabolic process	4/311	76/18903	0.0366272	0.489001	0.467994	PHKA2/GYG1/PPP1R3B/MGAM	4	GO BP
GO:0042273	ribosomal large subunit biogenesis	4/311	76/18903	0.0366272	0.489001	0.467994	RPLP0/C1orf109/RPL35/RPLP0P6	4	GO BP
GO:0044042	glucan metabolic process	4/311	76/18903	0.0366272	0.489001	0.467994	PHKA2/GYG1/PPP1R3B/MGAM	4	GO BP
GO:0043543	protein acylation	9/311	272/18903	0.0366554	0.489001	0.467994	NFYA/MSL3/NCOA3/PHF20L1/BMAL1/PPM1B/ATXN7/RUVBL1/ZDHHC17	9	GO BP
GO:0035097	histone methyltransferase complex	2/319	62/19869	0.262522	0.498572	0.467919	CHD8/RUVBL1	2	GO CC
GO:0070063	RNA polymerase binding	2/307	59/18432	0.257792	0.499239	0.464518	NCOA3/CDC73	2	GO MF
GO:0031669	cellular response to nutrient levels	8/311	231/18903	0.037811	0.499416	0.477962	CBL/CPEB4/SLC38A2/CTSK/GBA1/UPP1/SP1/ATG7	8	GO BP
GO:0030010	establishment of cell polarity	6/311	150/18903	0.0379138	0.499416	0.477962	ROCK1/CLASP1/FGF13/DOCK2/SNX27/UBXN2B	6	GO BP
GO:0006024	glycosaminoglycan biosynthetic process	4/311	77/18903	0.0381526	0.499416	0.477962	ST3GAL4/ABCC5/PXYLP1/B4GAT1	4	GO BP
GO:0000028	ribosomal small subunit assembly	2/311	19/18903	0.0383754	0.499416	0.477962	RPS19/RPS14	2	GO BP
GO:0001845	phagolysosome assembly	2/311	19/18903	0.0383754	0.499416	0.477962	PIKFYVE/RAB14	2	GO BP
GO:0002283	neutrophil activation involved in immune response	2/311	19/18903	0.0383754	0.499416	0.477962	ANXA3/ITGAM	2	GO BP
GO:0016082	synaptic vesicle priming	2/311	19/18903	0.0383754	0.499416	0.477962	SYNJ1/STXBP5	2	GO BP
GO:0000295	adenine nucleotide transmembrane transporter activity	1/307	18/18432	0.261009	0.49971	0.464956	SLC35B3	1	GO MF
GO:0005346	purine ribonucleotide transmembrane transporter activity	1/307	18/18432	0.261009	0.49971	0.464956	SLC35B3	1	GO MF
GO:0035615	clathrin adaptor activity	1/307	18/18432	0.261009	0.49971	0.464956	STON1	1	GO MF
GO:0052745	inositol phosphate phosphatase activity	1/307	18/18432	0.261009	0.49971	0.464956	SYNJ1	1	GO MF
GO:0034506	chromosome, centromeric core domain	1/319	19/19869	0.264838	0.500864	0.470071	H4C5	1	GO CC
GO:0005178	integrin binding	4/307	156/18432	0.262496	0.501128	0.466276	LGALS8/CDH26/ITGAM/ITGA1	4	GO MF
R-HSA-2173789	TGF-beta receptor signaling activates SMADs	3/205	46/10852	0.0557455	0.502895	0.472557	FKBP1A/MTMR4/CBL	3	Reactome
R-HSA-73887	Death Receptor Signalling	6/205	145/10852	0.056887	0.504956	0.474493	SOS2/RTN4/OMG/VAV3/NCSTN/AKAP13	6	Reactome
R-HSA-1221632	Meiotic synapsis	4/205	77/10852	0.0576443	0.504956	0.474493	LMNB1/SYNE1/SYCP2/H4C5	4	Reactome
R-HSA-189200	Cellular hexose transport	2/205	21/10852	0.0589512	0.504956	0.474493	SLC2A3/SLC2A14	2	Reactome
R-HSA-416572	Sema4D induced cell migration and growth-cone collapse	2/205	21/10852	0.0589512	0.504956	0.474493	ROCK1/LIMK2	2	Reactome
R-HSA-9008059	Interleukin-37 signaling	2/205	21/10852	0.0589512	0.504956	0.474493	IL18R1/PTPN12	2	Reactome
GO:0002456	T cell mediated immunity	5/311	113/18903	0.0389715	0.505407	0.483695	STX7/JAG1/IL18R1/FBXO38/GNL1	5	GO BP
GO:0012507	ER to Golgi transport vesicle membrane	2/319	63/19869	0.268486	0.505648	0.474561	TGFA/SEC22B	2	GO CC
GO:0045121	membrane raft	7/319	326/19869	0.270818	0.506262	0.475137	CBL/PIKFYVE/STIM1/ITGAM/HPSE/CR1/ITGA1	7	GO CC
GO:0098857	membrane microdomain	7/319	327/19869	0.273298	0.506262	0.475137	CBL/PIKFYVE/STIM1/ITGAM/HPSE/CR1/ITGA1	7	GO CC
GO:0005778	peroxisomal membrane	2/319	64/19869	0.274449	0.506262	0.475137	PECR/ACSL3	2	GO CC
GO:0016328	lateral plasma membrane	2/319	64/19869	0.274449	0.506262	0.475137	SNTA1/FGF13	2	GO CC
GO:0031903	microbody membrane	2/319	64/19869	0.274449	0.506262	0.475137	PECR/ACSL3	2	GO CC
GO:0005828	kinetochore microtubule	1/319	20/19869	0.276652	0.506262	0.475137	CLASP1	1	GO CC
GO:0120293	dynein axonemal particle	1/319	20/19869	0.276652	0.506262	0.475137	RUVBL1	1	GO CC
GO:0016055	Wnt signaling pathway	13/311	456/18903	0.0394275	0.506822	0.48505	CDK14/CHD8/TBL1X/MAPK14/STRN/TMEM131L/BMAL1/CDC73/PPM1B/LRP5/NDRG2/RUVBL1/KREMEN1	13	GO BP
GO:1901264	carbohydrate derivative transport	4/311	78/18903	0.0397139	0.506822	0.48505	ABCC5/SLC35B3/SLC15A2/CR1	4	GO BP
GO:0007019	microtubule depolymerization	3/311	46/18903	0.0398232	0.506822	0.48505	CLASP1/FGF13/ATXN7	3	GO BP
GO:0021795	cerebral cortex cell migration	3/311	46/18903	0.0398232	0.506822	0.48505	NR2E1/RTN4/FGF13	3	GO BP
GO:0046006	regulation of activated T cell proliferation	3/311	46/18903	0.0398232	0.506822	0.48505	IL27RA/JAK3/RPS3	3	GO BP
GO:0099504	synaptic vesicle cycle	7/311	192/18903	0.0399515	0.506822	0.48505	ROCK1/AP3B2/SYNJ1/STXBP5/STX3/ITSN2/STON1	7	GO BP
GO:1903707	negative regulation of hemopoiesis	5/311	114/18903	0.0402337	0.506822	0.48505	JAK3/BCL6/TMEM131L/NF1/CR1	5	GO BP
GO:0010631	epithelial cell migration	11/311	366/18903	0.0405475	0.506822	0.48505	PIK3CB/SP100/ROCK1/CLASP1/PIK3CG/NR2E1/RTN4/LGALS8/ANXA3/SP1/NF1	11	GO BP
GO:0198738	cell-cell signaling by wnt	13/311	458/18903	0.0405929	0.506822	0.48505	CDK14/CHD8/TBL1X/MAPK14/STRN/TMEM131L/BMAL1/CDC73/PPM1B/LRP5/NDRG2/RUVBL1/KREMEN1	13	GO BP
GO:0002292	T cell differentiation involved in immune response	4/311	79/18903	0.0413112	0.506822	0.48505	JAK3/BCL6/IL18R1/PTGER4	4	GO BP
GO:0043299	leukocyte degranulation	4/311	79/18903	0.0413112	0.506822	0.48505	PIK3CG/CBL/ANXA3/ITGAM	4	GO BP
GO:0035710	CD4-positive, alpha-beta T cell activation	5/311	115/18903	0.0415205	0.506822	0.48505	JAK3/BCL6/IL18R1/CDH26/PTGER4	5	GO BP
GO:0070997	neuron death	11/311	368/18903	0.0418908	0.506822	0.48505	GCLM/ROCK1/IL27RA/CBL/CPEB4/NCSTN/ITGAM/GBA1/NF1/ITGA1/NAIP	11	GO BP
GO:0002701	negative regulation of production of molecular mediator of immune response	3/311	47/18903	0.0420371	0.506822	0.48505	JAK3/BCL6/CR1	3	GO BP
GO:0051180	vitamin transport	3/311	47/18903	0.0420371	0.506822	0.48505	SLC2A3/ABCC5/SLC2A14	3	GO BP
GO:0072583	clathrin-dependent endocytosis	3/311	47/18903	0.0420371	0.506822	0.48505	PIK3CB/GPR107/ITSN2	3	GO BP
GO:0120163	negative regulation of cold-induced thermogenesis	3/311	47/18903	0.0420371	0.506822	0.48505	MAP2K6/IL18R1/BMAL1	3	GO BP
GO:0032495	response to muramyl dipeptide	2/311	20/18903	0.0421853	0.506822	0.48505	JAG1/MAPK14	2	GO BP
GO:0042053	regulation of dopamine metabolic process	2/311	20/18903	0.0421853	0.506822	0.48505	PDE1B/ITGAM	2	GO BP
GO:0042069	regulation of catecholamine metabolic process	2/311	20/18903	0.0421853	0.506822	0.48505	PDE1B/ITGAM	2	GO BP
GO:2000269	regulation of fibroblast apoptotic process	2/311	20/18903	0.0421853	0.506822	0.48505	CHD8/PIK3CG	2	GO BP
GO:2001014	regulation of skeletal muscle cell differentiation	2/311	20/18903	0.0421853	0.506822	0.48505	DDX17/BMAL1	2	GO BP
GO:0043524	negative regulation of neuron apoptotic process	6/311	154/18903	0.0422125	0.506822	0.48505	GCLM/ROCK1/IL27RA/CPEB4/GBA1/NAIP	6	GO BP
GO:0043025	neuronal cell body	10/319	497/19869	0.278145	0.506941	0.475774	STAU2/SLC2A3/STRN/PDE1B/SLC38A2/ANXA3/WDFY3/KREMEN1/CACNA1E/ITGA1	10	GO CC
R-HSA-512988	Interleukin-3, Interleukin-5 and GM-CSF signaling	3/205	48/10852	0.0618261	0.507701	0.477073	PIK3CB/JAK3/CBL	3	Reactome
R-HSA-73893	DNA Damage Bypass	3/205	48/10852	0.0618261	0.507701	0.477073	TRIM25/CUL4B/POLH	3	Reactome
R-HSA-76002	Platelet activation, signaling and aggregation	9/205	263/10852	0.061833	0.507701	0.477073	PIK3CB/APBB1IP/PIK3CG/MAPK14/PLEK/VAV3/GNG5/F8/F5	9	Reactome
R-HSA-140875	Common Pathway of Fibrin Clot Formation	2/205	22/10852	0.0640613	0.507701	0.477073	F8/F5	2	Reactome
R-HSA-2979096	NOTCH2 Activation and Transmission of Signal to the Nucleus	2/205	22/10852	0.0640613	0.507701	0.477073	JAG1/NCSTN	2	Reactome
R-HSA-8862803	Deregulated CDK5 triggers multiple neurodegenerative pathways in Alzheimer's disease models	2/205	22/10852	0.0640613	0.507701	0.477073	LMNB1/CAPNS2	2	Reactome
R-HSA-8863678	Neurodegenerative Diseases	2/205	22/10852	0.0640613	0.507701	0.477073	LMNB1/CAPNS2	2	Reactome
R-HSA-912631	Regulation of signaling by CBL	2/205	22/10852	0.0640613	0.507701	0.477073	PIK3CB/CBL	2	Reactome
GO:0005657	replication fork	2/319	65/19869	0.280409	0.508666	0.477392	BCL6/POLH	2	GO CC
GO:0005776	autophagosome	3/319	115/19869	0.281342	0.508666	0.477392	TBC1D5/WDFY3/ENTPD4	3	GO CC
GO:0005543	phospholipid binding	10/307	474/18432	0.267459	0.509157	0.473745	JAG1/PIGU/DYSF/ANXA3/SNX27/RASA2/WDFY3/PXK/PLCD1/NF1	10	GO MF
GO:0090132	epithelium migration	11/311	369/18903	0.0425739	0.509518	0.48763	PIK3CB/SP100/ROCK1/CLASP1/PIK3CG/NR2E1/RTN4/LGALS8/ANXA3/SP1/NF1	11	GO BP
GO:0002274	myeloid leukocyte activation	8/311	237/18903	0.0428873	0.511624	0.489645	CST7/PIK3CG/CBL/IL1RL1/DOCK2/DYSF/ANXA3/ITGAM	8	GO BP
GO:0070507	regulation of microtubule cytoskeleton organization	6/311	155/18903	0.0433331	0.51389	0.491814	ROCK1/CLASP1/FGF13/CLIP1/RPS3/ATXN7	6	GO BP
GO:1901214	regulation of neuron death	10/311	325/18903	0.0433535	0.51389	0.491814	GCLM/ROCK1/IL27RA/CBL/CPEB4/ITGAM/GBA1/NF1/ITGA1/NAIP	10	GO BP
GO:0004653	polypeptide N-acetylgalactosaminyltransferase activity	1/307	19/18432	0.27333	0.514504	0.47872	GALNT14	1	GO MF
GO:0005283	amino acid:sodium symporter activity	1/307	19/18432	0.27333	0.514504	0.47872	SLC38A2	1	GO MF
GO:0017075	syntaxin-1 binding	1/307	19/18432	0.27333	0.514504	0.47872	STXBP5	1	GO MF
GO:0140312	cargo adaptor activity	1/307	19/18432	0.27333	0.514504	0.47872	STON1	1	GO MF
GO:0021987	cerebral cortex development	5/311	117/18903	0.0441681	0.518262	0.495998	NR2E1/RTN4/FGF13/SLC38A2/NF1	5	GO BP
GO:0043406	positive regulation of MAP kinase activity	5/311	117/18903	0.0441681	0.518262	0.495998	PIK3CG/MAP2K6/RPS3/TGFA/AKAP13	5	GO BP
GO:1905037	autophagosome organization	5/311	117/18903	0.0441681	0.518262	0.495998	PIKFYVE/GBA1/ATG7/UBXN2B/SEC22B	5	GO BP
GO:0045581	negative regulation of T cell differentiation	3/311	48/18903	0.0443117	0.518262	0.495998	JAK3/BCL6/TMEM131L	3	GO BP
GO:0006023	aminoglycan biosynthetic process	4/311	81/18903	0.0446137	0.518262	0.495998	ST3GAL4/ABCC5/PXYLP1/B4GAT1	4	GO BP
GO:0051650	establishment of vesicle localization	7/311	197/18903	0.0448296	0.518262	0.495998	STARD3NL/CLASP1/AP3B2/EXOC6/SYNJ1/TANC2/LIMK2	7	GO BP
GO:0002286	T cell activation involved in immune response	5/311	118/18903	0.045529	0.518262	0.495998	APBB1IP/JAK3/BCL6/IL18R1/PTGER4	5	GO BP
GO:0033673	negative regulation of kinase activity	8/311	240/18903	0.0455869	0.518262	0.495998	PIK3CB/CBL/STK38/SH3BP5/LRP5/SPRY3/GBA1/NF1	8	GO BP
GO:0071496	cellular response to external stimulus	10/311	328/18903	0.0456333	0.518262	0.495998	CBL/CPEB4/SLC38A2/CTSK/PTGER4/GBA1/UPP1/SP1/TLR5/ATG7	10	GO BP
GO:0002695	negative regulation of leukocyte activation	7/311	198/18903	0.0458492	0.518262	0.495998	CST7/JAK3/BCL6/TMEM131L/MARCHF7/SAMSN1/CR1	7	GO BP
GO:0090130	tissue migration	11/311	374/18903	0.046105	0.518262	0.495998	PIK3CB/SP100/ROCK1/CLASP1/PIK3CG/NR2E1/RTN4/LGALS8/ANXA3/SP1/NF1	11	GO BP
GO:0007130	synaptonemal complex assembly	2/311	21/18903	0.0461302	0.518262	0.495998	HORMAD1/SYCP2	2	GO BP
GO:0007413	axonal fasciculation	2/311	21/18903	0.0461302	0.518262	0.495998	MEGF8/RTN4	2	GO BP
GO:0045063	T-helper 1 cell differentiation	2/311	21/18903	0.0461302	0.518262	0.495998	JAK3/IL18R1	2	GO BP
GO:0106030	neuron projection fasciculation	2/311	21/18903	0.0461302	0.518262	0.495998	MEGF8/RTN4	2	GO BP
GO:0043242	negative regulation of protein-containing complex disassembly	4/311	82/18903	0.0463188	0.518262	0.495998	CLASP1/CAPZB/FGF13/ATXN7	4	GO BP
GO:0006354	DNA-templated transcription elongation	8/311	241/18903	0.046511	0.518262	0.495998	INTS6/KDM3B/CDC73/INTS8/NSD1/NAB2/KDM2A/BCLAF3	8	GO BP
GO:0009261	ribonucleotide catabolic process	3/311	49/18903	0.0466464	0.518262	0.495998	HINT1/UPP1/ENTPD4	3	GO BP
GO:0031281	positive regulation of cyclase activity	3/311	49/18903	0.0466464	0.518262	0.495998	MAPK14/STIM1/NF1	3	GO BP
GO:0035307	positive regulation of protein dephosphorylation	3/311	49/18903	0.0466464	0.518262	0.495998	PPP1R12A/GBA1/ITGA1	3	GO BP
GO:0050798	activated T cell proliferation	3/311	49/18903	0.0466464	0.518262	0.495998	IL27RA/JAK3/RPS3	3	GO BP
GO:0008080	N-acetyltransferase activity	2/307	62/18432	0.276357	0.518748	0.48267	MSL3/NCOA3	2	GO MF
R-HSA-177929	Signaling by EGFR	3/205	50/10852	0.0682018	0.520165	0.488784	CBL/PTPN12/TGFA	3	Reactome
R-HSA-3214842	HDMs demethylate histones	3/205	50/10852	0.0682018	0.520165	0.488784	KDM3B/KDM2A/H4C5	3	Reactome
R-HSA-450302	activated TAK1 mediates p38 MAPK activation	2/205	23/10852	0.0693144	0.520165	0.488784	MAP2K6/MAPK14	2	Reactome
R-HSA-9013418	RHOBTB2 GTPase cycle	2/205	23/10852	0.0693144	0.520165	0.488784	STK38/PHIP	2	Reactome
R-HSA-9013422	RHOBTB1 GTPase cycle	2/205	23/10852	0.0693144	0.520165	0.488784	ROCK1/STK38	2	Reactome
R-HSA-9748787	Azathioprine ADME	2/205	23/10852	0.0693144	0.520165	0.488784	ABCC5/VAV3	2	Reactome
GO:0032984	protein-containing complex disassembly	8/311	242/18903	0.0474472	0.524031	0.501519	CLASP1/CAPZB/MTRF1L/PLEK/FGF13/SYNJ1/ATXN7/GBA1	8	GO BP
GO:0045055	regulated exocytosis	8/311	242/18903	0.0474472	0.524031	0.501519	PIK3CG/CBL/PLEK/ANXA3/SYNJ1/STXBP5/STX3/ITGAM	8	GO BP
R-HSA-1989781	PPARA activates gene expression	5/205	117/10852	0.0706807	0.525765	0.494047	NFYA/TBL1X/NCOA3/BMAL1/SP1	5	Reactome
GO:0031093	platelet alpha granule lumen	2/319	67/19869	0.292318	0.526405	0.494041	F8/F5	2	GO CC
GO:1905368	peptidase complex	3/319	118/19869	0.29446	0.526825	0.494435	PIGU/ATXN7/CAPNS2	3	GO CC
GO:0032993	protein-DNA complex	5/319	225/19869	0.294882	0.526825	0.494435	NFYA/RUVBL1/SP1/H1-2/H4C5	5	GO CC
GO:0036294	cellular response to decreased oxygen levels	6/311	159/18903	0.0480014	0.528584	0.505876	PIK3CB/CBL/CPEB4/NPEPPS/PDK1/HIF1AN	6	GO BP
GO:0005697	telomerase holoenzyme complex	1/319	22/19869	0.299716	0.531262	0.498599	SMG7	1	GO CC
GO:0090665	glycoprotein complex	1/319	22/19869	0.299716	0.531262	0.498599	SNTA1	1	GO CC
GO:0016505	peptidase activator activity involved in apoptotic process	1/307	20/18432	0.285446	0.534316	0.497155	ST20	1	GO MF
GO:0006244	pyrimidine nucleotide catabolic process	2/311	22/18903	0.0502046	0.542001	0.518717	UPP1/ENTPD4	2	GO BP
GO:0032516	positive regulation of phosphoprotein phosphatase activity	2/311	22/18903	0.0502046	0.542001	0.518717	PPP1R12A/ITGA1	2	GO BP
GO:0043371	negative regulation of CD4-positive, alpha-beta T cell differentiation	2/311	22/18903	0.0502046	0.542001	0.518717	JAK3/BCL6	2	GO BP
GO:0051767	nitric-oxide synthase biosynthetic process	2/311	22/18903	0.0502046	0.542001	0.518717	JAK3/MAP2K6	2	GO BP
GO:0051769	regulation of nitric-oxide synthase biosynthetic process	2/311	22/18903	0.0502046	0.542001	0.518717	JAK3/MAP2K6	2	GO BP
GO:0046434	organophosphate catabolic process	6/311	161/18903	0.0504477	0.542001	0.518717	ENTPD1/SYNJ1/HINT1/SMPDL3A/UPP1/ENTPD4	6	GO BP
GO:0031667	response to nutrient levels	13/311	474/18903	0.0508032	0.542001	0.518717	GCLM/CBL/MAPK14/CPEB4/TRIM25/TBC1D5/SLC38A2/CTSK/GBA1/UPP1/SP1/ATG7/F5	13	GO BP
GO:0000209	protein polyubiquitination	8/311	246/18903	0.0513151	0.542001	0.518717	WSB1/UBE4A/CBL/MARCHF7/NPEPPS/FBXO38/RNF111/MARCHF5	8	GO BP
GO:0051489	regulation of filopodium assembly	3/311	51/18903	0.0514939	0.542001	0.518717	STAU2/CAPZB/DOCK11	3	GO BP
GO:0030111	regulation of Wnt signaling pathway	10/311	336/18903	0.0521062	0.542001	0.518717	CDK14/CHD8/TBL1X/MAPK14/TMEM131L/BMAL1/CDC73/PPM1B/RUVBL1/KREMEN1	10	GO BP
GO:0006413	translational initiation	5/311	123/18903	0.0527064	0.542001	0.518717	EIF4G3/EIF4G2/RPL13A/RPS3/EIF4E3	5	GO BP
GO:0030203	glycosaminoglycan metabolic process	5/311	123/18903	0.0527064	0.542001	0.518717	ST3GAL4/ABCC5/PXYLP1/HPSE/B4GAT1	5	GO BP
GO:0010632	regulation of epithelial cell migration	9/311	292/18903	0.0531112	0.542001	0.518717	PIK3CB/SP100/CLASP1/PIK3CG/NR2E1/RTN4/ANXA3/SP1/NF1	9	GO BP
GO:0032456	endocytic recycling	4/311	86/18903	0.0534976	0.542001	0.518717	RAB14/STX16/CCDC93/SNX27	4	GO BP
GO:0035176	social behavior	3/311	52/18903	0.0540057	0.542001	0.518717	CHD8/NR2E1/ATXN1	3	GO BP
GO:0043968	histone H2A acetylation	2/311	23/18903	0.0544031	0.542001	0.518717	MSL3/RUVBL1	2	GO BP
GO:0045591	positive regulation of regulatory T cell differentiation	2/311	23/18903	0.0544031	0.542001	0.518717	BCL6/CR1	2	GO BP
GO:0046794	transport of virus	2/311	23/18903	0.0544031	0.542001	0.518717	PIKFYVE/KPNA2	2	GO BP
GO:0046823	negative regulation of nucleocytoplasmic transport	2/311	23/18903	0.0544031	0.542001	0.518717	SP100/NF1	2	GO BP
GO:0051457	maintenance of protein location in nucleus	2/311	23/18903	0.0544031	0.542001	0.518717	SP100/SYNE1	2	GO BP
GO:0080182	histone H3-K4 trimethylation	2/311	23/18903	0.0544031	0.542001	0.518717	NFYA/H1-2	2	GO BP
GO:0150146	cell junction disassembly	2/311	23/18903	0.0544031	0.542001	0.518717	ITGAM/STON1	2	GO BP
GO:2000178	negative regulation of neural precursor cell proliferation	2/311	23/18903	0.0544031	0.542001	0.518717	NR2E1/NF1	2	GO BP
GO:0010232	vascular transport	4/311	87/18903	0.0553814	0.542001	0.518717	SLC2A3/ABCC5/SLC38A2/SLC15A2	4	GO BP
GO:0150104	transport across blood-brain barrier	4/311	87/18903	0.0553814	0.542001	0.518717	SLC2A3/ABCC5/SLC38A2/SLC15A2	4	GO BP
GO:0006606	protein import into nucleus	6/311	165/18903	0.0555662	0.542001	0.518717	TNPO3/TNPO1/MAPK14/CRY2/KPNA2/NF1	6	GO BP
GO:0006383	transcription by RNA polymerase III	3/311	53/18903	0.0565752	0.542001	0.518717	CHD8/IVNS1ABP/NAB2	3	GO BP
GO:0048260	positive regulation of receptor-mediated endocytosis	3/311	53/18903	0.0565752	0.542001	0.518717	CBL/TBC1D5/SYNJ1	3	GO BP
GO:0051250	negative regulation of lymphocyte activation	6/311	166/18903	0.0568931	0.542001	0.518717	JAK3/BCL6/TMEM131L/MARCHF7/SAMSN1/CR1	6	GO BP
GO:0044262	cellular carbohydrate metabolic process	9/311	296/18903	0.0569008	0.542001	0.518717	PHKA2/PLEK/AOAH/PDK1/SYNJ1/GYG1/PFKFB3/PPP1R3B/MGAM	9	GO BP
GO:0002312	B cell activation involved in immune response	4/311	88/18903	0.0573007	0.542001	0.518717	IL27RA/BCL6/DOCK11/CR1	4	GO BP
GO:0043367	CD4-positive, alpha-beta T cell differentiation	4/311	88/18903	0.0573007	0.542001	0.518717	JAK3/BCL6/IL18R1/PTGER4	4	GO BP
GO:0033865	nucleoside bisphosphate metabolic process	5/311	126/18903	0.0573116	0.542001	0.518717	ACSL3/SLC35B3/PAPSS1/PDK1/SULT1B1	5	GO BP
GO:0033875	ribonucleoside bisphosphate metabolic process	5/311	126/18903	0.0573116	0.542001	0.518717	ACSL3/SLC35B3/PAPSS1/PDK1/SULT1B1	5	GO BP
GO:0034032	purine nucleoside bisphosphate metabolic process	5/311	126/18903	0.0573116	0.542001	0.518717	ACSL3/SLC35B3/PAPSS1/PDK1/SULT1B1	5	GO BP
GO:0038127	ERBB signaling pathway	5/311	126/18903	0.0573116	0.542001	0.518717	CBL/RTN4/PTPN12/TGFA/ITGA1	5	GO BP
GO:0030100	regulation of endocytosis	7/311	209/18903	0.058049	0.542001	0.518717	PIK3CB/ROCK1/CBL/TBC1D5/SYNJ1/MCTP1/STON1	7	GO BP
GO:0010640	regulation of platelet-derived growth factor receptor signaling pathway	2/311	24/18903	0.0587206	0.542001	0.518717	CBL/PTPN12	2	GO BP
GO:0051043	regulation of membrane protein ectodomain proteolysis	2/311	24/18903	0.0587206	0.542001	0.518717	TIMP2/ROCK1	2	GO BP
GO:0070193	synaptonemal complex organization	2/311	24/18903	0.0587206	0.542001	0.518717	HORMAD1/SYCP2	2	GO BP
GO:0071676	negative regulation of mononuclear cell migration	2/311	24/18903	0.0587206	0.542001	0.518717	IL27RA/GCSAM	2	GO BP
GO:0031113	regulation of microtubule polymerization	3/311	54/18903	0.0592018	0.542001	0.518717	CLASP1/CLIP1/RPS3	3	GO BP
GO:0051703	biological process involved in intraspecies interaction between organisms	3/311	54/18903	0.0592018	0.542001	0.518717	CHD8/NR2E1/ATXN1	3	GO BP
GO:0050868	negative regulation of T cell activation	5/311	128/18903	0.0605062	0.542001	0.518717	JAK3/BCL6/TMEM131L/MARCHF7/CR1	5	GO BP
GO:0051170	import into nucleus	6/311	169/18903	0.0609873	0.542001	0.518717	TNPO3/TNPO1/MAPK14/CRY2/KPNA2/NF1	6	GO BP
GO:0006493	protein O-linked glycosylation	4/311	90/18903	0.061245	0.542001	0.518717	ST3GAL4/POMT1/GALNT14/B4GAT1	4	GO BP
GO:0006836	neurotransmitter transport	7/311	212/18903	0.0616932	0.542001	0.518717	SLC38A2/MCTP2/SYNJ1/STXBP5/STX3/MCTP1/NF1	7	GO BP
GO:0099003	vesicle-mediated transport in synapse	7/311	212/18903	0.0616932	0.542001	0.518717	ROCK1/AP3B2/SYNJ1/STXBP5/STX3/ITSN2/STON1	7	GO BP
GO:0002931	response to ischemia	3/311	55/18903	0.0618849	0.542001	0.518717	PIK3CB/MAP2K6/CPEB4	3	GO BP
GO:0030490	maturation of SSU-rRNA	3/311	55/18903	0.0618849	0.542001	0.518717	RPS19/RPS8/RPS14	3	GO BP
GO:0043525	positive regulation of neuron apoptotic process	3/311	55/18903	0.0618849	0.542001	0.518717	ITGAM/NF1/ITGA1	3	GO BP
GO:0071900	regulation of protein serine/threonine kinase activity	11/311	395/18903	0.0631106	0.542001	0.518717	PIK3CB/PIK3CG/MAP2K6/STK38/RPS3/LRP5/TGFA/SPRY3/AKAP13/GBA1/NF1	11	GO BP
GO:0021801	cerebral cortex radial glia-guided migration	2/311	25/18903	0.063152	0.542001	0.518717	NR2E1/RTN4	2	GO BP
GO:0022030	telencephalon glial cell migration	2/311	25/18903	0.063152	0.542001	0.518717	NR2E1/RTN4	2	GO BP
GO:0070423	nucleotide-binding oligomerization domain containing signaling pathway	2/311	25/18903	0.063152	0.542001	0.518717	MAP2K6/SLC15A2	2	GO BP
GO:0045637	regulation of myeloid cell differentiation	7/311	214/18903	0.0641988	0.542001	0.518717	RCOR1/ACIN1/JAG1/MAPK14/CDC73/NF1/H4C5	7	GO BP
GO:0001667	ameboidal-type cell migration	13/311	492/18903	0.0642598	0.542001	0.518717	PIK3CB/SP100/ROCK1/CLASP1/MEGF8/PIK3CG/NR2E1/RTN4/LGALS8/ANXA3/LRP5/SP1/NF1	13	GO BP
GO:0072348	sulfur compound transport	3/311	56/18903	0.0646237	0.542001	0.518717	SLC26A8/ABCC5/SLC35B3	3	GO BP
GO:2001242	regulation of intrinsic apoptotic signaling pathway	6/311	172/18903	0.0652523	0.542001	0.518717	PIK3CB/VNN1/IVNS1ABP/MARCHF7/RPS3/DDIAS	6	GO BP
GO:0008347	glial cell migration	3/311	57/18903	0.0674176	0.542001	0.518717	NR2E1/RTN4/NF1	3	GO BP
GO:0006835	dicarboxylic acid transport	4/311	93/18903	0.0674238	0.542001	0.518717	SLC26A8/ABCC5/SLC38A2/NF1	4	GO BP
GO:0042147	retrograde transport, endosome to Golgi	4/311	93/18903	0.0674238	0.542001	0.518717	RIC1/PIKFYVE/STX16/TBC1D5	4	GO BP
GO:2000106	regulation of leukocyte apoptotic process	4/311	93/18903	0.0674238	0.542001	0.518717	PIK3CB/JAK3/BCL6/NF1	4	GO BP
GO:0000027	ribosomal large subunit assembly	2/311	26/18903	0.0676926	0.542001	0.518717	RPLP0/RPLP0P6	2	GO BP
GO:0014047	glutamate secretion	2/311	26/18903	0.0676926	0.542001	0.518717	SLC38A2/NF1	2	GO BP
GO:0033622	integrin activation	2/311	26/18903	0.0676926	0.542001	0.518717	PLEK/PTGER4	2	GO BP
GO:0035872	nucleotide-binding domain, leucine rich repeat containing receptor signaling pathway	2/311	26/18903	0.0676926	0.542001	0.518717	MAP2K6/SLC15A2	2	GO BP
GO:0044346	fibroblast apoptotic process	2/311	26/18903	0.0676926	0.542001	0.518717	CHD8/PIK3CG	2	GO BP
GO:0046639	negative regulation of alpha-beta T cell differentiation	2/311	26/18903	0.0676926	0.542001	0.518717	JAK3/BCL6	2	GO BP
GO:0021543	pallium development	6/311	174/18903	0.0681905	0.542001	0.518717	NR2E1/RTN4/FGF13/SLC38A2/ANXA3/NF1	6	GO BP
GO:0046631	alpha-beta T cell activation	6/311	174/18903	0.0681905	0.542001	0.518717	JAK3/BCL6/IL18R1/CDH26/DOCK2/PTGER4	6	GO BP
GO:0031668	cellular response to extracellular stimulus	8/311	262/18903	0.0687873	0.542001	0.518717	CBL/CPEB4/SLC38A2/CTSK/GBA1/UPP1/SP1/ATG7	8	GO BP
GO:0000018	regulation of DNA recombination	5/311	133/18903	0.0689267	0.542001	0.518717	IL27RA/BCL6/RUVBL1/KPNA2/H1-2	5	GO BP
GO:0030168	platelet activation	5/311	133/18903	0.0689267	0.542001	0.518717	PIK3CB/PIK3CG/MAPK14/PLEK/VAV3	5	GO BP
GO:0035601	protein deacylation	5/311	133/18903	0.0689267	0.542001	0.518717	MSL3/RCOR1/TBL1X/BCL6/ABHD13	5	GO BP
GO:1901215	negative regulation of neuron death	7/311	218/18903	0.0693933	0.542001	0.518717	GCLM/ROCK1/IL27RA/CBL/CPEB4/GBA1/NAIP	7	GO BP
GO:0048008	platelet-derived growth factor receptor signaling pathway	3/311	58/18903	0.0702657	0.542001	0.518717	CBL/PTPN12/STON1	3	GO BP
GO:0050732	negative regulation of peptidyl-tyrosine phosphorylation	3/311	58/18903	0.0702657	0.542001	0.518717	CBL/SH3BP5/SAMSN1	3	GO BP
GO:0006022	aminoglycan metabolic process	5/311	134/18903	0.0706849	0.542001	0.518717	ST3GAL4/ABCC5/PXYLP1/HPSE/B4GAT1	5	GO BP
GO:0010634	positive regulation of epithelial cell migration	6/311	176/18903	0.0712044	0.542001	0.518717	PIK3CB/CLASP1/PIK3CG/RTN4/ANXA3/SP1	6	GO BP
GO:0042254	ribosome biogenesis	9/311	310/18903	0.0715204	0.542001	0.518717	RPLP0/DDX17/RPS19/C1orf109/RPL35/RPS8/CUL4B/RPS14/RPLP0P6	9	GO BP
GO:1903510	mucopolysaccharide metabolic process	4/311	95/18903	0.0717157	0.542001	0.518717	ST3GAL4/ABCC5/HPSE/B4GAT1	4	GO BP
GO:0030262	apoptotic nuclear changes	2/311	27/18903	0.0723375	0.542001	0.518717	ACIN1/ST20	2	GO BP
GO:0042059	negative regulation of epidermal growth factor receptor signaling pathway	2/311	27/18903	0.0723375	0.542001	0.518717	CBL/ITGA1	2	GO BP
GO:0042403	thyroid hormone metabolic process	2/311	27/18903	0.0723375	0.542001	0.518717	CTSK/SULT1B1	2	GO BP
GO:0045686	negative regulation of glial cell differentiation	2/311	27/18903	0.0723375	0.542001	0.518717	NR2E1/NF1	2	GO BP
GO:2000647	negative regulation of stem cell proliferation	2/311	27/18903	0.0723375	0.542001	0.518717	NR2E1/NF1	2	GO BP
GO:0019827	stem cell population maintenance	6/311	177/18903	0.0727398	0.542001	0.518717	BCL7C/JAG1/NR2E1/NCOA3/CDC73/LRP5	6	GO BP
GO:0001912	positive regulation of leukocyte mediated cytotoxicity	3/311	59/18903	0.0731674	0.542001	0.518717	STX7/ITGAM/SH2D1A	3	GO BP
GO:0045604	regulation of epidermal cell differentiation	3/311	59/18903	0.0731674	0.542001	0.518717	ROCK1/KLF7/NCOA3	3	GO BP
GO:0051785	positive regulation of nuclear division	3/311	59/18903	0.0731674	0.542001	0.518717	PHIP/LRP5/TGFA	3	GO BP
GO:0050866	negative regulation of cell activation	7/311	221/18903	0.0734497	0.542001	0.518717	CST7/JAK3/BCL6/TMEM131L/MARCHF7/SAMSN1/CR1	7	GO BP
GO:0007032	endosome organization	4/311	96/18903	0.0739129	0.542001	0.518717	FHIP1B/TMEM127/DNAJC13/SYNJ1	4	GO BP
GO:1903321	negative regulation of protein modification by small protein conjugation or removal	4/311	96/18903	0.0739129	0.542001	0.518717	IVNS1ABP/MARCHF7/RPS3/DCUN1D3	4	GO BP
GO:0045580	regulation of T cell differentiation	6/311	179/18903	0.0758673	0.542001	0.518717	SOS2/JAK3/VNN1/BCL6/TMEM131L/CR1	6	GO BP
GO:0098732	macromolecule deacylation	5/311	137/18903	0.0761065	0.542001	0.518717	MSL3/RCOR1/TBL1X/BCL6/ABHD13	5	GO BP
GO:0002011	morphogenesis of an epithelial sheet	3/311	60/18903	0.0761217	0.542001	0.518717	CLASP1/JAG1/MEGF8	3	GO BP
GO:0002711	positive regulation of T cell mediated immunity	3/311	60/18903	0.0761217	0.542001	0.518717	STX7/IL18R1/FBXO38	3	GO BP
GO:0006893	Golgi to plasma membrane transport	3/311	60/18903	0.0761217	0.542001	0.518717	ACSL3/CCDC93/EXOC6	3	GO BP
GO:0022029	telencephalon cell migration	3/311	60/18903	0.0761217	0.542001	0.518717	NR2E1/RTN4/FGF13	3	GO BP
GO:0001702	gastrulation with mouth forming second	2/311	28/18903	0.0770821	0.542001	0.518717	MEGF8/LRP5	2	GO BP
GO:0030194	positive regulation of blood coagulation	2/311	28/18903	0.0770821	0.542001	0.518717	ST3GAL4/HPSE	2	GO BP
GO:0042634	regulation of hair cycle	2/311	28/18903	0.0770821	0.542001	0.518717	BMAL1/HPSE	2	GO BP
GO:0070076	histone lysine demethylation	2/311	28/18903	0.0770821	0.542001	0.518717	KDM3B/KDM2A	2	GO BP
GO:0090382	phagosome maturation	2/311	28/18903	0.0770821	0.542001	0.518717	PIKFYVE/RAB14	2	GO BP
GO:1900048	positive regulation of hemostasis	2/311	28/18903	0.0770821	0.542001	0.518717	ST3GAL4/HPSE	2	GO BP
GO:0006575	cellular modified amino acid metabolic process	6/311	180/18903	0.0774593	0.542001	0.518717	GCLM/VNN1/GAMT/CTSK/MBOAT1/SULT1B1	6	GO BP
GO:0016573	histone acetylation	6/311	180/18903	0.0774593	0.542001	0.518717	NFYA/MSL3/NCOA3/PHF20L1/ATXN7/RUVBL1	6	GO BP
GO:0003018	vascular process in circulatory system	8/311	270/18903	0.0787433	0.542001	0.518717	GCLM/SLC2A3/ROCK1/SNTA1/ABCC5/SLC38A2/SLC15A2/ITGA1	8	GO BP
GO:0043409	negative regulation of MAPK cascade	6/311	181/18903	0.0790701	0.542001	0.518717	PIK3CB/STK38/NDRG2/SPRY3/GBA1/NF1	6	GO BP
GO:0098727	maintenance of cell number	6/311	181/18903	0.0790701	0.542001	0.518717	BCL7C/JAG1/NR2E1/NCOA3/CDC73/LRP5	6	GO BP
GO:0030865	cortical cytoskeleton organization	3/311	61/18903	0.079128	0.542001	0.518717	ROCK1/PLEK/RHOF	3	GO BP
GO:0002085	inhibition of neuroepithelial cell differentiation	1/311	5/18903	0.0796076	0.542001	0.518717	JAG1	1	GO BP
GO:0002434	immune complex clearance	1/311	5/18903	0.0796076	0.542001	0.518717	CR1	1	GO BP
GO:0005981	regulation of glycogen catabolic process	1/311	5/18903	0.0796076	0.542001	0.518717	PPP1R3B	1	GO BP
GO:0006003	fructose 2,6-bisphosphate metabolic process	1/311	5/18903	0.0796076	0.542001	0.518717	PFKFB3	1	GO BP
GO:0008078	mesodermal cell migration	1/311	5/18903	0.0796076	0.542001	0.518717	LRP5	1	GO BP
GO:0009137	purine nucleoside diphosphate catabolic process	1/311	5/18903	0.0796076	0.542001	0.518717	ENTPD4	1	GO BP
GO:0009175	pyrimidine ribonucleoside monophosphate catabolic process	1/311	5/18903	0.0796076	0.542001	0.518717	UPP1	1	GO BP
GO:0009181	purine ribonucleoside diphosphate catabolic process	1/311	5/18903	0.0796076	0.542001	0.518717	ENTPD4	1	GO BP
GO:0010897	negative regulation of triglyceride catabolic process	1/311	5/18903	0.0796076	0.542001	0.518717	PIK3CG	1	GO BP
GO:0015757	galactose transmembrane transport	1/311	5/18903	0.0796076	0.542001	0.518717	SLC2A3	1	GO BP
GO:0016183	synaptic vesicle coating	1/311	5/18903	0.0796076	0.542001	0.518717	AP3B2	1	GO BP
GO:0018103	protein C-linked glycosylation	1/311	5/18903	0.0796076	0.542001	0.518717	DPY19L3	1	GO BP
GO:0018197	peptidyl-aspartic acid modification	1/311	5/18903	0.0796076	0.542001	0.518717	HIF1AN	1	GO BP
GO:0018211	peptidyl-tryptophan modification	1/311	5/18903	0.0796076	0.542001	0.518717	DPY19L3	1	GO BP
GO:0018317	protein C-linked glycosylation via tryptophan	1/311	5/18903	0.0796076	0.542001	0.518717	DPY19L3	1	GO BP
GO:0018406	protein C-linked glycosylation via 2'-alpha-mannosyl-L-tryptophan	1/311	5/18903	0.0796076	0.542001	0.518717	DPY19L3	1	GO BP
GO:0019509	L-methionine salvage from methylthioadenosine	1/311	5/18903	0.0796076	0.542001	0.518717	ENOPH1	1	GO BP
GO:0022614	membrane to membrane docking	1/311	5/18903	0.0796076	0.542001	0.518717	ROCK1	1	GO BP
GO:0030263	apoptotic chromosome condensation	1/311	5/18903	0.0796076	0.542001	0.518717	ACIN1	1	GO BP
GO:0032077	positive regulation of deoxyribonuclease activity	1/311	5/18903	0.0796076	0.542001	0.518717	RPS3	1	GO BP
GO:0032237	activation of store-operated calcium channel activity	1/311	5/18903	0.0796076	0.542001	0.518717	STIM1	1	GO BP
GO:0033087	negative regulation of immature T cell proliferation	1/311	5/18903	0.0796076	0.542001	0.518717	TMEM131L	1	GO BP
GO:0033088	negative regulation of immature T cell proliferation in thymus	1/311	5/18903	0.0796076	0.542001	0.518717	TMEM131L	1	GO BP
GO:0035021	negative regulation of Rac protein signal transduction	1/311	5/18903	0.0796076	0.542001	0.518717	NF1	1	GO BP
GO:0035246	peptidyl-arginine N-methylation	1/311	5/18903	0.0796076	0.542001	0.518717	NDUFAF7	1	GO BP
GO:0035426	extracellular matrix-cell signaling	1/311	5/18903	0.0796076	0.542001	0.518717	LRP5	1	GO BP
GO:0035509	negative regulation of myosin-light-chain-phosphatase activity	1/311	5/18903	0.0796076	0.542001	0.518717	ROCK1	1	GO BP
GO:0035624	receptor transactivation	1/311	5/18903	0.0796076	0.542001	0.518717	NCOA3	1	GO BP
GO:0036149	phosphatidylinositol acyl-chain remodeling	1/311	5/18903	0.0796076	0.542001	0.518717	LPGAT1	1	GO BP
GO:0036337	Fas signaling pathway	1/311	5/18903	0.0796076	0.542001	0.518717	SP100	1	GO BP
GO:0038129	ERBB3 signaling pathway	1/311	5/18903	0.0796076	0.542001	0.518717	RTN4	1	GO BP
GO:0042758	long-chain fatty acid catabolic process	1/311	5/18903	0.0796076	0.542001	0.518717	AIG1	1	GO BP
GO:0042998	positive regulation of Golgi to plasma membrane protein transport	1/311	5/18903	0.0796076	0.542001	0.518717	ACSL3	1	GO BP
GO:0044752	response to human chorionic gonadotropin	1/311	5/18903	0.0796076	0.542001	0.518717	GCLM	1	GO BP
GO:0045829	negative regulation of isotype switching	1/311	5/18903	0.0796076	0.542001	0.518717	BCL6	1	GO BP
GO:0046050	UMP catabolic process	1/311	5/18903	0.0796076	0.542001	0.518717	UPP1	1	GO BP
GO:0050812	regulation of acyl-CoA biosynthetic process	1/311	5/18903	0.0796076	0.542001	0.518717	PDK1	1	GO BP
GO:0051490	negative regulation of filopodium assembly	1/311	5/18903	0.0796076	0.542001	0.518717	CAPZB	1	GO BP
GO:0060266	negative regulation of respiratory burst involved in inflammatory response	1/311	5/18903	0.0796076	0.542001	0.518717	RPS19	1	GO BP
GO:0060971	embryonic heart tube left/right pattern formation	1/311	5/18903	0.0796076	0.542001	0.518717	MEGF8	1	GO BP
GO:0070987	error-free translesion synthesis	1/311	5/18903	0.0796076	0.542001	0.518717	POLH	1	GO BP
GO:0071455	cellular response to hyperoxia	1/311	5/18903	0.0796076	0.542001	0.518717	ATG7	1	GO BP
GO:0072709	cellular response to sorbitol	1/311	5/18903	0.0796076	0.542001	0.518717	MAP2K6	1	GO BP
GO:0090116	C-5 methylation of cytosine	1/311	5/18903	0.0796076	0.542001	0.518717	STPG4	1	GO BP
GO:0090156	cellular sphingolipid homeostasis	1/311	5/18903	0.0796076	0.542001	0.518717	RTN4	1	GO BP
GO:0090634	microglial cell mediated cytotoxicity	1/311	5/18903	0.0796076	0.542001	0.518717	ITGAM	1	GO BP
GO:0090650	cellular response to oxygen-glucose deprivation	1/311	5/18903	0.0796076	0.542001	0.518717	CBL	1	GO BP
GO:0097068	response to thyroxine	1/311	5/18903	0.0796076	0.542001	0.518717	GCLM	1	GO BP
GO:0098708	glucose import across plasma membrane	1/311	5/18903	0.0796076	0.542001	0.518717	SLC2A3	1	GO BP
GO:0098908	regulation of neuronal action potential	1/311	5/18903	0.0796076	0.542001	0.518717	GBA1	1	GO BP
GO:0098961	dendritic transport of ribonucleoprotein complex	1/311	5/18903	0.0796076	0.542001	0.518717	STAU2	1	GO BP
GO:0098963	dendritic transport of messenger ribonucleoprotein complex	1/311	5/18903	0.0796076	0.542001	0.518717	STAU2	1	GO BP
GO:0140205	oligopeptide import across plasma membrane	1/311	5/18903	0.0796076	0.542001	0.518717	SLC15A2	1	GO BP
GO:0140206	dipeptide import across plasma membrane	1/311	5/18903	0.0796076	0.542001	0.518717	SLC15A2	1	GO BP
GO:1901662	quinone catabolic process	1/311	5/18903	0.0796076	0.542001	0.518717	NQO2	1	GO BP
GO:1902262	apoptotic process involved in blood vessel morphogenesis	1/311	5/18903	0.0796076	0.542001	0.518717	LRP5	1	GO BP
GO:1902512	positive regulation of apoptotic DNA fragmentation	1/311	5/18903	0.0796076	0.542001	0.518717	ST20	1	GO BP
GO:1902730	positive regulation of proteoglycan biosynthetic process	1/311	5/18903	0.0796076	0.542001	0.518717	PXYLP1	1	GO BP
GO:1903294	regulation of glutamate secretion, neurotransmission	1/311	5/18903	0.0796076	0.542001	0.518717	SLC38A2	1	GO BP
GO:1903575	cornified envelope assembly	1/311	5/18903	0.0796076	0.542001	0.518717	UGCG	1	GO BP
GO:1904149	regulation of microglial cell mediated cytotoxicity	1/311	5/18903	0.0796076	0.542001	0.518717	ITGAM	1	GO BP
GO:1904259	regulation of basement membrane assembly involved in embryonic body morphogenesis	1/311	5/18903	0.0796076	0.542001	0.518717	CLASP1	1	GO BP
GO:1904261	positive regulation of basement membrane assembly involved in embryonic body morphogenesis	1/311	5/18903	0.0796076	0.542001	0.518717	CLASP1	1	GO BP
GO:1904271	L-proline import across plasma membrane	1/311	5/18903	0.0796076	0.542001	0.518717	SLC38A2	1	GO BP
GO:1904555	L-proline transmembrane transport	1/311	5/18903	0.0796076	0.542001	0.518717	SLC38A2	1	GO BP
GO:1904878	negative regulation of calcium ion transmembrane transport via high voltage-gated calcium channel	1/311	5/18903	0.0796076	0.542001	0.518717	FBXO11	1	GO BP
GO:1904978	regulation of endosome organization	1/311	5/18903	0.0796076	0.542001	0.518717	SYNJ1	1	GO BP
GO:1905647	proline import across plasma membrane	1/311	5/18903	0.0796076	0.542001	0.518717	SLC38A2	1	GO BP
GO:2000118	regulation of sodium-dependent phosphate transport	1/311	5/18903	0.0796076	0.542001	0.518717	CRY2	1	GO BP
GO:2000172	regulation of branching morphogenesis of a nerve	1/311	5/18903	0.0796076	0.542001	0.518717	RTN4	1	GO BP
GO:2000407	regulation of T cell extravasation	1/311	5/18903	0.0796076	0.542001	0.518717	IL27RA	1	GO BP
GO:2000436	positive regulation of protein neddylation	1/311	5/18903	0.0796076	0.542001	0.518717	DCUN1D3	1	GO BP
GO:2000583	regulation of platelet-derived growth factor receptor-alpha signaling pathway	1/311	5/18903	0.0796076	0.542001	0.518717	CBL	1	GO BP
GO:2000653	regulation of genetic imprinting	1/311	5/18903	0.0796076	0.542001	0.518717	ZNF445	1	GO BP
GO:2001197	basement membrane assembly involved in embryonic body morphogenesis	1/311	5/18903	0.0796076	0.542001	0.518717	CLASP1	1	GO BP
GO:2001245	regulation of phosphatidylcholine biosynthetic process	1/311	5/18903	0.0796076	0.542001	0.518717	ACSL3	1	GO BP
GO:0031348	negative regulation of defense response	8/311	272/18903	0.0813602	0.542001	0.518717	CST7/RPS19/MAPK14/AOAH/PPM1B/PTGER4/GBA1/CR1	8	GO BP
GO:0050727	regulation of inflammatory response	11/311	414/18903	0.0816494	0.542001	0.518717	CST7/RPS19/PIK3CG/MAPK14/BCL6/IL1RL1/AOAH/CELF1/PTGER4/GBA1/NAIP	11	GO BP
GO:0002705	positive regulation of leukocyte mediated immunity	5/311	140/18903	0.0817469	0.542001	0.518717	STX7/IL18R1/FBXO38/ITGAM/SH2D1A	5	GO BP
GO:0048813	dendrite morphogenesis	5/311	140/18903	0.0817469	0.542001	0.518717	STAU2/NR2E1/KLF7/TANC2/CUX1	5	GO BP
GO:0060048	cardiac muscle contraction	5/311	140/18903	0.0817469	0.542001	0.518717	TMEM38A/SNTA1/PIK3CG/MAP2K6/FGF13	5	GO BP
GO:0006359	regulation of transcription by RNA polymerase III	2/311	29/18903	0.0819218	0.542001	0.518717	CHD8/NAB2	2	GO BP
GO:0006921	cellular component disassembly involved in execution phase of apoptosis	2/311	29/18903	0.0819218	0.542001	0.518717	ACIN1/ST20	2	GO BP
GO:0016577	histone demethylation	2/311	29/18903	0.0819218	0.542001	0.518717	KDM3B/KDM2A	2	GO BP
GO:0034123	positive regulation of toll-like receptor signaling pathway	2/311	29/18903	0.0819218	0.542001	0.518717	RTN4/TLR5	2	GO BP
GO:0043247	telomere maintenance in response to DNA damage	2/311	29/18903	0.0819218	0.542001	0.518717	INO80D/RUVBL1	2	GO BP
GO:0097066	response to thyroid hormone	2/311	29/18903	0.0819218	0.542001	0.518717	GCLM/GBA1	2	GO BP
GO:2000765	regulation of cytoplasmic translation	2/311	29/18903	0.0819218	0.542001	0.518717	CPEB4/RPL13A	2	GO BP
GO:0002449	lymphocyte mediated immunity	10/311	367/18903	0.0828121	0.542001	0.518717	STX7/JAG1/IL27RA/BCL6/IL18R1/LYST/FBXO38/SH2D1A/CR1/GNL1	10	GO BP
GO:0050728	negative regulation of inflammatory response	6/311	184/18903	0.084015	0.542001	0.518717	CST7/RPS19/MAPK14/AOAH/PTGER4/GBA1	6	GO BP
GO:0006887	exocytosis	10/311	369/18903	0.0851079	0.542001	0.518717	CLASP1/PIK3CG/CBL/PLEK/EXOC6/ANXA3/SYNJ1/STXBP5/STX3/ITGAM	10	GO BP
GO:0031589	cell-substrate adhesion	10/311	369/18903	0.0851079	0.542001	0.518717	PIK3CB/ROCK1/CLASP1/JAG1/BCL6/ITGAM/HPSE/NF1/ITGA1/STON1	10	GO BP
GO:0021885	forebrain cell migration	3/311	63/18903	0.085293	0.542001	0.518717	NR2E1/RTN4/FGF13	3	GO BP
GO:2001243	negative regulation of intrinsic apoptotic signaling pathway	4/311	101/18903	0.0854018	0.542001	0.518717	PIK3CB/IVNS1ABP/MARCHF7/DDIAS	4	GO BP
GO:0042552	myelination	5/311	142/18903	0.0856275	0.542001	0.518717	CST7/PIKFYVE/NCSTN/NAB2/NF1	5	GO BP
GO:0006473	protein acetylation	7/311	230/18903	0.0864433	0.542001	0.518717	NFYA/MSL3/NCOA3/PHF20L1/BMAL1/ATXN7/RUVBL1	7	GO BP
GO:0010594	regulation of endothelial cell migration	7/311	230/18903	0.0864433	0.542001	0.518717	PIK3CB/SP100/PIK3CG/NR2E1/ANXA3/SP1/NF1	7	GO BP
GO:0051348	negative regulation of transferase activity	8/311	276/18903	0.0867474	0.542001	0.518717	PIK3CB/CBL/STK38/SH3BP5/LRP5/SPRY3/GBA1/NF1	8	GO BP
GO:0007176	regulation of epidermal growth factor-activated receptor activity	2/311	30/18903	0.0868524	0.542001	0.518717	CBL/TGFA	2	GO BP
GO:0043094	cellular metabolic compound salvage	2/311	30/18903	0.0868524	0.542001	0.518717	ENOPH1/UPP1	2	GO BP
GO:0050820	positive regulation of coagulation	2/311	30/18903	0.0868524	0.542001	0.518717	ST3GAL4/HPSE	2	GO BP
GO:1902230	negative regulation of intrinsic apoptotic signaling pathway in response to DNA damage	2/311	30/18903	0.0868524	0.542001	0.518717	MARCHF7/DDIAS	2	GO BP
GO:2000108	positive regulation of leukocyte apoptotic process	2/311	30/18903	0.0868524	0.542001	0.518717	PIK3CB/NF1	2	GO BP
GO:0030098	lymphocyte differentiation	11/311	419/18903	0.0870386	0.542001	0.518717	SOS2/JAK3/VNN1/BCL6/IL18R1/TMEM131L/DOCK2/DOCK11/PTGER4/GBA1/CR1	11	GO BP
GO:0018393	internal peptidyl-lysine acetylation	6/311	186/18903	0.0874049	0.542001	0.518717	NFYA/MSL3/NCOA3/PHF20L1/ATXN7/RUVBL1	6	GO BP
GO:0016575	histone deacetylation	4/311	102/18903	0.0877984	0.542001	0.518717	MSL3/RCOR1/TBL1X/BCL6	4	GO BP
GO:0002712	regulation of B cell mediated immunity	3/311	64/18903	0.0884501	0.542001	0.518717	IL27RA/BCL6/CR1	3	GO BP
GO:0002889	regulation of immunoglobulin mediated immune response	3/311	64/18903	0.0884501	0.542001	0.518717	IL27RA/BCL6/CR1	3	GO BP
GO:0023061	signal release	12/311	470/18903	0.0891729	0.542001	0.518717	MAP2K6/KLF7/CRY2/BMAL1/SLC38A2/MCTP2/SYNJ1/LRP5/STXBP5/STX3/MCTP1/NF1	12	GO BP
GO:0007272	ensheathment of neurons	5/311	144/18903	0.0896034	0.542001	0.518717	CST7/PIKFYVE/NCSTN/NAB2/NF1	5	GO BP
GO:0008366	axon ensheathment	5/311	144/18903	0.0896034	0.542001	0.518717	CST7/PIKFYVE/NCSTN/NAB2/NF1	5	GO BP
GO:0030177	positive regulation of Wnt signaling pathway	5/311	144/18903	0.0896034	0.542001	0.518717	TBL1X/BMAL1/CDC73/PPM1B/RUVBL1	5	GO BP
GO:0045639	positive regulation of myeloid cell differentiation	4/311	103/18903	0.0902273	0.542001	0.518717	RCOR1/ACIN1/JAG1/MAPK14	4	GO BP
GO:0006475	internal protein amino acid acetylation	6/311	188/18903	0.0908689	0.542001	0.518717	NFYA/MSL3/NCOA3/PHF20L1/ATXN7/RUVBL1	6	GO BP
GO:2001233	regulation of apoptotic signaling pathway	10/311	374/18903	0.0910157	0.542001	0.518717	GCLM/PIK3CB/SP100/VNN1/IVNS1ABP/MARCHF7/PHIP/RPS3/DDIAS/NF1	10	GO BP
GO:0060348	bone development	7/311	233/18903	0.0910479	0.542001	0.518717	MEGF8/MAP2K6/MAPK14/LRP5/NAB2/AKAP13/PTGER4	7	GO BP
GO:0009218	pyrimidine ribonucleotide metabolic process	2/311	31/18903	0.0918694	0.542001	0.518717	UPP1/ENTPD4	2	GO BP
GO:0033561	regulation of water loss via skin	2/311	31/18903	0.0918694	0.542001	0.518717	UGCG/GBA1	2	GO BP
GO:0033688	regulation of osteoblast proliferation	2/311	31/18903	0.0918694	0.542001	0.518717	LRP5/HPSE	2	GO BP
GO:0034656	nucleobase-containing small molecule catabolic process	2/311	31/18903	0.0918694	0.542001	0.518717	UPP1/ENTPD4	2	GO BP
GO:0060055	angiogenesis involved in wound healing	2/311	31/18903	0.0918694	0.542001	0.518717	PIK3CB/HPSE	2	GO BP
GO:0140058	neuron projection arborization	2/311	31/18903	0.0918694	0.542001	0.518717	ROCK1/SPRY3	2	GO BP
GO:0002460	adaptive immune response based on somatic recombination of immune receptors built from immunoglobulin superfamily domains	10/311	375/18903	0.0922261	0.542001	0.518717	STX7/JAG1/IL27RA/JAK3/BCL6/IL1RL1/IL18R1/FBXO38/CR1/GNL1	10	GO BP
GO:0007163	establishment or maintenance of cell polarity	7/311	234/18903	0.0926129	0.542001	0.518717	ROCK1/CLASP1/FGF13/DOCK2/RHOF/SNX27/UBXN2B	7	GO BP
GO:0006892	post-Golgi vesicle-mediated transport	4/311	104/18903	0.0926882	0.542001	0.518717	RAB14/ACSL3/CCDC93/EXOC6	4	GO BP
GO:0060291	long-term synaptic potentiation	4/311	104/18903	0.0926882	0.542001	0.518717	NR2E1/NCSTN/STX3/NF1	4	GO BP
GO:0110020	regulation of actomyosin structure organization	4/311	104/18903	0.0926882	0.542001	0.518717	ROCK1/CLASP1/AKAP13/PTGER4	4	GO BP
GO:0050863	regulation of T cell activation	10/311	376/18903	0.0934462	0.542001	0.518717	SOS2/IL27RA/JAK3/VNN1/BCL6/TMEM131L/MARCHF7/SIT1/RPS3/CR1	10	GO BP
GO:0050671	positive regulation of lymphocyte proliferation	5/311	146/18903	0.0936736	0.542001	0.518717	IL27RA/JAK3/BCL6/VAV3/RPS3	5	GO BP
GO:0043542	endothelial cell migration	8/311	281/18903	0.093768	0.542001	0.518717	PIK3CB/SP100/PIK3CG/NR2E1/LGALS8/ANXA3/SP1/NF1	8	GO BP
GO:0002842	positive regulation of T cell mediated immune response to tumor cell	1/311	6/18903	0.0947543	0.542001	0.518717	FBXO38	1	GO BP
GO:0006249	dCMP catabolic process	1/311	6/18903	0.0947543	0.542001	0.518717	UPP1	1	GO BP
GO:0009637	response to blue light	1/311	6/18903	0.0947543	0.542001	0.518717	CRY2	1	GO BP
GO:0010138	pyrimidine ribonucleotide salvage	1/311	6/18903	0.0947543	0.542001	0.518717	UPP1	1	GO BP
GO:0010966	regulation of phosphate transport	1/311	6/18903	0.0947543	0.542001	0.518717	CRY2	1	GO BP
GO:0014004	microglia differentiation	1/311	6/18903	0.0947543	0.542001	0.518717	GBA1	1	GO BP
GO:0015677	copper ion import	1/311	6/18903	0.0947543	0.542001	0.518717	STEAP4	1	GO BP
GO:0016255	attachment of GPI anchor to protein	1/311	6/18903	0.0947543	0.542001	0.518717	PIGU	1	GO BP
GO:0021960	anterior commissure morphogenesis	1/311	6/18903	0.0947543	0.542001	0.518717	NR2E1	1	GO BP
GO:0030451	regulation of complement activation, alternative pathway	1/311	6/18903	0.0947543	0.542001	0.518717	CR1	1	GO BP
GO:0030579	ubiquitin-dependent SMAD protein catabolic process	1/311	6/18903	0.0947543	0.542001	0.518717	RNF111	1	GO BP
GO:0032262	pyrimidine nucleotide salvage	1/311	6/18903	0.0947543	0.542001	0.518717	UPP1	1	GO BP
GO:0032776	DNA methylation on cytosine	1/311	6/18903	0.0947543	0.542001	0.518717	STPG4	1	GO BP
GO:0033239	negative regulation of cellular amine metabolic process	1/311	6/18903	0.0947543	0.542001	0.518717	ITGAM	1	GO BP
GO:0033601	positive regulation of mammary gland epithelial cell proliferation	1/311	6/18903	0.0947543	0.542001	0.518717	RTN4	1	GO BP
GO:0034165	positive regulation of toll-like receptor 9 signaling pathway	1/311	6/18903	0.0947543	0.542001	0.518717	RTN4	1	GO BP
GO:0036135	Schwann cell migration	1/311	6/18903	0.0947543	0.542001	0.518717	NF1	1	GO BP
GO:0036466	synaptic vesicle recycling via endosome	1/311	6/18903	0.0947543	0.542001	0.518717	ITSN2	1	GO BP
GO:0038110	interleukin-2-mediated signaling pathway	1/311	6/18903	0.0947543	0.542001	0.518717	JAK3	1	GO BP
GO:0044206	UMP salvage	1/311	6/18903	0.0947543	0.542001	0.518717	UPP1	1	GO BP
GO:0046063	dCMP metabolic process	1/311	6/18903	0.0947543	0.542001	0.518717	UPP1	1	GO BP
GO:0046079	dUMP catabolic process	1/311	6/18903	0.0947543	0.542001	0.518717	UPP1	1	GO BP
GO:0046826	negative regulation of protein export from nucleus	1/311	6/18903	0.0947543	0.542001	0.518717	SP100	1	GO BP
GO:0046951	ketone body biosynthetic process	1/311	6/18903	0.0947543	0.542001	0.518717	ACSS3	1	GO BP
GO:0055059	asymmetric neuroblast division	1/311	6/18903	0.0947543	0.542001	0.518717	FGF13	1	GO BP
GO:0055118	negative regulation of cardiac muscle contraction	1/311	6/18903	0.0947543	0.542001	0.518717	PIK3CG	1	GO BP
GO:0060268	negative regulation of respiratory burst	1/311	6/18903	0.0947543	0.542001	0.518717	RPS19	1	GO BP
GO:0060304	regulation of phosphatidylinositol dephosphorylation	1/311	6/18903	0.0947543	0.542001	0.518717	MTMR4	1	GO BP
GO:0061304	retinal blood vessel morphogenesis	1/311	6/18903	0.0947543	0.542001	0.518717	LRP5	1	GO BP
GO:0070729	cyclic nucleotide transport	1/311	6/18903	0.0947543	0.542001	0.518717	ABCC5	1	GO BP
GO:0070814	hydrogen sulfide biosynthetic process	1/311	6/18903	0.0947543	0.542001	0.518717	SP1	1	GO BP
GO:0071352	cellular response to interleukin-2	1/311	6/18903	0.0947543	0.542001	0.518717	JAK3	1	GO BP
GO:0097411	hypoxia-inducible factor-1alpha signaling pathway	1/311	6/18903	0.0947543	0.542001	0.518717	PDK1	1	GO BP
GO:0098704	carbohydrate import across plasma membrane	1/311	6/18903	0.0947543	0.542001	0.518717	SLC2A3	1	GO BP
GO:0140271	hexose import across plasma membrane	1/311	6/18903	0.0947543	0.542001	0.518717	SLC2A3	1	GO BP
GO:1900147	regulation of Schwann cell migration	1/311	6/18903	0.0947543	0.542001	0.518717	NF1	1	GO BP
GO:1900454	positive regulation of long-term synaptic depression	1/311	6/18903	0.0947543	0.542001	0.518717	STAU2	1	GO BP
GO:1901341	positive regulation of store-operated calcium channel activity	1/311	6/18903	0.0947543	0.542001	0.518717	STIM1	1	GO BP
GO:1902498	regulation of protein autoubiquitination	1/311	6/18903	0.0947543	0.542001	0.518717	MARCHF7	1	GO BP
GO:1902565	positive regulation of neutrophil activation	1/311	6/18903	0.0947543	0.542001	0.518717	ITGAM	1	GO BP
GO:1903297	regulation of hypoxia-induced intrinsic apoptotic signaling pathway	1/311	6/18903	0.0947543	0.542001	0.518717	PIK3CB	1	GO BP
GO:1903298	negative regulation of hypoxia-induced intrinsic apoptotic signaling pathway	1/311	6/18903	0.0947543	0.542001	0.518717	PIK3CB	1	GO BP
GO:1903347	negative regulation of bicellular tight junction assembly	1/311	6/18903	0.0947543	0.542001	0.518717	ROCK1	1	GO BP
GO:1903626	positive regulation of DNA catabolic process	1/311	6/18903	0.0947543	0.542001	0.518717	ST20	1	GO BP
GO:1903976	negative regulation of glial cell migration	1/311	6/18903	0.0947543	0.542001	0.518717	NF1	1	GO BP
GO:1904386	response to L-phenylalanine derivative	1/311	6/18903	0.0947543	0.542001	0.518717	GCLM	1	GO BP
GO:1904688	regulation of cytoplasmic translational initiation	1/311	6/18903	0.0947543	0.542001	0.518717	RPL13A	1	GO BP
GO:1990743	protein sialylation	1/311	6/18903	0.0947543	0.542001	0.518717	ST3GAL4	1	GO BP
GO:2000405	negative regulation of T cell migration	1/311	6/18903	0.0947543	0.542001	0.518717	IL27RA	1	GO BP
GO:2000416	regulation of eosinophil migration	1/311	6/18903	0.0947543	0.542001	0.518717	PTGER4	1	GO BP
GO:2001270	regulation of cysteine-type endopeptidase activity involved in execution phase of apoptosis	1/311	6/18903	0.0947543	0.542001	0.518717	RPS3	1	GO BP
GO:0010812	negative regulation of cell-substrate adhesion	3/311	66/18903	0.0949091	0.542001	0.518717	JAG1/BCL6/NF1	3	GO BP
GO:0016073	snRNA metabolic process	3/311	66/18903	0.0949091	0.542001	0.518717	INTS6/USB1/INTS8	3	GO BP
GO:0031343	positive regulation of cell killing	3/311	66/18903	0.0949091	0.542001	0.518717	STX7/ITGAM/SH2D1A	3	GO BP
GO:0048814	regulation of dendrite morphogenesis	3/311	66/18903	0.0949091	0.542001	0.518717	STAU2/NR2E1/CUX1	3	GO BP
GO:0050854	regulation of antigen receptor-mediated signaling pathway	3/311	66/18903	0.0949091	0.542001	0.518717	RPS3/GCSAM/SH2D1A	3	GO BP
GO:0006664	glycolipid metabolic process	4/311	105/18903	0.0951809	0.542001	0.518717	PIGU/ST3GAL4/UGCG/GBA1	4	GO BP
GO:1903038	negative regulation of leukocyte cell-cell adhesion	5/311	147/18903	0.0957438	0.542001	0.518717	JAK3/BCL6/TMEM131L/MARCHF7/CR1	5	GO BP
GO:0003180	aortic valve morphogenesis	2/311	32/18903	0.0969688	0.542001	0.518717	ROCK1/JAG1	2	GO BP
GO:0006482	protein demethylation	2/311	32/18903	0.0969688	0.542001	0.518717	KDM3B/KDM2A	2	GO BP
GO:0006516	glycoprotein catabolic process	2/311	32/18903	0.0969688	0.542001	0.518717	NGLY1/HPSE	2	GO BP
GO:0008214	protein dealkylation	2/311	32/18903	0.0969688	0.542001	0.518717	KDM3B/KDM2A	2	GO BP
GO:0046856	phosphatidylinositol dephosphorylation	2/311	32/18903	0.0969688	0.542001	0.518717	MTMR4/SYNJ1	2	GO BP
GO:0048710	regulation of astrocyte differentiation	2/311	32/18903	0.0969688	0.542001	0.518717	NR2E1/NF1	2	GO BP
GO:0061099	negative regulation of protein tyrosine kinase activity	2/311	32/18903	0.0969688	0.542001	0.518717	CBL/SH3BP5	2	GO BP
GO:0099022	vesicle tethering	2/311	32/18903	0.0969688	0.542001	0.518717	STARD3NL/EXOC6	2	GO BP
GO:0002697	regulation of immune effector process	10/311	379/18903	0.097164	0.542001	0.518717	STX7/IL27RA/RPS19/JAK3/BCL6/IL18R1/FBXO38/ITGAM/SH2D1A/CR1	10	GO BP
GO:0034655	nucleobase-containing compound catabolic process	11/311	428/18903	0.0972786	0.542001	0.518717	ROCK1/MAPK14/SMG7/ENTPD1/CELF1/HINT1/SMPDL3A/ST20/UPP1/ENTPD4/KCNQ1OT1	11	GO BP
GO:0030593	neutrophil chemotaxis	4/311	106/18903	0.0977049	0.542001	0.518717	PIK3CG/PIKFYVE/VAV3/ITGA1	4	GO BP
GO:0006903	vesicle targeting	3/311	67/18903	0.0982092	0.542001	0.518717	STARD3NL/CLASP1/EXOC6	3	GO BP
GO:0007405	neuroblast proliferation	3/311	67/18903	0.0982092	0.542001	0.518717	NR2E1/FGF13/NF1	3	GO BP
GO:0009895	negative regulation of catabolic process	9/311	332/18903	0.0988249	0.542001	0.518717	TIMP2/ROCK1/PIK3CG/RIC1/EIF4G2/MAPK14/MARCHF7/HP/SEC22B	9	GO BP
GO:0042326	negative regulation of phosphorylation	10/311	381/18903	0.0996905	0.542001	0.518717	PIK3CB/ROCK1/CBL/STK38/SH3BP5/SAMSN1/LRP5/SPRY3/GBA1/NF1	10	GO BP
GO:0032946	positive regulation of mononuclear cell proliferation	5/311	149/18903	0.0999535	0.542001	0.518717	IL27RA/JAK3/BCL6/VAV3/RPS3	5	GO BP
GO:0002444	myeloid leukocyte mediated immunity	4/311	107/18903	0.10026	0.542001	0.518717	PIK3CG/CBL/ANXA3/ITGAM	4	GO BP
GO:0002704	negative regulation of leukocyte mediated immunity	3/311	68/18903	0.101555	0.542001	0.518717	JAK3/BCL6/CR1	3	GO BP
GO:0031345	negative regulation of cell projection organization	6/311	194/18903	0.101701	0.542001	0.518717	CAPZB/RTN4/FGF13/SPRY3/LIMK2/KREMEN1	6	GO BP
GO:0007612	learning	5/311	150/18903	0.102093	0.542001	0.518717	PDE1B/ATXN1/FGF13/SYNJ1/NF1	5	GO BP
GO:0000096	sulfur amino acid metabolic process	2/311	33/18903	0.102147	0.542001	0.518717	GCLM/ENOPH1	2	GO BP
GO:0001782	B cell homeostasis	2/311	33/18903	0.102147	0.542001	0.518717	SOS2/DOCK11	2	GO BP
GO:0002828	regulation of type 2 immune response	2/311	33/18903	0.102147	0.542001	0.518717	IL27RA/BCL6	2	GO BP
GO:0033032	regulation of myeloid cell apoptotic process	2/311	33/18903	0.102147	0.542001	0.518717	PIK3CB/NF1	2	GO BP
GO:0045577	regulation of B cell differentiation	2/311	33/18903	0.102147	0.542001	0.518717	BCL6/CR1	2	GO BP
GO:0045879	negative regulation of smoothened signaling pathway	2/311	33/18903	0.102147	0.542001	0.518717	MEGF8/KCTD21	2	GO BP
GO:0048147	negative regulation of fibroblast proliferation	2/311	33/18903	0.102147	0.542001	0.518717	CDC73/NF1	2	GO BP
GO:0050901	leukocyte tethering or rolling	2/311	33/18903	0.102147	0.542001	0.518717	ROCK1/ST3GAL4	2	GO BP
GO:0032231	regulation of actin filament bundle assembly	4/311	108/18903	0.102846	0.542001	0.518717	ROCK1/CLASP1/PLEK/PTGER4	4	GO BP
GO:0090263	positive regulation of canonical Wnt signaling pathway	4/311	108/18903	0.102846	0.542001	0.518717	TBL1X/BMAL1/PPM1B/RUVBL1	4	GO BP
GO:0090398	cellular senescence	4/311	108/18903	0.102846	0.542001	0.518717	MAP2K6/MAPK14/BCL6/BMAL1	4	GO BP
GO:0071214	cellular response to abiotic stimulus	9/311	335/18903	0.102959	0.542001	0.518717	MICU1/MAPK14/CRY2/SLC38A2/CUL4B/POLH/PTGER4/ST20/TLR5	9	GO BP
GO:0104004	cellular response to environmental stimulus	9/311	335/18903	0.102959	0.542001	0.518717	MICU1/MAPK14/CRY2/SLC38A2/CUL4B/POLH/PTGER4/ST20/TLR5	9	GO BP
GO:1902903	regulation of supramolecular fiber organization	10/311	384/18903	0.103552	0.542001	0.518717	ROCK1/CLASP1/CAPZB/PLEK/FGF13/CLIP1/RPS3/ATXN7/AKAP13/PTGER4	10	GO BP
GO:0006979	response to oxidative stress	11/311	434/18903	0.10449	0.542001	0.518717	GCLM/STAU2/NME8/VNN1/BMAL1/RPS3/PDK1/MSRB3/MCTP1/SP1/HP	11	GO BP
GO:0045785	positive regulation of cell adhesion	12/311	484/18903	0.104664	0.542001	0.518717	ROCK1/APBB1IP/IL27RA/JAK3/ST3GAL4/VNN1/BCL6/VAV3/ADAM19/RPS3/STX3/CR1	12	GO BP
GO:0046847	filopodium assembly	3/311	69/18903	0.104946	0.542001	0.518717	STAU2/CAPZB/DOCK11	3	GO BP
GO:0042116	macrophage activation	4/311	109/18903	0.105462	0.542001	0.518717	CST7/IL1RL1/DYSF/ITGAM	4	GO BP
GO:0046822	regulation of nucleocytoplasmic transport	4/311	109/18903	0.105462	0.542001	0.518717	PPP1R12A/SP100/MAPK14/NF1	4	GO BP
GO:0097529	myeloid leukocyte migration	7/311	242/18903	0.105671	0.542001	0.518717	RPS19/PIK3CG/PIKFYVE/VAV3/PTGER4/NF1/ITGA1	7	GO BP
GO:0032102	negative regulation of response to external stimulus	11/311	436/18903	0.106962	0.542001	0.518717	CLASP1/CST7/CHD8/RPS19/MAPK14/AOAH/PPM1B/PTGER4/GBA1/KREMEN1/CR1	11	GO BP
GO:0001933	negative regulation of protein phosphorylation	9/311	338/18903	0.10719	0.542001	0.518717	PIK3CB/CBL/STK38/SH3BP5/SAMSN1/LRP5/SPRY3/GBA1/NF1	9	GO BP
GO:0018394	peptidyl-lysine acetylation	6/311	197/18903	0.107361	0.542001	0.518717	NFYA/MSL3/NCOA3/PHF20L1/ATXN7/RUVBL1	6	GO BP
GO:0021799	cerebral cortex radially oriented cell migration	2/311	34/18903	0.107399	0.542001	0.518717	NR2E1/RTN4	2	GO BP
GO:0033238	regulation of cellular amine metabolic process	2/311	34/18903	0.107399	0.542001	0.518717	PDE1B/ITGAM	2	GO BP
GO:0035025	positive regulation of Rho protein signal transduction	2/311	34/18903	0.107399	0.542001	0.518717	P2RY10/AKAP13	2	GO BP
GO:0060317	cardiac epithelial to mesenchymal transition	2/311	34/18903	0.107399	0.542001	0.518717	JAG1/RTN4	2	GO BP
GO:1901797	negative regulation of signal transduction by p53 class mediator	2/311	34/18903	0.107399	0.542001	0.518717	MARCHF7/HAPSTR1	2	GO BP
GO:0000045	autophagosome assembly	4/311	110/18903	0.108109	0.542001	0.518717	PIKFYVE/ATG7/UBXN2B/SEC22B	4	GO BP
GO:0007173	epidermal growth factor receptor signaling pathway	4/311	110/18903	0.108109	0.542001	0.518717	CBL/PTPN12/TGFA/ITGA1	4	GO BP
GO:0051656	establishment of organelle localization	11/311	437/18903	0.108211	0.542001	0.518717	STARD3NL/CLASP1/AP3B2/PIK3CG/CBL/LMNB1/EXOC6/SYNJ1/TANC2/LIMK2/UBXN2B	11	GO BP
GO:0042130	negative regulation of T cell proliferation	3/311	70/18903	0.108381	0.542001	0.518717	TMEM131L/MARCHF7/CR1	3	GO BP
GO:0000414	regulation of histone H3-K36 methylation	1/311	7/18903	0.109652	0.542001	0.518717	NSD1	1	GO BP
GO:0001408	guanine nucleotide transport	1/311	7/18903	0.109652	0.542001	0.518717	ABCC5	1	GO BP
GO:0001957	intramembranous ossification	1/311	7/18903	0.109652	0.542001	0.518717	CTSK	1	GO BP
GO:0006498	N-terminal protein lipidation	1/311	7/18903	0.109652	0.542001	0.518717	PPM1B	1	GO BP
GO:0006501	C-terminal protein lipidation	1/311	7/18903	0.109652	0.542001	0.518717	ATG7	1	GO BP
GO:0008655	pyrimidine-containing compound salvage	1/311	7/18903	0.109652	0.542001	0.518717	UPP1	1	GO BP
GO:0009193	pyrimidine ribonucleoside diphosphate metabolic process	1/311	7/18903	0.109652	0.542001	0.518717	ENTPD4	1	GO BP
GO:0009624	response to nematode	1/311	7/18903	0.109652	0.542001	0.518717	PTGER4	1	GO BP
GO:0010216	maintenance of DNA methylation	1/311	7/18903	0.109652	0.542001	0.518717	ZNF445	1	GO BP
GO:0010668	ectodermal cell differentiation	1/311	7/18903	0.109652	0.542001	0.518717	ITGAM	1	GO BP
GO:0010727	negative regulation of hydrogen peroxide metabolic process	1/311	7/18903	0.109652	0.542001	0.518717	HP	1	GO BP
GO:0016191	synaptic vesicle uncoating	1/311	7/18903	0.109652	0.542001	0.518717	SYNJ1	1	GO BP
GO:0030091	protein repair	1/311	7/18903	0.109652	0.542001	0.518717	MSRB3	1	GO BP
GO:0030200	heparan sulfate proteoglycan catabolic process	1/311	7/18903	0.109652	0.542001	0.518717	HPSE	1	GO BP
GO:0031580	membrane raft distribution	1/311	7/18903	0.109652	0.542001	0.518717	DOCK2	1	GO BP
GO:0032075	positive regulation of nuclease activity	1/311	7/18903	0.109652	0.542001	0.518717	RPS3	1	GO BP
GO:0032571	response to vitamin K	1/311	7/18903	0.109652	0.542001	0.518717	F5	1	GO BP
GO:0032762	mast cell cytokine production	1/311	7/18903	0.109652	0.542001	0.518717	BCL6	1	GO BP
GO:0032763	regulation of mast cell cytokine production	1/311	7/18903	0.109652	0.542001	0.518717	BCL6	1	GO BP
GO:0033029	regulation of neutrophil apoptotic process	1/311	7/18903	0.109652	0.542001	0.518717	PIK3CB	1	GO BP
GO:0033353	S-adenosylmethionine cycle	1/311	7/18903	0.109652	0.542001	0.518717	ENOPH1	1	GO BP
GO:0034727	piecemeal microautophagy of the nucleus	1/311	7/18903	0.109652	0.542001	0.518717	ATG7	1	GO BP
GO:0034775	glutathione transmembrane transport	1/311	7/18903	0.109652	0.542001	0.518717	ABCC5	1	GO BP
GO:0035442	dipeptide transmembrane transport	1/311	7/18903	0.109652	0.542001	0.518717	SLC15A2	1	GO BP
GO:0035652	clathrin-coated vesicle cargo loading	1/311	7/18903	0.109652	0.542001	0.518717	AP3B2	1	GO BP
GO:0035654	clathrin-coated vesicle cargo loading, AP-3-mediated	1/311	7/18903	0.109652	0.542001	0.518717	AP3B2	1	GO BP
GO:0035771	interleukin-4-mediated signaling pathway	1/311	7/18903	0.109652	0.542001	0.518717	JAK3	1	GO BP
GO:0035790	platelet-derived growth factor receptor-alpha signaling pathway	1/311	7/18903	0.109652	0.542001	0.518717	CBL	1	GO BP
GO:0036072	direct ossification	1/311	7/18903	0.109652	0.542001	0.518717	CTSK	1	GO BP
GO:0042138	meiotic DNA double-strand break formation	1/311	7/18903	0.109652	0.542001	0.518717	HORMAD1	1	GO BP
GO:0042938	dipeptide transport	1/311	7/18903	0.109652	0.542001	0.518717	SLC15A2	1	GO BP
GO:0043102	amino acid salvage	1/311	7/18903	0.109652	0.542001	0.518717	ENOPH1	1	GO BP
GO:0044805	late nucleophagy	1/311	7/18903	0.109652	0.542001	0.518717	ATG7	1	GO BP
GO:0045917	positive regulation of complement activation	1/311	7/18903	0.109652	0.542001	0.518717	CR1	1	GO BP
GO:0046035	CMP metabolic process	1/311	7/18903	0.109652	0.542001	0.518717	UPP1	1	GO BP
GO:0046048	UDP metabolic process	1/311	7/18903	0.109652	0.542001	0.518717	ENTPD4	1	GO BP
GO:0046073	dTMP metabolic process	1/311	7/18903	0.109652	0.542001	0.518717	UPP1	1	GO BP
GO:0048289	isotype switching to IgE isotypes	1/311	7/18903	0.109652	0.542001	0.518717	BCL6	1	GO BP
GO:0048293	regulation of isotype switching to IgE isotypes	1/311	7/18903	0.109652	0.542001	0.518717	BCL6	1	GO BP
GO:0048842	positive regulation of axon extension involved in axon guidance	1/311	7/18903	0.109652	0.542001	0.518717	MEGF8	1	GO BP
GO:0051971	positive regulation of transmission of nerve impulse	1/311	7/18903	0.109652	0.542001	0.518717	GBA1	1	GO BP
GO:0060264	regulation of respiratory burst involved in inflammatory response	1/311	7/18903	0.109652	0.542001	0.518717	RPS19	1	GO BP
GO:0061156	pulmonary artery morphogenesis	1/311	7/18903	0.109652	0.542001	0.518717	JAG1	1	GO BP
GO:0061179	negative regulation of insulin secretion involved in cellular response to glucose stimulus	1/311	7/18903	0.109652	0.542001	0.518717	KLF7	1	GO BP
GO:0070106	interleukin-27-mediated signaling pathway	1/311	7/18903	0.109652	0.542001	0.518717	IL27RA	1	GO BP
GO:0071265	L-methionine biosynthetic process	1/311	7/18903	0.109652	0.542001	0.518717	ENOPH1	1	GO BP
GO:0071267	L-methionine salvage	1/311	7/18903	0.109652	0.542001	0.518717	ENOPH1	1	GO BP
GO:0071475	cellular hyperosmotic salinity response	1/311	7/18903	0.109652	0.542001	0.518717	MICU1	1	GO BP
GO:0071907	determination of digestive tract left/right asymmetry	1/311	7/18903	0.109652	0.542001	0.518717	MEGF8	1	GO BP
GO:0072708	response to sorbitol	1/311	7/18903	0.109652	0.542001	0.518717	MAP2K6	1	GO BP
GO:0090521	podocyte cell migration	1/311	7/18903	0.109652	0.542001	0.518717	ROCK1	1	GO BP
GO:0090649	response to oxygen-glucose deprivation	1/311	7/18903	0.109652	0.542001	0.518717	CBL	1	GO BP
GO:0098597	observational learning	1/311	7/18903	0.109652	0.542001	0.518717	NF1	1	GO BP
GO:0098838	folate transmembrane transport	1/311	7/18903	0.109652	0.542001	0.518717	ABCC5	1	GO BP
GO:0110088	hippocampal neuron apoptotic process	1/311	7/18903	0.109652	0.542001	0.518717	ITGAM	1	GO BP
GO:0110089	regulation of hippocampal neuron apoptotic process	1/311	7/18903	0.109652	0.542001	0.518717	ITGAM	1	GO BP
GO:0120180	cell-substrate junction disassembly	1/311	7/18903	0.109652	0.542001	0.518717	STON1	1	GO BP
GO:0120181	focal adhesion disassembly	1/311	7/18903	0.109652	0.542001	0.518717	STON1	1	GO BP
GO:1902177	positive regulation of oxidative stress-induced intrinsic apoptotic signaling pathway	1/311	7/18903	0.109652	0.542001	0.518717	VNN1	1	GO BP
GO:1902231	positive regulation of intrinsic apoptotic signaling pathway in response to DNA damage	1/311	7/18903	0.109652	0.542001	0.518717	RPS3	1	GO BP
GO:2000627	positive regulation of miRNA catabolic process	1/311	7/18903	0.109652	0.542001	0.518717	KCNQ1OT1	1	GO BP
GO:2000766	negative regulation of cytoplasmic translation	1/311	7/18903	0.109652	0.542001	0.518717	CPEB4	1	GO BP
GO:2001016	positive regulation of skeletal muscle cell differentiation	1/311	7/18903	0.109652	0.542001	0.518717	BMAL1	1	GO BP
R-HSA-5696399	Global Genome Nucleotide Excision Repair (GG-NER)	4/205	84/10852	0.0744108	0.542267	0.509553	INO80D/RNF111/CUL4B/RUVBL1	4	Reactome
R-HSA-166208	mTORC1-mediated signalling	2/205	24/10852	0.0747033	0.542267	0.509553	FKBP1A/YWHAB	2	Reactome
R-HSA-400206	Regulation of lipid metabolism by PPARalpha	5/205	119/10852	0.0748174	0.542267	0.509553	NFYA/TBL1X/NCOA3/BMAL1/SP1	5	Reactome
GO:0061630	ubiquitin protein ligase activity	7/307	322/18432	0.290871	0.542959	0.505197	RNF24/WSB1/UBE4A/CBL/TRIM25/RNF111/MARCHF5	7	GO MF
GO:0018958	phenol-containing compound metabolic process	4/311	111/18903	0.110785	0.543676	0.52032	PDE1B/CTSK/ITGAM/SULT1B1	4	GO BP
GO:0021761	limbic system development	4/311	111/18903	0.110785	0.543676	0.52032	NR2E1/FGF13/ANXA3/NF1	4	GO BP
GO:0042177	negative regulation of protein catabolic process	4/311	111/18903	0.110785	0.543676	0.52032	TIMP2/ROCK1/RIC1/MARCHF7	4	GO BP
GO:0050729	positive regulation of inflammatory response	5/311	154/18903	0.110876	0.543676	0.52032	RPS19/PIK3CG/IL1RL1/PTGER4/NAIP	5	GO BP
GO:0022407	regulation of cell-cell adhesion	12/311	490/18903	0.111765	0.543676	0.52032	JAG1/IL27RA/JAK3/ST3GAL4/MAPK14/VNN1/BCL6/TMEM131L/ADAM19/MARCHF7/RPS3/CR1	12	GO BP
GO:0032922	circadian regulation of gene expression	3/311	71/18903	0.11186	0.543676	0.52032	CRY2/BMAL1/KDM2A	3	GO BP
GO:0070527	platelet aggregation	3/311	71/18903	0.11186	0.543676	0.52032	PIK3CB/PIK3CG/PLEK	3	GO BP
GO:0002446	neutrophil mediated immunity	2/311	35/18903	0.112721	0.543676	0.52032	ANXA3/ITGAM	2	GO BP
GO:0002719	negative regulation of cytokine production involved in immune response	2/311	35/18903	0.112721	0.543676	0.52032	JAK3/BCL6	2	GO BP
GO:0010390	histone monoubiquitination	2/311	35/18903	0.112721	0.543676	0.52032	CDC73/CUL4B	2	GO BP
GO:0045762	positive regulation of adenylate cyclase activity	2/311	35/18903	0.112721	0.543676	0.52032	STIM1/NF1	2	GO BP
GO:0050685	positive regulation of mRNA processing	2/311	35/18903	0.112721	0.543676	0.52032	CDC73/RBMXL1	2	GO BP
GO:0071425	hematopoietic stem cell proliferation	2/311	35/18903	0.112721	0.543676	0.52032	ETV6/GBA1	2	GO BP
GO:1901658	glycosyl compound catabolic process	2/311	35/18903	0.112721	0.543676	0.52032	GBA1/UPP1	2	GO BP
GO:2000515	negative regulation of CD4-positive, alpha-beta T cell activation	2/311	35/18903	0.112721	0.543676	0.52032	JAK3/BCL6	2	GO BP
GO:0045445	myoblast differentiation	4/311	112/18903	0.11349	0.543676	0.52032	DDX17/JAG1/MAPK14/HIF1AN	4	GO BP
GO:0048259	regulation of receptor-mediated endocytosis	4/311	112/18903	0.11349	0.543676	0.52032	PIK3CB/CBL/TBC1D5/SYNJ1	4	GO BP
GO:0031330	negative regulation of cellular catabolic process	7/311	247/18903	0.114311	0.543676	0.52032	TIMP2/ROCK1/PIK3CG/EIF4G2/MAPK14/HP/SEC22B	7	GO BP
GO:0009247	glycolipid biosynthetic process	3/311	72/18903	0.115381	0.543676	0.52032	PIGU/ST3GAL4/UGCG	3	GO BP
GO:0007229	integrin-mediated signaling pathway	4/311	113/18903	0.116225	0.543676	0.52032	PLEK/VAV3/ITGAM/ITGA1	4	GO BP
GO:0031123	RNA 3'-end processing	4/311	113/18903	0.116225	0.543676	0.52032	INTS6/USB1/CDC73/INTS8	4	GO BP
GO:0022408	negative regulation of cell-cell adhesion	6/311	202/18903	0.117148	0.543676	0.52032	JAG1/JAK3/BCL6/TMEM131L/MARCHF7/CR1	6	GO BP
GO:0030224	monocyte differentiation	2/311	36/18903	0.118111	0.543676	0.52032	ACIN1/PDE1B	2	GO BP
GO:0031646	positive regulation of nervous system process	2/311	36/18903	0.118111	0.543676	0.52032	CST7/GBA1	2	GO BP
GO:0033687	osteoblast proliferation	2/311	36/18903	0.118111	0.543676	0.52032	LRP5/HPSE	2	GO BP
GO:0043243	positive regulation of protein-containing complex disassembly	2/311	36/18903	0.118111	0.543676	0.52032	PLEK/GBA1	2	GO BP
[truncated: 4,183 more rows]

## Sheet: ORA_rescaled_SES-CD_SAES_vs_IBD
ID	Description	GeneRatio	BgRatio	pvalue	p.adjust	qvalue	geneID	Count	db
[truncated: 3,601 more rows]
